# Supplementary material for: High expression of SOX10 is correlated with poor prognosis and immune infiltrates in skin cutaneous melanoma
Source: Front Oncol. 2025 Apr 24;15:1444670. doi: 10.3389/fonc.2025.1444670 (PMC12058902; doi:10.3389/fonc.2025.1444670)
Supplement: Supplementary file 1 [file DataSheet1.xlsx]

## Sheet: counts
	TCGA.XV.A9VZ.01A	TCGA.BF.A5EP.01A	TCGA.BF.AAP6.01A	TCGA.XV.A9W5.01A	TCGA.ER.A42H.01A	TCGA.EB.A44P.01A	TCGA.EB.A82B.01A	TCGA.BF.AAOX.01A	TCGA.EB.A42Z.01A	TCGA.FR.A3R1.01A	TCGA.EB.A3XF.01A	TCGA.WE.A8K4.01A	TCGA.EB.A3XE.01A	TCGA.D9.A4Z5.01A	TCGA.EB.A1NK.01A	TCGA.EB.A3HV.01A	TCGA.BF.AAP2.01A	TCGA.EB.A6QZ.01A	TCGA.DA.A960.01A	TCGA.BF.A1PZ.01A	TCGA.BF.A5ES.01A	TCGA.BF.A1PV.01A	TCGA.FR.A2OS.01A	TCGA.EB.A5SE.01A	TCGA.XV.AAZW.01A	TCGA.EB.A3Y7.01A	TCGA.YG.AA3N.01A	TCGA.XV.AAZY.01A	TCGA.ER.A19T.01A	TCGA.EB.A4OY.01A	TCGA.EB.A85J.01A	TCGA.BF.A3DL.01A	TCGA.FR.A728.01A	TCGA.EB.A6QY.01A	TCGA.BF.A3DN.01A	TCGA.D9.A4Z2.01A	TCGA.BF.A1Q0.01A	TCGA.EB.A57M.01A	TCGA.BF.AAP4.01A	TCGA.EB.A5FP.01A	TCGA.BF.A3DM.01A	TCGA.EB.A3XC.01A	TCGA.FS.A1ZN.01A	TCGA.GF.A2C7.01A	TCGA.BF.A5EO.01A	TCGA.EB.A5UM.01A	TCGA.BF.A1PU.01A	TCGA.BF.AAP1.01A	TCGA.BF.AAP8.01A
ENSG00000000003	2439	1801	1866	1068	2130	2910	1212	978	2391	1771	2285	1285	1801	4372	2505	2156	1726	1616	726	1392	844	3379	3174	3513	1670	1088	798	959	1619	420	1594	1814	2207	3148	3066	4413	1523	1409	1298	3416	2126	1459	2697	3011	1063	1080	3945	2576	1137
ENSG00000000005	21	1	0	0	3	0	1	0	1	2	1	0	2	5	0	0	1	0	8	0	1	0	1	0	2	2	0	4	0	0	0	0	2	1	1	0	1	8	1	0	0	0	0	1	0	0	3	1	0
ENSG00000000419	1317	1592	2930	1475	2121	1480	980	1029	1768	1952	1526	1714	934	882	1405	630	1535	1286	143	2576	823	1459	2255	1142	1304	519	810	317	596	337	1149	609	1180	3466	2183	2038	3028	970	1801	2774	1268	2118	1570	1937	493	1194	1244	2653	1071
ENSG00000000457	973	537	1844	427	1129	909	516	506	758	922	824	597	368	511	534	512	1005	570	160	1328	351	833	1049	1339	528	203	272	179	604	194	921	293	498	477	1189	1118	385	500	769	999	916	381	1589	1175	244	522	763	1111	591
ENSG00000000460	355	357	1364	383	887	432	554	541	635	682	419	549	153	189	341	389	465	577	55	919	323	635	741	765	303	250	422	190	575	140	812	280	422	710	926	930	757	343	729	1537	1177	740	819	1296	242	337	885	732	151
ENSG00000000938	159	68	227	131	127	184	567	73	189	153	454	448	225	261	346	597	337	118	89	140	206	108	213	105	131	169	403	330	51	225	1104	133	956	156	290	257	366	411	479	43	104	217	78	90	586	300	98	277	163
ENSG00000000971	4692	461	662	639	3026	867	1183	322	1040	815	873	500	1973	841	1491	1285	959	376	57	306	404	650	1071	1738	808	133	471	257	509	95	481	519	2492	566	8472	5632	1160	1477	1040	301	194	788	1814	10361	203	437	586	621	758
ENSG00000001036	803	5710	5772	2250	2913	2271	2832	3395	12844	7365	6551	2481	4748	4709	8150	6503	4485	5320	548	4149	3993	4774	14435	3894	2509	3106	2919	2531	4095	4933	4223	8378	7286	8909	5674	7696	15651	2454	1964	4698	11037	5361	2998	8580	5315	1551	8560	4497	2536
ENSG00000001084	1372	1246	1202	855	2904	1746	1091	839	1426	1285	2466	951	775	2172	1639	686	1607	1457	190	1785	692	887	5024	2826	846	298	1155	197	3728	471	2647	566	1295	2978	1703	1476	1739	1286	925	2404	2490	1142	2464	3360	363	1372	1328	3292	1867
ENSG00000001167	2422	1951	1815	1011	4191	3401	1686	1770	1985	3760	6024	1270	1039	2261	2262	1639	2437	2744	493	3076	1557	5700	10841	5343	2072	594	2003	722	2822	959	4017	858	1186	2774	4699	4185	1990	1744	1341	2474	3443	1263	4465	10380	887	5267	3352	3398	2365
ENSG00000001460	1061	1650	1227	1183	128	835	970	912	1237	1952	724	80	829	127	2691	2060	1667	1026	554	1974	1051	1768	1078	2058	1047	1491	970	63	143	144	501	981	1514	1205	1668	896	1551	763	1054	1197	634	367	1564	801	3540	90	1952	1743	140
ENSG00000001461	1681	6999	2873	9826	165	3933	2727	1683	14260	20427	3404	2424	4490	654	9045	18634	9352	4462	412	5180	3287	9608	10207	9597	3537	1330	3248	131	2469	252	1482	3516	10433	4066	21399	7294	19222	4430	3070	4137	3265	1507	10055	2591	9527	512	11114	2589	461
ENSG00000001497	3543	1526	2879	2268	3638	4158	3615	2438	3702	2949	2085	2120	3023	3106	4542	3927	4828	4290	1207	4824	1504	3768	4779	2490	3473	4205	2185	2527	2586	1626	3777	3072	3782	4085	3260	5284	4815	3415	4591	3560	2664	3634	3827	3496	3100	3296	5734	4970	2136
ENSG00000001561	76	65	27	23	98	255	63	11	21	86	33	76	15	56	27	24	230	31	12	81	11	17	111	189	18	4	32	6	133	8	55	0	46	31	1049	1350	213	47	111	28	1133	65	32	31	4	37	39	507	194
ENSG00000001617	4180	661	775	781	1020	356	379	317	479	555	853	206	1275	668	2226	2941	431	450	293	434	253	420	1602	752	1449	644	758	683	325	198	275	1765	865	1539	1518	650	485	1999	758	584	1181	850	1080	1510	928	368	1180	450	312
ENSG00000001626	47	28	39	21	1	104	3	23	16	13	0	12	4	1	7	35	5	20	3	10	1	4	7	11	68	3	5	2	5	3	42	3	15	28	26	49	3	115	8	46	8	6	13	15	1	65	11	15	49
ENSG00000001629	1957	2490	5297	3070	2844	3903	1341	1323	5025	9732	3259	3074	963	2321	3461	1283	2198	1753	416	2177	1035	5739	5058	2925	2337	285	1343	270	4365	465	1340	747	2571	6454	8664	4558	5270	657	2092	7405	5847	3308	5214	10405	559	1227	1995	4851	1579
ENSG00000001630	111	447	533	227	465	241	433	149	356	664	173	217	63	453	475	270	265	121	32	465	212	1072	716	737	247	18	407	49	564	37	143	234	194	420	767	570	555	166	293	680	803	460	462	1102	52	40	702	495	82
ENSG00000001631	1590	1380	3230	1559	3099	2146	740	675	2407	3093	1990	1496	337	1049	1739	1075	1459	1221	314	931	407	2456	3032	2088	1768	221	761	126	2174	172	766	752	1246	4648	3890	4273	1696	535	1185	4924	1747	2094	2404	4652	337	947	1146	4607	1003
ENSG00000002016	778	833	793	393	1666	682	346	190	462	509	555	448	189	665	438	346	497	404	126	337	136	665	808	641	422	100	177	172	332	111	179	229	173	691	584	1630	265	217	340	611	230	298	675	516	255	1015	368	724	549
ENSG00000002079	52	3	42	12	15	9	5	3	8	21	1	20	8	5	13	2	11	15	3	20	2	0	15	5	15	6	3	2	2	2	12	1	7	37	12	20	16	3	10	25	6	21	11	17	4	21	4	49	4
ENSG00000002330	1850	1390	2255	1927	2547	2780	1507	2022	3984	858	1853	860	2605	1384	5617	4563	3509	1722	1257	3424	2711	2051	1453	2578	2538	4047	2647	2090	965	3076	1948	2056	1752	863	1985	2458	3213	1644	1254	1636	4659	1386	2519	1443	2156	1511	3753	2150	1584
ENSG00000002549	2301	2589	6722	5546	7217	8132	18943	3607	9808	13090	23289	19840	2803	3920	5369	1881	6977	5143	554	17208	3275	6228	9085	5141	3170	2430	3211	1412	1818	814	10853	2690	6866	6036	6011	4236	29256	2224	18982	7403	13733	4531	5236	4996	2288	2716	1481	5442	1219
ENSG00000002586	8670	24519	49572	16274	14368	17193	17760	17897	29780	14435	14187	11898	15595	18060	53266	36434	23363	13937	23699	32978	32901	23994	16154	36169	25353	20723	22967	27283	15441	20433	11487	16391	19207	14487	16105	29760	20082	32406	22776	33764	29236	18436	15828	16729	64384	8164	27634	48192	6844
ENSG00000002587	488	223	55	846	60	658	127	21	507	94	81	49	87	1392	156	327	88	156	226	622	80	215	177	505	725	51	21	34	26	16	42	40	213	81	1559	1414	1175	178	169	242	271	103	575	107	335	158	120	184	68
ENSG00000002726	27	18	87	9	3	23	28	42	27	261	13	2	99	20	51	238	35	31	0	37	23	17	46	25	8	30	37	94	10	7	119	15	148	64	26	215	26	172	46	6	37	17	15	34	49	27	31	188	4
ENSG00000002745	85	16	3	25	11	10	0	31	2	3	10	5	12	1	33	33	15	6	0	3	1	3	0	15	21	1	0	3	98	5	6	0	5	281	7	7	8	1	3	13	345	197	25	3	4	8	5	25	4
ENSG00000002746	71	3	33	5	110	8	4	1	249	3	4	1437	2	6	20	27	6	5	2	92	5	4	15	13	3	3	8	2	10	367	18	9	39	37	74	442	97	47	11	9	300	24	11	17	1	2	15	5	61
ENSG00000002822	2079	6978	15217	3454	15746	9840	7439	18078	4500	5207	2810	9576	6555	2236	20186	7193	4497	5525	7669	14215	13610	5001	5639	6972	7957	26848	9656	7372	3175	12220	4672	27519	5619	8722	5715	3953	7553	5713	18876	10853	11421	9520	2787	10475	13251	3727	4061	9480	1760
ENSG00000002834	14969	10499	11801	13845	8024	15811	20453	8960	22108	23466	13740	9377	12013	19284	30006	31179	16961	15859	5592	21237	20707	25108	18417	20674	11358	28873	20816	12407	10360	9566	14235	21232	18294	11344	23644	16063	45289	21136	22702	23640	14345	9416	19472	17370	20439	9487	26699	21735	4240
ENSG00000002919	1052	1494	1826	1246	724	2066	1700	1012	1907	1863	1426	1535	1537	1704	2625	2231	2120	2070	473	2265	1386	1644	2152	1322	1386	2265	1209	1487	846	1044	1798	1298	2463	3118	2445	1402	2509	1384	2451	1395	2424	1408	1970	2152	2653	891	2226	1546	686
ENSG00000002933	796	535	968	274	544	642	1416	203	950	581	899	422	1404	851	1493	1900	526	198	63	862	904	259	396	1097	509	523	1256	1031	507	601	917	488	1738	265	931	753	1033	2092	1519	143	1080	479	286	523	808	634	497	4783	627
ENSG00000003056	2425	7825	7997	2071	6330	3949	9158	2992	6133	6814	5641	4233	1949	10796	6204	5824	7126	4469	594	6949	6550	6981	7268	6953	1439	3284	6008	3109	7834	2669	4034	11234	4239	11203	6787	6884	4508	4111	6227	6327	13754	8827	6027	8291	4501	4375	7190	6983	1367
ENSG00000003096	123	28	2	177	161	277	98	5	6	12	57	2	34	151	21	142	17	37	2	356	86	20	332	657	17	15	3	2	111	7	52	151	73	28	1724	97	853	99	100	9	163	18	934	712	156	128	23	92	156
ENSG00000003137	1242	317	647	311	407	1279	308	667	1306	126	422	530	422	1351	1168	1103	606	738	193	262	445	341	1380	821	858	380	981	75	777	767	1271	244	536	416	855	472	635	2459	520	447	431	315	413	1318	564	385	992	833	1696
ENSG00000003147	4086	68	853	712	2524	851	47	165	675	534	286	387	713	42	156	510	1026	922	35	887	792	37	2481	1360	928	49	271	67	1597	51	384	956	936	660	1365	1594	635	649	450	686	516	98	1106	1082	184	1414	748	452	863
ENSG00000003249	1071	9056	7330	2113	722	9711	922	6383	4798	7557	452	2535	6925	323	19156	5824	5892	2038	654	9714	9127	6213	2945	9494	9798	7827	2831	11706	869	1906	2022	7386	6124	3572	1814	1965	2285	3160	3411	7087	2430	4030	8926	1564	8133	6114	8361	7349	5470
ENSG00000003393	1808	2435	3052	1661	1915	2840	2502	1222	3172	4032	2907	1434	894	2780	2401	2160	2076	1853	549	2746	1330	4286	4587	2712	1175	624	1162	392	1853	431	1793	952	1642	2697	3904	2737	2357	1035	2070	2284	1972	855	2947	4657	865	1337	2663	2099	1197
ENSG00000003400	1021	247	601	149	622	306	392	122	1133	270	1135	1727	207	162	292	679	443	795	43	215	86	97	475	719	274	245	168	160	153	51	305	119	349	526	1263	929	277	543	498	465	709	297	603	201	418	236	126	563	362
ENSG00000003402	2995	1703	2585	2686	2923	3553	3612	1768	5243	2582	5001	7763	2451	2565	3421	3856	4214	3354	606	3481	1400	4284	1646	3287	2512	922	1888	1063	1546	707	2637	1474	4523	4222	5157	4053	3901	2655	2150	2376	3085	1393	5449	3468	1900	2582	3190	2816	4057
ENSG00000003436	514	236	351	281	493	247	271	162	156	120	245	64	383	391	343	173	245	335	50	98	81	136	1402	239	371	87	42	120	211	61	236	142	613	257	1053	785	338	293	249	173	234	215	1471	405	100	113	238	200	501
ENSG00000003509	590	490	912	551	698	1066	548	485	851	665	657	855	581	377	763	293	769	742	161	824	286	1302	1003	362	666	254	405	297	485	142	717	245	704	1314	720	1414	609	457	631	755	647	1023	821	578	243	584	290	465	876
ENSG00000003756	9527	2867	7783	4929	11128	12569	2357	3444	5794	5884	6153	4396	2382	4829	4286	3804	6204	4173	1239	4928	2212	5770	8932	7526	5812	1135	1738	1215	4029	1120	4723	2841	5151	2883	7348	12799	4019	2965	5062	6069	5227	3112	10460	7045	3211	6420	4594	8885	2829
ENSG00000003987	1584	74	160	40	37	55	30	73	28	65	86	30	9	13	27	9	84	63	30	89	12	149	103	20	104	42	15	8	26	8	94	8	115	94	66	168	107	7	49	53	90	33	133	94	25	47	32	49	69
ENSG00000003989	27694	511	56	103	281	191	60	61	142	40	270	107	160	122	357	701	818	272	21	3185	617	148	325	325	66	1874	20	31	1736	122	620	1695	2355	148	409	81	87	525	1644	4272	215	564	882	2499	416	213	183	100	264
ENSG00000004059	11324	9143	8585	8988	13361	7319	4743	7035	11829	8335	8183	5484	11394	5214	22512	16827	10806	8317	4337	12794	9890	7294	5263	12074	14460	14636	8736	9630	5256	11300	7829	11370	6859	6333	7114	9077	9294	10880	8183	10085	4965	10229	6927	10581	9077	6955	11023	17013	3947
ENSG00000004139	1323	322	1315	469	940	491	481	562	1215	407	531	917	332	222	1014	1096	590	812	148	1213	560	2134	1824	853	479	98	523	549	951	358	644	653	611	154	596	951	160	581	752	265	590	236	872	1108	311	510	1311	956	130
ENSG00000004142	5629	4813	8702	4275	7343	6329	5766	7952	9401	5990	6921	8055	8271	3926	14276	8871	9777	10183	3194	18701	7192	10965	12985	7284	7057	14071	7557	11588	11624	7392	8008	10498	10062	8243	8015	10039	6065	6830	9558	8072	14970	6480	7272	9720	5271	5379	11750	7654	4979
ENSG00000004399	3634	5119	7017	6596	4087	5025	5600	7779	12269	3513	8972	4087	5794	11891	30335	13750	21977	6496	2066	11785	2112	13108	13475	4727	6266	5912	8699	7351	14626	8554	9444	6476	4385	11724	21857	13974	5620	11983	12415	5003	9305	4363	5353	9210	14784	7422	24653	3080	2641
ENSG00000004455	4876	9412	9109	5005	10233	10598	15007	10819	11317	16498	6929	7338	4857	6317	14393	8198	14140	9846	4815	12879	10246	8936	22211	11122	7456	9125	8647	10279	9434	3108	9231	11215	6859	13698	8448	10681	16404	6242	11367	10354	13741	9356	9024	13273	13175	3622	5897	8719	2394
ENSG00000004468	10	15	111	154	65	44	1006	15	55	616	540	581	33	601	26	34	196	103	18	160	25	63	31	92	9	4	337	63	13	55	894	13	330	30	103	274	340	400	386	12	153	49	131	30	94	248	171	71	105
ENSG00000004478	3938	17752	6233	2981	12655	3982	13009	8457	11837	7938	6859	6368	5922	25502	13257	8219	7280	2891	2313	5780	4435	14932	18995	6647	4284	7838	6074	5146	8324	8766	7201	12112	5501	6798	5914	8899	7760	7466	4362	4916	7037	7760	8173	16655	6005	6385	17446	14601	5100
ENSG00000004487	10790	5459	6594	3449	5601	5178	8634	3470	4765	13784	5963	4087	1949	3344	8606	5480	7341	6156	1397	9452	3372	8387	9410	5239	4470	3894	3525	14523	9490	1355	5568	4490	4369	8034	6380	5656	7560	3217	17728	9294	6173	14286	7137	6179	11437	1830	4080	7323	1006
ENSG00000004534	5964	1867	5495	3860	15309	10958	2212	2114	3862	4539	5210	2711	1470	1808	2605	2098	3233	2795	1248	2717	1412	3361	6163	3291	5688	1580	1707	1358	4860	872	2921	1762	5829	2481	3924	7489	3709	1662	3222	6320	4560	2486	6797	5346	2113	6457	1967	7117	4303
ENSG00000004660	507	330	1633	368	466	539	540	1263	974	63	696	196	686	453	2828	505	488	560	103	1928	247	586	1569	189	509	848	621	262	209	1158	1151	267	457	416	401	758	382	436	305	426	490	771	560	921	274	535	869	122	524
ENSG00000004700	863	1355	3246	1014	1934	1801	2616	698	2101	3631	1681	1499	209	1239	1499	795	860	611	40	1185	536	3015	5419	2037	549	227	462	92	3023	107	857	491	1387	4278	2698	2804	3140	335	1279	3739	2118	2106	2559	2309	261	748	1374	2277	267
ENSG00000004766	1106	945	1799	879	1691	1628	400	530	1752	2812	1474	1115	387	575	1687	961	1106	725	190	857	573	1577	1985	2438	1042	122	742	117	981	99	563	755	968	3361	2910	2374	1659	356	1127	2749	1630	1928	1887	3645	189	667	747	4306	938
ENSG00000004776	183	71	4821	84	568	49	277	4616	159	28	23	778	737	86	392	234	42	37	135	1860	42	1518	857	59	120	169	10	359	60	2934	2285	1068	74	400	267	624	92	1479	113	53	1519	107	26	84	2098	67	466	57	384
ENSG00000004777	1231	453	986	603	2354	1580	211	286	628	208	319	606	121	278	370	229	567	434	670	371	191	758	479	409	602	881	247	64	221	327	670	120	453	335	464	1113	1331	287	250	438	154	142	584	606	649	453	554	346	243
ENSG00000004779	1713	3565	3935	2038	3976	2678	2367	2521	4145	2381	2302	3686	2261	1709	3895	2301	3812	2188	886	4442	1719	2671	4093	2175	3494	1511	1279	2096	2673	1078	3360	2948	2417	5288	3180	2199	4950	1343	4702	3311	4430	2602	2910	3629	1760	1612	2662	5501	1822
ENSG00000004799	457	990	59	384	549	31	25	35	69	168	485	602	104	761	268	188	541	71	63	86	20	37	188	374	239	6	94	186	511	21	92	61	5259	445	855	749	78	725	61	680	621	3160	23	71	59	23	173	976	485
ENSG00000004809	1	0	1	4	4	0	2	1	21	15	2	1	1	6	1	23	4	7	1	2	3	1	9	3	2	7	3	0	7	2	3	0	9	1	1	15	3	4	3	0	12	6	11	2	3	1	3	7	0
ENSG00000004838	133	37	75	120	61	113	24	50	88	69	28	113	74	17	327	88	158	31	40	148	161	86	74	49	86	274	90	126	39	18	110	78	56	25	160	47	1279	33	43	114	51	28	47	53	69	74	381	42	10
ENSG00000004846	20	199	68	28	3488	8	17038	917	3	737	3015	3042	26	7501	42	42	2118	283	5	2749	1570	7294	845	2683	18	1115	3509	1531	2895	730	34	9959	3413	2258	909	1086	1459	13818	682	2522	200	177	67	10423	594	1801	12966	649	4657
ENSG00000004848	0	63	40	177	92	61	39	42	55	519	15	159	15	64	1	3	120	15	0	134	119	177	113	6	5	2	17	2	3	297	4	90	213	10	0	8	1	46	46	47	5	110	3	32	61	383	1	300	175
ENSG00000004864	727	4266	11243	2267	10024	4331	2560	4943	8343	7500	5497	3484	2600	3810	6899	4233	5988	6871	1215	12537	4622	5799	13516	7709	5785	2062	5974	5227	8046	2637	2477	6644	4085	7394	12258	6962	1962	5067	7022	9441	8109	10254	5059	17625	2897	1719	5058	14127	1571
ENSG00000004866	1086	3230	2367	1228	2529	1921	2388	1252	3875	3341	2395	2566	2720	1337	10065	4286	2870	3128	724	4305	7708	1413	1562	3859	3369	9339	5176	4552	1306	735	2222	9404	2707	8124	5877	4727	2744	3074	3015	5128	3185	2641	3214	7724	2130	1393	10110	2233	1615
ENSG00000004897	2663	5061	7120	2218	2522	4530	2357	1223	4240	6231	4754	2896	1334	2424	4473	1918	3515	3463	891	6020	1992	5963	10729	5504	2751	679	1335	821	2111	654	2431	1388	3789	7212	6353	5333	5700	1289	5444	6689	6114	2904	5130	6139	1360	1557	3363	3510	2600
ENSG00000004939	135	0	0	1	3	3	1	1	2	0	2	0	1	5	0	1	0	0	0	3	0	0	1	0	0	0	2	0	0	15	1	2	2	1	13	0	6	0	1	0	0	0	4	2	2	0	3	3	0
ENSG00000004948	1	5	416	1	4	1	5	0	8	2	1	253	1	8	51	3	13	16	0	2	7	3	49	15	43	6	20	0	6	2	13	31	16	88	4	142	5	2	6	30	1	226	4	49	0	3	46	35	59
ENSG00000004961	686	684	1009	928	790	1455	1631	928	1497	1411	924	1427	945	1301	1380	1175	1746	894	257	1968	1353	1978	2901	1014	829	763	933	384	1526	767	1078	1573	1704	1351	1320	1033	1740	1154	1912	1840	2508	1595	1275	1811	719	587	1455	2716	560
ENSG00000004975	4671	3214	8155	2640	3515	2509	2152	4179	4703	3799	4893	4754	2571	2664	6494	4894	4341	4898	679	7399	3536	5949	5995	6247	3244	3053	4336	3328	2267	1949	3383	3072	3945	2760	3741	5770	2380	4445	4888	2664	5137	3693	4482	5441	3659	2546	7412	4535	1793
ENSG00000005001	767	239	16	75	0	49	2	153	0	7	94	4	42	0	68	148	20	13	1	23	0	11	3	44	395	15	30	10	0	3	4	3	7	310	5	3	15	123	9	40	1	122	298	191	208	21	21	27	3
ENSG00000005007	13607	5532	10693	4226	9816	10617	7655	4210	8091	5015	6810	5052	4899	7095	9205	10643	7952	7844	2215	7622	4076	9283	13341	9651	6558	3720	4820	4244	4287	5164	5164	8624	4890	5197	6808	11755	8280	11340	7376	4825	9514	4688	10314	8273	7190	4117	9449	11423	4020
ENSG00000005020	628	2155	3834	2031	6857	2360	2512	548	5030	2512	3596	2152	945	2026	1083	1746	1487	1355	346	1963	1197	1456	5945	4849	1878	43	395	228	1673	293	1301	857	1286	4404	6476	5010	3766	655	1111	2580	1952	3693	274	5730	223	222	2261	7906	293
ENSG00000005022	13371	10936	17720	13971	35123	19786	24603	14153	32263	22413	23609	30515	19171	7532	21541	32295	39936	35304	4260	45605	12346	23322	35978	46615	17346	20208	9283	10728	33349	196	17979	19016	15403	20808	49703	19932	18188	19792	22154	17895	39515	25168	32131	33376	18826	9170	42685	23978	8562
ENSG00000005059	1054	106	341	649	163	447	222	80	758	168	844	567	353	92	505	211	970	445	39	658	220	71	194	88	931	61	162	86	95	21	387	244	368	1301	574	981	1546	177	955	377	693	490	332	88	314	203	281	198	168
ENSG00000005073	74	232	477	488	1551	146	441	267	1014	17	259	55	541	1335	68	574	123	371	46	194	300	160	557	650	595	253	320	89	411	303	165	827	23	16	499	240	57	670	50	351	541	234	94	1433	63	33	160	1431	51
ENSG00000005075	1505	2921	3389	2366	5499	2292	2085	1372	3963	2085	1619	1502	3028	1205	5452	4001	3139	2887	2600	2897	1848	1744	1675	4094	5192	4525	3061	2684	2190	3277	2236	4895	2772	3090	2926	3915	2828	2085	2656	3382	2755	2979	2096	4430	2660	2366	3324	6098	2442
ENSG00000005100	2711	4886	9180	1276	3537	4508	1977	2633	6927	3615	3048	6401	1825	1713	2619	3289	2687	4187	1041	7851	2121	6348	8024	4805	3266	2363	2923	1542	3418	1157	3509	2124	5921	4787	5960	6237	2248	1318	6278	3823	5030	1756	4654	5578	2612	3220	3785	3867	1279
ENSG00000005102	529	7	57	288	113	59	136	107	76	4	113	21	324	207	341	254	126	103	11	40	94	53	231	189	78	172	85	166	31	71	196	9	73	84	289	110	144	1068	191	30	9	201	47	303	46	95	185	61	24
ENSG00000005108	68	18	46	556	171	35	199	20	50	40	84	40	67	39	71	128	61	40	5	32	15	47	184	61	37	3	15	17	35	15	25	21	57	59	317	609	86	103	59	30	121	51	23	179	10	17	81	84	33
ENSG00000005156	2077	1308	2876	1302	2953	1717	1730	1463	2624	2165	1610	1450	1038	1628	4184	1928	1469	2155	400	3727	1496	4228	4462	3411	1409	1411	2479	1262	2211	1590	1420	2273	1717	3516	2966	2902	4032	3146	2850	3420	1923	1844	1940	3688	1270	1248	2792	2609	1314
ENSG00000005175	1232	624	2241	1036	1960	1704	1177	647	1244	3674	2105	1418	194	561	738	562	970	801	121	803	281	2270	4432	1276	1192	190	396	183	3842	131	992	503	1011	2123	1730	2216	1154	304	812	1777	2141	1965	1952	2165	389	539	465	2403	844
ENSG00000005187	483	18	21	37	24	42	13	11	43	119	44	111	20	15	7	25	80	23	1	37	9	10	43	16	23	11	21	9	21	7	61	46	82	293	37	81	24	15	11	7	314	193	47	35	11	31	8	177	63
ENSG00000005189	290	337	545	227	298	81	227	298	423	649	227	308	85	60	743	257	831	458	37	428	265	271	362	735	253	193	101	137	115	88	465	44	227	675	425	801	647	78	120	807	320	645	198	441	217	146	400	186	46
ENSG00000005194	2943	5349	4205	3168	3730	3903	7869	4822	4643	4038	5097	3281	3488	3195	4659	3670	5497	5128	461	6812	3970	6079	9963	5044	3766	4635	1122	2304	2126	2180	2327	5096	3762	4394	4699	2960	2285	3717	3859	4808	4125	4341	4863	2598	4424	2165	5764	6224	1727
ENSG00000005206	4480	1652	3482	6385	7220	7709	1341	1794	6378	1291	2424	2527	2363	5059	2927	9552	3100	3431	1306	3096	1375	3484	3175	3719	5272	3221	1550	3344	2297	3913	2262	3883	2503	1698	4641	7242	2633	3240	1237	1570	4306	981	6287	4210	1480	5246	4728	8844	2421
ENSG00000005238	1138	1577	4372	2189	1088	3506	1550	3099	3132	2501	2997	1502	1599	5349	5920	1655	1652	1108	956	1780	2948	3038	3092	2347	1819	3018	1070	630	1726	1562	1714	2726	5360	2281	3446	1450	4240	1439	6040	3868	1927	2619	4749	3757	2025	1579	3981	1531	1197
ENSG00000005243	796	1894	1494	1744	1201	363	1042	925	6883	1584	2320	1527	1853	986	1288	4896	1367	2043	135	2048	2648	526	2017	2533	844	5769	1395	682	245	1744	907	1380	364	2837	1594	4430	133	1453	1152	1108	1311	1001	1014	3324	2129	724	1318	1927	596
ENSG00000005249	835	992	1594	1085	253	711	442	10	1343	1698	519	488	140	275	946	219	418	506	15	738	78	442	554	778	790	84	308	24	986	61	193	113	1140	981	1104	280	1146	234	1217	914	328	1003	1249	841	247	94	726	902	268
ENSG00000005302	1910	867	1012	922	1764	2273	1782	628	1244	1455	1451	1123	775	1094	1058	617	1395	900	154	1352	624	1564	2708	1464	997	493	450	404	1867	591	1491	450	1571	1197	1427	1713	1703	601	1224	1951	1497	985	1920	1783	437	1383	847	2172	671
ENSG00000005339	9199	5543	8135	7131	6152	6565	3762	3080	6586	5688	4659	3297	3315	13733	12117	8109	6268	6333	1233	7466	2331	7394	10128	6973	4007	3207	5174	1923	12237	1853	5428	5474	3543	4680	9990	6317	3300	7654	6444	6484	7911	2835	8801	7728	5857	3032	8326	10777	3830
ENSG00000005379	1110	89	457	250	641	807	90	21	209	55	543	285	524	684	63	286	885	477	4	704	40	84	317	1321	317	6	438	16	236	90	324	16	337	30	198	2058	46	139	66	42	277	15	472	194	628	2659	173	59	1254
ENSG00000005381	21	4	12	5	0	1	6	1	2	9	9	27	20	18	1	4	23	9	0	18	3	1	139	5	5	10	11	10	0	13	40	3	23	2	6	12	7	9	8	5	6	6	1	5	17	2	7	3	7
ENSG00000005421	80	5	0	0	1	2	1	0	0	0	0	0	0	0	1	0	2	0	0	4	0	0	1	11	3	0	0	0	0	2	3	0	13	10	1	15	2	1	2	2	1	3	4	1	2	9	4	4	207
ENSG00000005436	1355	873	1314	688	1028	1185	565	712	1005	1667	1086	698	606	732	1544	488	1127	771	289	1029	349	2116	1915	996	1065	223	374	238	821	188	1120	310	778	1449	1849	1773	1173	200	800	1125	1803	1049	1833	1436	267	621	440	922	2640
ENSG00000005448	1393	1775	1014	1177	616	1927	1351	761	447	2030	340	1384	1054	604	2576	1450	1315	953	431	1976	976	996	1657	324	1345	2103	891	1881	385	178	1343	1747	1325	1564	1047	639	2953	533	1687	1559	1339	812	900	576	2292	447	915	423	149
ENSG00000005469	1951	1668	881	996	511	1455	66	570	1383	1765	1301	1328	480	495	2440	1801	1023	425	168	843	548	660	724	1392	1093	328	543	121	319	213	426	630	625	2794	2275	1730	951	447	1412	1282	819	1364	1867	1684	278	579	533	1667	265
ENSG00000005471	175	841	1169	900	149	82	35	292	2241	55	47	2036	255	35	737	389	1072	61	33	140	320	23	160	428	71	100	438	380	146	52	158	5600	407	4029	172	523	1728	1148	184	730	586	1547	175	1047	31	114	172	968	230
ENSG00000005483	6329	4679	6909	3319	9409	6024	3259	3116	9148	14796	7722	2769	1683	8189	3920	5086	5116	5267	992	3986	2401	8467	8343	9414	7543	724	2901	1036	6503	735	3230	1833	3899	4551	13401	12052	4549	3349	4424	3885	5854	2612	8783	15269	2268	2948	4494	11901	3715
ENSG00000005486	4284	11051	9982	11908	13829	6684	9623	4515	10186	11302	3973	6802	5501	11513	24884	16285	7957	9125	3174	10662	14724	4233	6876	22955	6961	19977	14434	5825	7763	9120	7485	24813	12703	7111	10857	7174	9703	9401	9569	9376	7411	9382	8106	15477	9331	2596	9354	18027	4610
ENSG00000005513	56	3800	594	3857	566	6863	601	757	2038	232	346	80	475	17411	1887	2196	249	1420	46	7225	98	3749	3982	1195	5006	208	466	113	631	543	5466	43	613	12	1939	1175	2609	1183	2258	385	17	835	2540	713	493	3700	3865	2307	2744
ENSG00000005700	2325	3115	2557	1159	1248	1386	1237	1740	2841	5412	2618	1700	596	2082	2532	942	1227	876	647	1891	486	2656	7592	1293	983	220	810	314	2404	535	1617	666	1507	4210	3481	4628	2880	438	1159	4737	3030	1691	4688	2764	522	778	1750	2309	1205
ENSG00000005801	1976	703	1564	525	1710	1714	311	311	801	1691	1093	749	395	265	475	232	773	693	149	613	148	1312	1559	973	1075	107	189	89	1039	327	471	143	675	983	1063	1814	579	236	264	1293	1066	573	1439	717	215	1009	223	1453	1014
ENSG00000005810	2921	1609	8132	2271	3950	4798	3077	1995	4802	5261	4936	1755	2224	6418	5730	6228	3455	3504	249	4525	2222	4832	6179	3920	2456	418	2948	1502	3367	205	2680	1976	2671	4173	13237	7572	1997	2499	2030	4864	3667	1899	7763	4962	1380	1693	6624	4077	1615
ENSG00000005812	2870	637	4076	1459	2948	2336	1180	686	1715	2829	2960	924	601	1777	912	850	2028	1137	168	1803	472	3576	4522	1808	1927	101	460	126	1279	136	1422	189	846	1311	4462	4284	2565	611	686	2804	2393	949	3295	2315	362	783	869	2531	822
ENSG00000005844	186	142	223	322	121	494	1439	137	400	986	657	3205	683	328	747	645	909	94	80	447	401	107	234	310	92	104	4531	1068	40	637	2950	230	3298	259	355	320	933	706	1928	61	126	253	131	133	874	1867	79	217	371
ENSG00000005882	1580	1362	1110	990	1044	1455	769	1071	2740	1192	1146	3681	1505	1397	2876	2174	3506	857	540	3307	1031	1947	4216	1318	765	1888	2403	1083	379	2775	885	3166	1388	3172	1516	1607	3598	1956	581	2449	1789	1396	1522	1853	1961	660	2313	2416	431
ENSG00000005884	11177	20817	16129	33704	2395	16356	3241	7132	52039	29314	16361	8782	17340	10887	103312	21108	9899	5824	3039	53195	24216	36697	14909	5983	18124	1874	15692	21476	3158	1322	6835	30406	24190	18378	31615	4768	38474	12112	22673	32733	12314	14639	17250	4365	35853	9452	69901	20742	2068
ENSG00000005889	2105	1554	2130	822	1549	2540	1614	661	1152	1678	1801	1240	455	1397	840	651	1321	1003	368	2092	702	2611	3703	1799	1208	236	460	312	2510	346	914	409	1673	1364	3153	2157	1511	420	1065	3529	2098	783	3202	2790	315	1306	1498	2236	968
ENSG00000005893	7586	20032	17388	7564	14812	20558	27311	8275	26043	23933	22041	16769	12584	14745	26037	14005	15059	12023	4037	36550	21877	32911	32056	21272	10294	2495	10769	7261	13305	2327	9831	11078	20976	36683	25256	19892	55056	11507	20361	48850	19569	15078	28821	21386	7283	4503	32326	14500	8069
ENSG00000005961	40	30	43	135	128	21	57	9	33	4	16	23	20	12	31	15	15	42	23	17	2	43	25	9	30	225	3	3	17	40	110	2	10	31	60	47	74	11	15	31	242	53	11	12	12	31	21	31	61
ENSG00000005981	86	6	2	5	11	3	1	49	42	0	25	2145	2	15	1	9	74	8	165	39	0	1	1	5	111	0	33	0	15	98	67	1	860	65	453	698	2	59	308	186	2307	340	5	20	16	2	49	226	0
ENSG00000006007	3026	7490	4445	2168	4292	4754	2586	3138	5755	6330	4890	4111	3519	3374	7024	4981	4356	5182	633	5956	3269	6671	5603	7111	3823	1449	2401	1724	3718	655	3036	2844	3377	8274	8217	6111	4945	2930	3661	5072	8775	2559	8096	5155	2371	2025	5896	5462	1595
ENSG00000006015	1869	885	2703	1129	4145	1026	3198	1866	2957	573	586	1972	1124	976	1808	2065	2250	1451	1050	2109	1233	1530	907	965	2676	3275	843	2579	1597	3392	2098	1771	2014	1099	735	1659	2366	2113	2233	553	1957	704	1031	1015	727	1743	1559	1934	1860
ENSG00000006016	2509	160	74	69	389	74	90	82	61	63	82	33	292	122	118	169	92	78	21	63	32	88	61	40	196	90	57	101	240	135	111	24	124	115	122	120	350	1437	37	68	126	47	59	285	39	88	311	115	131
ENSG00000006025	1078	1195	1129	654	1367	2286	257	571	1526	1159	797	1042	691	1021	635	1246	1299	1190	411	835	418	853	637	1670	1257	590	1551	425	804	103	818	624	748	1450	951	2192	259	1041	573	976	298	151	1620	782	971	1271	1150	1135	551
ENSG00000006042	7342	8939	12905	7220	5815	5475	3949	4848	11681	3201	9541	3827	5962	6535	9100	7513	8407	14926	841	7747	4086	335	5672	23396	3649	8915	1373	4126	2351	2580	2471	1762	6503	4664	11148	28208	578	3423	5180	9705	4908	4597	8744	9226	9570	4519	8260	4560	7391
ENSG00000006047	139	126	127	315	265	160	37	30	191	11	18	28	148	15	5	105	8	65	32	292	6	30	177	100	75	392	25	10	17	420	322	10	47	4	37	16	986	23	43	24	74	7	16	199	86	320	55	103	134
ENSG00000006059	2	0	0	0	0	0	0	0	0	0	0	0	0	0	0	4	0	0	0	0	0	0	0	0	1	0	0	2	0	2	0	0	0	2	0	0	1	0	0	0	1	3	1	0	1	0	0	1	0
ENSG00000006062	907	808	781	641	959	1483	900	315	1730	1455	1049	698	1160	1819	1746	1257	1294	1093	413	1409	502	1380	931	886	866	761	1007	624	1212	584	2130	429	1364	902	688	2278	4480	1326	1207	596	724	571	894	996	1175	1306	2700	996	702
ENSG00000006071	0	0	0	2	2	3	0	0	75	4	1	1	0	0	0	37	0	1	0	4	0	1	42	0	0	0	18	0	10	7	0	0	18	0	1	2	37	1	1	2	150	0	1	63	0	32	20	1	6
ENSG00000006116	0	0	0	0	0	0	0	0	0	0	1	1	0	0	0	0	0	0	0	3	0	0	0	0	0	0	0	1	0	5	1	2	1	0	0	0	4	0	0	0	0	0	0	0	0	3	0	0	0
ENSG00000006118	3476	2661	5090	5459	4932	1893	1078	1050	3499	10752	755	208	3941	6674	6177	3927	5904	1749	137	1619	564	12037	2017	1185	3860	442	1859	3880	3787	583	1237	1657	8891	353	1404	1405	7810	3651	1805	1104	1624	631	2136	995	1995	2714	6893	15302	1518
ENSG00000006125	8880	8182	17417	8053	11343	13470	12366	19249	19536	20538	15871	14899	13542	10264	29273	15425	20764	17699	4042	30461	16958	27809	28984	13282	8431	15009	13656	10679	6674	5456	17193	9474	20282	12984	20133	12658	43510	9935	20638	14745	19220	6315	24045	18563	5619	7537	31399	9025	7968
ENSG00000006128	1	5	4	1	2	0	0	0	0	1	0	0	2	0	2	0	0	1	0	0	0	0	3	2	5	0	0	0	0	0	0	0	2	0	0	6	3	13	0	1	2	2	0	1	0	0	0	5	2
ENSG00000006194	2859	1867	2690	1993	2134	2249	1460	1395	1693	1724	1691	1337	1318	2582	4093	1850	1707	2449	549	2278	1108	2365	2729	1372	1818	1451	1485	900	1760	748	1910	1988	2192	2469	2261	2450	1229	1835	2174	2085	3253	1171	1928	2755	1970	1667	2836	4433	1087
ENSG00000006210	3244	3228	1323	4242	1755	6499	3435	2143	8004	12610	5130	2246	2156	2442	3887	4719	6512	3629	337	5862	2109	4424	1025	8212	3409	1567	1541	2540	526	631	744	1700	4160	560	7950	3049	892	4470	581	5010	999	815	3108	3467	4956	2718	13284	4005	512
ENSG00000006282	2063	3724	6648	5059	4284	8846	4299	4607	11744	4030	6234	7190	10048	6278	16899	5824	8458	8901	5756	16521	11611	1927	9146	9696	5888	14919	2488	9966	783	6625	4044	7312	7525	3291	8784	8063	1694	5697	7235	8306	8076	1995	7332	5876	7389	10906	12280	6506	10240
ENSG00000006283	292	26	40	13	26	21	9	5	135	7	7	3	47	9	104	73	15	46	5	9	39	23	110	30	122	23	21	6	47	1	3	21	12	37	32	26	23	236	11	16	4	33	5	113	21	21	30	16	5
ENSG00000006327	1197	4986	2085	4246	507	4095	4722	1137	4865	5728	1970	1251	1849	2297	9028	2637	761	1965	1153	3404	3718	6314	1510	897	3273	2366	1586	2179	1843	320	1386	6730	6476	4664	2622	447	13414	1869	3220	2643	2229	7222	1667	1681	3420	1902	2738	3619	829
ENSG00000006377	5	80	3	18	1041	79	206	3	13	1	3	0	92	139	4	21	1	9	0	34	10	82	366	6	56	1	0	0	524	175	49	11	6	12	34	15	594	42	15	6	322	5	27	137	2	4	1	21	34
ENSG00000006432	1042	765	1026	61	51	469	69	61	222	165	270	357	183	42	442	917	267	175	163	371	181	61	631	437	631	655	486	359	31	222	87	236	310	1360	380	434	191	338	818	955	635	471	946	588	936	213	829	462	149
ENSG00000006451	4424	2025	5923	2053	7294	2951	4199	3298	4077	10109	4562	3771	2313	2209	3837	2265	3253	2515	581	3299	2175	3926	7234	2499	2734	1099	1474	1146	4330	971	3670	1963	3326	4240	4594	4405	5959	2412	4303	5452	3220	5317	3323	5461	1207	1579	2779	10590	1808
ENSG00000006453	2997	1785	2916	247	502	926	2644	4063	4815	146	741	644	1891	314	17028	1000	500	230	148	2357	986	4091	1242	122	2395	2486	1041	2625	818	285	398	356	1085	2810	1189	511	217	1049	661	7018	1227	3984	1014	2293	2253	318	4349	341	1842
ENSG00000006459	1283	647	1567	1498	1662	981	630	198	1086	1830	897	679	379	2168	557	920	986	598	88	778	227	974	1209	1753	1028	80	715	85	2833	158	976	219	876	771	1999	1441	1549	519	644	943	833	518	1642	1803	177	686	562	2597	994
ENSG00000006468	298	3796	3234	8480	1672	14878	1487	797	10615	5869	3412	2056	2060	5262	3511	4367	3496	2435	988	2943	970	7820	2096	4916	15725	688	468	226	544	71	997	1272	2662	2716	15699	6689	3745	475	2173	6280	4003	1848	21177	243	1096	1173	1735	4698	475
ENSG00000006530	1875	2446	3537	2617	2387	2857	896	872	3659	1768	2723	1967	1516	1061	4341	2275	2168	2334	441	2845	1483	2815	2646	2675	3665	1103	1860	904	1622	579	1223	2988	2254	4844	3571	4523	9036	1557	1830	3319	2556	2656	1998	4181	1505	1285	3066	3785	1393
ENSG00000006534	274	850	1113	1097	1308	862	16779	6201	3190	1140	1279	1215	1743	6066	12991	2675	3549	1078	250	7411	1760	4906	2744	761	665	4054	2466	1343	10400	3593	2371	818	1557	986	980	1166	2981	3641	1056	1140	1239	815	909	1522	1078	1439	8996	1207	3054
ENSG00000006555	270	3	10	146	2	12	33	142	2	12	208	66	645	9	698	1202	154	17	0	30	3	12	2	148	857	11	578	26	49	12	55	2	37	937	10	5	32	551	24	230	1	277	540	189	177	73	21	13	9
ENSG00000006576	1393	1814	3418	1951	2030	2211	1263	551	2814	3298	1740	1110	353	563	2151	520	1730	1636	191	1127	642	4100	4153	1577	2081	149	693	108	2479	338	726	335	1082	3114	5585	3511	2826	362	1375	3525	3328	2090	3220	5774	367	587	1106	2190	782
ENSG00000006606	8	12	6	6	3	23	12	3	3	1	4	0	5	8	26	3	0	5	0	1	1	1	4	2	6	1	1	12	0	9	3	3	5	7	7	2	136	3	4	1	18	11	8	3	4	1	8	18	5
ENSG00000006607	1363	17419	10423	11001	6872	7042	6617	8055	14607	9966	12878	8544	5836	5243	13213	10594	8089	7656	3324	15652	9032	10944	13286	17743	3865	2046	8148	5003	9294	3089	5996	7125	7637	10089	33438	18659	3457	2259	14310	12145	11594	2543	13631	17233	6118	11011	29085	2582	1464
ENSG00000006611	2	0	0	0	1	0	1	13	0	0	0	2	0	0	0	1	2	4	0	0	0	0	0	0	0	0	4	0	55	23	8	0	5	0	0	1	6	1	0	0	26	0	0	0	0	0	0	15	25
ENSG00000006625	1735	1717	2784	2267	7078	1872	2543	1404	2804	4215	1770	1453	2267	710	3471	2471	3426	2661	823	1986	1021	1869	3106	2360	2247	1872	907	767	2568	999	1400	2489	2301	2986	3032	3443	2405	1436	1893	3794	1532	5395	2050	4244	965	1302	2081	6333	2109
ENSG00000006634	647	1301	2023	711	1726	1083	557	370	865	1943	907	603	120	191	665	247	471	715	113	553	194	1228	2752	1309	1061	126	259	63	1755	175	645	312	464	1972	1224	1581	1367	156	628	1910	1447	2424	884	2799	226	384	300	2702	670
ENSG00000006638	118	220	2268	184	476	78	254	920	88	7	53	17	142	63	483	249	35	92	297	124	39	68	431	565	450	131	28	113	64	1365	114	228	92	37	775	730	259	203	126	209	1083	73	601	567	343	49	259	160	391
ENSG00000006652	1702	2231	3927	2508	7606	2276	1477	1080	3499	2856	1992	901	840	1726	2456	779	2456	1266	367	1858	1404	2024	2994	3991	4069	644	758	404	1652	428	1739	645	1427	5214	3036	7167	1976	1573	2696	2691	1325	6190	2231	6464	370	950	597	7490	2216
ENSG00000006659	0	0	0	0	0	0	0	0	0	0	0	0	0	0	0	0	0	0	0	0	0	0	0	0	0	0	0	1	0	0	0	0	2	0	0	0	0	0	0	0	0	0	0	0	0	0	0	0	0
ENSG00000006695	579	425	1435	445	818	785	484	806	860	882	827	1178	636	2459	876	844	1479	1160	142	1756	667	1355	1678	1031	738	831	578	343	992	500	1061	543	1020	1049	1422	1146	740	847	1005	952	3158	779	1040	1218	452	431	1132	1036	711
ENSG00000006704	14973	1282	1474	1135	4806	1580	1270	563	1559	1493	1019	1046	1744	4233	2592	2079	4107	1402	555	2025	698	2637	1615	4560	2822	1659	2852	414	4627	1325	1735	2426	1584	1096	1688	2262	2258	3743	1466	1584	2735	1029	1738	3150	1373	1996	1415	4203	1090
ENSG00000006712	3395	4510	4103	3298	3974	4363	8748	3762	5098	3913	4181	5168	5278	2650	6178	5400	4462	6841	1527	6558	3454	5338	6004	3569	5405	7196	3651	4035	1943	3340	3920	5839	4197	4702	8200	4214	6237	4586	3574	4800	5472	3293	5861	4240	6795	2558	6941	4205	2928
ENSG00000006715	2720	3603	10264	2984	11801	4326	2724	2194	7912	9843	6118	4595	2421	2381	8792	3647	4266	5153	877	5831	3888	6046	9336	7175	2784	1146	2583	974	3202	547	2628	2586	3899	7841	12646	7353	5877	3415	4639	7035	5387	4754	8266	14095	1010	2083	5269	14851	4156
ENSG00000006740	616	21	61	43	51	35	67	42	52	42	37	25	53	418	42	60	65	28	40	51	20	69	105	47	32	118	30	59	103	110	40	60	56	67	84	64	66	130	80	42	53	37	32	67	23	80	110	44	76
ENSG00000006744	4144	2619	6210	3132	4144	7570	3772	4375	5864	5723	4855	5440	3974	19057	7205	7305	4591	6722	845	10557	5393	6847	9856	7588	4194	5011	5302	4475	3756	5710	6280	5974	6025	5288	5691	7456	4684	5526	4306	6610	8773	4831	6712	7295	3460	4233	8432	6739	3457
ENSG00000006747	1129	286	12631	47	20270	43	11099	280	44	110	3764	785	31	6618	382	371	10941	759	1150	3651	11259	12304	27813	3789	47	400	10031	1110	703	559	19221	74	118	319	85	64	219	15619	1893	398	16	2841	131	94	5100	8	39	1557	12
ENSG00000006756	4160	2336	3311	1760	1934	4437	1188	1974	3074	1207	2354	1642	2773	3429	4344	4258	2010	3528	448	4250	2070	5361	3625	3240	2902	1268	1328	2463	2794	1666	1433	2859	6109	1375	2613	3185	498	2056	846	3532	3868	1330	4893	2997	2565	1149	9334	3492	2304
ENSG00000006757	1744	2380	1168	624	1351	2440	957	890	1291	1031	853	1085	971	844	2130	1163	1372	1217	353	1945	1437	1833	1726	2324	829	937	445	1667	657	594	597	2164	1672	801	1470	1183	925	647	1209	2474	985	974	1150	1363	1000	921	2943	2608	827
ENSG00000006788	6	1	215	0	0	0	5	5	1	0	1	82	2	8	2	1	47	0	0	39	0	1	2	0	78	1	1	25	165	0	2	2	9	98	3	311	3	52	1	40	11	24	1	2	84	2	2	4	0
ENSG00000006831	4730	10342	9665	4506	6472	8235	11207	7071	9766	14957	10905	5463	12861	13974	14747	8254	15451	10588	1976	8936	7012	13467	21829	8701	7235	4258	6962	4957	10147	3671	6317	8440	4550	11887	8869	10366	6057	8565	8569	9627	11603	6871	12172	14479	7203	5254	22766	11510	6928
ENSG00000006837	57	25	27	42	44	85	20	10	40	30	23	33	21	42	52	17	61	42	17	33	4	65	66	122	53	26	10	8	88	12	31	10	40	46	80	44	130	17	61	34	26	9	59	60	6	28	40	124	59
ENSG00000007001	10	5	4	5	6	7	2	0	15	5	1	3	4	2	2	6	0	1	1	0	0	0	1	0	7	0	2	0	0	0	1	1	4	7	3	0	2	7	0	1	3	1	6	0	0	3	1	4	0
ENSG00000007038	4	42	8	203	1	7	1765	5	1	1	181	1	1	0	1	11	55	1	0	39	2	51	2	0	137	1	10	2	0	1402	287	363	8	0	87	79	2	3	5	866	2859	3651	6	2	10	4	4	172	3
ENSG00000007047	6287	3002	3927	1098	2960	2738	3052	1934	3215	1775	1885	1628	2869	3471	4180	3804	3617	1946	2292	3827	1742	3794	3044	2109	2158	4654	3109	2295	2625	2123	2083	3112	2394	1811	3860	2540	2361	3105	1485	2582	3238	959	2616	2795	6040	1800	3988	3029	2632
ENSG00000007062	101	47	472	20	283	156	2676	53	37	24	168	47	55	166	15	51	223	441	18	324	23	177	602	133	40	23	18	106	55	18	42	28	106	328	80	596	37	306	184	190	506	247	142	117	26	30	133	370	40
ENSG00000007080	3303	3930	4851	3289	7220	5683	7788	4290	6551	1600	3689	3536	6652	1891	8467	7906	6891	5680	4886	5693	4130	5822	6023	5313	7028	13514	5674	9929	2088	9543	6972	8261	4118	3033	3332	4306	9341	4961	5167	2313	4577	3864	5040	6717	3540	4413	6469	6280	2378
ENSG00000007129	8	13	23	37	15	37	79	3	8	53	82	128	8	21	35	52	46	6	2	17	46	16	92	17	9	9	117	46	7	23	153	4	67	15	40	61	42	31	113	15	49	18	7	16	74	61	1	44	15
ENSG00000007168	8261	4017	10550	6514	5312	8299	5441	3572	11436	12338	8629	6070	4376	6009	8585	7635	7335	7222	667	9715	6973	10933	18828	9531	7134	4128	5046	2611	5812	2250	7374	3766	10974	10686	13497	10888	12131	4798	6994	6025	11723	5431	13628	14731	1835	3230	10694	7629	3950
ENSG00000007171	49	153	197	75	118	18	69	7	56	21	21	23	15	95	49	24	32	69	20	168	15	13	146	12	30	79	21	17	257	111	751	66	37	6	74	31	10	74	23	15	57	26	25	34	37	17	46	30	16
ENSG00000007174	63	146	135	783	94	551	3	0	3931	2	25	71	31	30	21	3435	7	454	6	3	0	20	178	395	111	16	1	2	103	39	11	15	181	16	635	2299	153	15	7	1	2189	87	49	15	114	21	39	1133	0
ENSG00000007202	7899	5670	13639	6221	7728	9013	5802	11514	12534	12567	9081	9825	8417	6648	24624	13298	10625	13189	3389	20311	7909	16271	24032	12065	9105	5846	13835	6866	15921	4668	7799	14501	13582	13280	19738	15482	9093	8592	11939	15425	17131	5503	20603	18073	6072	5468	20104	9183	5194
ENSG00000007216	18	0	0	0	0	0	1	0	0	0	0	0	0	0	0	0	0	0	0	1	0	0	2	2	1	1	0	17	0	2	0	12	2	7	0	0	0	419	7	0	0	0	1	2	1	0	6	0	1
ENSG00000007237	1787	40139	35489	50428	27200	38106	17129	12229	74848	42850	26954	18360	22613	258655	16745	72020	30585	54827	845	55003	15674	50170	34155	64786	31231	13779	15931	13142	13544	8466	18871	17822	24008	7442	91046	45793	49447	27069	15923	16383	158476	8270	40607	66893	21671	14080	46118	41999	2043
ENSG00000007255	2043	1907	1828	836	3612	938	2123	1934	2969	986	1071	1162	3449	1101	3356	3027	2859	1694	897	1654	1303	1514	1522	1813	1924	2051	1487	3127	286	2389	2299	781	667	327	2090	1254	769	1700	460	1377	341	636	668	1564	3360	1614	3810	2787	823
ENSG00000007264	376	28	44	52	113	94	100	26	100	42	47	254	113	74	171	105	137	31	30	59	110	1143	1369	40	49	61	172	158	262	3166	278	81	259	51	49	76	103	79	168	31	64	85	23	1748	84	785	51	61	1919
ENSG00000007306	1	0	0	0	0	0	1	0	0	0	0	0	6	0	3	17	5	2	0	7	0	0	1	6	1	0	0	2	0	1	65	0	0	15	3	1	5	107	0	2	0	2	15	18	0	3	2	0	0
ENSG00000007312	82	40	1346	74	115	42	478	119	46	163	115	142	194	55	156	103	193	65	55	69	76	40	311	80	49	267	153	215	566	433	564	63	139	80	341	367	209	259	172	15	3093	80	49	84	146	379	351	74	1992
ENSG00000007314	10	6	2	13	103	0	13	11	7	9	8	8	7	11	10	3	4	11	148	2	3	3	3	10	5	20	3	61	110	37	5	2	9	8	55	7	23	26	6	9	158	42	17	37	4	1	37	30	23
ENSG00000007341	555	771	827	453	1061	530	512	450	412	803	747	441	452	797	737	475	879	928	184	588	416	924	1649	1610	686	183	379	353	179	106	372	549	641	767	1289	847	857	522	769	1111	925	596	803	815	541	244	688	502	1198
ENSG00000007350	2	7	396	105	749	461	475	295	51	31	119	126	10	12	303	57	124	171	1	133	115	9	1963	2030	7	63	5	44	32092	1263	614	23	108	206	50	88	9	21	431	422	51559	303	322	270	73	15	191	1113	98
ENSG00000007372	200	26	51	64	94	139	12	30	56	206	59	81	67	85	18	86	234	39	18	53	12	104	442	88	121	18	30	8	662	98	99	32	49	40	193	565	265	34	13	110	95	21	221	79	17	51	95	137	119
ENSG00000007376	1587	2490	3025	844	2368	1662	2188	2485	3346	1422	1341	1508	1189	2161	2617	2888	2469	2116	978	3495	1796	2975	3067	2183	2327	4172	2275	2553	5026	2979	3267	3841	2696	3185	1791	1878	2619	3600	2236	2130	2196	2037	1566	3255	3401	2060	2325	3976	1340
ENSG00000007384	3905	6767	6313	2597	3337	5850	2358	2217	9677	5783	3553	793	4135	11420	4957	4844	5507	2988	930	6308	3940	5514	4310	5315	4540	2432	3230	3088	1071	1997	2826	4389	4284	1670	3075	4232	6168	4464	5005	6129	4309	1869	4005	2378	6429	7038	6979	2891	1698
ENSG00000007392	4890	1547	2720	1481	8480	6330	1726	1207	2244	1309	3121	2301	1818	1506	1116	1006	1963	2054	1668	2060	681	2255	2683	4099	6806	2814	639	1560	1101	1211	2206	841	2541	1484	1542	4191	1514	934	2036	2273	1384	866	3474	2164	1071	6730	1873	4012	4030
ENSG00000007402	1774	8	65	43	32	73	118	10	17	46	18	43	104	30	26	129	49	17	21	94	18	9	60	15	51	89	34	16	208	20	507	37	30	30	92	76	23	98	49	23	42	35	31	115	34	126	272	92	701
ENSG00000007516	59	319	498	191	920	111	52	121	17	5	18	160	660	904	55	194	63	115	40	33	7	42	168	219	134	27	55	40	56	23	120	20	88	108	159	272	57	42	39	120	851	165	103	295	230	198	16	42	368
ENSG00000007520	2324	2693	3164	1295	2605	2412	3211	3106	4093	1766	2655	3013	4293	2893	4949	4322	4698	2869	1641	4467	2481	3470	2978	3380	4036	5718	3913	5254	2083	3439	3821	5265	3066	2897	3161	2660	4635	3688	3681	2571	3434	3217	3259	3128	3922	2764	4589	4081	1845
ENSG00000007541	3419	2757	3128	1362	5174	4475	2682	2772	4250	3775	2533	3589	3230	4149	5472	6021	3549	3090	2015	4268	4213	4362	3611	3948	4076	5737	3899	3669	2407	5077	2925	5293	5368	3259	2667	2900	4086	3724	5062	4218	2414	1235	4273	3622	4388	3366	4393	4490	2894
ENSG00000007545	2372	1263	1560	516	1760	1402	650	658	1314	812	1114	706	793	2090	590	1288	1299	1007	330	1190	452	1038	1497	1094	1005	549	649	396	1104	543	1003	570	907	1038	1485	1771	623	1209	1262	1419	982	952	1599	1202	1256	1049	881	1872	680
ENSG00000007866	4846	1248	688	519	2098	1101	1532	657	1173	855	2129	1053	992	2537	597	2268	1939	1537	353	1011	992	540	1218	1811	1493	1677	2213	270	3645	1364	1546	790	808	777	1232	1980	252	2819	355	1570	1240	812	1828	2575	2003	1706	1505	4774	876
ENSG00000007908	85	21	63	84	28	104	483	84	277	16	219	18	135	5	591	328	243	27	1	153	177	305	94	247	168	159	78	28	3	27	118	6	80	121	1711	135	133	1248	522	68	32	413	31	541	31	126	87	94	34
ENSG00000007923	1887	3504	3895	1402	2860	2258	2575	2380	1316	2541	2015	2223	824	2024	4101	2400	2728	2671	535	4192	2275	3383	4841	2975	1546	2394	2366	1491	2738	915	2152	4584	1988	4370	2990	2546	3887	1670	2620	3583	3096	2438	2938	1893	4467	808	1764	2671	571
ENSG00000007933	129	9	158	222	23	40	23	40	64	51	39	10	201	575	594	297	97	65	5	75	5	67	282	108	51	47	84	16	23	31	154	50	92	99	382	165	94	422	105	47	23	104	65	37	30	81	103	63	628
ENSG00000007944	1631	2242	1059	1978	6669	1959	2160	1341	1546	5662	5194	2394	1212	9297	2089	2271	4800	2457	241	1155	869	5609	3906	3112	1773	749	1625	761	2543	633	2926	1020	882	1590	3710	3346	822	3233	990	6317	2553	2188	5236	5211	1900	5155	1681	4095	1471
ENSG00000007952	59	40	28	21	42	65	25	35	39	30	57	40	51	28	16	31	47	34	46	34	9	35	31	34	49	8	5	10	18	11	50	9	44	55	35	47	63	20	47	46	18	15	50	47	15	53	40	89	220
ENSG00000007968	426	867	812	655	574	245	1192	203	587	753	363	434	153	129	1147	829	785	847	308	681	437	639	1224	393	907	1425	257	358	749	314	988	443	609	555	404	581	1365	519	848	1078	530	592	356	1108	1456	184	702	658	47
ENSG00000008018	5938	5010	3821	3745	3868	4828	11479	5612	6049	8096	6002	4015	9842	2733	10605	8796	6174	5790	1715	6373	5897	3778	14932	3266	5805	4326	4188	8101	2798	3829	8520	7355	6996	9381	5390	10119	17433	3295	8337	4703	10510	9518	4152	8175	6359	3452	10293	4916	3515
ENSG00000008056	184	113	47	44	27	52	31	287	105	26	33	9	40	26	86	498	16	37	1	133	10	31	111	20	66	37	306	35	50	42	21	56	56	16	84	26	236	137	46	20	37	18	13	80	85	89	63	37	8
ENSG00000008083	1198	4787	3340	2385	5554	3985	3232	3712	2749	3914	5962	2342	2102	4630	3988	4268	7256	3428	850	3147	3186	3841	7887	9054	2212	1447	4323	2941	4651	1918	5078	2535	2475	2586	4940	5295	2065	3334	5409	7476	5460	2466	5373	7282	2828	8262	7791	11754	1855
ENSG00000008086	472	359	966	712	869	874	426	267	771	590	845	253	374	1070	217	848	531	427	56	475	122	577	661	874	682	52	274	121	1657	220	171	185	357	362	1469	1044	943	503	341	322	592	168	1939	713	287	310	792	1143	153
ENSG00000008118	31	52	61	23	179	8	20	6290	31	17	28	1592	16	11	25	126	15	151	15	18	4	8	61	15	4	165	2098	57	52	1748	804	292	103	25	25	106	11	52	117	53	364	90	15	63	88	31	30	82	47
ENSG00000008128	374	181	476	281	1070	660	431	203	234	322	362	362	122	242	471	398	261	564	245	332	175	384	367	601	511	563	198	341	293	106	332	222	497	488	448	811	518	131	293	438	285	231	543	247	488	337	193	561	245
ENSG00000008130	2481	4674	5446	2488	4652	3419	4678	3868	2617	3872	3862	3732	1426	3507	7664	3882	3312	8232	1088	4508	4810	5146	5182	3694	3282	4568	3860	2929	5046	2405	3699	3971	3985	4038	4218	4523	4690	2781	4011	5054	4992	3513	4074	2629	4802	1469	1893	4447	1227
ENSG00000008196	12138	7	3	2505	55	1721	3	8	797	0	1	0	622	34	64	267	81	4	1	9	0	28	118	5	106	13	1	12	6	7	78	0	8	56	3	438	11	49	0	13	156	23	310	39	21	37	12	232	2
ENSG00000008197	0	0	0	0	1	0	1	0	0	0	0	0	0	0	0	0	1	0	0	0	1	0	0	0	0	0	0	0	0	2	0	0	0	0	0	0	0	0	0	0	0	0	0	5	0	0	0	0	0
ENSG00000008226	86	10	53	13	34	30	15	9	5	9	10	42	6	8	13	6	49	16	2	15	1	8	20	7	17	21	2	6	26	15	27	12	26	32	11	40	10	18	15	43	65	8	16	23	6	32	15	26	21
ENSG00000008256	4042	27037	29061	12928	66232	17217	9007	13906	9912	22758	9838	7674	8806	9171	42657	17678	13623	17577	3444	20130	9594	18128	25473	24680	15225	7441	6228	6973	16219	2204	6092	17410	6212	20999	33769	26656	13799	7659	25713	44352	16953	13416	23533	46276	32902	10810	29083	35144	2527
ENSG00000008277	288	707	507	39	275	815	20	15	306	9	385	111	252	43	10	94	282	206	4	89	30	261	337	346	165	26	23	12	468	20	80	37	181	387	346	564	396	53	84	51	1320	15	502	1212	13	120	30	92	81
ENSG00000008282	6212	7008	12513	5424	13181	6618	3587	2928	14228	11746	8688	4995	2512	8480	7991	5433	5842	7193	778	6653	7182	5873	9357	14314	9127	862	5411	1156	4968	2583	3293	4788	5052	11148	14332	12073	7623	4717	3706	7204	11699	6793	9631	18928	2452	1577	5386	12977	3756
ENSG00000008283	2332	2149	3665	1917	1575	2447	3299	3044	2382	1815	2005	1805	2844	4299	6122	2100	2424	1521	711	3782	1636	4672	2313	3184	2233	2986	3244	1773	4534	1365	3044	1764	4399	1087	1978	2109	3561	3251	1875	2611	2899	2440	2161	2466	3340	1818	2927	3106	890
ENSG00000008294	4021	7583	8031	6102	9430	6559	4823	4779	10031	12098	6687	5751	5721	18017	10080	9530	8862	7668	1289	8679	3553	12690	17345	7051	5095	1899	3944	1521	15294	1522	4941	2486	5330	14467	13982	10940	14146	4673	9681	13623	7774	4355	7864	13798	2537	4185	18114	9848	4054
ENSG00000008300	245	577	890	126	163	303	317	718	223	240	49	980	135	240	1059	178	249	60	1476	226	71	1834	545	143	337	95	106	199	457	1390	1325	244	149	677	129	178	3933	236	409	680	1877	406	73	213	501	391	3309	509	51
ENSG00000008311	816	645	1317	541	933	1360	225	130	1083	1887	1619	596	151	285	1219	505	506	561	133	340	525	370	1087	1628	624	257	713	139	457	82	395	671	555	1000	1634	2340	419	300	682	586	478	858	2143	1693	84	597	330	914	94
ENSG00000008323	222	12	90	26	1	8	17	44	15	13	30	3	142	30	153	335	27	51	0	40	8	24	126	37	99	10	75	17	82	55	3	6	7	126	17	15	12	229	13	27	47	44	52	60	47	9	12	10	23
ENSG00000008324	1099	411	1312	479	1233	1003	468	628	909	716	696	692	815	281	745	469	1228	510	438	990	526	749	955	401	1066	655	443	595	639	1252	874	423	839	503	785	1150	726	522	721	933	742	703	740	672	584	579	591	945	523
ENSG00000008382	1038	628	1519	511	976	1235	1098	1053	1242	551	1123	1012	1472	577	2710	1302	1960	1301	773	1400	1177	1869	662	1295	1850	1343	1726	2146	537	2161	1407	1211	1730	624	863	1073	783	1819	740	598	732	541	1464	1033	1127	1173	2501	757	727
ENSG00000008394	1863	639	20	115	31	876	24	122	4	15	844	23	1460	50	472	891	2018	80	9	726	5	30	2887	162	1237	8661	200	721	1932	601	468	11968	9114	8325	26	977	74	349	69	1756	1809	1524	759	3637	241	37	52	200	1569
ENSG00000008405	1397	1012	1592	955	1566	1721	1430	1597	1399	1919	1192	520	146	1758	816	586	865	886	153	1063	427	1649	2268	1516	523	197	469	110	2245	335	976	239	576	2116	1681	1610	812	871	765	1570	707	999	1437	1308	274	465	674	2106	722
ENSG00000008438	5	2	3	4	6	8	2	1	1	2	0	1	1	15	3	3	0	4	1	3	1	2	1	3	3	2	2	0	0	2	3	1	5	2	1	5	3	1	4	1	0	3	5	3	2	6	1	16	0
ENSG00000008441	48330	2126	5950	4726	6566	13738	2293	4040	6138	7980	4587	4315	5586	10645	5239	13933	2777	9203	952	5561	6225	1988	3775	9534	5011	1834	5282	2943	6524	3228	4290	6774	4476	1118	10548	7384	8052	11497	3259	1498	8331	3291	12780	6348	3912	3311	9199	10015	2912
ENSG00000008513	509	3259	5966	2010	6027	4458	4143	816	2558	797	4833	1375	2303	21126	8566	4861	4880	6813	606	1927	5386	5704	8748	8094	1662	682	2753	1869	11761	1566	4551	12515	4988	2353	19452	15526	8100	3388	8225	8436	9558	1762	5511	10002	3387	1173	4540	5033	14671
ENSG00000008516	69	345	175	43	74	111	127	35	40	84	90	85	267	65	162	92	110	20	12	47	61	49	56	66	65	55	462	253	46	136	782	30	259	108	37	61	111	101	366	12	16	87	117	215	142	282	12	61	71
ENSG00000008517	609	254	836	525	318	654	1873	654	601	775	1198	2605	2425	322	1279	1063	1200	114	625	872	1848	298	335	368	500	563	3266	2690	28	1516	4402	614	2706	384	639	590	1132	1162	2262	171	807	618	178	223	1357	1383	573	267	900
ENSG00000008710	7071	3551	6522	2520	5651	5691	2421	3636	6972	2561	2833	2867	2883	10430	5503	6514	5783	3283	2011	4776	3629	7106	5429	2579	5033	3008	2687	2259	6213	2760	3789	8532	4765	3409	6471	6659	3758	4215	3437	4118	3320	2950	5326	5807	6533	4037	4673	4984	1963
ENSG00000008735	657	3018	2459	2512	184	345	1052	2046	498	39	1127	212	1399	458	18292	433	833	134	2724	686	945	2493	6316	32	568	57	3753	317	1449	177	1146	519	3208	220	250	729	1316	281	413	306	215	641	205	2637	748	782	9879	160	1744
ENSG00000008838	6152	2752	4695	3578	4936	5866	2397	6636	5806	4342	4786	4837	5896	2407	9971	6730	8939	6079	2644	10769	5119	7312	7193	7752	4366	10497	6553	6795	2497	5477	8340	5802	6422	5180	4358	6726	7561	5104	7661	4557	4720	3757	7412	8288	7279	5088	6047	4760	2822
ENSG00000008853	2396	2490	4733	1724	2192	1590	618	2553	3080	2540	2013	4430	2662	1560	9905	3903	5093	3407	1099	5720	2168	5695	3637	3665	2287	4005	3462	2389	827	2241	4986	4300	6761	1898	3027	2079	3013	1764	4475	2794	2787	2008	3572	4465	4857	1625	5560	1773	1234
ENSG00000008869	2278	1691	3288	661	2014	2316	1225	938	2410	3106	2018	1407	742	2221	2590	1413	2313	2068	471	2336	914	2787	4172	2932	1165	545	1334	423	2114	376	1459	1099	2008	3482	3169	5192	1375	1537	1726	2941	2151	2126	3112	2582	909	833	1437	1439	1633
ENSG00000008952	3719	3211	6118	3079	5929	6977	1562	1477	5907	8339	5914	5106	2838	1972	5064	2932	4360	1910	1036	4519	1694	8183	11081	2816	3666	1465	1330	688	4594	1044	2897	2271	3872	6671	11812	6981	11623	1185	3168	5472	7282	2261	9667	6990	1224	2415	4575	5563	3250
ENSG00000008988	86675	38900	29630	35399	105633	27561	32178	36737	29556	28131	37336	21011	64081	35219	69245	51535	61147	41230	18350	29961	19120	68899	57898	49212	59991	28595	24380	29631	30316	98158	80689	19560	51499	19406	34297	47079	64998	30740	25626	20995	31998	20645	39319	66770	21274	80581	43846	46022	173247
ENSG00000009307	32215	25802	28290	15441	33299	27416	19634	14684	12832	29323	26694	16583	18203	21503	38212	26050	31711	22629	6618	28244	14786	41504	56093	42588	20654	8167	14622	7649	13951	3756	21808	18065	16526	34397	39123	27553	51827	11891	19924	29126	34764	22434	46069	40008	18834	6394	15514	14929	12467
ENSG00000009335	3284	3665	13400	6431	6655	6036	2527	4358	10275	12005	8472	5839	1866	3920	10247	5584	5838	6171	850	7676	7110	7462	10399	14532	6401	1884	5090	1765	10206	894	3119	5227	6000	12383	13741	9726	6664	3387	6485	16156	10373	10976	8109	14019	3248	1866	4981	13232	1589
ENSG00000009413	1110	1207	1902	1026	1364	2627	1341	1539	2351	8273	5746	899	1071	2145	2222	2265	2124	3438	560	1296	996	2787	4614	2229	1173	376	911	491	1345	515	2031	584	1559	2150	10153	9393	1016	592	1919	2608	10344	1029	23118	11577	494	1244	7873	2062	1581
ENSG00000009694	42	5	8	49	110	1	0	0	4	119	4	39	9	74	3	5	30	2	1	5	0	2	23	4	3	1	4	2	1	1	13	1	84	37	16	51	797	7	11	2	974	55	17	104	0	172	3	1489	51
ENSG00000009709	1	0	0	0	0	0	4	2	23	0	0	21	0	11	0	0	1	4	0	8	0	0	15	0	0	35	0	0	135	2	1	0	2	2	2	0	1	0	0	0	234	0	0	0	0	0	0	78	0
ENSG00000009724	115	71	55	84	44	153	39	20	17	78	37	37	2	51	7	7	86	50	23	27	3	52	74	55	86	0	26	1	68	20	35	15	55	66	40	201	87	15	16	49	9	7	126	49	25	61	18	84	190
ENSG00000009765	0	0	0	1	0	1	0	4	0	6	0	0	0	1	1	2	2	0	0	1	0	1	1	1	0	0	0	0	0	2	2	0	2	3	1	2	6	1	0	0	1	2	1	0	0	1	1	5	27
ENSG00000009780	1099	559	627	645	657	853	2201	520	332	1215	553	627	221	429	448	300	1033	702	211	748	511	845	549	573	462	122	244	153	1306	177	576	203	670	696	752	478	1235	450	601	828	592	627	894	419	345	242	368	900	253
ENSG00000009790	161	20	781	99	69	135	247	30	110	230	119	907	108	71	106	119	253	61	21	74	90	53	80	88	49	15	512	143	15	63	716	33	567	88	87	173	254	128	337	23	30	79	55	33	188	495	18	322	69
ENSG00000009830	1514	2311	2989	2085	3121	3489	1713	1722	2002	3582	1202	1556	1088	2862	3054	1809	1721	2395	850	1570	1768	3549	2737	1550	1813	985	1803	2349	2337	1599	1675	4566	4398	1543	1949	2202	4054	2781	2268	2432	4672	2137	2502	2644	2018	1939	4160	7448	1456
ENSG00000009844	2811	1468	2145	1026	1439	2094	1094	1706	2983	3382	2751	1228	1360	2307	2781	1514	1667	1375	476	2040	1047	2107	6480	1411	1397	360	1132	698	1123	844	1872	1323	1622	4480	2900	3307	6646	609	1838	2221	4286	2543	2330	5676	672	601	3202	2015	853
ENSG00000009950	30	24	5	16	21	6	15	13	10	1	8	4	9	9	2	13	27	10	17	1	4	1	3	15	4	1	5	7	13	9	34	4	24	2	5	17	98	16	2	3	3	11	15	23	18	8	4	206	277
ENSG00000009954	4442	11103	11530	6135	8785	5956	8581	5070	12688	13000	5728	6341	2442	10367	10615	8536	5523	6969	1435	6392	4966	9768	13130	31194	6582	2602	5989	2360	12526	2073	3314	8989	9973	9001	14933	12435	12636	5066	7736	18003	9102	9771	9376	14008	3810	2533	7551	15965	3154
ENSG00000010017	3684	3005	2438	2242	3634	3093	2790	1931	4409	7131	4831	1905	1035	2781	4560	2177	4354	2810	675	3607	2186	2857	8843	4284	2237	767	2447	454	4615	420	3224	1235	2428	4798	4298	3971	3674	1835	3228	7329	4589	2421	5880	4664	1207	2368	3067	5949	2635
ENSG00000010030	486	49	98	320	27	257	748	40	338	126	2820	1321	139	92	275	221	114	320	15	379	111	40	39	33	107	40	512	74	27	115	1900	40	866	103	94	428	450	166	881	21	442	101	143	18	423	223	31	89	87
ENSG00000010072	1044	541	1980	425	1070	1003	734	609	413	950	628	855	330	472	751	401	725	537	105	1791	328	1402	1393	575	457	519	261	104	1041	297	924	267	551	931	1332	783	841	367	1052	1113	1082	743	1657	1262	223	281	765	1648	690
ENSG00000010165	2175	2276	8608	2130	3168	2899	3124	3881	3661	3860	2859	4147	1902	2840	4935	3304	2955	3683	425	7654	2780	3980	6629	4037	1814	3424	2714	1999	3663	1590	3856	3556	3804	4255	5415	3726	2469	3157	5022	4372	4376	3837	5896	6700	2499	1240	4135	5412	919
ENSG00000010219	1102	797	668	970	1275	1190	1091	631	966	1557	1132	1192	1433	1129	633	1102	1106	841	462	1316	771	1054	1070	716	1235	1780	586	765	976	1649	1148	1158	671	914	1094	1538	511	649	1118	485	1270	681	1197	1328	672	1557	1173	2149	980
ENSG00000010244	8637	6560	11077	6940	8181	13524	6417	5373	9441	10272	8876	3813	5055	6303	6302	8087	8659	10062	1860	11225	5214	11548	21068	10379	7873	5325	2254	2831	4900	2873	7219	5940	8562	9094	10364	14268	14772	5230	8414	12722	11765	7327	11383	12203	3764	6434	11584	10678	6443
ENSG00000010256	9289	8370	14425	7454	11832	12461	14810	15001	13957	11310	9127	19999	12897	5052	28982	20353	22538	8498	8637	28737	11038	19739	15080	5749	16170	27000	11551	21750	15158	21546	14679	22858	13694	10549	12468	10008	16338	12245	17312	12232	22085	14033	10538	10865	20764	10319	25149	16996	4300
ENSG00000010270	831	2506	4494	1677	5294	2426	2179	1903	3442	4469	2869	2255	1033	1411	3054	911	2360	2062	356	2611	1919	4224	4831	2196	1351	724	1115	420	3621	584	1788	2001	1641	2887	3812	3649	7150	1217	1840	4164	3020	2927	2281	7503	606	815	1917	3970	1242
ENSG00000010278	18686	13184	7883	13374	9430	8964	10093	5086	29146	21969	4278	8989	10943	19666	13157	11778	11044	9732	1135	40408	8489	17613	5444	10356	8739	5700	3787	1758	10719	7491	4298	3429	1794	7501	7483	4104	21824	9759	17342	25285	13593	8572	9169	6761	15369	9917	10057	12135	2268
ENSG00000010282	40	1	3	211	79	13	4	570	6	9	991	4	4074	24	0	996	1309	3131	0	6	0	9	5	16	2560	0	1	2	4	2	1	1	2	7	2073	26886	2	4	0	3	23475	0	970	7	0	3	5	20	124
ENSG00000010292	5606	10572	9131	5645	7135	6853	9594	3507	6418	7256	4844	4968	2899	5734	8260	8009	8041	9891	752	8421	3595	7668	12071	8253	5460	5182	3945	3090	5655	3283	5285	6899	2571	7499	8216	10708	13235	4788	8500	8155	11701	9583	7934	9203	10329	3829	13212	6861	1172
ENSG00000010295	416	2833	4598	2327	6811	3739	2911	1740	3671	1597	2781	4048	1753	2874	2551	2259	2812	3047	911	2706	1641	2606	2161	2521	3148	4084	1999	1768	1029	1407	1531	2708	2221	4252	3132	5247	795	1817	2316	2790	2302	1513	2837	2993	5353	5867	1430	3807	2452
ENSG00000010310	16	21	35	30	196	21	73	16	42	21	16	840	25	15	43	40	165	21	27	7	12	12	37	52	53	5	17	10	27	23	71	5	81	265	9	18	162	33	16	37	82	24	44	89	85	71	4	78	23
ENSG00000010318	696	211	383	223	249	310	238	189	366	433	126	416	144	81	724	267	945	136	108	655	129	293	460	562	181	490	105	56	510	281	452	148	262	241	406	404	848	201	322	647	181	177	201	277	136	181	634	727	74
ENSG00000010319	962	146	423	254	393	49	231	165	293	215	115	172	586	190	330	677	275	98	206	261	99	226	128	312	148	221	76	509	223	211	98	171	117	165	577	173	228	2088	371	122	248	400	126	201	297	158	450	245	131
ENSG00000010322	25154	2474	5394	4557	10875	11122	2153	2391	7146	5278	7466	6501	4745	4990	6870	7690	5921	2969	2565	3386	2101	7542	5329	5384	6411	3460	2929	2960	4432	1639	4030	4848	4952	2188	6282	12469	4534	4166	3446	3372	4312	2335	11144	6769	3634	5921	5147	5859	2211
ENSG00000010327	611	1130	1756	2357	2977	2674	2183	383	3760	1853	3334	2258	2582	8740	6074	3832	3100	1256	887	1047	1848	1156	4430	1093	2249	702	3619	1934	879	1050	1702	1696	6984	790	2770	5712	1865	5323	3154	438	1295	1800	1282	3471	2013	1644	1411	1980	5609
ENSG00000010361	1602	1180	1422	857	1999	1476	1411	838	1377	667	676	1823	1721	900	1085	1599	1902	1413	515	2857	654	1215	1279	1098	1556	1749	977	1693	604	2150	1085	1422	1785	727	1676	1386	3221	1264	940	1750	2589	1330	1538	757	1834	1684	1364	1891	1730
ENSG00000010379	2	7	2	1	7	9	8	0	1	2	3	6	3	2	3	2	3	3	2	3	0	1	15	2	2	2	3	2	8	15	3	3	15	5	3	3	57	5	61	3	42	17	3	2	0	15	3	1	7
ENSG00000010404	5545	4458	4733	3087	2285	4623	4244	3349	6841	7720	3157	9186	2438	3556	7501	4924	5781	2912	1256	16195	2624	5357	3185	3575	2538	2865	2965	1299	6918	1562	4720	1616	7498	5805	3977	5575	17115	2710	3215	3882	3311	3613	5780	2727	4079	2608	6182	3220	2231
ENSG00000010438	139	8	12	285	7	51	3	208	1	1	311	1	651	6	571	801	267	24	0	4	0	4	5	133	968	60	473	0	7	2	2	0	148	804	8	3	105	346	2	121	15	416	501	240	448	31	15	15	1
ENSG00000010539	655	530	676	330	371	734	441	271	573	649	559	535	349	398	680	301	548	604	126	747	253	793	1094	598	518	194	194	108	420	169	363	150	665	674	690	679	561	285	743	783	1496	624	934	812	247	438	650	1988	571
ENSG00000010610	549	475	1355	933	2857	701	2349	253	1584	1893	2720	2287	2112	2931	2445	3320	2506	523	196	1397	1857	654	2102	566	510	384	6073	2686	511	1289	3623	1489	3435	621	1308	1758	2969	3255	2489	281	4948	1125	505	1031	1762	1878	591	1181	1235
ENSG00000010626	877	751	901	561	716	829	1325	203	845	465	479	960	577	488	1165	613	1189	586	422	2010	368	618	353	814	996	1713	557	896	500	534	588	468	371	1185	871	590	844	445	826	691	549	488	847	464	641	658	1777	757	298
ENSG00000010671	165	101	159	84	272	66	442	42	172	516	432	461	189	197	156	268	405	289	64	161	131	92	318	290	71	75	288	113	69	185	391	69	677	148	188	1372	322	393	341	61	507	199	60	156	199	249	55	1099	238
ENSG00000010704	335	724	360	787	94	1131	98	20	1549	64	1080	567	293	128	74	1111	319	839	5	13	530	52	153	2335	730	371	35	15	194	127	99	627	203	963	2923	2081	71	453	687	1943	1535	1071	2819	468	323	104	253	2363	101
ENSG00000010803	4029	1996	2361	1538	4633	2443	2452	1175	1697	3435	2742	1306	3161	2164	4175	2761	5190	3492	1345	3565	1766	4093	2850	3551	2167	2300	3438	1291	2680	691	1837	2633	2044	1364	3318	5204	3287	2824	434	2775	4020	1146	4149	4041	2667	1132	2586	1885	3084
ENSG00000010810	3766	7080	3189	3634	3496	4404	4418	8466	11505	9334	5076	3882	8059	5274	14309	8095	4616	3377	3208	5862	6165	5429	7388	6234	3521	3180	7669	10958	3910	4932	4979	9174	3486	7351	9122	7621	4330	3689	6190	7164	8618	4516	9179	3464	7177	3649	17748	6538	907
ENSG00000010818	1677	1333	1768	422	1301	1371	323	1480	2300	1917	1067	938	1093	330	3063	1339	1058	604	156	1945	1510	226	2794	1809	812	376	1223	570	2151	264	522	1684	1393	3044	2347	1649	4876	773	1670	1710	3537	1211	1898	2545	938	498	3357	793	637
ENSG00000010932	293	197	88	64	11	221	73	64	82	115	100	122	330	27	376	645	707	142	20	122	84	76	171	203	57	6	42	169	4	13	24	49	1404	85	808	126	305	223	429	75	60	86	194	462	128	248	154	243	6
ENSG00000011007	2508	6099	7110	1928	3041	3700	4641	2380	4619	4673	5373	1722	1487	3201	5617	3799	3416	4173	1351	6064	2613	5749	9826	5191	3527	2888	3213	2469	5875	1120	3409	4857	3230	7388	5224	6660	5751	2624	4732	5912	8718	4834	5339	7977	5479	1285	2686	4113	1036
ENSG00000011009	4682	5843	5625	3721	5505	5995	7098	6138	7788	6390	5786	2734	4551	4324	13224	7418	6361	6698	2201	8818	6135	7152	9086	6313	3940	16313	4331	6698	5327	4597	6479	7422	7651	5996	4616	5091	6688	4732	7682	4853	10649	4476	5380	6661	10989	2515	3270	4924	2779
ENSG00000011021	1650	1693	2643	968	3250	2470	1477	1165	2360	2661	1862	1234	971	3143	3017	2290	2702	1862	1192	2105	1491	2891	2253	2609	1448	431	1341	934	1666	413	1914	1263	1684	2196	2855	3172	3251	2245	1972	2934	2129	1364	2598	1453	3232	793	2309	1616	716
ENSG00000011028	16676	1330	1998	4409	2711	1793	1559	594	6148	901	970	716	3641	1869	5355	7596	814	3146	32	584	2160	2188	4145	1770	3067	1988	1584	1666	3738	298	1713	2179	4506	1371	3357	2309	3656	7880	2002	778	3005	1597	1273	2865	2158	1229	3192	790	1564
ENSG00000011052	18	165	23	56	126	73	118	55	42	71	197	43	40	34	426	189	89	110	160	33	98	165	104	295	84	80	39	139	105	212	39	49	50	115	101	119	82	60	35	53	165	34	86	74	71	32	94	60	30
ENSG00000011083	4	0	2	0	4	6	3	0	2	1	1	0	3	3	5	7	1	0	0	0	1	0	2	0	6	0	2	1	4	4	12	1	10	1	4	2	8	2	2	1	0	2	6	1	1	0	0	2	2
ENSG00000011105	10415	5415	7130	2522	7022	4568	4165	2951	4591	1205	5401	1468	3787	8439	6901	6165	5305	7150	1068	3719	2332	2446	4189	4107	7196	4164	3576	2242	3370	1400	2201	2799	1951	2674	5974	8266	2056	4328	2696	5538	4111	2561	7699	5612	9283	2071	4815	3484	1970
ENSG00000011114	2850	2025	2381	1072	1325	2258	1376	1003	1891	2118	2249	1181	965	3059	1817	1487	1063	2088	319	1788	909	3304	4164	2351	1471	584	1162	442	1111	393	1628	779	1168	1584	3557	1180	1078	1449	1422	2664	2311	1201	3596	3178	1061	1061	2053	2512	942
ENSG00000011132	1073	644	1083	734	1742	1209	1420	639	844	634	686	1264	1209	690	1266	1496	937	995	541	1138	628	1202	782	635	882	1071	1218	1175	520	1549	1251	1137	1539	480	773	1087	1809	1086	1061	549	1553	675	1138	951	510	1086	1466	1986	518
ENSG00000011143	1806	1110	769	620	869	1911	773	886	833	929	945	1225	1039	711	1328	579	1124	1175	253	2172	544	1240	1291	1188	831	1332	680	845	1044	514	1171	792	917	1724	873	1127	1083	682	1577	1372	951	725	1106	1031	999	1312	1120	1289	522
ENSG00000011198	391	416	800	353	457	885	570	740	839	1299	706	1195	560	343	650	994	557	522	184	778	268	595	1365	606	683	468	523	400	1242	978	441	277	400	978	1102	976	787	523	479	1122	1386	1303	1244	808	491	250	836	888	156
ENSG00000011201	901	30	20	74	431	47	99	15	33	98	257	148	118	103	66	255	47	142	7	23	40	113	88	695	519	7	71	4	236	49	139	10	127	80	695	27	107	106	57	37	261	39	154	1577	24	23	27	114	172
ENSG00000011243	3230	1571	2573	1960	6196	3507	2281	2143	2650	1894	2371	3311	2036	4050	3166	3307	3981	2697	1590	4336	1860	2332	2841	1840	3484	3679	3063	2146	1963	2488	2644	3100	2535	1527	1833	4208	3105	3360	2635	1146	3610	1653	2661	2936	1900	3114	4218	3308	1985
ENSG00000011258	3255	623	1129	535	1211	1343	332	367	627	968	980	522	411	1007	351	265	1154	767	211	790	111	1285	1869	882	924	59	310	92	2520	139	887	94	732	1433	1052	1986	688	346	644	1031	801	364	1502	1298	217	928	371	1630	693
ENSG00000011260	2032	2936	4215	1434	2535	2678	2171	2380	2576	4021	2938	2096	1474	2729	3170	1624	3205	2546	420	3546	1476	4611	6159	3058	2179	693	2025	802	4257	570	2596	996	3020	4249	3160	3445	3704	1550	3312	5049	3041	2564	3026	4009	986	1600	3665	3090	1086
ENSG00000011275	3877	4648	5896	3732	8581	3549	4264	2212	5962	7087	3163	3032	2490	3350	10819	5512	3377	4189	793	4057	3706	4726	5726	5100	3904	2417	3160	1764	5488	1857	2874	7462	3649	7507	8542	10716	6308	6229	4162	6483	7152	4177	4379	12775	4020	2540	7141	20405	2040
ENSG00000011295	3649	1044	4781	2780	2510	4553	1941	1770	4916	4969	2842	2728	2065	1535	2354	1865	3610	3674	277	3267	1584	4427	4561	3082	2639	642	1482	419	2355	1078	2520	926	3255	2867	3435	4848	1168	1547	3052	2714	3681	1774	3461	4149	486	1293	2838	3087	1819
ENSG00000011304	23618	14384	21551	13747	21750	23423	24294	18060	13841	15741	13045	11081	10260	16896	22373	20464	21489	18398	7844	31494	13317	22564	27999	20928	14789	24137	17812	14121	19437	17897	17789	25784	16237	14419	17138	19522	24422	20118	22596	18081	19981	14419	21671	20127	18297	12502	25373	22759	11469
ENSG00000011332	46	252	249	69	47	222	122	60	194	35	90	122	59	27	133	186	118	107	56	160	92	98	86	66	80	207	65	118	75	160	103	189	59	142	181	80	114	65	184	128	168	169	57	190	337	63	135	76	6
ENSG00000011347	189	171	95	50	238	60	118	51	227	21	63	30	181	81	234	434	71	80	16	46	82	356	386	142	239	133	80	99	670	79	122	53	162	126	139	130	1083	211	35	81	115	80	49	230	49	162	641	133	323
ENSG00000011376	1566	2185	3791	1120	1589	2165	990	1921	2121	2268	2196	4845	1183	1046	3324	1418	1777	1266	551	3453	1377	2986	2859	1223	1080	2038	1805	1527	1145	934	1516	4494	1677	2113	3864	2215	2305	1358	2499	2680	2434	2233	2847	2546	2469	900	2367	1840	345
ENSG00000011405	2034	2576	4411	1299	3838	4335	1738	1085	2355	6558	3039	2046	641	1976	1351	1468	1817	1733	341	1668	500	5833	8744	3288	1910	130	401	173	4776	290	737	389	1522	2754	9493	4638	5150	620	1175	4761	4864	1463	9587	2979	518	1207	1003	1744	10123
ENSG00000011422	635	3122	3185	1934	1029	1822	3360	657	4633	866	1620	1487	885	1380	4330	4003	707	597	442	1160	1587	1867	3096	312	1875	1612	748	471	1212	159	1608	2174	2828	2251	1501	1042	6850	1110	1457	2388	1934	3116	1314	751	8661	305	1087	1181	317
ENSG00000011426	1207	2517	7987	3026	6381	1594	5131	2497	3577	10298	2220	1507	209	845	5116	1948	3063	2232	503	3020	1932	8004	8716	2512	1633	751	607	303	3836	486	1903	1706	1353	5201	6918	5142	23771	1025	2107	10628	4447	11884	2593	11527	1222	318	5994	5444	370
ENSG00000011451	5914	2773	5292	2735	6871	4885	4317	3864	4742	2902	3558	3441	3089	9331	5655	6770	6143	4482	2127	6825	2687	6430	5432	4585	4029	6065	4700	3153	5081	7069	4895	5622	3300	2136	3691	5639	6560	7795	4009	2284	5259	2430	5033	4868	3004	2997	6822	5797	2262
ENSG00000011454	3756	1773	2053	2071	3118	3100	2077	1524	3751	4966	1872	1485	1239	4179	3865	3080	2844	1793	515	2405	1815	3450	4428	3026	1619	874	920	519	2325	477	1704	1819	2342	1976	4273	2134	3050	1422	2378	4497	2396	1567	3969	3082	1186	1577	4864	3204	1735
ENSG00000011465	26266	3106	7115	23704	6972	6465	1874	1036	10550	4651	1688	1360	5797	1907	10174	9532	2694	1524	55	2442	5133	2957	13634	4278	7336	497	2139	1493	1835	153	293	3749	7803	3163	9331	9356	2683	13408	6594	2255	635	6022	2772	6781	2940	1496	3118	3168	1393
ENSG00000011478	631	2284	2724	873	1782	1372	1949	2327	2293	1325	738	1785	1272	759	7238	1047	2109	1198	1840	1192	1687	3560	2122	1811	1825	5217	2536	2540	2885	2828	2319	6385	1879	4420	1393	1887	2543	1564	1339	4323	1529	2321	828	2268	4490	1212	2432	2442	734
ENSG00000011485	3018	5096	4867	2688	6562	5528	5911	4042	3924	3511	4124	3221	4013	5662	5097	4498	4480	5417	895	7682	3999	6795	7902	5127	4865	2958	2576	3450	3266	2508	5420	5256	4258	3426	7499	4253	6510	3780	3830	5484	5942	2515	4359	5210	6894	2696	7439	5229	3308
ENSG00000011523	5766	1691	2810	788	1636	1044	812	1145	2365	1947	1434	1659	1208	2042	2867	1653	2249	1496	368	2742	942	2255	1943	1636	1186	2288	1449	1384	1343	1325	1577	1215	1326	1306	2082	2378	586	1469	2414	2073	1908	1883	1855	1733	1047	1038	1397	1587	1021
ENSG00000011566	1195	1111	3390	851	1443	2380	1610	931	1863	3418	2142	1511	458	1189	1219	447	1567	1355	335	2496	553	3818	5452	1527	1201	254	460	98	2008	159	1201	264	1505	3082	2066	1888	1363	341	1306	2556	1574	1162	2805	2062	298	1082	611	551	2385
ENSG00000011590	12	12	16	21	18	23	53	7	30	39	4	74	23	0	33	5	32	4	3	35	9	4	21	17	10	20	40	23	10	23	61	6	99	21	5	47	43	25	57	10	1	12	12	10	25	85	3	27	15
ENSG00000011600	412	824	845	981	1538	909	3190	262	1977	1686	2227	2888	1856	2749	2700	4094	2209	715	751	1437	1567	668	1550	637	785	704	4389	3076	333	2541	4048	970	5661	680	1001	1217	2081	1803	3886	259	1357	1377	621	693	2576	1506	466	968	2446
ENSG00000011638	2738	1487	930	625	1198	857	818	978	3036	1762	1106	1285	1415	885	3536	1955	1373	1129	385	1360	1597	2951	1195	912	1380	651	879	545	1386	433	706	440	865	3619	1983	1309	526	1212	526	1857	1913	1371	1453	1539	862	1005	2327	797	914
ENSG00000011677	382	18	828	39	1	1208	8	7	859	688	236	420	405	105	3	30	664	1190	6	751	0	0	115	4	1357	0	1089	270	5	416	0	1	304	156	1007	1691	661	519	894	55	990	215	1068	4	228	0	3	1207	5
ENSG00000012048	1049	637	2671	888	1124	481	1400	1029	1443	1778	997	1293	194	118	1420	716	801	1012	641	951	707	2124	2663	1510	1058	787	909	379	618	303	909	483	1304	2814	2076	2330	3616	325	1151	3763	1285	1288	1103	4198	389	488	2702	1078	194
ENSG00000012061	4034	5489	3954	8114	5055	5420	4634	2427	7418	4313	3450	2810	6950	2578	6035	7125	5732	5959	3990	3984	2248	6181	4790	4901	6309	6710	4720	4597	3363	4145	3659	6400	4694	3265	9754	5672	8627	4594	2824	3649	7305	3647	6582	4201	9990	5370	8781	4962	2315
ENSG00000012124	21	335	535	7073	248	53	52	553	698	189	3214	925	160	165	407	312	1162	641	57	1981	118	63	1049	113	137	84	249	2102	12	1970	519	255	641	1437	47	199	391	126	551	308	86	292	431	81	324	845	199	2010	111
ENSG00000012171	493	16334	2662	53229	400	2156	2371	3225	19966	7837	2700	207	1082	6173	3703	16110	1616	1106	149	13521	51	22533	2212	6976	6200	2919	3611	2377	940	601	82	13007	5068	253	7087	992	30773	3106	9317	6628	1351	2731	3607	4273	19684	10186	6745	30846	196
ENSG00000012174	583	1550	3437	1197	2258	936	1283	1710	3164	5246	2385	1730	738	2142	2997	1063	2074	1681	236	4680	1644	3467	5413	2911	816	293	899	458	1590	278	798	953	2330	2088	5107	3030	2565	734	1472	3694	2868	1567	2469	4272	692	624	2165	2775	1085
ENSG00000012211	1167	519	1219	261	702	790	1000	2446	724	438	560	1325	612	952	1485	997	937	622	562	1435	737	1042	1211	518	466	1603	1127	1162	968	565	719	719	901	1400	616	818	338	1028	684	816	1122	1015	748	800	1106	457	1040	807	337
ENSG00000012223	11	13	16	31	7	447	252	120	39	9	21	61	74	5	359	87	104	34	94	543	61	1358	56	30	23	1828	1642	1877	11	40	28	11	50	160	65	34	148	8377	135	11	18	1120	12	40	20	198	740	39	15
ENSG00000012232	2971	5153	7952	2105	3005	2565	1212	4554	2938	5259	5578	2819	4140	3837	7155	7953	5906	4087	1778	6007	6641	16195	7224	4926	3844	4496	5680	4648	2814	1739	5262	8964	8427	4464	7734	3308	11414	3481	4119	4553	7487	2822	7289	13792	6486	2273	9109	1872	1739
ENSG00000012504	0	0	0	1	0	0	0	1	0	1	0	0	0	1	0	0	0	2	1	0	3	0	4	8	0	0	0	0	4	0	8	3	1	0	0	5	2	0	1	4	61	2	1	8	0	3	0	11	67
ENSG00000012660	1998	8536	3008	2865	10667	4893	5420	1270	5470	5271	8394	3095	1910	7222	5113	2553	3164	3789	1631	4685	3924	7349	15115	11125	3587	1357	3087	1078	6018	1667	4938	2077	4166	8587	8504	5741	7700	4152	3146	8539	6309	2828	5529	15765	2145	2777	6084	9494	4194
ENSG00000012779	135	86	272	179	197	277	753	40	362	370	450	340	243	782	498	818	493	78	11	194	387	211	219	85	142	49	455	172	56	32	433	103	1372	131	238	389	718	649	261	44	118	328	181	131	530	327	60	479	142
ENSG00000012817	1	6	2945	1553	189	4	0	1625	2149	2503	249	2972	0	115	353	1911	1010	10	1501	8	1	0	3	3656	0	0	1038	0	1659	8	1	2	10	2923	4	7519	618	1519	2484	2	2857	301	223	206	1494	1	2	2941	3306
ENSG00000012822	6962	1282	3020	2945	5757	6056	1569	1939	3667	6143	3619	3267	3186	5364	2735	6939	6186	4025	724	3446	2298	4585	7692	4959	2277	2582	3611	1546	3186	966	3131	2236	3132	3902	3356	8686	10151	3952	4765	2297	3522	1502	7570	3923	2871	4680	2371	5417	1934
ENSG00000012963	3470	3049	2879	2177	2687	3920	2215	1875	3937	4564	3112	3179	1774	4093	3064	2590	2127	4354	683	4252	1675	3689	5492	3920	2664	670	1835	919	1330	536	2838	1275	2334	2826	3596	2592	2902	2288	3486	4341	5406	2777	3720	3684	1837	1580	4482	3409	1474
ENSG00000012983	3363	2234	1662	2418	2126	2993	2175	1207	1927	3674	2334	660	871	8744	2177	1448	1215	866	222	1111	702	6187	3593	1592	1863	82	698	234	3236	156	1195	894	1524	2139	3457	2241	6236	1345	1750	3219	2324	1481	3409	2006	845	1566	3219	4044	1873
ENSG00000013016	530	1778	3148	1574	175	1764	874	85	884	581	469	6488	1888	4226	6763	1910	200	737	27	1571	159	175	1657	171	528	1237	199	581	2425	514	445	472	320	2216	2470	1636	810	2241	983	97	8486	7677	253	440	4310	146	2092	2531	1201
ENSG00000013275	3862	8675	5327	3252	4995	5827	14447	5267	6429	5100	5565	6004	6707	4139	8602	7310	5403	7818	3379	9626	5662	6278	10835	5426	4977	10593	4453	8134	3246	5086	6280	7754	5890	6945	8714	4959	19461	6909	8913	5256	10394	6749	5412	5422	11104	4696	8821	4954	4216
ENSG00000013288	3633	2347	7498	3365	4207	6392	2439	3292	11954	3328	3953	2281	3263	6808	10957	6616	4730	5977	1386	7395	4962	5890	4849	5149	3533	3645	7840	2012	2292	1800	3890	7655	5107	9554	9420	10514	6271	5586	3949	3804	15026	2901	9210	5966	6308	1630	6603	11669	2455
ENSG00000013293	2	1	2	1	3	0	1	0	1	0	0	0	0	3	17	0	10	0	215	0	0	0	15	1	1	0	2	0	2	2	8	0	4	0	1	0	0	3	0	0	23	0	1	7	0	0	351	40	0
ENSG00000013297	153	12	142	30	416	16	67	15	290	8	15	97	27	61	55	142	367	117	16	63	3	15	37615	108	39	5	10	18	8	23	69	15	28	35	118	303	66	289	37	10	159	30	40	234	244	21	15	261	37
ENSG00000013306	6727	13244	12090	4858	9404	6994	6622	10335	9965	6322	8264	9675	12846	3064	24007	12028	9523	5873	7927	13805	8009	11383	10214	7443	12052	21699	8485	16911	2613	13484	9782	9150	10904	12767	5580	10551	9626	6732	7249	9217	9636	7545	7763	9308	14196	9023	12475	11137	6877
ENSG00000013364	6125	13944	11262	9311	1744	19024	16863	33113	25584	18660	14549	16432	25323	19306	58880	23098	11298	6207	3549	28908	33839	19030	17151	3092	8332	30461	8200	24428	3525	6508	11499	16526	20082	10140	19296	7902	32196	14164	25976	8824	11777	8744	18149	8736	27759	9183	29235	7332	7110
ENSG00000013374	2575	2953	5326	4242	5924	4655	3400	1927	7120	10802	7833	5363	2442	3536	6457	5708	3967	3598	845	5095	4619	3540	4949	8061	4179	1796	5525	1670	3965	1616	4370	4042	6656	6256	6150	6488	5227	4212	9057	5536	5276	5942	4413	7699	2733	1860	3763	12354	1622
ENSG00000013375	1237	2456	1587	684	698	1029	1135	1435	2422	3011	2290	788	897	1435	1874	929	628	686	292	1535	874	1602	2599	1227	798	485	420	407	1343	337	1157	971	990	5363	1932	3372	3452	465	1086	3904	2578	1442	2232	1719	481	514	2199	1838	653
ENSG00000013392	713	507	335	203	133	213	136	274	688	655	346	274	211	308	395	207	236	231	142	403	177	215	471	286	213	101	149	80	156	59	229	189	255	793	371	851	305	148	343	543	416	250	530	317	89	203	548	490	149
ENSG00000013441	7637	1653	2938	2152	7869	8238	1780	1254	3001	2185	4544	3907	1638	2391	571	428	3907	2597	1298	2299	514	3052	3960	2051	4087	448	755	371	1998	285	2124	160	2691	2646	2201	8911	2156	590	1923	3531	1325	1239	4986	1717	614	4685	732	2811	4001
ENSG00000013503	859	744	1101	370	718	946	445	436	775	1078	1050	936	267	798	874	827	1001	713	88	891	450	1086	1887	1029	693	442	642	295	1798	247	557	1021	601	1511	1202	778	475	745	581	631	1315	1086	1123	1433	312	367	335	1675	526
ENSG00000013523	1430	2385	3598	1617	2227	2206	729	631	3437	1932	1928	1766	1724	1254	3431	4786	874	3150	232	2188	1169	1948	6265	1538	1431	1678	2046	645	416	488	1574	2794	2882	1646	3531	3289	2391	3457	1822	2818	1983	1168	3541	4376	2229	2261	4575	4061	835
ENSG00000013561	2728	3128	2787	2196	3165	5370	4249	2548	6436	5144	3165	5798	3857	5639	3839	3309	7904	2597	1574	7155	1641	5562	11354	7054	2795	1237	2700	761	4781	2906	3082	2098	4334	3277	7702	3953	5694	4160	5239	3241	7983	1691	5755	8109	1122	2134	7710	5752	3194
ENSG00000013563	732	2143	1870	827	1630	887	1110	1755	2160	1936	2106	1766	1510	779	4962	1702	1992	1608	261	4432	3775	2853	1298	4030	1028	1972	1678	1887	432	1148	721	1919	2384	2655	2175	1997	1063	1586	1251	3407	1826	696	1744	1881	1853	1009	3332	1546	894
ENSG00000013573	2915	2769	2759	641	2840	728	1945	1533	1044	1268	662	1266	980	574	1590	523	2179	757	315	1312	728	2313	974	1289	1668	2517	1803	2011	4292	838	1527	1189	2382	2076	348	2347	1577	1147	905	2350	525	1549	1308	2123	1686	4315	2664	1662	308
ENSG00000013583	1489	2716	2550	922	2194	1078	3393	3836	2721	1256	4323	4726	2993	3426	4719	1770	4720	1227	846	4522	2287	2241	1931	2536	2472	3002	5940	3166	1218	2735	3470	4269	1600	2092	3473	2258	583	1962	1303	1992	2955	2434	3307	5366	1867	1885	5262	3318	1233
ENSG00000013588	869	3814	1051	343	265	479	3282	900	515	1506	1559	1973	2268	1073	6303	995	229	507	525	2245	5972	5262	650	101	717	3873	2290	39	732	113	922	2547	49	2216	1309	396	642	1096	2983	3050	3002	2202	1040	254	292	884	15259	865	398
ENSG00000013619	530	981	1177	1067	3405	1554	887	1014	1600	2958	1891	1279	1808	2533	1557	1981	3070	3550	803	4557	1642	3663	1863	2992	1888	761	3174	1323	2674	2855	2073	1719	1974	479	2202	1306	3647	3360	2698	808	1507	848	1707	2977	1289	1702	4867	4278	222
ENSG00000013725	111	50	423	198	37	185	603	73	189	231	113	1143	368	117	243	270	601	61	8	156	281	161	101	113	74	55	1582	843	9	158	1262	98	1156	121	94	84	431	393	570	56	275	130	53	56	380	686	64	293	124
ENSG00000013810	2389	2405	4881	3114	5561	2782	3467	3344	3004	1556	2346	2902	986	961	4362	1934	4024	3633	1888	8449	2817	3647	5217	3109	4284	5718	1614	3028	2330	2089	4189	3279	3372	5172	2753	4558	20021	2151	4939	8324	5544	5320	2512	4787	5123	1449	2567	5294	901
ENSG00000014123	1706	1041	1789	590	792	1719	713	1070	2023	3318	1953	981	468	1547	1549	773	807	710	431	1753	598	1522	5227	1311	728	240	447	166	1369	298	1038	471	827	3807	2218	3393	1312	226	901	3907	1997	818	3583	1620	317	400	1052	1610	1372
ENSG00000014138	1722	2053	3419	1237	2438	1016	732	1434	1981	2244	1203	1402	909	535	2320	1409	1337	2394	281	1499	1550	1644	2550	1655	1367	1021	843	1369	409	666	857	1546	1762	1544	1180	2373	3165	896	1212	2926	1838	2224	1733	1399	2372	1061	1948	1415	594
ENSG00000014164	1941	1957	3496	1343	2971	2559	2482	2978	3025	1276	2072	1631	2046	2744	4732	3088	3479	900	1706	3960	1638	4376	3651	2415	1711	4127	2716	2674	3479	7322	3703	2303	3225	977	1782	3340	3284	3683	2744	1470	2290	1414	1976	3407	2882	1895	3501	2194	4167
ENSG00000014216	18821	8677	23395	5907	10880	13916	6401	15382	15177	12121	13142	11772	13782	7250	21834	13165	15358	10827	2837	22576	14368	17550	14092	12642	11540	10461	17917	14345	5731	12032	10073	9514	9340	7545	9358	14971	5152	12334	11913	10758	10405	7799	14676	9336	19070	8009	25025	7635	4385
ENSG00000014257	680	18	32	44	21	127	11	46	483	21	1673	23	254	12	181	1713	100	1288	1	9	8	3	606	27	244	99	94	4	7	4	21	52	457	547	89	298	123	26	9	27	65	315	429	165	34	21	6	23	2
ENSG00000014641	4536	14529	10777	7684	7864	14507	7730	19368	18842	11645	10290	19449	8753	5545	15550	8905	12999	9131	2867	15732	6815	14527	17305	11527	8971	7048	3860	5643	4720	3114	7633	8711	10089	22936	14825	14525	9085	3026	12542	13770	21465	8604	12147	18674	5186	6431	8250	8605	10479
ENSG00000014824	3319	2521	6200	2781	8266	3390	4012	2904	4218	6394	4358	4244	1881	2698	3387	1159	4107	3474	637	4124	1760	5677	8183	4393	2777	704	1865	661	7793	437	2462	1436	2853	7758	5883	6049	4712	1608	2470	7283	4835	1830	5815	5249	1028	1713	1817	5992	2316
ENSG00000014914	1554	290	753	845	555	1400	215	356	922	464	700	1582	833	275	874	441	816	465	186	827	524	265	281	452	398	556	787	308	95	171	259	113	621	270	1263	940	462	343	541	783	668	396	1923	370	418	522	1258	318	162
ENSG00000014919	2751	1657	2029	729	2229	1553	1246	1997	4935	3064	1212	4315	1175	1063	3674	1299	3340	1702	382	4610	1579	4116	3168	1837	1148	1471	1436	1508	1535	938	2185	960	2524	3758	2784	1624	3004	1456	2177	1957	1691	1443	1863	2098	681	1499	1464	1416	2105
ENSG00000015133	1088	143	90	189	259	144	499	129	185	278	194	727	400	105	514	755	355	118	68	169	88	289	355	193	290	47	766	297	1094	452	1479	158	696	590	194	133	312	844	393	165	51	520	259	252	380	1200	396	362	832
ENSG00000015153	516	234	676	416	845	788	766	358	418	793	617	618	148	445	139	208	682	355	114	493	205	597	1345	675	259	80	173	101	1299	119	392	140	511	836	710	986	540	172	497	549	566	376	850	682	126	367	219	765	503
ENSG00000015171	5838	2390	2738	3336	2941	2301	2586	2896	2960	7755	2179	2965	1445	4093	4287	1544	3001	2320	398	4351	1358	4960	4262	2770	1835	945	2287	535	3179	707	2573	647	2464	2619	3561	3619	3458	1537	2226	7223	3551	1652	4019	2926	665	1758	2618	3005	2510
ENSG00000015285	181	149	228	277	254	295	904	135	396	366	494	1099	584	425	573	628	688	140	88	400	447	194	298	253	168	221	1437	937	67	453	1537	232	1341	131	312	322	751	565	899	52	173	297	128	179	761	753	133	281	322
ENSG00000015413	647	8	20	5	6	1	207	20	26	84	2	12	5	0	60	35	3	1	1	12	44	9	2	28	5	52	24	17	0	11	17	18	10	7	31	18	12	120	13	9	2	4	2	9	27	28	11	32	101
ENSG00000015475	2265	2192	2034	713	1825	1130	806	281	1805	1071	1011	519	1146	448	773	1178	1352	1681	576	1291	625	1441	1171	1001	763	900	645	229	1822	1091	1481	793	1332	911	1102	1811	462	1207	1154	2181	1367	1323	1562	1822	871	1325	986	2397	769
ENSG00000015479	301	111	272	175	403	721	117	42	156	312	181	261	37	244	49	80	196	115	59	146	21	257	448	229	288	13	47	9	209	20	98	42	175	236	405	413	219	33	158	295	173	74	514	346	15	285	92	465	376
ENSG00000015520	15	6	0	0	61	0	9	0	1	0	0	0	4	9	3	15	4	0	0	2	0	7	3	3	5	0	3	0	6	7	2	9	1	10	4	8	15	9	0	2	7	3	5	10	0	9	2	2	40
ENSG00000015532	5470	3366	2898	1774	1628	2249	1785	1075	3860	1584	1704	2267	1783	2742	7749	3303	3482	2779	831	4036	2023	3189	2229	2189	2527	3314	1943	1620	1535	1212	1955	3070	4385	3659	2943	2975	2408	2037	2256	2941	3859	1299	3110	3150	3847	1358	4101	1744	1286
ENSG00000015568	0	2	1	0	0	0	1	0	0	0	0	0	1	0	1	0	0	0	0	1	0	0	1	0	0	0	0	0	0	0	0	0	2	1	0	1	0	2	0	1	0	0	0	1	0	0	0	0	0
ENSG00000015592	2	1	2	1	2	0	2	1	1	0	0	3	0	1	1	0	5	0	0	0	1	3	0	2	0	0	2	1	0	0	1	0	10	0	0	1	21	0	0	0	1	1	1	0	4	0	0	0	0
ENSG00000015676	6255	6955	13111	6847	26679	7227	5111	4072	13461	11331	6418	6163	6554	8428	16165	13817	8421	12773	2512	10448	13077	8512	10650	8482	6645	6784	6588	5674	2977	3356	4448	14539	9906	5963	14263	12990	11134	11617	8967	11188	8878	9027	8976	16113	7503	3903	10513	22772	3296
ENSG00000016082	5	0	3	3	73	40	3	0	0	0	0	5	3	319	0	3	165	0	1	30	0	1	161	28	3	13	16	0	67	18	179	8	3	2	0	1	160	6	194	31	4	8	12	151	0	11	2	71	0
ENSG00000016391	106	61	94	37	30	55	33	13	1271	117	12	6	30	728	21	245	137	84	2	189	3	25	21	33	43	168	9	16	69	40	148	9	30	16	103	49	13	853	12	15	56	37	46	17	30	39	203	426	366
ENSG00000016402	462	4	2	31	5	2	0	30	11	1	17	2	247	4	101	163	50	4	0	12	4	0	0	8	85	0	47	9	3	3	0	2	6	285	23	5	5	55	13	39	55	206	135	47	12	26	9	10	6
ENSG00000016490	0	0	0	1	0	0	1	0	0	0	1	0	0	0	0	0	0	0	0	1	0	0	0	1	0	1	0	0	0	0	0	0	1	0	0	4	1	0	0	1	1	1	0	0	0	0	1	1	0
ENSG00000016602	17	0	0	52	0	3	2	23	0	0	2	0	32	2	37	343	11	13	0	274	0	4	1	13	42	0	0	0	2	3	0	0	1	277	16	40	11	0	1	2	4	311	57	107	11	3	9	2	0
ENSG00000016864	3189	2582	4057	4839	4564	3334	2034	2074	7520	4779	3758	2967	2907	2047	6299	3419	5005	3063	597	5124	2036	4973	6482	7298	4091	1491	1390	1094	2535	679	2974	2787	3596	2288	6814	6503	6768	2901	2543	5010	7038	2086	4883	4320	1905	2589	5425	7687	1326
ENSG00000017260	6030	3423	6538	2739	9069	5021	2853	2236	5100	10349	7553	4290	4044	5137	7303	4991	5433	2880	1263	5616	4673	8683	9489	4212	3457	1271	4048	1791	8421	1380	3859	4179	4986	9311	12837	7381	11538	5725	4470	6022	6287	3701	9930	16155	1646	2871	9771	8651	2350
ENSG00000017427	26	6	63	3	57	9	50	6	24	18	10	190	39	13	37	24	21	46	100	47	9	15	20	13	3	146	35	71	23	184	25	150	65	310	153	43	21	120	13	229	60	627	11	90	13	8	81	173	42
ENSG00000017483	26843	60	142	303	64	249	537	9070	240	290	486	191	853	98	971	1516	285	134	7	171	275	183	59	179	1447	121	340	337	51	14297	219	150	277	738	52	163	107	855	111	217	37	298	450	337	345	156	292	82	1089
ENSG00000017797	4369	4392	6170	2609	3783	3955	4221	4802	2852	5179	2311	2063	2964	3818	7846	4917	6362	3266	832	7056	2772	13290	9867	5335	3918	2146	3071	1330	8876	761	4692	3174	4177	6603	8305	4488	6174	3510	4189	6282	5950	4278	5472	5234	3195	1248	4961	4376	1551
ENSG00000018189	1844	915	3136	925	2415	3434	978	1575	1996	1106	1808	1855	887	555	1628	311	2018	907	983	1773	976	2524	1774	894	1088	1071	1068	838	1756	219	933	872	1644	2665	2179	2510	1681	396	1315	2030	1927	654	1803	1395	530	1025	710	1559	1480
ENSG00000018236	6296	39	437	890	21	2740	82	9	1464	12	392	60	215	11	328	1118	1122	221	0	215	63	49	6	156	581	184	700	122	350	9	0	159	1352	831	1644	3449	21	1158	230	1103	606	199	6610	42	60	26	884	98	0
ENSG00000018280	128	131	161	222	199	351	980	144	267	267	345	657	148	998	775	386	146	198	7	343	293	165	785	47	179	259	203	205	114	159	574	247	1094	262	126	156	121	372	381	53	367	277	285	118	959	31	85	217	177
ENSG00000018408	3441	5657	8329	9871	9302	23775	3860	1416	7869	9214	3464	2285	2965	7250	5894	6547	3185	3098	600	5096	1416	12800	23274	3150	10263	1405	696	405	5911	775	1219	2456	3606	5921	18846	15309	13436	1180	2769	9954	20343	1905	7615	13071	3085	2898	7719	10408	5818
ENSG00000018510	1527	3780	5796	1776	2911	3214	4475	2536	2838	6081	5974	2860	1420	1710	4418	1571	3275	2418	533	4473	2444	7268	7540	4086	1713	853	824	1469	3496	642	2690	907	2164	7355	5393	4901	4510	1039	3095	5437	3455	5803	5474	4042	724	1522	3914	4019	1247
ENSG00000018607	0	1	3	1	0	0	0	0	0	2	0	0	6	0	0	0	0	0	0	0	0	0	2	0	1	0	0	0	0	0	0	0	0	0	2	1	0	1	0	0	1	0	0	0	0	0	1	0	3
ENSG00000018610	1805	1976	1684	1009	1860	2790	1943	974	1985	2065	1983	1266	1149	942	2032	1607	1956	2038	350	2198	1006	1746	2978	1842	2074	818	1275	815	1177	25	1550	955	1860	1721	2360	2100	2177	1333	2424	3114	1730	1531	1927	2609	1094	737	2162	2126	921
ENSG00000018625	37	49	0	1	52	15	5	12	6	2	0	2	28	160	17	12	13	25	0	0	0	7	3	23	362	4	1	6	775	20	0	4	9	9	241	27	16	154	2	2	5	7	1188	15	0	3	7	4167	21
ENSG00000018699	955	767	1219	594	1047	1842	1066	715	2001	1348	1294	1090	836	1071	2088	865	1355	1649	245	1470	494	2332	2062	1334	986	533	564	346	1019	304	968	574	788	1453	1668	1426	1333	874	803	738	2013	1189	1681	1516	292	665	826	853	881
ENSG00000018869	247	69	412	8	86	11	55	89	13	159	111	94	156	11	128	82	16	10	2	100	81	206	243	198	10	12	2	13	89	68	49	63	47	168	37	262	253	20	92	199	211	21	384	420	80	113	203	265	166
ENSG00000019102	1219	4	50	63	17	18	3	10	9	10	10	4	3	4	15	6	2	27	5	12	3	11	18	10	13	52	5	8	7	3	13	4	8	17	33	26	26	49	6	4	9	11	17	26	17	15	12	6	16
ENSG00000019144	19307	8533	13772	6245	5827	12109	2183	1323	5782	2025	6483	3567	6199	16406	11395	6636	5084	8814	1233	9899	3600	19314	13773	19087	10681	1830	8207	2524	3966	1607	2284	5096	7441	1999	24716	17996	4685	5331	4848	8818	14578	1628	16562	10940	10818	12060	12919	9188	4702
ENSG00000019169	23	18	34	139	5	28	124	24	4	37	243	10	95	988	245	497	159	44	12	21	35	49	120	21	110	90	71	274	2	94	232	168	351	73	42	23	40	33	9	23	66	108	259	17	2426	71	6	49	26
ENSG00000019186	1	6	44	20	3	11	2	3	11	5	4	2	1	148	18	6	3	2	1	1	0	4	24	4	8	0	0	0	2	5	5	0	1	55	3	5	12	24	3	9	2	15	47	18	6	1	1	15	61
ENSG00000019485	2997	729	961	457	565	945	625	346	1150	1102	818	497	1202	1268	507	1042	1066	698	101	1011	381	1049	1251	1061	771	289	1335	257	1530	119	407	471	367	115	1025	1291	662	924	227	812	1480	379	963	782	775	940	1416	947	665
ENSG00000019505	67	2	10	0	0	1	2	0	0	2	1	234	0	1	3	0	6	2	1	49	0	1	2	0	1	1	3	0	84	0	7	0	18	4	8	3	3	30	1	8	1422	175	3	1	2	0	8	42	97
ENSG00000019549	2618	2302	11323	996	18570	3424	7242	3637	2336	1498	16840	2714	3038	13526	7721	1526	4313	4040	2735	5565	3782	20253	10136	2866	1710	1844	3782	1617	9974	3693	6515	1659	1676	1758	2875	2844	735	3877	1271	3726	3369	1033	2107	19788	1433	533	4103	1910	2032
ENSG00000019582	20622	13320	34467	32029	31949	68689	102138	32856	270489	409987	55801	157889	198591	64331	119437	122455	82350	14127	10353	53068	72578	17345	55139	17939	19618	13578	374704	87658	6018	47457	348686	18311	475105	21676	29841	39324	443524	119540	184893	7809	11972	40133	62652	18863	89135	84626	15203	28415	38538
ENSG00000019991	32	40	82	98	161	68	42	10	69	51	113	32	27	208	79	114	23	40	5	27	49	44	285	1448	274	61	61	12	17	9	23	126	89	37	206	105	159	115	84	23	30	37	75	280	46	20	13	40	80
ENSG00000019995	1080	450	715	340	859	477	497	955	590	1203	607	819	295	943	1132	633	1010	535	67	1285	642	1404	1355	657	407	327	679	297	1197	148	664	367	639	897	1263	797	1063	571	635	848	1148	510	1033	911	184	337	630	635	437
ENSG00000020129	4611	4610	5388	2728	3093	5258	2927	1776	6495	3146	2878	3028	1829	2366	10582	6308	3251	4976	1260	6118	2424	6078	7503	2757	3131	6694	3820	2384	2947	1988	1633	7710	6878	4956	3763	4549	9802	3492	4940	4137	3649	1754	5857	6584	6056	1108	2876	3252	1311
ENSG00000020181	1649	3441	5412	2619	6436	1051	668	1168	1033	226	3250	315	2442	1948	1756	10483	2212	2688	1106	1306	650	9465	2753	2207	3230	2194	1884	1207	1000	2521	2724	2902	2331	540	5625	3460	1298	5201	3576	1268	13452	480	11618	9269	1925	1949	6213	909	1719
ENSG00000020219	0	0	1	0	3	2	1	0	0	1	1	0	0	0	1	2	0	0	0	1	0	2	0	0	0	1	0	0	0	1	0	0	0	0	0	1	7	0	0	0	0	1	0	0	1	0	1	2	0
ENSG00000020256	1641	1124	1775	828	959	1104	1396	1014	1246	1157	1005	1068	933	1698	2025	1278	1418	1067	209	2376	641	2132	1597	1657	737	637	1113	432	2372	844	1192	1434	1089	1205	1968	1177	1223	1630	1244	1499	2133	1169	1464	1819	1082	827	2798	2244	392
ENSG00000020426	477	888	827	738	909	1038	539	598	879	1285	815	763	351	120	641	330	468	282	183	766	243	829	1479	905	797	353	301	177	564	161	480	317	222	635	848	445	1240	238	931	1550	922	1068	1047	858	219	436	588	1197	595
ENSG00000020577	1218	2844	3439	3477	2861	5420	3195	1468	2085	2578	5050	1988	2561	6556	3195	2857	1538	2038	720	3283	1420	8345	7047	3200	3096	2120	2553	1364	1137	1519	3070	1279	1439	1018	10364	3933	6622	2647	1688	2586	8420	901	6282	8442	1870	3118	5016	2598	3445
ENSG00000020633	564	8224	9856	968	13027	6255	7923	3782	8695	2213	1605	8836	2469	672	13583	4512	7431	2582	2978	12309	8030	4335	9768	7541	3160	14268	7806	7417	28712	4808	5617	12814	7378	9131	2379	1296	3965	2639	14464	11302	7263	9528	4152	5476	15050	2156	2527	11528	425
ENSG00000020922	3403	583	3347	475	2848	2161	534	346	933	1306	1332	1312	486	498	1021	1031	3025	981	370	996	367	2196	2404	1721	1691	175	485	298	732	133	707	290	1325	1239	1456	2761	1597	234	815	1953	1113	1351	2278	860	395	1190	968	1453	1156
ENSG00000021300	37	3028	2520	2853	616	1213	2015	518	12343	1466	1869	2882	1239	1917	4516	19676	19476	36136	250	26381	131	853	10249	4385	2183	1334	1923	681	930	1847	560	1058	1733	208	5884	19148	581	2716	9344	839	21486	885	12850	1372	778	2079	16728	4802	7436
ENSG00000021355	815	1895	2531	3291	2258	4363	3404	3583	6451	6522	8865	5850	3484	2484	5313	3804	5586	4510	534	4879	2999	4042	9114	1190	4488	1474	2275	1078	124	1120	5197	625	3232	5034	3165	4282	2838	3534	2716	5586	4855	2702	7912	3611	1925	4810	4335	3595	2683
ENSG00000021461	5	0	2	4	9	6	2	1	3	1	0	1	0	2	0	0	1	1	2	2	1	0	3	0	0	0	0	1	1	0	2	0	2	0	2	10	6	1	1	0	1	0	2	11	0	2	1	8	8
ENSG00000021488	40	1	4	8	33	15	12	0	15	4	3	11	4	1	5	7	8	3	6	3	0	1	7	3	5	2	0	0	18	18	6	1	11	5	4	18	42	0	5	2	4	2	7	4	0	16	4	16	13
ENSG00000021574	2454	691	1768	612	986	1505	1168	442	1075	1427	1071	765	300	907	574	338	755	911	203	1038	252	1787	2261	1114	743	63	341	97	1999	205	724	94	581	1691	2494	1365	1124	282	755	1038	1507	531	2126	1120	183	297	420	1020	2576
ENSG00000021645	2145	1140	51	737	363	49	143	0	2635	1925	42	161	99	551	976	374	24	928	1	199	7	18	43	43	11	1	11	71	28	15	9	9	359	28	327	280	42	133	5	44	1573	9	915	11	407	140	47	2143	23
ENSG00000021762	2568	4351	2784	2325	1240	2007	1380	1794	2434	4558	1746	1169	1900	3045	7881	3112	2987	1483	188	2167	1602	3295	2098	853	1709	1040	2376	2361	2290	362	845	1948	1599	633	1427	2130	1215	2161	1211	2797	1453	3344	1654	793	3471	2050	901	1010	676
ENSG00000021776	2906	1325	2010	1455	1278	3266	1135	1386	3061	4418	1666	1805	1650	2305	2712	3431	1397	2398	472	3355	1183	4106	5880	3754	2201	876	1623	869	1422	252	2103	3741	1920	3847	4709	4099	1675	1943	2548	4861	3782	1388	4118	4023	1047	1527	4408	3815	1605
ENSG00000021826	763	1965	3805	510	942	1683	360	1717	15	1875	2632	189	1707	127	108	1025	765	680	304	146	985	4282	226	1785	1392	17	327	1014	1023	39	368	171	821	384	4475	1941	353	172	67	548	1131	596	860	2840	971	1104	335	1648	1295
ENSG00000021852	0	0	0	0	2	0	0	12	0	0	0	0	0	0	0	0	1	0	0	0	0	0	0	6	0	0	1	0	0	4	12	0	0	0	0	30	0	0	1	0	0	1	0	0	0	15	0	0	286
ENSG00000022267	5815	121	94	1152	1251	698	133	101	341	80	851	24	778	836	499	396	581	1003	124	549	89	150	740	158	418	356	51	298	2990	87	281	221	797	205	2309	1680	1343	2160	120	105	1028	434	1051	1582	82	1063	400	153	1983
ENSG00000022277	5789	7155	9541	6532	7305	7338	8331	6610	9088	5838	6927	22014	11139	7143	14272	8524	10602	9621	6562	21406	6901	6668	11117	6619	6761	19893	9255	6671	3141	13405	9921	9976	5382	14162	11673	7009	11390	9714	10875	7588	8189	12216	7457	12195	6361	13267	15226	11530	3758
ENSG00000022355	15	0	1	0	0	1	0	0	0	0	0	0	0	1	0	0	0	0	0	1	0	1	6	0	0	0	0	0	1	1	1	0	2	0	0	0	4	0	0	0	1	0	0	2	0	0	0	0	1
ENSG00000022556	4210	74	15	137	9	15	119	10	6	55	61	63	700	35	499	23	126	21	3	25	8	10	30	7	367	9	153	217	28	21	248	7	114	661	37	1	89	51	103	341	1566	374	4	40	60	37	12	1855	7
ENSG00000022567	94	1140	1405	486	1424	833	578	777	2544	967	674	855	943	1040	2081	1662	1157	416	471	840	469	1280	3004	990	574	1044	1237	507	5153	1306	1275	943	1811	1195	1012	1721	2274	976	1574	726	2089	616	1192	1809	1042	679	1877	1152	1489
ENSG00000022840	9054	11284	8732	6473	9322	11097	8701	6244	4379	8611	9350	6937	9126	15638	16391	8806	10472	8533	2161	13331	8264	11174	10422	10501	8709	10822	9281	7588	6207	5292	7357	13376	8270	11498	11685	15077	9662	11259	9948	9522	11114	6574	12191	12121	11359	5441	10737	17061	7578
ENSG00000022976	624	804	551	332	720	259	181	495	571	661	428	475	215	267	1159	337	341	317	65	860	453	584	833	575	355	345	412	228	86	43	450	416	564	457	553	252	156	391	515	1123	364	295	503	857	387	355	576	1071	442
ENSG00000023041	1884	1343	1317	658	1753	679	871	1165	1033	2793	1151	2044	690	536	1713	742	2006	1094	247	2060	957	2234	1914	655	1028	907	1118	719	737	243	1321	362	2408	2611	1706	1633	3363	715	1132	2255	1031	1256	1448	1314	387	1428	1268	1082	1470
ENSG00000023171	117	88	154	61	122	363	81	12	158	85	163	158	662	171	94	194	277	353	10	220	65	43	431	47	120	300	198	42	107	23	186	191	12164	22705	1118	154	80	115	490	1612	4328	680	1819	143	98	153	46	416	184
ENSG00000023191	8671	14078	11628	11068	10090	17281	10197	14235	17221	26120	16062	16019	21107	12741	31247	26610	16767	12599	5033	22147	20145	28624	21442	11867	16083	11161	16865	13914	11543	9523	7877	13617	11521	8189	13758	15149	11020	18787	7357	10911	18057	15364	20905	8591	23511	11879	6308	10312	5968
ENSG00000023228	2366	6726	7885	3186	5470	5461	5921	6229	6058	6962	8274	10337	2445	3489	6815	4266	6768	5546	1083	11472	3509	8142	16051	8593	3947	1026	2129	1612	7258	1033	3645	2972	4742	11239	9438	7803	4103	2263	5727	8060	11682	3065	8994	8782	2051	2543	5888	7120	3918
ENSG00000023287	2258	1185	2840	790	4203	3555	1932	753	2687	5528	4774	2180	609	1837	2772	1071	1735	712	412	818	348	8249	9439	1309	1489	179	423	190	1602	575	2076	364	3250	2941	3733	6846	7875	356	1177	3947	4361	909	5393	4597	364	882	1039	3293	7486
ENSG00000023318	1824	3332	2918	6916	3361	4843	3935	1749	5083	6322	2702	2124	1791	2865	5751	3636	4333	3330	965	3186	3222	3199	4974	4692	2580	1703	1380	853	2324	1068	2882	3362	3630	4986	7172	4100	4607	1818	3801	6272	3450	6192	5211	4612	1194	1188	5415	10049	3728
ENSG00000023330	2204	3021	8009	2402	2635	3838	4853	4229	4234	3838	3149	11065	3676	1487	13024	6351	4422	3067	1010	6337	3374	6738	6179	4498	3750	8195	3804	3129	3135	1818	4258	6882	5648	5534	4702	4767	3823	3344	9069	5294	6641	4253	3542	5058	4058	2198	8022	5230	1211
ENSG00000023445	752	88	1590	222	153	1673	24991	92	641	793	1749	1303	308	247	234	78	1219	404	30	335	120	270	173	114	407	53	314	113	160	37	743	28	2403	455	665	1168	526	300	604	55	1952	238	526	139	253	537	43	265	300
ENSG00000023516	2120	1033	4822	2366	2378	3474	1129	876	3724	4082	1906	1574	715	2180	1382	1489	2076	1736	420	2180	921	1152	3490	2102	1251	142	1102	215	1638	315	1233	649	2066	2239	6113	5723	2934	845	981	2990	2740	845	6107	2913	476	1192	3409	3042	1605
ENSG00000023572	113	579	2056	264	890	657	511	416	363	494	518	1306	267	205	537	268	465	391	295	1254	360	641	1068	981	462	357	161	285	519	208	563	523	752	662	457	428	761	257	1120	880	372	886	758	588	200	206	310	782	636
ENSG00000023608	418	541	664	530	787	761	340	189	376	797	554	466	137	154	366	159	275	134	57	333	87	955	1200	400	480	81	130	31	290	111	374	111	177	535	651	348	943	86	285	1637	1581	628	831	902	142	200	241	702	530
ENSG00000023697	1849	3391	3917	966	3070	2527	4144	3025	2158	4747	2988	4041	3050	5551	3649	1749	6180	2038	1352	6005	2879	4299	8437	4044	2503	1514	3161	1932	2471	2682	2891	3467	2132	5870	2284	2686	1025	2637	4863	5895	1299	5859	2727	4627	1586	3850	6121	4858	1229
ENSG00000023734	5413	8992	8606	4628	7482	8260	9129	6098	7863	10327	6457	4230	2867	11845	8783	5045	7274	5827	1058	9073	6927	10032	19001	9146	4104	3513	4853	2335	9329	2400	4923	8776	7360	12047	7784	7448	8094	4322	6973	7787	8252	8611	8610	13347	3030	4313	9465	9732	3934
ENSG00000023839	27	2081	2106	105	379	171	1142	635	931	3763	938	4802	922	1777	1623	814	3791	419	1171	3492	1992	4591	5157	931	221	2580	1051	1570	1237	1358	239	2673	4582	4715	24	2598	101	1071	1433	2517	32	1103	510	5509	826	1180	211	2840	1005
ENSG00000023892	3390	744	166	327	1539	679	706	177	448	379	701	1075	922	257	617	1108	703	264	370	271	312	130	245	239	297	2805	930	1155	56	231	1505	135	1110	478	360	512	594	540	1244	1015	160	507	217	1072	2109	1244	124	455	876
ENSG00000023902	2089	1355	2600	1736	4335	1424	2014	617	1574	1312	3574	2143	2116	1185	1168	2826	2929	3090	1229	3355	933	1526	2407	1393	1487	3251	1831	2400	3540	3100	3749	3730	3615	2481	2680	3192	2224	1887	3701	909	1608	1955	4984	1707	2958	2165	617	1840	2127
ENSG00000023909	1049	422	1104	392	427	822	882	343	468	1025	584	396	146	633	1483	267	671	324	177	917	287	426	1386	860	422	262	374	137	921	194	514	519	924	2981	960	801	3558	212	912	2856	562	917	1014	779	447	175	407	833	407
ENSG00000024048	2130	2675	1514	1286	3407	2782	1662	1195	3191	6788	4126	2833	1482	3140	2370	2439	2517	1796	609	2721	1051	5082	6682	3940	1460	423	1775	561	3458	484	2700	1542	2405	3380	4125	4300	3619	2394	1733	3230	4077	2048	6113	5380	755	3980	2978	5262	3177
ENSG00000024422	5458	1840	1925	5990	2209	1073	3095	1930	4428	2406	6202	398	4344	8624	15789	8542	1014	3924	974	1051	2637	26894	6207	1783	5789	2505	1276	2705	9564	1459	1510	4950	2931	5422	13031	2786	30696	18020	1476	1557	8359	2848	3035	2801	2515	1556	16996	2826	947
ENSG00000024526	351	819	2040	425	668	320	590	391	555	899	718	465	31	46	285	50	448	498	142	543	128	1291	3603	737	490	40	71	55	747	74	304	79	293	2081	960	967	2769	43	346	2798	1044	1256	704	1589	272	61	206	578	110
ENSG00000024862	724	529	438	372	591	758	475	360	1205	1242	848	584	848	614	1506	897	785	631	115	554	574	448	1760	555	401	271	511	308	465	306	1094	409	907	1266	1011	1212	1364	359	801	703	2231	636	729	1710	308	353	1152	411	377
ENSG00000025039	244	5565	2147	641	1631	1783	2443	3409	5028	6368	2532	4302	3247	2133	9630	2803	4079	1456	2618	4560	3328	1328	4531	2635	1279	5217	5229	2766	5771	4595	2667	4037	1978	7393	3391	2893	567	1021	2425	11337	3774	2978	2955	3201	2536	1044	7725	1681	1788
ENSG00000025156	1700	498	735	447	654	574	440	548	900	1628	1018	259	445	1496	836	584	886	505	289	755	543	409	1499	724	560	185	539	196	612	337	942	468	520	1218	865	1675	744	330	661	761	1076	505	1422	1450	327	317	1195	919	335
ENSG00000025293	2109	2434	4280	1746	2726	1787	2481	4282	3070	2735	3088	3432	1794	3689	3817	1961	3092	2244	823	6323	2105	3634	5044	2232	1625	904	1764	1346	2255	866	2887	1968	1620	3941	6323	3192	3948	2345	3028	3706	2773	1893	4578	6458	1071	1407	4147	2870	1504
ENSG00000025423	37	15	50	33	200	35	104	20	56	37	18	30	21	13	78	49	71	30	3	55	25	47	115	43	17	4	12	8	40	76	101	8	40	23	46	61	50	88	16	20	49	26	8	52	15	13	39	84	183
ENSG00000025434	1003	828	1487	1439	815	810	933	412	1867	1283	1562	1090	1498	915	1817	1733	812	1451	189	928	448	1405	1222	1501	953	721	1838	1031	387	242	2043	1472	1262	416	1609	1775	660	968	831	866	1158	996	1165	641	1188	1605	879	1691	945
ENSG00000025708	1080	1805	4415	2281	1655	2915	17541	4343	3300	5533	6200	16461	7242	2870	17810	6730	5802	1159	869	5948	6458	3726	2351	1071	7175	5634	8695	5128	2646	8640	8804	1349	13105	5021	1208	1108	5095	7319	7093	1466	4760	4711	3464	1599	5922	2848	1203	992	1295
ENSG00000025770	4277	6928	3812	2941	5123	3488	7727	3473	3608	3369	2943	4147	4996	1373	8359	3906	5529	4150	2576	6409	2809	4525	2820	2737	2814	8340	4399	2297	2517	4188	3688	3887	3298	3251	2995	4628	4654	3377	5495	5044	4268	4330	3023	3429	7068	3190	16837	3768	1332
ENSG00000025772	2462	3619	4528	3768	1589	3036	2410	2431	4566	5373	2261	3754	1998	2284	7352	4144	4305	3291	740	8867	1373	3283	4752	3565	2172	3719	2249	2270	1286	1931	3383	4872	3641	6601	2994	4201	14380	2611	3095	4608	2003	3645	2794	3892	3457	1885	5131	4848	1475
ENSG00000025796	6581	3553	5439	2678	4983	3843	4194	3531	9018	9281	6547	2422	2700	4067	7403	4258	4535	4046	962	4192	2888	5501	16917	4240	2735	924	2631	1288	5159	1466	5529	4671	4133	9089	9393	9858	5577	1694	2912	9324	9896	3432	9034	6087	2054	1371	6330	4247	3293
ENSG00000025800	3697	6748	5903	2727	4317	4581	5663	2777	6588	6136	4956	4141	2755	4463	8007	5974	4419	4993	1457	6344	3291	6907	8951	5753	3667	1559	3293	2292	7920	996	2983	5494	4564	7179	8464	5376	9591	3953	5128	6571	5532	4442	7737	8755	7449	1056	3550	4215	1229
ENSG00000026025	37249	164578	104998	276310	103412	146739	411303	327753	261453	346110	169549	220378	418279	318092	373451	172510	240988	150438	55168	466816	250083	593379	370601	122680	213366	288448	344935	239226	169953	118389	419792	148213	156017	55452	273483	93551	679506	305261	274331	108114	166555	68407	216287	146966	149897	300236	304871	79120	59916
ENSG00000026036	286	111	490	601	644	407	100	76	175	101	114	445	65	126	80	64	130	189	97	184	34	171	150	61	274	111	122	37	88	79	156	64	351	324	150	343	168	53	139	413	30	105	226	409	127	1441	57	349	100
ENSG00000026103	311	293	664	409	277	274	353	42	609	175	1559	511	304	511	925	207	641	514	76	457	312	812	457	241	869	103	338	131	149	12	454	26	793	611	2074	1900	160	113	249	71	1715	188	1019	362	183	285	227	162	247
ENSG00000026297	4888	1147	1219	581	609	876	1111	971	775	575	800	1395	650	1251	2351	2325	980	400	440	1262	938	270	595	617	1298	808	1237	1625	567	904	2237	1605	1876	691	637	2676	965	634	1151	253	2006	1369	602	635	1295	1428	1923	722	1519
ENSG00000026508	8075	51327	55054	27357	80419	96321	49352	28239	95903	149526	97500	36757	105451	87737	67101	54832	92839	59833	7027	106177	111358	125411	248779	63556	62868	4101	67572	14047	93433	33693	38635	38014	46639	17573	60297	58928	110159	78770	28926	42894	131718	27861	111058	91517	23565	38396	175546	34142	83689
ENSG00000026559	1298	783	26	84	447	13	143	5	94	2	7	28	63	367	25	160	4	110	2	68	37	103	346	8	47	75	15	4	450	255	595	76	104	25	44	9	2446	409	1	5	245	37	20	645	21	278	23	788	156
ENSG00000026652	1564	76	208	78	158	73	49	514	215	515	92	98	323	340	177	206	158	40	31	253	47	40	804	53	199	43	46	121	761	122	253	162	488	217	118	1575	1038	201	227	49	716	368	114	168	126	61	624	771	228
ENSG00000026751	68	47	2686	206	60	215	2662	82	201	1151	853	2857	197	64	356	379	401	92	35	675	111	85	222	208	168	57	1001	720	12	207	3787	298	2023	4939	193	295	584	622	4149	4396	103	10985	357	113	465	681	37	128	128
ENSG00000026950	2015	1132	611	1998	2863	2977	2560	853	2993	8291	10504	4642	1877	1430	2609	884	5019	1867	751	1888	1040	4004	902	2224	1286	418	1405	886	1494	362	3146	676	3843	2690	3652	3340	3543	1140	2436	1844	2175	855	5949	1575	926	3270	1254	2758	3098
ENSG00000027001	2081	740	3706	819	1449	1799	2177	1688	1719	2241	1094	1459	1295	1010	2247	1309	2374	1733	499	5127	1670	3616	2129	1538	1031	641	943	1286	1020	1874	1581	1566	1809	1372	2488	2814	1414	1894	1931	1430	2231	1212	1411	1511	823	1099	2590	1554	631
ENSG00000027075	1227	808	514	584	1127	327	433	110	647	3308	942	1437	1376	497	4295	976	916	385	184	1239	575	335	1285	821	655	465	1700	423	524	453	1409	1168	990	2116	945	483	484	2180	1678	2747	169	1351	692	1357	391	812	2121	926	418
ENSG00000027644	1	17	15	1	11	6	6	1	46	6	4	7	23	6	18	39	4	5	0	5	3	6	9	7	15	3	2	1	6	3	21	8	64	5	21	15	11	9	10	4	3	5	5	13	15	10	15	11	6
ENSG00000027697	2242	1567	1955	1375	1766	2261	1181	2320	2941	4224	2867	3332	1620	2171	2842	1586	1828	1296	228	1419	1860	1318	5757	1557	2147	268	1111	442	1298	414	1932	911	1209	5351	3374	4954	3140	753	1367	2627	3435	2987	2590	4834	555	797	1382	2215	1416
ENSG00000027847	1624	1373	1205	1505	2053	1577	1915	971	3649	1205	2199	2142	2150	1710	7068	2029	1670	2863	865	2136	3615	2693	2623	1891	2424	2505	1874	1507	1459	2290	1605	3970	3105	2904	2603	1838	1940	2096	1817	1502	2919	1239	1980	3320	2286	1680	2915	3596	1461
ENSG00000027869	98	549	498	191	484	161	491	142	286	211	184	1165	419	84	239	165	243	95	6	440	128	98	281	181	139	1405	706	340	371	1132	2160	196	1040	501	89	84	253	242	717	356	133	644	95	197	553	409	56	143	328
ENSG00000028116	526	657	1592	584	586	1041	484	480	1390	1158	1322	824	243	654	1151	418	702	606	153	836	304	1600	2198	781	571	277	380	154	1306	111	609	131	533	1303	1151	1480	670	241	790	945	1506	1194	1266	761	247	356	285	469	778
ENSG00000028137	755	1390	939	1279	1649	785	2837	481	1553	1562	1367	3541	1670	1516	3694	2916	2029	686	389	1207	1738	553	2053	775	692	628	4611	2022	285	930	5181	1321	4589	607	1463	1145	2919	3154	3416	289	959	1014	686	1003	2462	1455	808	712	1040
ENSG00000028203	3095	1339	1848	1172	2067	2102	960	693	2171	2686	1787	1530	448	934	863	755	1594	1207	231	1190	562	1917	3547	1828	1086	259	389	193	2508	123	1146	376	1738	2838	2431	2603	2580	551	1040	1906	2324	1637	2683	2278	297	818	590	1893	916
ENSG00000028277	392	213	840	68	118	261	618	55	160	205	207	197	131	196	234	254	172	117	69	225	146	181	368	60	110	67	209	148	60	178	1127	75	360	66	211	278	400	177	215	49	383	110	172	179	1015	253	142	110	47
ENSG00000028310	2674	3052	2139	1869	4541	2641	1044	1857	2787	2499	2414	2209	2576	1608	5307	1599	2919	4142	1123	1717	3872	3324	2925	3077	4164	1932	2012	1463	2841	1314	2770	3195	4522	1546	3629	6496	3445	2651	2047	2588	4292	1311	3611	3174	2342	2385	2841	3857	1455
ENSG00000028528	6159	5818	7682	29373	9955	18382	4908	3960	14379	14887	13848	6316	10364	16077	7600	19651	5662	10173	1713	7654	5715	10543	15221	7021	13632	4091	4835	3543	4615	1518	5957	9017	6228	6155	24875	20467	3619	4124	7252	6730	19252	4345	18802	11599	5089	9281	12756	11712	4470
ENSG00000028839	1025	311	486	227	570	443	380	324	645	763	717	333	404	628	416	346	297	341	118	442	278	376	1332	362	267	64	289	153	454	194	578	211	322	996	625	719	571	243	522	562	1031	479	539	1114	171	194	621	412	208
ENSG00000029153	453	274	181	737	88	165	90	165	749	81	567	121	243	66	416	341	148	272	7	81	61	86	343	159	745	26	124	17	57	10	148	16	573	1546	281	448	3600	129	113	696	614	436	1003	420	225	108	55	57	33
ENSG00000029363	7089	2656	5668	3198	4624	5916	2520	3341	6378	7935	6078	2760	2437	3435	4273	3543	3470	3365	703	3888	1888	5626	12605	4586	3579	543	1787	765	3596	1180	4292	2274	3486	5886	9033	7455	9580	1188	3011	5123	6852	3065	7401	12800	1349	2089	5700	4611	3185
ENSG00000029364	3937	6801	9009	4044	5601	6710	3521	3738	5866	4958	5048	3688	4307	3479	7226	5847	3181	4127	914	8845	3787	7509	10486	7205	4278	2370	2632	2010	3080	3557	3820	4003	5468	5011	9661	4350	9027	4399	5829	7054	11284	3279	9105	8989	2509	2196	9633	7008	3898
ENSG00000029534	43	5	20	16	26	21	52	8	25	6	31	10	111	87	90	84	47	18	12	9	8	32	56	21	28	46	56	43	40	25	71	33	35	16	63	21	222	178	33	5	50	16	42	197	25	52	55	17	1233
ENSG00000029559	0	9	6	1543	0	11	3	0	26	56	2	0	1	23	13	9	3	7	0	17	39	59	84	2	0	3	30	1	2	0	0	6	222	5	4	3	100	15	32	15	11	46	7	1	23	1	4	7	34
ENSG00000029639	565	465	465	274	264	1163	227	564	594	443	447	475	367	189	951	483	422	292	86	367	300	450	1096	947	403	254	104	351	139	181	644	549	573	845	495	1215	564	153	353	976	590	416	650	920	171	298	445	885	409
ENSG00000029725	2619	1502	6065	2462	3930	5021	3070	2497	5276	6590	4901	3801	1684	1408	2869	2028	3598	4106	506	3527	2096	5710	10169	4703	3070	1384	1791	869	3072	835	3251	1014	3542	4007	7180	5799	3435	1326	2212	2749	5966	2186	6476	7274	586	2001	2794	3757	4069
ENSG00000029993	3745	865	2280	1295	1650	963	1054	2855	1384	934	1021	2619	804	133	2188	1384	2282	2204	742	2738	1913	1811	2669	1202	1878	2874	1202	1343	2647	3827	2515	1499	2407	3045	1177	1460	2831	1418	4160	2042	1404	5255	1086	1514	1375	782	1733	2355	1175
ENSG00000030066	3914	2056	8508	2282	3448	4515	2346	1721	2850	6011	3813	2173	1180	2196	2412	2370	3606	3638	400	4036	1263	6480	7298	5024	2165	372	1343	480	4404	151	1657	943	2603	2551	4626	5907	4095	1600	2464	6018	6730	3328	6467	3473	1106	1380	4662	2836	2033
ENSG00000030110	1162	1491	828	1275	2997	3238	2444	2241	1644	1818	2403	4322	1780	1145	2874	2180	2702	1554	468	2683	1295	2708	3907	2271	1637	2512	2021	1420	2066	2220	2764	2156	1726	1898	1848	1878	2754	2777	2301	2209	3759	2253	2050	2721	2879	1325	2887	3611	1291
ENSG00000030304	6	0	1	13	0	0	0	0	8	2	0	0	0	0	0	4	0	3	1	0	0	1	1	0	2	0	0	0	0	5	0	0	2	0	1	21	7	0	3	0	123	0	1	1	0	1	2	2	0
ENSG00000030419	356	15	40	76	17	761	317	23	40	94	30	386	86	318	39	37	236	11	1	120	30	92	325	30	40	2	90	21	63	16	184	18	177	322	34	51	293	47	186	40	205	39	115	173	33	172	4	230	81
ENSG00000030582	12448	38897	51703	29180	29680	29499	25490	35714	65883	45152	42538	35996	44104	24204	93451	122601	42742	44811	13553	60492	40947	48021	60872	32305	38418	96488	66210	42193	16261	49435	48332	72952	102546	64522	40275	52467	46655	51740	48133	55773	50476	44980	26805	46839	56113	15337	62614	63984	11367
ENSG00000031003	2841	777	1562	1753	1140	4800	1771	520	3663	3647	1822	2177	872	2948	2116	1431	2694	2675	405	1544	457	3719	3536	3080	2003	450	1409	134	2275	298	1289	658	1988	2202	9441	3270	3753	970	1428	2847	4012	1120	6920	5082	285	1638	1826	6825	874
ENSG00000031081	1063	1876	4370	4654	1948	4839	1617	2361	8449	3177	5592	3630	6229	7610	4737	8519	7823	5842	1303	6760	4314	1295	3053	5843	2396	812	6164	3096	2794	931	1706	1996	2081	2292	16901	12591	4660	5929	3565	2734	8772	1470	8284	4233	3726	2495	11818	7142	427
ENSG00000031691	257	312	265	311	597	353	274	126	396	590	823	338	74	156	148	137	420	173	90	139	71	657	1260	374	281	61	92	25	236	52	426	63	184	683	432	588	981	63	118	728	611	553	690	698	89	208	186	539	240
ENSG00000031698	7238	8096	8779	6443	10050	11168	10045	5098	6641	10334	9617	8782	6896	8722	16398	10100	13496	11827	2955	11960	10747	11510	15157	14796	9401	10300	8831	6129	3431	3394	7128	12157	8482	7198	11912	9962	21857	8885	6221	6439	7268	8226	12277	10610	11188	3377	9024	10670	3750
ENSG00000031823	4810	2457	3991	2941	5735	5683	4948	3537	5211	3834	4239	3623	4452	2600	5614	5492	5435	5239	4037	6321	3796	5027	5746	4456	4069	5730	4525	4643	2327	3974	4182	5857	5241	2488	4824	6736	5413	5297	4526	2311	5782	2471	5551	5003	3409	3272	7443	5346	3344
ENSG00000032219	945	729	996	827	1439	1470	440	314	664	2150	1215	879	242	744	647	478	468	325	156	442	142	1706	1829	803	763	55	217	88	930	111	616	183	283	633	1960	1101	1135	181	518	1514	1249	418	1778	3063	156	793	460	1315	811
ENSG00000032389	1654	2361	2136	1056	1321	2218	1110	1420	1805	1328	1167	1449	1556	933	2650	1489	2046	2152	688	2904	1168	1762	2101	1990	1419	1939	952	1428	724	1393	1379	1363	1910	1934	1819	1590	1963	1785	2385	1744	2072	3208	1756	1940	2006	1152	907	1197	1376
ENSG00000032444	2780	2043	5422	3733	5035	6883	5342	5890	4688	3195	4709	4813	5114	3906	12946	7799	6273	4516	3070	7793	5647	7852	4442	5211	4154	5100	9041	9678	4042	8644	4849	7345	7001	3404	4534	4631	8496	6163	4813	1713	8369	2406	7596	6228	4017	3496	12648	4779	1939
ENSG00000032742	1240	372	2124	713	2058	1044	520	431	818	1616	1260	345	413	1316	1168	536	1086	1054	122	1023	285	1353	1557	1589	1233	110	232	140	270	142	675	226	818	686	2371	2947	603	312	543	973	792	353	1860	1237	230	498	976	1185	1449
ENSG00000033011	666	2404	2787	3356	1352	1978	1211	1872	2262	1449	1754	1308	1282	1801	5179	2332	1833	2761	261	3853	2126	2814	2458	2618	1700	4905	1506	1988	966	1489	1980	4094	2215	2371	2961	1571	2497	2005	1550	1941	2660	1137	2160	3128	1902	1009	2800	2623	1240
ENSG00000033030	1865	1183	1020	611	1820	1688	840	819	661	1678	1349	1140	412	1526	904	594	1111	696	370	895	396	1709	1747	1302	1093	384	500	281	1386	306	801	304	1090	1407	1211	1610	959	769	775	1430	863	1160	1667	1223	400	1083	732	1853	1373
ENSG00000033050	3585	8369	9623	3817	7806	5208	4523	3714	8524	7721	6805	3817	3507	4970	15789	9708	4602	5306	1456	7820	6472	7368	9656	15349	6645	6234	8739	4226	6204	4900	4470	12811	6018	9352	9203	9574	7344	7207	8932	8305	7466	10985	5983	14964	7030	2995	8085	16426	2292
ENSG00000033100	2867	7687	9423	7470	5173	4221	2038	4845	13197	11328	8403	3494	3282	3328	17328	11603	3966	5923	743	6550	10063	5366	5715	9647	8443	3912	5440	3666	3525	2593	4310	25966	12169	15472	10394	10998	5875	8626	3109	6535	9914	11290	6051	15318	11855	2669	4670	17504	2030
ENSG00000033122	47	63	37	21	28	148	236	6	20	12	229	18	10	26	5	0	79	188	6	13	4	37	74	20	188	0	3	3	20	0	8	4	28	46	40	165	92	3	9	30	71	7	46	37	27	10	21	28	32
ENSG00000033170	1843	2198	2024	4109	1010	3148	845	80	2635	3293	1628	986	1054	1229	1248	2172	670	824	89	1479	426	1912	1681	1684	955	391	840	252	1137	303	1137	618	1523	882	4386	1120	3923	1494	1326	2639	2372	879	2857	2071	257	1169	2315	4152	728
ENSG00000033178	2768	1439	3228	1487	1961	4000	1399	829	3175	3895	2355	2447	547	596	1592	577	1527	988	418	1731	575	3356	4823	1538	1644	191	578	217	1927	153	845	549	1544	3960	2981	2923	2207	440	1476	3300	3467	1695	3766	2943	389	1388	767	3248	1592
ENSG00000033327	900	3849	6494	1711	8607	2803	61205	3940	3887	9308	2082	3676	3238	8804	6827	7764	8370	5049	1201	4492	3621	5936	5790	5910	2076	2828	3872	8170	332249	4227	2233	2325	2896	3023	5230	8266	7378	32343	3128	8666	9113	2355	4720	3363	5577	3413	21703	4261	3569
ENSG00000033627	3603	9831	11924	4771	5783	8594	4732	15968	11486	7263	8153	9757	10342	5775	19729	12652	8015	8130	11534	14302	23997	9388	14256	16896	8587	19496	24595	13865	1140	5216	8219	15852	11961	8213	11166	8160	11877	6164	12913	6854	4740	2344	9844	17372	10128	3738	14119	5041	3272
ENSG00000033800	1675	1387	2293	833	2092	1768	1056	588	1714	2424	2101	1427	769	1590	1192	1293	1355	1306	257	1648	692	1724	3066	1633	1197	677	818	445	1715	324	1221	1163	1227	1981	2873	2660	2800	857	1402	2046	2309	1242	2590	2299	725	815	1445	1859	642
ENSG00000033867	759	841	3415	1726	1430	3697	1044	346	3217	4636	2519	963	272	1124	687	529	1212	637	171	543	196	3181	5935	471	2164	50	303	53	3106	295	628	277	1212	1577	4004	4196	660	472	473	5966	1415	1272	5924	7212	328	1690	815	2167	510
ENSG00000034053	3482	1766	80	2597	460	904	1067	51	3168	357	543	64	1730	3195	5831	2146	143	1676	17	2605	267	836	3332	248	1649	488	113	103	3859	1535	2237	4910	920	113	1160	4375	103	4095	159	30	3217	92	341	2298	76	2194	2880	5891	1303
ENSG00000034152	3178	3541	4770	5806	2142	4662	4063	2651	6426	5285	3147	3282	2867	1995	7214	4563	3002	3241	565	5587	5549	4284	4496	3381	3731	5674	4717	10887	1974	3009	4534	8640	7393	6517	3829	3638	4845	3477	4331	6002	2749	5849	3234	6067	4386	2247	5556	4520	2367
ENSG00000034239	241	2	4	3	15	1	1	0	1	1	5	0	0	2	4	1	420	7	0	69	1	5	8	0	8	462	1	1	6	2	2	0	5	133	1	0	3	3	5	5	1	4	1	5	2	4	2	221	9
ENSG00000034510	30174	33869	23482	59256	41047	57748	68091	30494	53301	48326	50520	54709	71367	40503	59585	49419	62253	38577	27767	61959	31297	49316	29085	26225	59046	108130	32186	130176	46207	47572	75159	77477	63021	57333	33981	21838	114347	31990	73686	39962	42879	53099	39744	29474	47553	50839	24310	36224	29382
ENSG00000034533	597	194	525	300	427	503	217	133	443	512	611	457	379	306	438	498	560	665	117	510	265	630	539	282	364	428	278	184	359	124	469	267	377	562	755	700	530	541	598	637	576	560	761	711	201	340	815	765	151
ENSG00000034677	2145	2772	7032	5509	3381	7205	3154	1602	6700	5534	3114	4578	766	2434	3382	1550	2592	2315	345	4455	931	2281	15834	2559	2116	282	894	280	1831	623	1785	528	5432	2767	4886	7506	4210	761	2553	5420	5015	1312	3676	4282	1258	1466	1168	3267	3547
ENSG00000034693	729	314	533	343	111	536	259	391	1047	1073	931	604	337	406	719	420	381	327	74	468	398	431	2186	529	450	129	312	106	300	270	509	300	293	1869	904	1295	1285	189	477	507	988	896	766	1260	156	188	495	461	189
ENSG00000034713	2975	5340	5662	3894	4506	6688	2484	3608	7659	4370	7106	5852	4651	2485	7037	4253	7445	5044	1005	5360	1666	4836	9129	5346	4873	1223	1455	1355	1481	997	2218	2529	4170	5691	6978	5348	3155	3013	3961	5443	3429	2133	6879	2934	3615	2951	6408	5859	3221
ENSG00000034971	3	0	0	6	0	0	0	0	0	0	37	0	0	1	1	15	0	376	2	0	0	0	3	61	0	0	1	0	2	5	0	0	0	0	2464	612	2	51	13	2	0	0	49	0	0	0	1	25	0
ENSG00000035115	3416	874	1130	851	1717	1240	172	450	749	1282	497	782	732	425	1110	609	796	519	275	428	168	1068	965	1052	1061	250	247	173	488	150	571	349	493	1842	1018	2145	712	597	270	840	490	411	1703	1597	211	1063	270	1044	1321
ENSG00000035141	2309	1931	2653	1248	2971	2690	1952	2443	2829	2164	1893	1594	1203	740	2927	1455	3319	2932	686	1872	1480	2913	2983	2001	2424	2096	1175	1256	1855	982	2083	1535	2167	3335	2517	4537	1858	888	2006	2047	3387	3060	2811	2848	1496	1508	1343	3079	2651
ENSG00000035403	7744	5376	3557	4645	5299	5657	5404	4379	5495	11387	4621	1943	3586	6618	15649	10448	4385	4671	547	7186	7286	15836	10254	3857	3915	4455	4872	2903	4328	1657	2711	3397	5213	3862	12313	4569	15396	8748	1101	3413	8572	3064	7679	9474	3157	1530	11228	2814	1888
ENSG00000035499	261	372	1257	310	523	376	432	455	351	479	437	381	56	55	473	101	543	623	108	586	136	568	970	505	303	82	98	44	1103	69	357	61	317	501	795	413	812	103	425	654	779	476	341	905	80	59	687	533	88
ENSG00000035664	668	63	89	82	98	103	367	65	92	143	121	196	172	127	172	349	92	293	42	49	75	73	82	57	139	113	197	51	335	65	203	55	165	248	148	366	105	153	175	33	122	139	103	156	111	165	135	73	42
ENSG00000035681	2292	2304	3224	1666	3421	2755	1227	1840	3672	2904	3238	2099	1289	2666	4317	2053	2576	3036	510	2945	1183	6762	6896	3079	1710	713	1703	753	2311	1605	2484	1251	3499	1603	2529	5270	2428	1939	2286	2029	2300	1535	3289	3235	831	2299	3931	2451	5100
ENSG00000035687	3549	4236	10728	3623	4662	5833	2824	5012	3466	8668	4447	6758	1719	4809	5451	2958	3973	3832	956	8690	2025	8239	8131	7314	3255	1072	1801	1001	4607	2025	5359	1469	3768	4430	8875	4554	2325	2814	5875	9968	5813	4753	7621	7876	1782	2686	7045	7969	1457
ENSG00000035720	9	13	2	4	4	4	26	3	11	11	40	40	6	1	1	2	17	1	2	11	1	3	12	3	3	6	8	12	2	0	30	3	23	6	5	6	27	17	24	1	8	6	9	3	4	57	0	17	6
ENSG00000035862	20876	74169	79834	34797	31999	56337	47858	38289	147208	108838	59669	45847	46161	167355	176072	47174	71236	74916	25862	196167	154288	82150	109739	70737	29005	88947	87082	49356	70004	36001	34009	90379	79475	52043	59317	46142	67312	71115	62320	77872	40030	38887	103334	50275	102718	25095	153060	29572	23940
ENSG00000035928	4074	1642	4275	2071	6859	3434	6275	3679	4170	5270	4815	3060	1522	2899	5592	1404	3616	3079	737	3052	1464	5789	7121	4116	2480	1010	1470	727	8155	270	2929	2105	2417	7186	5319	4665	7167	1434	3963	7574	5083	2425	5274	6212	1295	1231	2017	5058	1747
ENSG00000036054	1639	1033	2499	1202	1638	2641	1333	630	1795	3507	2481	1431	738	804	1118	737	1442	873	265	1487	597	4274	5561	1023	1237	142	471	197	1507	153	863	280	963	3793	3706	2224	6733	484	1159	2445	2418	1209	2804	3058	376	800	1015	2775	735
ENSG00000036257	3377	2573	4647	2118	2515	4005	2221	1622	3511	4201	5265	2285	1183	1842	3114	2347	2857	2479	457	3154	1096	4885	9267	4342	2749	792	1330	376	3191	189	2062	1038	2071	3651	5423	4642	3553	1003	2964	3583	5662	2002	5228	5068	835	1273	2896	3810	2286
ENSG00000036448	172	131	74	75	47	169	30	13	455	51	131	422	175	80	244	179	57	219	1	86	150	290	289	65	98	73	37	431	1	37	74	90	197	47	115	35	98	21	239	160	75	101	259	203	84	55	226	7	261
ENSG00000036473	1	1	2	0	3	1	2	3	3	1	0	1	4	0	0	0	0	0	0	21	0	1	0	4	1	0	0	3	1	1	2	0	0	1	4	7	3	1	0	0	3	0	2	0	0	4	1	0	59
ENSG00000036530	49	30	25	18	46	39	9	4	56	5	37	28	10	40	37	42	11	11	26	9	40	3	30	11	34	47	0	8	18	10	9	28	15	4	32	15	15	8	10	11	50	5	16	42	6	13	37	30	5
ENSG00000036549	2904	1108	3634	1539	3059	2904	2324	2745	2773	5907	4029	2923	1009	1998	2414	568	3300	1038	983	2647	1302	6909	2848	2848	2058	438	2427	644	2760	724	1496	796	1544	4869	3330	3560	3116	691	1323	4647	2896	2216	3250	3542	824	748	1171	3936	2992
ENSG00000036565	1	12	5	16	1	0	2	2	6	26	3	4	7	15	1	21	2	13	0	8	0	3	2	24	0	3	34	5	0	2	15	1	250	0	127	4	7	0	5	1	47	0	13	11	18	12	15	31	3
ENSG00000036672	156	353	565	264	374	317	184	105	148	16	226	129	583	561	1006	713	407	232	84	999	95	179	303	767	1012	69	688	355	429	376	119	295	17	611	732	765	60	498	92	150	1610	84	407	522	600	245	865	625	311
ENSG00000036828	4	0	2	0	0	0	0	0	0	0	0	0	0	0	16	0	32	0	1	1	2	0	1	1	0	1	2	0	0	0	0	0	2	0	0	7	4	6	1	0	1	0	0	0	0	0	3	0	0
ENSG00000037042	1970	1348	2123	2126	1793	1814	1409	765	2395	1496	1357	1480	2058	729	2617	1872	1584	1866	781	1343	1407	1353	2112	2183	3256	2533	1072	1153	267	1049	1049	769	1636	1355	2414	2817	900	911	2173	2424	2674	665	2076	2353	1670	1254	3124	3132	1056
ENSG00000037241	710	611	742	1061	1177	1693	904	384	1405	1113	836	1082	758	389	1590	802	1200	778	312	1670	963	1140	1828	1202	1189	1124	367	322	869	420	782	1314	1142	1066	1099	644	1537	440	1397	900	1148	1061	1205	1372	404	735	907	2025	991
ENSG00000037280	376	356	165	512	996	158	206	78	275	94	215	55	215	303	824	400	105	392	285	191	126	173	829	259	248	232	82	208	687	127	169	821	387	171	1047	238	377	481	285	211	181	183	153	765	220	376	819	250	314
ENSG00000037474	3864	6207	4867	3122	4610	6248	5759	3613	7150	5093	4838	3289	3920	2949	9734	4099	5603	6339	1801	7338	6042	6608	11075	6603	4829	2207	3036	2126	6656	1706	4703	4333	5522	5190	7003	16076	4873	2058	8284	7781	7032	3230	5786	6231	1978	3453	6468	9409	2932
ENSG00000037637	2202	2313	2249	1202	1824	2384	1981	1218	2186	2381	1796	1703	920	2081	2845	2329	2218	2190	672	2454	1450	2466	3299	1862	1970	693	1529	1337	2467	1360	1590	1707	1510	2311	2560	2533	3015	2001	1862	1881	2873	1533	3124	1539	2904	604	1138	2037	511
ENSG00000037749	466	641	715	567	826	571	642	252	1132	1735	616	631	205	1142	665	828	548	507	43	818	265	1625	2505	1005	274	65	425	76	1171	79	422	341	732	936	2919	863	1521	566	851	621	2662	413	1711	1789	144	217	1118	902	142
ENSG00000037757	859	567	1212	644	2416	1003	808	422	968	879	1038	865	356	835	902	1025	846	716	286	1459	442	1600	1529	1510	942	418	420	278	887	358	564	443	1221	955	635	2578	1551	1124	832	579	881	824	1496	639	570	1416	818	1025	1348
ENSG00000037897	998	1038	1990	717	1404	573	1151	1242	2063	1232	1550	1020	902	937	1574	1546	1248	1459	438	1898	1217	1808	2427	1475	1330	3060	1106	2134	835	1449	1260	2641	1279	1860	839	1546	1345	988	1266	1153	1455	2174	1151	1625	2302	1351	921	1923	985
ENSG00000037965	131	222	510	220	335	220	99	18	401	320	247	16	208	300	322	477	236	168	55	418	94	168	1177	259	129	431	168	379	208	239	57	383	194	42	370	464	56	274	114	247	275	271	407	127	427	486	438	205	270
ENSG00000038002	1270	3836	3670	3398	2211	4112	1019	1480	3759	2447	1363	1115	1447	748	3844	1638	1936	2066	327	2950	1066	1363	1945	2330	2177	597	740	818	551	433	1268	2711	5568	2040	3106	2161	1666	571	974	5565	2014	2123	2916	1424	1628	1125	1115	5667	999
ENSG00000038210	761	392	808	653	761	575	148	364	956	1218	666	855	234	250	551	153	822	343	106	905	247	1167	1349	440	544	59	171	87	163	52	526	121	431	1173	654	693	1616	139	602	1630	581	363	543	412	198	337	114	715	420
ENSG00000038219	3127	1945	7366	2020	6727	4343	3862	1285	4639	2499	3639	3010	1056	2585	3093	1826	3174	1934	485	3419	635	4261	7901	2828	2164	611	968	440	2879	177	2172	2439	3910	7078	5682	5824	7958	1203	2427	8431	4430	1321	5995	4770	1431	1665	1897	4423	1721
ENSG00000038274	7430	1584	1985	1700	4714	3768	2868	884	5294	5659	2664	3403	1582	3868	2568	1946	4009	1693	704	4054	2066	5165	7142	4651	1833	548	2018	364	3384	782	2890	1358	3437	2543	4568	2790	3150	2436	4286	2704	3217	1657	4104	4013	616	1794	3309	3529	1630
ENSG00000038295	447	6	20	4	44	7	10	7	28	27	11	6	20	3	43	59	44	3	0	2	18	61	25	60	40	0	4	9	6	5	6	6	15	43	55	63	25	76	23	3	5	27	11	35	1	16	23	15	5
ENSG00000038358	3418	2890	3940	1704	3492	2833	1372	2262	3150	3070	2965	2780	1345	7559	5850	3336	3499	3099	372	4712	2354	3468	3960	4298	1780	3908	1825	1469	2402	971	1744	3303	2436	4422	3807	3582	2755	2958	7829	3719	1855	2474	3703	2003	3330	2107	3747	4738	1049
ENSG00000038382	4802	3810	6655	1597	3603	2524	2062	4262	2693	2490	2510	6073	1559	3372	12304	2351	3168	2941	1681	7062	7099	3128	4783	3509	1696	3361	2270	4026	5278	1173	1856	3406	4108	5470	3984	6767	15426	4158	6259	7274	4452	1946	3481	3185	2397	2663	3800	2094	9344
ENSG00000038427	3184	3777	4853	9990	2127	3528	1337	567	4645	1633	2686	499	2034	3382	4205	12765	945	6356	21	811	1798	3062	6947	5608	1735	172	330	895	2510	133	445	1855	3686	1116	12647	6529	1659	6030	1879	1580	15388	2030	4990	10229	2674	1350	3851	2181	707
ENSG00000038532	1630	3179	3393	1625	2013	2845	5441	2098	2757	3823	2336	2835	1607	2992	3789	3794	1995	2094	867	3950	2040	1941	3124	2493	1436	3038	2964	1860	2076	6579	2185	2659	2216	2710	3727	2659	2066	2653	2517	2099	4081	1207	3598	2784	2873	1449	2321	3407	1129
ENSG00000038945	71	226	298	529	1883	450	1546	23	2094	1542	1998	1185	298	1888	523	824	565	351	31	616	563	468	2141	222	247	26	661	110	484	99	826	21	1049	462	702	1439	598	475	985	161	866	734	488	541	194	189	80	338	368
ENSG00000039068	17528	20788	5526	2002	9006	2545	419	1814	8932	12452	4804	7923	10638	61	31565	19035	41758	22960	3291	48392	38502	6639	80	44131	4108	2502	30602	10023	420	88	379	26317	312	15318	23280	6481	1125	12669	57081	58595	18753	5867	19966	11160	13515	7527	51989	40140	22215
ENSG00000039123	2606	1519	4932	1527	3026	3710	1974	1574	2907	5073	3683	2770	1150	2475	3790	2427	2734	2143	560	3260	1244	6122	6133	3768	2209	968	1494	519	3250	320	2056	1667	3214	2678	5679	2334	5409	1227	3150	2669	5731	1940	5238	5036	468	765	3105	3918	2363
ENSG00000039139	23	6	4	8	12	4	6	0	1	28	5	1	7	28	7	4	2	7	2	8	16	5	11	8	10	6	4	2	26	4	47	10	2379	10	5	4	2395	2	40	3	5	10	7	7	2	9	10	30	7
ENSG00000039319	1592	2565	8979	2147	3934	6819	10870	3008	4963	8043	4349	7736	1115	2430	5903	1439	3084	1834	1456	2529	4648	11460	12481	4641	1808	574	1111	802	3912	374	2001	2764	6830	7376	15627	6457	3823	590	3347	7917	3215	4063	8217	9708	332	3432	6547	3715	3080
ENSG00000039523	3146	5606	11210	2981	6112	5409	3796	3737	8599	6010	8826	6353	4303	12022	11821	7076	6506	6181	1442	9238	7203	7137	13042	6244	3967	14594	4747	4996	3853	4516	3093	8173	5499	4842	8309	5721	2161	6596	6109	7591	3726	4894	7415	4184	8962	4092	8535	4140	2745
ENSG00000039537	1	0	1	1	3	0	0	4	0	2	0	0	1	0	0	0	2	0	0	1	0	2	1	7	1	0	0	15	0	0	8	3	10	4	1	8	11	86	1	6	1	1	1	0	0	9	2	0	270
ENSG00000039560	1377	4291	8186	1316	5471	4076	6278	1209	4945	3818	8994	4660	4003	3069	8620	2366	3745	5312	1301	2913	1526	10932	12117	6836	1936	1592	1681	668	4139	305	1948	1885	2247	1546	10663	3522	11460	1080	3214	5377	4394	1331	6866	8844	1582	1474	9181	2706	2385
ENSG00000039600	15	17	35	20	80	20	34	3	18	3	13	9	11	51	3	6	5	10	0	50	1	3	181	34	25	20	4	9	6	15	18	2	5	21	20	26	6	17	6	1	12	24	18	27	15	2	11	71	11
ENSG00000039650	2008	1785	3860	1927	5528	2602	1094	2085	2565	1264	2267	2592	2221	1322	3400	1867	1791	2899	978	2808	3619	2536	1822	2218	3128	5886	1664	3988	962	3847	2371	3764	2772	2644	3076	3289	1483	3147	2010	2964	4508	2196	2755	3452	4205	2566	1638	3914	2046
ENSG00000039987	3	0	2	0	0	1	0	3	1	0	1	2	23	2	8	33	4	0	0	0	2	0	1	2	10	0	6	2	4	2	1	1	0	4	1	1	366	1	1	7	0	0	1	2	1	2	2	3	1
ENSG00000040199	413	800	939	356	267	442	253	332	647	819	644	721	128	199	692	297	370	478	130	793	225	650	654	595	315	278	185	146	468	64	146	213	555	712	977	665	330	245	485	1036	211	670	601	396	438	298	466	523	142
ENSG00000040275	937	385	1086	751	1505	907	832	253	1233	1190	988	779	234	433	511	401	885	511	232	670	356	1377	2876	818	1068	298	222	68	1019	120	792	231	783	631	1771	1383	1766	248	283	710	1959	581	1278	1312	139	367	654	1481	335
ENSG00000040341	1437	1420	1865	775	1648	2388	1007	744	2188	1322	2297	1005	863	1678	1433	1496	1142	1306	288	1605	641	4410	5859	1670	1395	287	660	162	1075	330	1254	419	1977	1384	2633	3100	3403	959	1472	1654	2822	630	3907	1952	551	796	1314	1664	2464
ENSG00000040487	869	2629	2648	1178	936	1450	2422	1869	2406	1730	1348	1964	1036	971	4441	2371	2237	2012	1709	4433	1974	1917	2209	2494	1448	6450	1726	2653	1448	1968	1420	4462	2720	2910	1137	1995	2186	2165	2325	2447	1550	2029	1683	1120	4694	706	1620	1919	892
ENSG00000040531	848	1165	3778	836	2339	1736	1301	4076	2411	2372	2430	2307	1644	1386	3204	2882	2524	2768	370	2836	2085	3369	3183	2472	1538	3657	2551	2031	1557	1953	2794	2331	3940	2989	1972	2032	2579	3153	2096	1460	3587	2404	2406	2875	1254	1838	3606	2558	1197
ENSG00000040608	1248	1927	349	160	1449	583	713	943	740	333	346	2165	502	150	1149	1065	376	427	1006	1566	824	229	573	165	333	3947	2469	2062	478	3328	959	1733	238	240	328	160	37	641	1025	1594	751	933	286	833	654	575	949	178	376
ENSG00000040633	3015	3607	6703	2556	1801	5103	2890	5825	6659	4534	5718	4048	4141	2510	7152	5137	3336	5049	713	8649	7699	6297	9013	6806	3778	6554	3759	6500	1881	3799	4424	5457	5197	5497	4846	4119	1930	4665	6752	3928	6553	4981	4899	5981	4723	3455	7734	6308	2170
ENSG00000040731	2	0	0	0	2	1	0	0	0	0	3	1	8	0	0	0	0	2	0	44	0	0	1	129	0	0	0	0	0	1	0	0	2	0	1	15	1	0	1	0	193	0	7	10	2	0	1	0	0
ENSG00000040933	1754	1758	2835	1061	1616	2543	1420	797	2327	2175	2092	1587	1103	2309	1923	1099	2025	1566	391	2824	1194	1014	3411	2445	1127	1526	1249	462	2292	317	1559	541	1369	2158	2966	2682	2022	1228	1972	1325	2690	1570	2730	3739	950	1311	2239	1990	1075
ENSG00000041353	441	4	28	98	13	146	31	49	9	9	71	5	107	20	88	130	55	15	0	61	0	7	104	51	327	4	40	4	63	4	6	2	30	565	27	9	43	42	18	110	17	175	368	136	12	15	9	13	6
ENSG00000041357	5134	4995	5922	3981	7007	6560	4463	3055	6838	8370	7279	5274	3541	2261	5227	3365	5954	5284	829	6200	2371	6370	11007	4723	6692	2633	1738	1314	3793	1414	5066	3318	5319	7736	5815	6373	14359	2505	7811	7347	6401	9238	5876	5925	2273	3172	4557	7053	4492
ENSG00000041515	65	6	8	89	11	23	21	21	33	2	5	47	47	37	13	63	34	55	8	150	189	8	66	23	5	242	126	184	52	21	44	401	26	357	37	156	5	69	61	160	55	17	28	35	2	9	74	30	11
ENSG00000041802	3349	2633	4623	1710	1594	3786	1649	1054	3972	2313	2865	2281	1678	2083	4945	2950	2749	2278	859	3912	2162	3827	5994	1936	2259	1866	2018	1291	4158	1251	2411	2456	2653	6078	4758	3992	5167	1945	3437	4831	4196	2580	3940	4516	2165	1497	5862	4926	707
ENSG00000041880	876	890	1634	1833	3372	1691	823	3458	3230	1564	2446	4111	3334	1262	2032	2583	1789	1724	308	2373	1455	1631	6439	541	1003	1185	1474	968	2616	422	885	1721	1494	634	1943	3661	1941	1703	1061	1340	5661	1587	1615	1851	2196	2156	2077	3963	400
ENSG00000041982	8587	160900	57971	61285	6344	29639	104897	12871	280149	146629	27680	33354	40083	10762	63154	37604	30685	40050	92	30248	7915	57965	78359	10780	17807	3082	21965	3998	9604	661	4160	2263	34051	27541	47253	7503	50418	34132	18425	46103	157787	52850	30805	7820	237366	24320	26019	19582	727
ENSG00000041988	990	1047	949	500	1542	1044	1038	812	535	702	963	981	635	832	1794	921	1346	832	649	1626	797	1115	855	1044	1038	1311	606	845	920	704	967	841	808	684	679	1140	1501	686	1110	808	1086	926	1065	464	1749	411	766	996	391
ENSG00000042062	325	63	139	37	94	163	88	37	73	26	47	30	101	61	122	217	61	26	9	37	40	39	172	47	267	23	24	24	15	5	49	39	85	86	146	52	49	346	111	42	16	74	99	146	80	87	43	17	76
ENSG00000042088	1257	609	1533	613	1291	725	922	661	961	1353	795	676	497	471	1146	639	761	1318	148	1502	688	1638	1559	1375	1038	637	857	523	735	406	1703	611	769	803	1215	613	722	937	778	1271	980	1029	899	1358	707	841	1418	1885	442
ENSG00000042286	904	847	1455	611	1637	1476	1731	4228	1562	2095	1036	4483	1186	1087	7389	1414	3409	2054	391	4462	1899	3362	1785	675	1003	6933	1649	3366	2540	3017	1554	1348	3175	1646	1704	2496	4266	1211	2158	1597	2370	2113	1353	1000	1829	1207	2056	1016	2100
ENSG00000042304	0	1	0	0	0	2	1	0	1	0	0	0	0	0	0	0	0	0	0	1	0	0	0	0	0	1	0	0	0	0	0	0	1	10	0	0	0	0	0	0	0	0	0	0	0	0	0	1	0
ENSG00000042317	556	376	384	289	553	374	159	217	362	596	471	379	223	240	413	292	241	172	86	445	215	270	409	412	234	156	144	81	144	32	335	160	255	281	457	186	254	161	366	377	320	194	624	353	95	250	376	579	197
ENSG00000042429	2164	851	2537	465	1592	2394	740	522	978	991	1888	1466	553	1099	1439	1078	3244	922	250	1521	584	2598	3147	1749	1001	247	613	274	1143	308	738	584	1207	1129	1710	2245	1197	523	1293	2160	2410	1533	2301	1060	551	797	1120	1932	940
ENSG00000042445	2136	7083	13186	2393	12915	12252	6387	15802	8614	7095	6367	12588	6830	5401	22146	10538	8049	6182	4753	15436	22366	9699	13644	13190	6451	15349	8507	11028	7422	6512	5227	10144	8239	7444	7736	8073	3004	6191	15186	8789	5620	4706	9089	11907	10588	4079	5327	5024	3352
ENSG00000042493	9818	27158	40072	2437	2072	2852	3724	100004	51795	2095	4453	129640	4986	2474	53864	16122	11527	6484	38450	25583	192444	1428	8984	2531	7289	168345	10448	70408	442	43640	8771	2105	24300	36508	1094	3676	3143	5744	61922	5589	787	19415	4144	1005	38440	1724	1513	1040	379
ENSG00000042753	3894	7689	9007	9499	8723	7799	4973	8294	8724	3700	5875	6356	9320	3075	10133	13766	7643	9600	4154	8091	7115	5746	9826	6076	10195	27500	4342	13338	2515	3666	6095	11142	8447	9429	15563	9575	9547	4672	5331	7503	12971	5004	6920	8953	15229	3504	7093	10248	3549
ENSG00000042781	10	25	8	7	18	21	171	11	7	3	11	12	3	10	110	5	15	30	10	64	16	30	23	7	11	15	18	42	15	8	8	24	121	89	15	142	17	9	17	92	46	23	27	15	3	10	47	15	23
ENSG00000042813	18	0	0	0	0	1	0	0	0	0	0	0	1	1	0	2	0	1	0	1	0	0	0	0	0	0	0	0	6	0	1	0	0	0	2	2	1	1	1	1	2	0	0	2	0	0	1	1	0
ENSG00000042832	15	4	33	18	80	39	196	9	55	17	117	33	74	21	25	148	35	144	4	4	20	6	133	6	24	47	21	12	12	21	37	17	33	21	121	297	44	103	37	13	84	7	143	71	27	7	23	40	4
ENSG00000042980	184	28	35	65	111	75	274	16	108	142	128	148	64	165	87	173	115	37	12	47	43	43	128	40	15	6	150	23	34	15	236	10	253	55	85	161	194	92	76	18	121	30	50	51	35	126	13	66	148
ENSG00000043039	2602	0	7	122	3	9	15	71	15	21	86	73	311	1	272	841	156	49	1	27	5	6	2	100	191	15	161	31	3	5	61	2	47	596	10	8	249	370	42	80	50	428	135	84	136	20	44	6	7
ENSG00000043093	1557	766	2033	800	1031	1706	654	252	1301	2146	1445	1223	457	462	790	452	945	541	261	1082	317	2371	3128	787	1033	198	370	142	1680	304	702	259	802	2393	2412	1900	2372	244	1036	2605	1844	833	2417	1863	297	625	763	1924	442
ENSG00000043143	2815	1373	3052	3011	1003	4372	1575	715	6862	6578	2226	10774	2938	9445	4785	5489	5999	2933	2912	9927	1547	4694	3309	3619	2515	3960	5648	2915	8641	2720	3551	6265	5662	1414	8239	2124	6996	3613	14193	3149	10813	1906	7204	4080	2582	2586	5561	4121	1782
ENSG00000043355	8	13	6	1	129	11	2	11	39	42	1	1	4	270	4	198	4	21	5	1	7	243	122	32	23	1	0	1	3	1	6	13	137	4	5	2	7	5	5	8	7	4	92	436	25	86	12	159	98
ENSG00000043462	148	3032	407	823	5525	512	1733	779	6356	8184	1120	1939	445	715	3495	2794	793	1828	551	566	495	305	1098	335	1899	262	4111	432	226	189	1803	379	2566	1808	3940	4102	1078	863	1483	151	2589	2313	320	272	1914	1010	194	3953	485
ENSG00000043514	1963	1227	851	686	1615	974	976	692	1015	915	942	644	379	827	1147	564	1464	602	409	1135	642	1474	1425	885	1085	323	381	457	1094	241	985	259	845	996	1071	1397	1240	900	1052	1101	1118	596	952	1437	595	423	664	1392	2449
ENSG00000043591	17	3	0	2	4	2	3	0	6	1	0	3	4	6	2	10	3	9	0	10	4	1	3	1	1	0	4	2	0	1	2	0	11	2	50	9	9	7	3	2	16	1	1	9	6	7	2	3	6
ENSG00000044012	0	0	0	0	0	0	0	0	0	0	0	0	0	0	0	0	0	0	0	0	0	0	0	0	0	0	0	0	0	0	0	1	0	0	0	0	0	0	0	0	0	0	0	0	0	0	0	0	0
ENSG00000044090	3905	4338	2455	3377	11034	4264	3121	3160	5873	9361	6078	5207	3442	6885	7911	3565	2948	5251	1111	5062	1999	9717	9523	7817	3496	3575	7475	3228	5426	2768	3941	8105	4228	5977	3358	9032	3210	9125	1752	6096	3524	2655	7780	10090	4188	11152	4128	10191	4233
ENSG00000044115	25552	19093	16374	25663	17404	25904	27186	9175	36670	28716	15677	17634	16916	28188	50698	33234	25166	33064	4871	30998	11644	34385	39684	23011	20804	12585	15180	5211	23255	6318	15526	27292	23013	16285	43534	17436	79884	29579	39370	15777	33417	11862	32818	27460	9129	10039	47877	30039	7537
ENSG00000044446	2865	688	1953	1242	8533	3100	943	1173	1872	1592	1455	1036	1256	2576	2226	1956	1856	1510	541	1976	876	1554	1275	1602	1506	1299	1152	930	5907	1449	1075	871	1531	1612	1995	4500	1480	1028	1163	1386	2226	674	2568	1642	1175	1670	2531	2109	628
ENSG00000044459	670	197	1197	257	639	977	357	385	457	1390	514	359	130	418	549	194	153	303	188	128	74	758	607	478	366	221	115	67	495	31	268	71	541	755	1035	660	1436	81	179	1522	509	236	1439	584	74	207	340	248	528
ENSG00000044524	353	213	398	377	668	30	8	10	37	20	13	47	44	765	74	111	42	247	1	90	9	26	115	621	53	2	30	6	168	9	16	21	261	122	161	1773	165	50	44	267	383	21	203	457	60	27	337	34	66
ENSG00000044574	13828	48263	53163	49463	38541	34297	29314	27354	41556	41265	52432	26678	13441	23885	74744	30541	24478	32999	4278	39253	21189	46448	69211	44175	32212	22141	9267	14610	39894	8144	25689	43742	27539	45445	72390	36753	62486	15093	32748	54249	65489	36960	49961	47478	23715	10883	40698	60455	23961
ENSG00000046604	10720	31	52	160	387	3626	21	61	172	6	793	146	49	42	131	1431	1481	175	4	6485	92	175	10631	128	205	5	35	17	3066	8	262	243	650	278	28	2099	559	902	2897	106	7434	293	10908	5857	71	457	162	1200	1972
ENSG00000046647	1785	1010	951	695	1574	1941	1288	469	924	884	690	531	976	624	971	976	751	1014	285	2505	493	1974	1532	1542	1047	370	547	894	194	398	289	988	2029	412	943	882	327	1003	692	1468	437	466	1774	707	586	924	2205	584	839
ENSG00000046651	2025	1124	931	724	1123	3332	1539	364	1010	1122	695	1051	452	581	1469	661	835	554	409	1111	298	1921	994	845	1154	382	227	283	1033	213	702	438	1468	873	1526	2808	2434	219	778	2680	1124	505	1842	850	317	900	1173	1686	1073
ENSG00000046653	888	18928	23666	9462	12232	14265	16616	6553	9985	14036	23821	8944	8915	19351	9294	7124	8325	17082	3745	32826	9890	30160	22598	16053	22051	2538	5633	3959	4860	5307	9688	2513	5534	3931	35104	29928	30135	1491	4093	17246	30775	1768	36138	32219	2109	7881	28984	1856	16656
ENSG00000046774	0	3175	3643	620	3509	555	6	47	737	13808	149	9811	304	0	0	0	7448	10241	5	37	3	10	0	25	171	4	25	39	0	17	15	17	9980	7048	5181	15481	53	1866	771	197	15753	3689	1947	213	1311	0	2	12508	0
ENSG00000046889	2172	46	55	74	171	26	66	24	67	53	63	37	115	280	113	113	50	25	34	33	11	55	587	118	52	6	5	15	39	16	53	47	53	81	400	149	90	243	65	75	1153	65	55	148	15	49	111	94	151
ENSG00000047056	2798	1044	1190	1477	917	1386	677	1094	1005	1390	1619	1442	1337	1299	3032	992	2401	1235	338	1992	1031	1780	1735	1070	974	1039	1967	518	1113	658	2010	998	1594	1822	3267	1758	1393	1007	1143	2945	2060	559	1891	3621	841	1448	973	1227	644
ENSG00000047188	2157	891	999	1323	1483	2780	1185	704	2276	2974	909	1351	420	1224	1878	977	1923	1628	471	1508	562	2795	4959	1730	1487	281	616	100	2563	156	1219	755	1738	1813	3208	2978	2278	564	1530	1709	1286	607	3109	3770	223	827	1288	2524	1439
ENSG00000047230	1695	1649	1332	485	1286	1531	1455	914	1285	1341	1197	973	890	1246	1522	970	1594	1089	315	3560	1240	1762	1123	1881	845	712	777	600	894	766	940	692	1340	741	1431	1469	206	835	924	3549	1538	1194	2072	1219	506	1102	1819	778	946
ENSG00000047249	2241	4198	6590	1229	4264	5351	3985	5644	5077	4793	6422	5170	2755	2936	10280	2971	5325	2731	1239	6999	3914	8174	5850	3600	2635	2265	1644	1706	674	1527	3867	1834	6639	4233	4436	7466	4152	2066	4354	5485	3864	2088	4639	10466	1411	2137	3965	4712	7360
ENSG00000047315	5670	5662	11354	4066	10420	7121	4977	4040	7120	9107	7683	5415	2190	5869	6937	3184	6454	6373	814	8768	4132	10588	14958	9947	3907	1562	3665	1299	6471	792	4609	3470	5248	11145	8716	10838	5705	11724	8680	8698	10758	4948	9365	11942	2237	2332	3676	11216	1919
ENSG00000047346	1788	278	548	660	1234	1465	387	229	1306	1768	617	881	359	650	564	604	1285	639	156	614	208	1169	2517	1012	777	142	286	82	1511	128	711	323	865	1633	1607	2331	803	196	562	1016	2102	437	2422	1673	171	601	468	1131	909
ENSG00000047365	3105	396	151	460	86	860	457	773	563	2627	475	904	230	1384	243	488	1123	341	4	510	159	44	562	523	843	52	377	40	523	20	386	186	702	1773	488	1388	696	142	981	1234	2315	351	1835	314	199	481	494	845	87
ENSG00000047410	7083	5164	17380	5096	9919	9539	5171	4103	7443	13070	7203	7953	2309	3370	8648	7182	6031	4490	1974	6113	1407	8533	17302	8350	6638	2998	1539	1056	10832	1476	9524	4123	9125	7018	17279	12095	8038	1953	10938	17346	16374	5596	21063	16379	1865	3275	6496	11910	4898
ENSG00000047457	55	15	10	6	21	123	98	13	15	74	3	20	139	420	106	26	49	61	1	20	9	57	16	30	2	3	31	31	3	3	42	10	23	30	73	74	28	151	37	27	53	15	42	113	7	92	15	63	303
ENSG00000047578	1683	1676	3261	1180	3160	2579	1813	1115	3391	2218	1768	7945	1538	2134	3344	4534	2820	6207	596	6508	1029	1749	3214	2838	1866	1796	2629	1106	3319	2236	2094	2553	1719	2735	3454	6201	2281	2033	6720	2265	53850	1498	2853	2680	2586	1468	3489	3738	955
ENSG00000047579	976	1318	1351	713	2001	1952	2933	2554	1557	3448	3190	1940	1532	761	2901	1724	4376	2152	600	2422	1917	1567	3411	2832	1584	1087	3234	1262	955	1330	4044	1464	1831	1815	1919	2311	1118	2096	3288	3161	1605	1925	2544	2419	1630	2393	2635	3520	1352
ENSG00000047597	12	81	16	30	6	28	10	2	12	0	12	31	8	16	11	74	26	7	1	24	2	2	142	201	47	8	7	0	188	9	37	23	7	265	57	86	80	21	71	161	85	27	66	122	4	3	18	222	8
ENSG00000047617	47	24	7	12	49	15	10	3	6	23	18	40	37	24	24	16	3	12	9	3	1	3	106	18	12	2	26	9	153	13	10	24	64	63	24	15	6	105	16	7	465	8	7	31	7	8	10	30	23
ENSG00000047621	703	1039	914	613	888	1111	712	454	1114	1416	1311	1271	367	649	808	549	671	586	104	769	261	1248	1760	851	661	383	196	148	702	478	767	310	553	1616	1242	1260	1218	184	675	748	1505	1065	1487	1526	177	759	649	1061	498
ENSG00000047634	693	158	777	588	730	1383	871	231	306	700	807	505	197	441	34	89	586	188	304	229	81	81	322	468	665	11	94	113	280	69	285	79	529	732	285	1785	674	94	503	126	207	356	423	194	46	759	39	1703	1171
ENSG00000047644	2740	2404	6120	2376	3468	3724	2706	3221	8662	3038	4310	3691	4213	8120	6200	6887	4695	1602	4787	2396	3536	5206	6330	7952	2550	5324	1363	2779	2589	1039	3782	3435	5693	1612	6490	6952	3829	4172	5895	8875	2731	2840	7667	6750	5324	2013	6267	5582	3513
ENSG00000047648	146	30	24	986	115	23	123	24	40	28	37	32	37	115	78	271	40	26	15	175	21	25	4135	33	23	23	78	5	92	24	23	1091	27	30	117	904	63	106	8	26	519	27	27	67	15	18	63	149	90
ENSG00000047662	175	51	75	23	57	49	123	13	153	20	21	13	16	23	87	15	40	53	7	252	71	56	203	35	63	21	25	46	188	7	100	118	51	26	33	42	55	42	4	40	1282	52	66	86	74	23	6	162	59
ENSG00000047849	14945	13484	17743	21288	14621	14548	22247	22466	45623	36851	16879	12454	26346	34695	48696	42615	34716	17299	9360	34900	34313	52981	34050	15286	22758	18270	33266	21210	32573	13759	18840	28400	13869	17265	47460	24354	61898	38289	16418	21880	29333	12803	27658	37669	25749	14135	82054	20513	6500
ENSG00000047932	3645	1404	2000	840	1721	1801	777	922	2812	4086	2347	1384	867	1420	1612	1215	1138	1028	598	1173	744	2321	4531	1465	1138	181	924	275	1061	495	1456	476	936	2997	3121	4212	1686	480	594	2018	1795	1402	4003	1955	422	1163	1497	2076	1056
ENSG00000047936	1	1	3	4	1	1	2	0	0	0	0	0	1	2	0	6	1	6	0	0	0	37	4	5	10	0	1	0	1	1	0	2	20	15	0	2	6	2	0	0	3	20	11	5	1	0	4	2	0
ENSG00000048028	1402	720	2347	295	982	1542	495	370	738	687	1127	917	325	468	1251	471	447	730	185	702	356	876	1167	967	909	101	445	277	738	134	377	376	1063	869	1156	1897	586	308	1063	1580	2508	880	1678	675	305	567	601	520	657
ENSG00000048052	283	40	526	94	787	614	1435	15	53	66	53	94	21	144	1397	46	272	84	115	236	181	130	301	95	56	37	161	26	1898	13	81	8	75	1352	113	73	2700	223	139	283	556	592	33	209	113	60	98	130	362
ENSG00000048140	2716	2426	2531	2083	1897	3783	4343	1602	5565	3250	4320	3303	2424	2058	7725	5176	4776	4844	991	5351	6230	4305	4765	3691	3061	5529	5077	1317	4351	1684	4072	3372	5585	2180	3820	2906	6672	3020	2828	1496	4714	1907	3789	4309	2949	2442	5022	3146	1365
ENSG00000048162	1408	950	1091	1044	2687	1526	1768	679	2094	1404	1928	968	1282	933	2172	1369	2205	1722	801	2307	1306	2451	4805	1573	2030	1465	1156	1726	1840	2808	2342	1794	2617	1165	1407	1312	2085	1485	1459	724	2857	1309	1384	2556	936	1388	1714	3801	1369
ENSG00000048342	867	755	2361	641	2717	1818	938	618	1910	735	1532	1419	1266	897	3112	704	2244	1570	343	2563	815	3007	3066	2332	1040	1477	460	351	793	143	765	1696	1502	1628	1970	1566	2040	1015	719	1887	1760	698	2603	2953	713	713	1932	1733	1063
ENSG00000048392	866	2295	6473	1122	1862	2391	1461	1011	4453	3001	3360	2162	995	3275	3238	1019	1073	1535	498	2462	951	3013	11052	2857	1384	217	832	211	1211	609	1205	151	2301	1607	4516	6840	2051	539	1209	1787	2882	462	2893	3940	711	636	1247	1867	3629
ENSG00000048405	666	1254	2038	816	1477	1178	732	437	1215	2686	1562	797	372	959	759	826	846	660	194	857	606	1863	1762	1710	1129	127	781	283	2180	274	579	539	922	2479	1957	1959	1337	658	1038	2109	1600	1014	1668	2774	406	545	454	3265	822
ENSG00000048462	2	1	1	3	1	5	243	10	3	114	2	5	5	1	9	0	13	3	0	12	4	9	0	9	0	7	18	21	0	3	220	0	5	8	0	3	17	46	7	1	0	10	9	0	43	50	0	1	3
ENSG00000048471	1412	1168	1603	1038	1773	1060	2237	890	1680	1332	1818	1637	1228	2038	4710	2737	1743	2696	468	1600	1530	1744	2662	2043	818	2183	2096	1116	1110	577	1844	2137	1263	2906	2376	1235	2029	3028	1996	1254	1914	1070	2481	2290	1471	651	2185	1314	455
ENSG00000048540	19640	2	3	2	1448	6	4	2	7	0	4	154	240	312	2	13	106	2	0	133	2	67	23	253	4	51	0	16	562	42	63	55	26	56	1	23	8	15	56	2	270	3	5	1600	3	2	9	717	71
ENSG00000048544	1744	2794	1242	1224	3201	2363	2167	1460	2790	3977	4623	1936	1535	1455	2752	1704	2349	2629	506	3153	1418	4095	5824	3997	2007	1151	1457	759	1607	909	3641	1623	1927	4687	3318	2271	2842	2430	1570	3443	2439	2242	4458	4678	1020	3443	2716	4420	2324
ENSG00000048545	4	31	40	2	18	2	3	1	5	1	2	1	0	8	1	0	1	0	0	0	2	1	2	1	3	0	1	3	78	0	2	2	10	5	2	10	4	32	2	2	2	3	5	4	16	2	3	0	1
ENSG00000048649	3140	1172	4835	1847	3576	3510	21681	1093	3224	4988	3054	1764	916	3354	1988	1755	2298	1332	507	1648	753	5227	6257	2246	1770	308	802	431	59424	346	1407	832	1758	1511	4547	3604	4038	2860	1068	4193	4158	1372	5442	2123	796	1135	3437	2440	1296
ENSG00000048707	5005	2471	3546	2094	4032	3087	3684	5558	5038	4919	3164	3846	1607	4109	5234	5411	4127	8072	644	2840	1920	3296	6170	3426	2263	855	3225	1275	7017	642	1936	2588	3114	4877	4902	3984	5379	5388	2938	3794	5617	2254	5501	2479	3005	976	2462	3416	949
ENSG00000048740	3727	4792	3603	7608	1641	3012	9238	6795	1612	18515	2271	11601	6058	5006	18963	6196	17958	4494	6250	12426	3611	15668	6471	10163	2906	3859	7207	2749	7418	1546	4672	3992	3847	7961	11613	7820	14692	5152	7106	22720	12279	3050	8395	4113	1630	4029	13102	11088	2478
ENSG00000048828	5929	5790	7141	7228	9118	12667	7505	4895	11040	12033	7442	4938	3671	9502	17545	9180	11174	7395	1873	10678	6788	15957	18207	14848	5395	2675	4367	1998	15245	1783	5721	6477	8610	9647	17962	8042	12574	4674	8657	9813	9682	8168	21057	15741	2948	3551	10636	11916	8600
ENSG00000048991	1783	2818	2698	1339	1887	2648	1147	810	2040	2588	2571	1177	581	668	2202	1687	1683	1878	455	2173	757	3199	3248	2196	1487	934	981	711	1815	401	1113	862	1491	2573	2749	2436	2475	782	1735	1941	2440	1557	2682	2319	1388	955	2183	1581	1137
ENSG00000049089	17065	452	288	1625	384	494	121	53	1000	74	92	411	359	351	211	860	220	362	24	1130	42	359	282	360	194	350	98	76	966	74	253	332	649	200	197	970	1113	333	148	172	2236	247	300	114	475	241	201	142	559
ENSG00000049130	4965	573	857	247	398	80	133	37	160	177	234	71	123	201	199	231	234	368	23	78	146	657	1350	507	285	27	32	12	1124	21	80	179	367	1636	581	824	884	160	75	488	117	549	396	461	55	111	114	143	114
ENSG00000049167	594	441	609	281	701	490	366	215	522	466	709	323	353	346	563	283	516	668	60	579	231	635	631	698	497	148	193	55	272	88	337	111	315	328	752	227	761	230	480	270	466	226	654	601	84	168	447	649	264
ENSG00000049192	320	6	8	267	47	30	40	15	23	16	26	27	13	63	12	8	34	15	0	25	7	21	61	42	42	23	7	11	51	7	24	11	571	30	59	26	765	33	63	11	69	20	40	68	9	55	21	21	20
ENSG00000049239	18327	5727	10902	6140	5118	4527	3498	2943	9406	6344	3270	2863	2941	7061	18312	12321	7454	6679	1479	5694	4836	6578	8711	8007	3878	2928	4284	2790	3824	628	5518	7960	7294	5466	10246	9153	11388	6371	3867	6666	5396	5861	7412	3470	9219	2165	5954	8695	2118
ENSG00000049245	4815	8372	7085	5866	7152	8694	9745	5271	6485	14017	9163	8316	4845	7578	11130	10256	8721	7653	2363	12651	9918	11068	14130	8538	6675	10971	8753	5003	8407	3607	7207	8080	7065	12026	11897	6415	14293	7123	9798	14395	10531	8989	12250	6299	8204	1952	6836	7577	955
ENSG00000049246	2850	715	1505	2254	2155	3011	1753	2721	1168	1932	808	1948	603	2174	1687	624	2529	1485	1099	1659	484	2380	437	1135	1142	3387	1590	379	2079	628	1727	241	379	1428	2305	914	1353	1237	1219	3269	940	1312	1793	420	781	320	1125	1355	601
ENSG00000049247	1	8	1	2	3	4	56	55	69	47	5	32	6	1	6	1	3	2	1	2	1	0	4	6	0	104	7	1	0	0	9	10	8	5	0	1	8	47	7	0	0	11	0	1	15	11	0	2	1
ENSG00000049249	18	18	56	108	12	92	153	17	160	217	81	945	186	27	111	55	168	20	5	84	75	25	34	30	28	7	603	47	1	76	1198	7	981	71	30	37	315	49	595	10	99	40	49	6	131	244	7	27	84
ENSG00000049283	988	12	40	84	7	18	5	84	28	3	137	15	462	1	338	1941	117	30	5	21	5	6	5	113	933	16	380	7	9	10	1	3	5	628	10	31	10	305	15	139	6	338	664	234	146	47	26	15	10
ENSG00000049323	5544	787	1142	1612	2073	1675	586	351	5869	448	1339	140	1962	1262	2764	4029	1078	682	118	203	404	683	2595	1237	2684	422	773	255	1649	94	92	1068	2171	1995	2421	1733	3587	7038	911	611	3087	977	1616	2212	2000	621	4426	7706	370
ENSG00000049449	3387	11130	11451	6049	3132	4362	665	223	12479	5907	7389	5066	4598	3121	4767	2891	10565	5592	103	5833	2315	2816	13884	4142	5529	366	3712	745	11935	2751	3372	3859	5143	13510	3023	9281	20330	2406	5045	16305	9177	10282	1860	2597	4005	3036	4288	8281	6474
ENSG00000049540	4107	140	47	254	3180	247	206	267	426	33	55	31	1058	61	1393	2051	221	207	49	50	184	328	220	525	225	129	108	1447	163	295	69	43	21	172	1439	551	300	8458	335	94	35	761	28	624	56	384	1158	146	679
ENSG00000049541	2067	3715	3777	2325	4603	2336	3749	2321	3328	3337	2026	1667	1377	1386	4886	2496	3020	3749	602	3255	2871	2787	2716	9171	4156	3435	2454	2446	1773	1782	2034	2734	3775	2529	2631	3181	4511	2118	3494	8698	2349	4503	1809	4627	3020	1364	3089	4594	1033
ENSG00000049618	5442	3192	2683	1665	3532	4605	2221	3266	3052	5411	5070	2342	2800	5126	5948	5331	3880	4113	391	4786	2378	4602	11614	4662	2571	1233	4159	1666	5028	1390	3279	3894	2241	4405	7746	7306	4326	1835	3719	3749	6776	2788	6806	7699	2666	2236	7783	4063	3734
ENSG00000049656	3934	14477	5863	4520	9428	6578	7906	6512	9475	7113	6532	5572	10527	5644	19315	7286	8464	8729	2718	9976	15070	6586	10888	9246	9537	7551	10514	8984	7314	8380	6233	20227	12730	7170	10232	16744	11860	4533	7672	11524	16671	4328	8450	9966	6831	4166	11560	12208	3238
ENSG00000049759	4888	8794	4966	1636	425	3659	7424	11897	2676	9614	3811	4517	5152	5312	21127	3787	14415	1582	5112	19288	18358	6426	9933	6846	2406	10262	9512	9576	2439	1590	3855	18418	11708	13288	9251	2404	2014	5588	11098	14684	7490	5670	4351	1137	5888	3050	24116	7899	4849
ENSG00000049768	183	57	168	84	108	205	184	79	185	136	126	189	477	67	318	332	457	76	16	255	322	52	134	63	80	351	257	303	389	219	332	34	712	107	127	111	230	389	303	79	105	166	106	53	217	333	63	75	99
ENSG00000049769	300	340	376	551	477	267	162	722	1223	702	66	797	181	874	1430	536	658	205	103	752	315	241	377	320	131	372	140	153	189	80	337	288	533	183	420	285	485	374	437	423	194	308	264	691	322	247	327	990	200
ENSG00000049860	3227	9266	19957	6755	10099	9446	8661	5574	17886	24661	9281	9385	8121	9334	25968	11942	8758	15960	2241	10624	11782	12068	13581	11454	5843	4244	5013	2754	5903	2137	8158	11507	19786	12451	19748	10157	11908	6423	8527	9816	21971	6830	12023	12971	3706	1681	18111	17939	10352
ENSG00000049883	779	484	1101	485	857	1212	312	530	1086	1059	833	704	499	442	990	533	765	682	154	1060	338	1317	1733	769	755	341	267	381	457	103	483	405	962	844	1505	719	974	274	562	624	992	425	1355	1140	143	265	819	1315	596
ENSG00000050030	34	0	1	10	0	0	2	0	0	0	0	7	0	8	3	2	3	1	0	1	0	2	9	0	0	0	0	0	12	6	12	0	2	3	0	0	1	11	0	0	8	0	1	2	0	2	0	3	18
ENSG00000050130	1814	3332	3571	2094	1702	3208	1698	2332	3544	4363	2810	2560	1374	894	3232	1441	1845	1551	207	3973	1932	4038	4060	2842	2130	921	1215	524	1833	798	1409	1570	1106	2702	4188	1595	4758	1279	2735	3207	2724	1876	3924	3421	1145	1215	2501	2299	1355
ENSG00000050165	6879	651	2196	1646	668	317	639	173	6581	203	7656	80	812	4037	1834	11975	1129	3766	18	317	285	855	1293	481	887	332	441	153	7261	181	308	377	468	625	19249	10027	1202	3542	428	653	3423	1970	1939	680	2023	236	566	1697	242
ENSG00000050327	1605	262	781	1021	21	392	27	52	15	60	766	362	484	12	255	1228	549	653	1	32	52	16	172	281	409	447	140	51	90	8	46	543	55	1046	425	1025	24	330	21	693	597	771	737	801	876	23	23	1955	156
ENSG00000050344	1709	1318	2133	2586	311	2774	1339	200	3297	614	1419	416	773	675	1279	1046	2509	2162	483	1049	362	845	798	461	2807	122	543	84	2786	51	929	179	2538	1146	2978	3865	14581	425	523	1033	6141	2578	2394	525	363	602	1212	3039	443
ENSG00000050393	1419	4765	2053	1124	4537	2026	3423	2589	2949	6558	4042	1768	1762	2030	3810	1855	4865	2089	1521	3185	2571	5351	4904	4950	2434	2175	2611	1369	4130	1795	3750	1673	2221	4724	2702	2435	2345	2042	2885	5707	2940	3389	3424	4239	1514	3666	3347	5320	1897
ENSG00000050405	3363	3492	5087	4031	7082	12147	11924	4360	5261	17493	10294	5276	1867	3175	8524	4623	6196	11818	665	7182	7592	22366	18997	10263	4896	2729	5624	2597	3191	438	3755	2885	3506	8572	14098	7789	2989	3005	8130	5452	11570	4943	12965	11094	1614	5650	14802	6554	1056
ENSG00000050426	3077	1798	2106	1298	5180	2997	1806	1215	1372	3287	1893	2290	2313	2315	2121	3882	7290	2520	1071	1894	1151	4372	3846	4175	2599	1118	1762	1003	2188	1872	1963	2157	1764	3947	2895	4458	2526	2098	1208	2585	2553	1203	3701	3755	1011	5511	3582	4097	3657
ENSG00000050438	99	16	16	35	26	46	53	8	65	23	30	374	23	79	59	46	156	20	3	98	31	21	135	28	44	39	35	8	353	24	111	18	46	56	139	20	2053	94	71	12	267	20	37	57	16	25	35	33	11
ENSG00000050555	4623	743	387	824	778	281	600	151	1106	59	6360	265	2236	3706	2301	1717	1135	1371	53	330	178	2327	5137	1158	1282	3528	226	139	2481	5380	4286	458	212	163	1974	495	407	2143	281	165	425	931	862	3629	666	4594	1538	2533	1154
ENSG00000050628	120	30	69	46	34	49	18	30	80	21	56	8	272	65	137	232	44	16	16	16	50	47	43	63	282	16	51	47	37	7	51	61	49	448	255	100	33	126	71	59	201	139	133	84	27	30	121	99	24
ENSG00000050730	0	0	4	32	1	15	47	9	10	39	21	60	6	2	8	15	12	2	2	11	6	9	37	6	25	1	15	8	2	5	46	4	44	34	5	7	21	7	66	3	3	25	21	7	33	15	0	4	6
ENSG00000050748	1967	1113	959	1178	1655	1793	2157	668	2867	3482	1424	1314	671	1649	2222	1248	2454	1794	382	1700	1872	1925	1758	2247	1240	453	1350	206	3188	418	1390	650	2099	1887	2671	1641	2717	1155	1811	1518	2475	790	2005	2463	398	1146	2275	2012	1315
ENSG00000050767	535	37	69	59	30	76	68	21	65	11	63	5	499	431	348	162	108	76	1	16	17	40	168	20	588	80	146	24	360	49	129	46	98	60	71	53	30	759	87	11	163	92	86	241	136	40	63	30	450
ENSG00000050820	2845	9777	12065	4310	6545	34380	4496	5906	17145	3085	7890	5315	3726	4107	10953	7510	4409	8440	1918	11245	5794	11343	10519	16629	7857	9073	2633	6619	2974	3452	3251	8439	4650	3424	8238	3796	3312	5551	5180	7144	11847	4531	16633	5674	14682	3118	4242	6795	3023
ENSG00000051009	3160	2368	2227	1302	1664	3831	890	1201	2614	3128	1476	1693	1091	1190	2475	1818	1730	1160	604	2502	1482	2267	2496	1589	1644	1072	1227	1320	1553	790	1026	1364	2298	1218	1934	4135	1733	1780	1602	2250	1722	1636	2798	1168	2463	1542	1044	2535	1166
ENSG00000051108	4058	9466	9478	2729	7252	5760	8816	3379	6331	6363	10031	5877	3611	5580	7041	4475	6251	6073	1120	5201	5755	8060	8876	7407	3838	1730	2267	3124	2746	1348	4352	7305	6617	9252	7532	5723	3460	5270	11360	7071	4654	6741	5278	3328	4427	3204	3741	5652	2616
ENSG00000051128	2734	1023	1655	1675	2002	1867	2640	3306	2147	2202	1035	2451	3961	862	3598	3315	2113	1614	1610	1992	1830	4211	530	1337	2926	6795	2398	2010	2512	3318	2710	2165	2631	1352	676	1953	5687	4681	2899	912	759	1223	920	1584	1516	2988	4522	936	1075
ENSG00000051180	543	357	578	488	341	332	738	811	831	943	270	471	220	115	831	520	882	662	119	670	647	1005	1298	592	712	802	295	531	383	165	475	788	612	816	464	873	914	414	621	1268	707	929	389	904	1005	330	1280	886	74
ENSG00000051341	243	222	1054	249	457	300	264	110	409	661	351	304	21	27	184	143	452	212	113	107	92	658	1000	156	501	119	65	94	549	39	184	139	452	1080	374	960	933	71	400	1160	500	716	293	909	172	301	301	548	53
ENSG00000051382	1670	1526	3133	1156	1898	3714	1167	1201	3443	5771	3747	2288	2085	1348	5794	2133	3217	2127	1272	3361	1848	4282	6469	1275	2345	607	1972	707	2204	490	1801	1735	3460	3815	5211	3501	2527	1562	4037	5405	3486	2770	4036	4496	953	1334	5141	3027	1538
ENSG00000051523	3382	8951	10699	2151	7030	6114	5873	6296	6116	5195	3473	3328	8776	1955	10293	11523	6741	5526	2673	6558	4498	2325	12604	4678	7932	24380	7209	11955	2619	21475	8099	17062	7823	6803	2862	4306	2081	5866	4467	3406	3641	4393	6633	3986	10755	8214	4398	5491	5409
ENSG00000051596	845	460	466	385	970	661	986	215	391	748	436	259	639	223	596	660	758	551	215	547	534	495	807	514	675	393	458	250	696	160	676	749	549	657	452	322	322	682	815	490	557	574	370	925	261	540	737	1122	441
ENSG00000051620	2158	836	843	383	356	1019	1266	808	1505	380	1108	919	1876	876	2553	1237	1397	317	431	1246	737	1065	1011	748	907	1040	919	860	2436	2373	1222	505	606	2733	1132	1430	1042	744	949	1364	2431	1574	1078	2118	502	713	1919	596	1183
ENSG00000051825	259	1011	1825	562	1544	1033	367	396	535	1439	896	726	84	475	853	194	709	722	87	662	201	1891	2189	1145	624	183	206	88	1782	97	507	242	734	1848	1650	1494	1110	189	721	1744	1535	1026	1549	2007	247	488	293	1270	507
ENSG00000052126	1755	4959	2788	1752	2442	4042	4286	4171	1314	4627	5388	3093	2152	5493	5470	2082	4385	1519	4908	3739	2250	9142	6225	2007	1584	2596	2512	1530	2363	438	3257	5886	11274	15980	4979	3360	785	519	6004	11030	1268	4307	9560	9324	684	7144	8616	105	4829
ENSG00000052344	862	2	15	197	10	103	4	423	3	1	285	28	1383	84	713	2660	203	76	0	31	8	23	9	128	1609	37	801	27	18	12	20	3	1	1569	20	30	46	872	8	239	9	597	1311	606	297	42	63	118	30
ENSG00000052723	2804	1175	2724	1026	2735	1849	1225	990	698	1590	2259	1662	811	808	967	533	1579	1270	407	1288	493	3079	2826	2955	1426	514	351	274	1316	271	1266	333	761	2906	2520	2199	2911	333	1047	2631	2617	1301	2387	2571	597	447	479	1693	1197
ENSG00000052749	2768	3211	3103	1321	2081	1838	4034	3299	7197	3972	1863	3481	1501	2161	9205	3136	4164	2437	778	5899	2606	5444	3949	2567	2263	6318	5049	4398	4317	4869	4615	2831	6056	3578	2988	2571	5732	2815	3438	2216	5326	2707	1828	2867	3195	2353	3681	5966	1644
ENSG00000052795	1006	1782	4426	1542	8256	2799	1803	1595	3628	3200	3732	4298	1693	1434	2332	980	6701	2212	1036	3579	4250	518	17692	5190	1638	461	1840	1334	1967	658	2452	1075	1505	2775	5176	4137	1511	718	3198	3158	5167	1587	3600	5713	1177	1014	1405	1579	4902
ENSG00000052802	1459	1995	1484	982	4284	1985	755	915	1766	4101	1056	894	1137	649	1620	1285	1412	475	802	2588	1296	2445	1943	1952	5054	272	452	448	432	536	775	1072	1080	2455	1957	4286	1855	635	1736	4774	5309	4274	2394	3010	686	701	2510	1695	773
ENSG00000052841	4968	3621	6008	2388	4528	3914	3021	1860	3295	5197	3681	2565	2202	3168	3332	2440	4061	3041	991	3352	1207	7871	5872	3949	2882	624	1849	1102	5360	1494	2033	2624	4434	3244	4453	5387	7100	4165	2495	4598	5712	2136	5461	3409	1464	2812	3651	4915	4280
ENSG00000052850	387	10	8	7	35	8	40	0	90	1	11	363	37	33	23	921	5	172	6	34	16	4	193	23	9	32	2	8	285	2	1	16	8	5	98	79	11	203	1	0	37	88	3	308	4	24	32	9	6
ENSG00000053108	607	21	57	33	498	39	295	129	34	222	34	76	113	64	169	129	158	194	447	169	0	71	103	10	30	319	287	308	303	1483	590	131	103	106	190	114	33	257	353	59	217	37	97	92	21	24	332	139	301
ENSG00000053254	3308	929	3263	1044	5133	3659	2109	1014	2869	2678	3357	1332	2285	5127	2302	3013	2003	3134	226	2168	1156	2640	4437	4943	1654	793	2442	488	3479	392	2817	971	1672	2241	5725	1717	1295	3379	1600	2046	3710	1052	9225	4960	755	1160	2145	4443	1911
ENSG00000053328	27	1	4	3	4	5	5	2	8	2	4	0	2	5	13	13	3	4	0	0	3	1	12	1	5	1	0	1	0	0	0	0	2	2	27	43	9	13	7	2	24	3	8	15	2	2	8	3	1
ENSG00000053371	1893	4722	3448	2517	3689	2250	2933	2395	3915	2844	3363	5612	2209	1945	9714	5548	3139	3492	1262	5232	2708	4984	4197	4069	3372	7622	3400	5930	1939	1851	2095	4865	1866	5455	3379	3846	2470	4565	3564	4404	3400	3023	3184	1693	6641	1233	3661	2947	722
ENSG00000053372	2919	5201	4490	3663	4377	3008	6391	3021	4139	2953	3387	1833	1992	2324	5278	3734	5030	4836	1526	5628	2082	5294	7363	3617	4802	1843	2492	3411	4236	2337	4389	3892	4310	4219	3287	4541	9891	3680	3656	3397	5151	5211	3474	2472	6940	1556	2883	3901	1229
ENSG00000053438	57	11	32	17	39	39	5	6	12	11	10	23	3	18	11	56	15	15	1	47	5	18	18	6	17	3	9	40	15	12	23	6	12	67	55	65	13	32	15	30	11	7	16	98	8	30	7	114	21
ENSG00000053501	1768	1042	2494	846	3135	1312	1335	680	2065	571	1068	1341	3027	1012	3812	2527	1711	2248	1988	1228	533	1433	1472	1375	2088	2960	1080	2003	494	2351	997	2496	1695	973	1840	1457	1571	1788	653	929	2800	1442	1888	3172	1046	1746	2799	2295	2096
ENSG00000053524	280	146	186	30	35	234	15	338	55	146	203	737	154	52	12	89	171	100	1	220	32	24	128	33	121	306	46	15	201	30	57	49	63	43	374	215	63	30	171	53	117	17	56	43	175	71	66	60	8
ENSG00000053702	405	150	213	111	426	111	35	99	253	75	139	74	168	262	222	243	150	322	40	193	69	139	136	340	107	108	84	79	71	51	114	338	79	175	301	362	131	270	40	98	90	60	166	289	193	186	395	359	351
ENSG00000053747	1332	27	75	1145	61	353	300	535	450	49	1337	25	788	100	1044	1549	554	454	25	37	21	777	168	560	1355	154	711	259	139	23	33	65	85	2116	249	277	277	1811	140	353	222	177	2484	639	952	142	472	140	92
ENSG00000053770	1826	1946	2449	1033	1819	2838	1325	1166	1078	3047	2496	2512	1075	1218	1844	1150	996	777	328	2012	976	3119	3441	2342	1533	411	853	461	1750	559	1321	808	1510	2462	4050	1428	2614	1054	1480	2669	3504	1301	4003	2714	670	981	1828	4366	1244
ENSG00000053900	1910	447	1960	963	5157	2286	240	510	1397	1059	1493	1328	620	660	1056	292	1439	1173	353	1120	466	1698	1703	1271	1383	261	620	238	543	181	1125	277	1168	2137	1628	2688	1968	438	1033	1646	1317	857	2037	1470	248	1063	425	2422	1860
ENSG00000053918	128	113	76	158	400	79	172	51	245	110	197	181	150	305	360	414	225	104	61	156	498	104	461	73	115	73	396	111	203	53	203	298	259	49	208	236	142	293	156	76	175	111	88	454	217	401	137	160	244
ENSG00000054116	3676	3501	4266	2940	3676	3920	6598	2536	5534	3661	3488	3319	2455	1936	4829	3920	4962	5156	1698	4552	2855	3805	4366	3927	5111	3950	2351	2236	2794	1531	3132	3602	2867	4177	4282	3841	5439	4569	3787	3521	2576	3153	5244	4244	4318	1360	2731	3817	1724
ENSG00000054118	9379	8042	12962	6663	8410	10232	11773	8878	8981	13465	10681	9125	4622	7905	13600	8467	12581	11504	4359	21641	9412	13774	19616	10983	8512	7099	8596	5573	9617	2705	8724	11321	9401	9910	16246	10675	12909	8973	13150	13517	10845	5477	15447	15170	9821	3154	10276	10258	3562
ENSG00000054148	2707	3307	3143	6152	3979	7220	7527	5945	9110	3334	2188	2589	9562	4462	13853	9412	6309	2440	6031	3188	4976	3301	5551	5662	5425	5441	2418	3615	5880	9633	4442	7455	4385	4569	4066	2914	4418	2586	3862	2588	4426	2421	4771	6641	9890	3251	10683	6596	4795
ENSG00000054179	896	128	123	5499	18	389	13	28	8	12	26	1	63	27	51	267	13	20	1	16	0	15	6	9	115	8	23	11	31	13	1	8	3	64	15	12	13	122	0	23	30	30	32	10	15	10	385	8	3
ENSG00000054219	1033	25	73	80	78	59	94	30	64	89	148	193	65	55	73	142	162	55	2	56	43	35	73	50	80	12	107	24	30	51	338	10	186	126	114	882	203	107	113	23	82	74	42	43	23	181	21	74	55
ENSG00000054267	1574	907	3699	1294	3215	2301	962	583	959	2836	1934	2292	327	1050	657	657	1291	637	148	1091	184	2172	3504	1483	1224	156	244	95	3867	298	1299	248	1433	1298	3655	3466	1665	318	1895	2236	3324	801	4747	2378	312	829	645	3151	2021
ENSG00000054277	247	1137	1949	2305	1834	461	156	967	1431	639	727	518	1189	991	426	3482	429	1168	67	1521	544	747	1289	1795	909	23	839	139	438	46	1047	308	303	215	5002	3319	280	1317	472	966	3052	806	6488	3127	703	549	425	1710	55
ENSG00000054282	729	1085	1630	843	2105	904	551	1050	734	1295	1551	1192	391	525	1481	681	1207	886	63	1863	475	1502	1291	1594	755	644	156	184	468	271	1279	353	1058	706	1915	1404	1142	416	807	1533	1952	706	1818	1491	518	551	767	1301	796
ENSG00000054356	12	295	55	61	4	40	20	3	163	10	24	47	3	368	179	106	2	4	4	63	6	47	328	13	52	9	46	21	188	4	13	818	682	136	23	8	43	30	33	21	240	5	52	4	129	6	110	94	28
ENSG00000054392	677	847	1730	282	571	488	682	1590	295	836	782	1974	707	242	2927	674	651	549	127	2121	551	876	1178	724	573	491	560	757	715	201	494	2198	1764	2315	1459	1127	412	457	1288	1345	1815	1913	1283	1874	847	255	1441	1129	769
ENSG00000054523	4526	3995	4986	2240	3449	2644	4977	3261	5492	4488	3046	3906	1788	4525	5872	4424	5114	4356	1127	6073	2558	5619	7061	4609	2342	990	3168	1881	14474	836	2622	2606	3727	5520	5056	2819	14607	4743	3250	5639	6247	2745	4317	2226	3205	1016	2583	3686	1713
ENSG00000054598	129	561	189	471	1137	422	92	425	607	530	272	363	298	778	217	1190	175	606	23	488	226	711	840	890	707	691	153	71	4948	60	239	458	389	441	535	761	5561	1075	135	891	1268	288	522	563	425	747	436	1614	317
ENSG00000054611	2397	3942	2597	1498	2351	2950	5842	1419	3745	2205	2194	2221	3165	5045	1590	4561	3232	2540	865	3053	2263	2814	3232	1590	1189	2366	3170	1799	1828	3289	2752	2295	2480	2503	2199	3622	2669	2965	3574	2118	4198	2673	2735	2307	3855	1747	2118	2972	1900
ENSG00000054654	11139	3841	5345	3004	5796	8088	3940	5705	11151	21221	4009	5457	4171	2616	14896	5361	2885	1910	1321	7932	3285	11879	6417	6391	5077	2531	2133	2236	5443	942	4389	1756	4692	3793	7159	3570	7172	4872	7335	13101	4546	3311	7564	5409	3825	3824	10464	5393	5300
ENSG00000054690	241	3571	5028	5917	1700	7429	3240	2583	7104	3312	2885	3496	1925	1256	6247	4244	3455	2867	2023	2440	1461	4454	2043	9641	1914	1934	1168	1073	712	1173	1620	3250	5662	4264	11161	6947	1118	1404	8376	14991	5100	2447	15209	5100	2538	10908	13716	22611	7399
ENSG00000054793	5366	867	781	2977	1675	1934	2856	161	8641	2925	3647	3263	2969	3026	3369	5031	422	7603	15	9705	4913	4318	1298	9798	1049	1799	1286	400	3990	876	2056	2735	5149	912	12030	6981	734	4633	4651	4986	5272	2136	7430	7915	211	2010	10393	3728	4201
ENSG00000054796	0	0	0	0	0	0	0	0	0	0	0	0	0	0	0	0	0	0	0	1	0	0	0	0	0	0	0	0	0	0	0	0	1	0	0	0	1	0	0	0	0	0	0	0	0	0	0	0	0
ENSG00000054803	0	15	0	0	9	3	0	0	0	962	1	8	0	6	0	23	0	9	1	4	0	3	0	3	1	0	0	0	7	0	1	0	65	5	1	3	87	2	4	1	0	1	4	1	1	37	6	3	9
ENSG00000054938	21	6	7	3	111	2	61	42	15	13	2	1	79	4	50	17	3	4	0	5	84	7	12	5	9	21	1	49	4	5	1	4	7	385	348	21	24	1335	105	42	5	78	0	9	18	15	165	6	4
ENSG00000054965	5432	5062	8372	2488	4282	6846	8369	3148	7462	5668	3492	3060	4080	7596	8002	7784	6145	6337	1183	5149	2032	5291	6414	5449	3657	1239	3579	1815	7244	1270	2508	2512	3789	1973	8569	6286	18091	9772	2760	3550	9805	2251	8680	3118	4723	2085	16898	4692	2619
ENSG00000054967	318	914	1905	271	755	692	2744	563	662	541	440	707	196	1099	848	662	586	575	134	661	850	732	1102	578	543	422	549	450	1625	571	766	1082	914	728	453	796	1972	840	554	1190	602	835	398	606	1140	422	863	668	380
ENSG00000054983	793	2222	5497	1076	2183	1422	481	1867	1730	2629	1433	1080	1996	1306	3846	1299	968	1132	295	2066	936	3691	3974	1963	1296	498	1254	442	473	384	1860	1328	1129	1190	3727	1106	1090	1291	700	3018	4042	2222	2378	3219	824	526	4569	4229	566
ENSG00000055044	3721	3842	4618	2334	4910	4224	3032	2109	3318	5715	4743	2773	1162	1667	3733	1311	2674	1919	833	3347	611	5297	10715	2686	4269	1703	577	814	3060	587	2702	951	3106	5254	4338	6550	5010	609	2141	3984	7671	3643	4152	5274	1012	2226	1939	5403	3537
ENSG00000055070	7984	12566	12931	8052	8438	10286	12073	11446	11307	11972	10219	6857	4820	11036	16562	11958	11560	13365	4335	14668	10006	16142	15761	11057	9370	5639	9374	8535	9398	8069	10697	13370	9090	11694	10582	10189	17092	9281	9640	8892	11045	8554	11431	7460	25778	3467	6797	7977	3663
ENSG00000055118	25	74	6	10	23	4	27	3	12	5	20	6	25	12	20	20	8	8	5	120	1	7	30	9	5	13	7	15	3069	25	35	2	11	8	8	18	67	20	2	6	40	1	4	5	10	10	15	488	18
ENSG00000055130	3521	4465	7914	4677	4369	3429	3438	4082	8572	10376	6257	4573	2156	3344	9899	4379	4672	3714	865	5707	3547	5276	8831	8891	5435	2007	3064	1301	6261	790	3407	6578	3877	11114	7649	9199	4984	3067	4877	11275	5674	9363	4284	10917	1693	2258	3817	12557	2446
ENSG00000055147	924	1033	781	986	1371	1654	1475	590	1670	2388	1175	1407	798	1237	2327	1162	1326	851	245	1288	541	2199	3079	2098	986	389	604	231	1026	288	1083	855	1505	1538	3300	1413	2573	919	1481	1202	1380	612	2248	1687	259	560	1900	2124	664
ENSG00000055163	3528	3484	1015	3064	67	1371	801	84	1920	584	298	1798	757	1285	17605	4552	432	234	1726	1328	221	199	488	573	2644	843	1247	1219	630	168	1175	519	5297	3738	3697	3887	630	603	2971	87	1397	766	3036	590	2331	1848	3762	298	333
ENSG00000055208	4513	2262	2509	1608	2058	2137	1681	1308	3976	5929	3275	1787	1793	4662	2867	2895	2727	1932	186	2395	1928	1985	6818	2037	1693	469	2118	628	2936	523	2733	1422	2316	6122	5096	4473	7167	1266	3017	2647	6833	1870	3940	4349	1068	790	3941	2618	1014
ENSG00000055211	2735	1286	970	798	887	1157	833	1049	3039	2385	2000	928	1051	1380	2544	1315	1721	1021	163	1246	1169	1474	2665	836	1291	425	604	416	1012	507	1135	970	1363	2887	2501	2532	1607	603	806	1733	4071	1445	1475	1541	555	422	2047	742	725
ENSG00000055332	3324	3189	6256	1960	2680	4808	3878	1634	3667	10385	4996	6824	1249	4913	3240	2120	5943	2374	1124	7002	1215	6094	4644	3612	2349	1009	1934	1181	3772	702	1953	988	2524	4042	4968	4286	4089	1648	2529	4212	10091	5725	5229	4069	1155	1848	1644	2684	3121
ENSG00000055483	3960	6400	5321	2161	3895	3269	4917	4979	4685	4449	3053	3200	2215	8759	9843	2327	4688	3953	1080	8329	3455	6505	7317	4010	2883	4589	5907	3661	11399	2656	3849	7562	7135	6383	3481	6378	4763	4258	5070	7806	3314	3931	3894	5697	6036	3063	4834	5091	1885
ENSG00000055609	5164	1453	4100	2716	4745	3821	1551	1183	6689	6158	4050	2271	1154	5123	4254	4442	3195	2983	559	3576	1374	3300	14435	5734	3490	666	3048	570	4888	454	1506	3172	3008	4703	6953	6400	3435	2592	3211	4428	3109	2319	5850	7965	1778	1988	3452	5725	2509
ENSG00000055732	936	1884	2860	931	2020	21405	1853	257	624	3963	3087	414	1424	153	43	407	2136	2519	2704	2938	1335	2927	1311	4724	8397	47	818	468	92	126	1098	303	1785	1884	6852	20539	161	323	243	1859	1066	396	14814	5395	926	3954	2155	1089	441
ENSG00000055813	44	8	21	3	169	23	2	2	6	4	4	7	8	31	5	21	10	24	1	7	0	66	21	92	10	4	6	3	154	3	4	6	6	6	39	4	33	37	25	3	15	5	4	49	3	3	9	34	7
ENSG00000055917	10274	5927	10899	3686	7363	9052	4823	4427	8596	9552	7541	4672	3703	8784	5794	3787	7335	6666	1494	7550	2474	9880	15995	7894	5543	1145	2494	1258	5201	1450	5143	1524	4435	10264	12197	10942	6348	2564	5966	9976	9032	4288	12632	9302	2192	4765	4523	6225	8213
ENSG00000055950	2716	1949	1570	1587	3665	1947	1834	2691	7266	2676	1687	3719	2553	1132	5590	2635	4788	2447	740	6385	2401	3841	2401	2118	2282	5499	2553	3874	2293	3079	3168	674	3691	2145	2380	2179	4376	2143	2978	2179	2804	1829	2140	2023	2192	3242	2303	2586	1364
ENSG00000055955	49	4	21	13	43	74	9	3	10	3	15	10	8	2	3	6	15	7	44	9	1	4	11	9	31	20	6	10	25	9	21	2	20	8	10	71	15	7	16	5	7	5	23	9	12	15	1	13	37
ENSG00000055957	2	1	4	0	7	0	1	37	2	0	1	113	6	3	1	3	6	1	1	1	0	1	3	47	0	0	10	11	1	1	25	2	5	1	2	63	8	5	4	1	2	2	0	0	1	60	1	1	1044
ENSG00000056050	1131	523	1416	681	2512	1582	531	574	1148	1874	1314	1459	657	306	894	245	995	946	507	853	355	1431	1672	1223	1264	595	351	199	382	114	933	414	1040	1014	966	1197	1642	222	1012	1420	1208	1061	1665	1200	275	431	396	1414	881
ENSG00000056097	2895	5806	4973	2664	6556	5405	3537	2385	5611	7224	5482	3621	1683	4915	4314	2680	3446	4517	555	5040	1715	10324	12821	5872	2840	383	1415	436	4993	457	2702	1358	3217	4550	9690	5728	10594	1470	3862	6167	7124	2559	9006	7503	1070	1799	4517	6309	3065
ENSG00000056277	311	226	422	169	368	275	183	146	274	500	305	213	111	119	238	153	289	243	89	362	66	338	465	391	274	35	108	37	555	40	293	88	283	351	367	343	159	126	191	566	358	197	403	600	107	268	277	306	346
ENSG00000056291	0	0	2	2	4	2	1	0	0	0	0	0	3	0	0	0	1	0	1	5	0	1	27	0	0	16	0	0	4	1	1	188	2	11	12	1	1	3	0	3	1294	6	33	0	0	1	8	1	0
ENSG00000056487	142	682	16	0	21	3	2	0	1	23	4	9	9	92	84	13	3	2	1	3	0	57	6	16	3	3	144	3	219	1	9	61	40	1	8	1	154	3	26	212	18	7	0	53	11	280	139	2	2
ENSG00000056558	570	2240	1736	3782	1411	1630	541	413	3309	371	440	1970	567	1078	2221	1146	1527	828	137	1828	2738	370	2102	755	428	641	1116	2267	452	185	1934	1592	1704	2021	631	2315	19938	549	1620	1091	1289	1404	1175	200	1171	2192	671	4612	1399
ENSG00000056586	2103	1738	4389	2006	1838	3363	2772	1754	3435	4597	1973	1616	942	3195	2486	1521	2906	1619	356	1920	1695	4758	6173	2517	1309	523	1180	431	2437	293	2162	951	3287	2284	4486	2307	4852	1118	2370	4895	2033	1379	4399	4599	1258	1449	2988	4023	1237
ENSG00000056736	232	120	211	74	173	191	80	87	473	272	161	133	43	162	57	198	115	94	18	172	71	289	330	221	139	78	97	31	175	31	245	81	128	88	303	289	242	171	181	236	201	85	264	217	61	135	196	333	103
ENSG00000056972	3330	1244	2054	959	1717	2186	2647	2826	3344	6886	4857	1506	5520	1706	11643	6323	3760	5466	1599	3743	7107	3259	4638	4522	1921	4361	3460	6904	1264	3872	3571	4144	2494	3356	4876	6542	824	2641	4531	3270	6098	2651	8152	4965	3328	2590	14535	3774	1925
ENSG00000056998	665	7627	11501	2397	904	15873	3169	4818	11487	5353	6300	7430	7665	4874	15724	5470	17092	9066	3603	22034	13414	13263	2538	16664	7237	8679	5397	10284	1560	1919	2506	9320	9763	3418	17670	14098	679	3495	12381	18691	5238	3377	12773	15657	9707	10985	42276	9102	2950
ENSG00000057019	1090	8744	6865	4543	1463	4806	930	1605	8278	34900	9990	2870	2209	1566	2643	2650	6118	3470	881	6460	3257	7999	14560	2000	4130	621	2054	924	4187	865	2365	7259	14789	18594	8356	10278	46849	1185	3950	21537	5684	4233	9388	5619	2048	3072	6024	3285	1597
ENSG00000057149	13	1	5	1306	0	87	12	1083	0	12	682	0	2113	0	2046	7999	988	74	0	87	0	46	9	618	7338	40	477	5	37	18	0	5	25	10857	15	0	35	200	0	726	2	2656	3155	1842	507	20	42	81	0
ENSG00000057252	337	3401	12761	2222	2740	3854	6251	6512	3347	6990	5759	12023	1992	1700	15585	1897	2660	1372	4690	7466	9814	7917	5546	4198	1641	4184	563	909	4483	4878	3513	5144	1346	19731	6646	4027	3349	1162	11682	13630	3355	3007	3030	4500	1133	970	17342	3325	5109
ENSG00000057294	1316	1	3	73	9	28	4	23	5	1	85	5	17	5	113	43	15	18	1	20	0	23	15	35	79	3	4	4	33	15	42	0	2	126	6	3	21	74	79	10	8	33	89	50	49	154	16	15	43
ENSG00000057468	12	2	1	3	146	26	6	0	2	1	4	6	2	8	2	0	9	3	2	0	4	20	5	8	15	0	2	0	10	0	2	0	4	2	3	8	37	5	1	5	0	2	4	8	1	31	3	12	297
ENSG00000057593	540	17	7	5	168	42	0	7	26	4	0	153	212	43	12	110	7	242	0	11	5	6	135	16	7	4	12	5	71	42	20	18	6	9	28	52	2	18	8	28	156	11	21	33	7	161	63	26	557
ENSG00000057608	12764	8410	8480	8740	9230	6939	14731	12075	9700	19893	8473	13301	8443	6797	19023	7466	15371	5749	1122	19229	9502	17654	14492	8673	7429	4695	6330	5821	9523	3434	9912	5326	12412	11833	10845	7460	20000	9484	10739	28407	7005	9393	8253	7256	2888	7186	7668	10570	7667
ENSG00000057657	1221	156	285	212	257	396	867	104	345	480	281	514	255	315	462	828	330	95	31	162	198	181	501	267	1061	55	609	84	143	64	543	115	698	551	801	357	245	548	581	146	184	300	785	579	257	277	126	198	121
ENSG00000057663	1400	796	1165	729	950	983	758	711	2094	2463	1408	670	468	1569	1165	528	583	624	190	620	483	777	2941	846	698	268	478	171	843	253	1091	333	601	2411	1661	1764	2439	229	832	1275	2444	1295	2079	1005	261	320	914	1323	516
ENSG00000057704	234	199	123	300	367	149	325	433	816	118	139	473	349	351	292	403	1447	168	42	766	103	177	275	206	194	298	133	52	265	73	126	133	773	755	295	146	962	264	695	78	956	322	366	488	86	156	407	133	199
ENSG00000057757	4086	4201	2749	1981	4908	4171	3464	2558	3443	5219	3377	1325	2226	2565	4118	4857	4258	4890	1155	4191	2251	3064	3691	4405	3089	3873	3001	1838	3949	1842	4076	2857	2876	3179	3383	4007	6905	3380	2840	3892	2378	1925	3571	3901	4520	1309	2447	3823	1997
ENSG00000057935	3576	2527	2620	1867	1595	2560	2015	788	1773	1513	1487	1597	1655	1559	3214	2105	3396	3362	1436	2313	1484	2928	3555	3121	2126	1940	1562	949	1286	863	1257	1197	1489	2971	5495	3181	1616	1393	2167	2788	3335	1749	3199	2893	1522	1564	2017	1806	2847
ENSG00000058056	812	1653	5087	1740	2121	1795	194	332	10035	1905	1415	2410	1063	1096	2680	2891	2199	976	788	3127	628	3250	1928	1138	3438	945	1185	267	3315	438	950	1963	1963	3768	3405	2620	2079	725	4213	5480	2336	1441	2007	3138	1350	1817	2305	1726	495
ENSG00000058063	1936	1266	3715	1773	2906	4396	1443	631	2803	6520	3103	2836	1036	1318	1642	1339	2688	1104	232	2698	1099	1510	5878	1415	2895	268	996	295	3228	396	1228	490	1633	3973	7096	5026	3166	720	1884	5264	4706	2030	6950	4717	657	1093	1686	2161	531
ENSG00000058085	8786	33	160	2151	33	581	140	1301	43	42	3390	11	1750	43	1551	3372	1190	1402	0	44	2	3252	21	1464	2422	398	1523	40	75	32	30	52	186	3697	301	42	407	3515	121	465	20	295	4508	1371	2270	118	239	146	23
ENSG00000058091	591	455	113	166	702	475	606	33	146	98	624	249	129	711	80	324	146	447	7	51	143	264	300	551	1845	16	60	32	973	20	130	135	380	136	4834	1636	1007	217	293	80	3637	49	1483	1589	63	111	90	1483	261
ENSG00000058262	17120	24348	35905	19828	18732	26398	17236	15430	26896	26388	29314	19907	18621	17399	45775	33264	22474	22409	6464	28170	26264	29437	35764	19794	22948	37692	17638	21140	35359	9787	18378	53200	27742	52546	44139	40566	47876	25763	30191	22322	46693	20855	35770	39005	41489	11746	35137	43516	7548
ENSG00000058272	2459	2379	4450	2261	3824	4261	1608	857	2910	4428	3370	2324	453	2962	951	1420	1849	2207	215	1350	612	4999	6988	3088	1130	149	698	213	3315	270	1441	741	2292	3734	3849	4452	4731	753	1673	4149	3504	1636	6683	4919	576	1380	869	4503	1870
ENSG00000058335	17	247	729	12	226	35	287	13	59	71	133	1646	27	42	1268	128	462	1608	229	346	126	85	122	107	13	55	1087	222	30	60	358	105	99	175	59	130	407	526	3241	298	277	2683	74	37	507	50	637	617	30
ENSG00000058404	84	15	133	267	238	37	9	4	74	5	13	40	28	20	12	420	9	46	35	15	11	9	33	0	40	8	15	5	53	10	7	80	40	1	374	101	37	27	92	27	154	146	30	74	12	133	46	63	42
ENSG00000058453	4712	1714	3424	1988	4107	3259	2395	1697	2095	781	1451	1912	630	1171	2136	2336	2933	2896	2395	1242	912	1693	2688	2347	2752	609	1129	1800	1794	1248	2073	1376	1782	1860	1655	2445	1194	1425	1482	1844	956	1625	2819	693	2674	1838	1080	1881	1946
ENSG00000058600	2887	2711	3132	1149	2247	2928	1207	1350	2999	2059	1793	1409	1246	2092	4857	2405	2740	1970	425	1579	919	3118	4025	3299	2281	873	1822	882	3895	869	1758	2083	2177	1099	2844	2557	1676	2127	2244	2240	4291	2275	3106	2788	2123	2255	2218	4038	1619
ENSG00000058668	6035	7909	21157	5021	14263	17554	8976	12542	9406	8620	7437	10312	5609	21467	9698	10417	15886	7178	438	46783	23365	7669	17051	18366	4379	9578	5116	1894	20175	2175	7495	3128	14763	8178	25811	9092	9211	7256	9242	10651	19965	4302	28501	15289	5911	3751	14398	11904	8054
ENSG00000058673	8992	5609	16808	5195	10707	11628	5319	7178	5013	11941	7082	7174	2826	6094	6233	4108	7901	6204	1673	10510	3279	8416	14558	15850	4727	2533	2784	1470	7190	1550	7820	3052	9003	7742	15158	11930	4369	3611	7555	11891	10765	4340	19446	16557	2415	5845	6414	13794	8671
ENSG00000058729	1217	711	1936	655	1445	1340	1113	824	1322	1683	1605	1384	653	968	1428	655	1404	960	395	1550	752	2172	3049	1386	1094	488	601	166	1349	332	1173	650	1101	1522	1875	1005	1927	534	1625	1211	1559	857	1592	1866	238	428	1082	3026	1127
ENSG00000058799	1180	1670	2079	1005	1218	2943	1917	1133	2367	2105	2307	1543	2271	1384	3911	2218	2745	2591	696	2273	1637	2034	2773	2255	1530	2303	1404	1402	1609	855	1622	2793	2076	2490	2152	1838	3257	1617	1630	1733	2415	1471	2609	2136	2582	683	1713	1719	919
ENSG00000058804	2351	1855	3143	1163	2327	1753	1535	840	2130	3062	1628	1103	831	1007	1808	1103	2495	2544	386	1840	670	3892	4710	2960	1414	447	890	431	4511	267	1616	790	1642	2919	2873	2081	4881	644	1547	2774	2975	2209	2622	3189	1033	490	1173	2315	1066
ENSG00000058866	35	346	359	471	57	253	37	118	1172	55	285	549	243	79	1181	414	391	675	81	447	422	51	824	94	220	436	146	90	303	107	122	257	677	1053	973	681	811	211	500	725	871	549	432	84	477	113	792	426	37
ENSG00000059122	3570	2410	4375	2350	5411	4938	2427	4634	3421	2100	4164	5415	3266	5704	17611	5315	5282	2605	3510	5990	6290	5552	2683	3859	2424	5076	7929	4864	3060	6641	5677	7403	4268	5321	4948	3295	2612	4372	5672	4370	2761	3922	5143	5321	4445	3637	7899	4700	3885
ENSG00000059145	1748	616	801	374	1222	810	461	255	1110	337	590	450	477	1547	568	828	955	724	153	611	234	657	1364	543	479	730	407	163	578	199	734	438	827	693	880	1205	773	920	815	1047	995	1256	1166	1127	598	681	696	967	374
ENSG00000059377	75	515	404	855	810	142	1006	211	771	270	1125	325	584	978	597	10617	553	2520	47	409	458	153	406	473	719	98	1118	350	228	418	1033	285	801	236	3411	15713	726	839	514	234	1102	303	196	215	389	208	355	1830	400
ENSG00000059378	1409	945	940	2037	153	2595	1049	247	1869	488	2535	2613	930	2612	3220	1770	1655	1142	162	2870	651	194	490	349	1312	206	642	1793	1315	635	1706	1244	4084	523	1726	1549	4137	818	1073	465	5693	2288	1015	247	1301	928	797	922	1262
ENSG00000059573	5119	5770	4533	5284	3589	4282	4566	5176	12208	8960	3953	5055	1838	3516	13594	5637	5384	3873	781	6884	4135	15337	5202	6471	3902	2997	5123	3633	6745	3854	3649	10063	3854	8964	8656	7991	7615	6308	3168	4048	4244	3691	6397	6638	3960	3565	8390	13522	2903
ENSG00000059588	2105	1840	6727	2624	7042	2997	460	755	1072	3259	1304	2547	761	833	1063	1213	2241	1510	400	2853	894	2870	2464	6143	3261	466	1078	384	1330	670	3496	807	2262	2010	4249	5541	1465	1424	2860	5329	1557	1036	3611	4222	596	3195	1667	6363	4990
ENSG00000059691	1086	2101	2192	1098	1686	2105	1093	2143	1851	1390	1835	3070	2755	845	3611	968	3095	1762	560	3387	980	2797	2385	2568	1688	1526	1125	1932	330	571	1476	2071	1847	1945	1496	1594	1609	911	2307	1939	2167	1506	1415	1789	1461	1367	1071	2174	1662
ENSG00000059728	719	915	633	416	939	970	409	343	994	453	623	270	498	665	457	865	631	343	53	729	277	507	1441	579	1477	162	436	103	642	126	541	303	1068	1304	767	555	505	706	649	765	412	687	2367	1450	440	343	197	267	330
ENSG00000059758	1693	2447	2928	892	1830	1735	1504	1502	1722	2111	2000	1930	488	2949	836	1217	2829	1863	1455	2880	1346	2524	3100	2882	606	413	1143	416	2421	288	1439	985	2209	3386	2015	2284	2869	693	2322	3247	2290	1124	2612	2126	670	1262	1146	2969	1229
ENSG00000059769	359	298	575	671	769	1168	1508	555	777	616	704	259	411	741	695	367	991	543	183	325	305	653	1695	832	427	243	203	74	510	188	996	477	483	2071	1331	651	1514	175	377	790	498	400	1628	1416	225	285	644	1553	815
ENSG00000059804	1728	9563	10071	2196	9236	10519	11181	1173	4594	4826	2327	6597	1967	12654	6280	5224	1694	4044	620	5066	2217	4694	9197	3366	4863	3028	1724	937	1309	693	5829	7448	5880	3918	4535	1801	483	1411	11224	8449	24472	2974	3230	5432	9890	1642	4531	2366	588
ENSG00000059915	1212	422	1007	168	407	190	127	161	370	85	312	259	305	274	201	194	197	61	26	882	133	166	483	71	223	285	166	239	872	484	209	146	191	100	228	206	172	179	217	133	265	104	92	101	576	389	101	206	128
ENSG00000060069	2472	2188	3328	1600	933	3059	2623	2964	1225	1655	1754	1237	2129	1681	4688	3244	3157	2315	728	6143	2438	3808	3598	2275	2212	2775	2442	2022	3134	1445	3387	3298	2319	2295	3154	2048	1592	3546	2957	2224	2363	1519	2637	2229	2411	1539	3352	4601	1104
ENSG00000060138	20981	13520	9619	2103	11755	9244	769	9033	4823	4919	6429	1650	14123	14075	21443	14337	10184	4107	3890	9461	6150	16761	18237	6436	9697	2726	5698	9041	12010	4223	7625	9669	5435	11259	3534	10055	12669	5339	2142	7510	11780	6787	13789	10723	5339	6774	16002	8694	8044
ENSG00000060140	118	2	3	13	2	6	6	4	12	17	12	10	27	3	23	31	25	6	0	15	2	5	13	5	17	0	18	5	1	2	28	0	23	35	10	16	17	15	24	8	69	20	21	23	6	28	2	7	5
ENSG00000060237	12661	20602	20425	5788	8831	12503	11081	4990	11613	13229	8251	10038	5813	22323	20071	14182	10657	9345	1932	15923	5529	17208	19930	17522	9552	4519	10894	6784	18270	2085	5735	10541	5838	22893	14884	13297	10150	8873	11957	18472	16192	7970	15039	12525	9982	5363	14937	11362	5635
ENSG00000060303	6	3	1	0	1	4	0	0	1	0	1	0	4	1	1	5	3	2	1	0	1	4	10	3	3	1	0	0	1	1	0	11	1	4	9	1	1	0	1	2	1	1	3	3	0	3	5	4	1
ENSG00000060339	3446	1793	3230	1487	4573	3587	1355	955	2928	4057	3018	3674	530	1667	4458	1884	2366	1447	411	2647	597	5507	583	2157	2124	1328	413	325	3528	292	1947	1049	3549	3676	4886	4093	3954	601	1887	4603	3352	1801	3976	3158	763	1875	1505	3727	4106
ENSG00000060491	3838	3553	4955	5045	2469	5831	5960	2635	4971	3181	2811	6638	4385	5419	4694	4607	5090	3189	2188	12049	2245	2165	3211	2897	3827	3663	4393	3358	2071	4156	5119	5055	4813	2949	3536	3600	6303	3649	7214	3486	4470	4026	2859	3341	4372	4698	5036	6023	2277
ENSG00000060558	574	81	234	535	175	213	670	405	239	166	769	303	1244	541	1554	2411	530	154	13	220	232	153	348	262	2357	205	1051	252	69	107	597	154	584	1633	177	198	223	1355	300	207	364	909	1066	526	1407	183	107	154	99
ENSG00000060566	0	2	0	5	2	3	2	4	0	1	0	1	2	0	0	1	1	0	0	0	3	4	1	4	0	1	1	9	0	1	3	2	5	1	1	23	4	1	3	1	0	1	1	0	2	7	2	3	97
ENSG00000060642	793	1553	1120	726	996	1337	1014	600	901	1301	565	1212	634	657	2571	884	1113	1133	215	1060	874	988	2192	1867	682	325	395	611	395	259	398	1131	1093	1059	1233	1140	1584	1036	808	2072	303	769	1231	1120	1177	322	963	836	445
ENSG00000060656	12494	2716	3089	1233	206	382	346	80	735	1262	98	662	899	1020	29728	1870	183	749	1291	15350	707	442	848	277	677	2139	448	11516	1709	1425	171	3791	1948	3957	374	243	1063	1279	1459	3165	1602	5641	275	833	717	654	564	488	797
ENSG00000060688	2389	2816	2857	1893	1940	2284	2586	1614	1559	2470	2204	1664	931	1340	4013	2838	2899	3954	434	2831	1333	3534	4356	3116	2168	1110	1326	716	3211	453	2517	2130	1865	3005	2724	2740	4419	1849	2620	3416	2913	3112	3328	3106	3308	634	2374	2582	416
ENSG00000060709	1268	7	10	8	1	23	8	5	10	1	8	0	17	1	42	21	11	2	0	5	7	6	1	13	6	73	23	2	17	2	5	8	18	55	4	1	12	18	3	12	0	9	26	15	4	10	2	189	10
ENSG00000060718	2449	2913	22327	366	126	49	13603	101	2270	1009	7190	217	282	17645	1464	4144	66	51	4	5910	1789	707	349364	740	426	44	61	31	2840	13	111	548	1735	531	422	10613	55	2938	684	525	389	1412	7131	330	94	148	5741	426	66
ENSG00000060749	3434	2599	3954	2105	2496	2941	1633	1157	3739	6278	2742	1570	713	1612	1806	1624	2339	1614	207	1993	801	5758	3633	4278	1793	133	1108	358	6401	366	840	535	1465	2456	4835	4467	4208	1018	1094	4469	3157	1597	5206	2565	657	1012	3700	2662	1124
ENSG00000060762	1639	547	888	422	1562	796	1108	1696	1050	1642	1152	2726	1309	590	1690	743	1683	815	367	1314	1377	539	2353	740	818	461	874	598	930	1188	1920	700	624	1535	1390	1897	1496	541	1947	664	2754	1075	1021	1538	333	425	1749	1835	1360
ENSG00000060971	2622	2724	2997	1719	2903	4076	1952	2018	4546	3241	2639	2263	2687	1215	5270	5055	3311	1974	588	3823	2073	2336	3665	2553	3394	3029	1915	1414	2357	2406	2297	4473	3366	2029	3997	4672	2382	2648	3015	3047	2790	2344	3325	3529	4023	1683	4595	4745	734
ENSG00000060982	2632	136	262	217	472	148	537	56	221	203	292	468	79	461	191	163	156	134	20	84	137	183	1386	67	111	71	100	67	1201	66	374	103	346	113	325	259	335	81	225	154	769	186	245	171	113	84	98	177	200
ENSG00000061273	7358	1197	3754	2509	4313	4029	2739	911	2394	3586	3929	2945	1985	6131	3324	3834	3603	3155	667	2404	4075	6370	4852	3038	4690	1783	2852	2512	8295	1011	2963	2363	3897	2120	5040	5825	3228	4971	1907	1476	2969	2092	4792	3711	3726	3547	3128	5953	2499
ENSG00000061337	1101	49840	33886	2700	8135	8857	7479	21660	10733	15549	27433	26631	18356	20563	30772	16982	19124	25987	5676	46249	42096	36206	32070	35477	11214	23824	19800	16444	1215	8614	27888	18803	23380	7973	29208	7018	2647	7118	30871	17403	48694	4809	30522	55693	33230	9613	61903	7266	11414
ENSG00000061455	63	12	7	5	23	26	4	2	35	9	4	9	6	12	4	47	2	5	0	15	11	11	51	4	10	1	3	10	16	2	3	3	11	10	15	32	26	7	6	8	13	18	6	20	2	4	8	11	61
ENSG00000061492	6	0	0	1	0	0	0	0	0	0	0	2	0	2	0	0	1	0	0	1	0	2	0	0	0	0	0	0	0	0	0	0	1	0	0	0	3	0	0	0	0	0	0	0	0	0	0	0	0
ENSG00000061656	21	564	475	247	98	436	628	71	26	123	61	759	107	142	272	30	53	90	23	293	18	44	319	23	74	49	55	127	39	270	341	703	71	602	252	295	123	181	52	628	2712	111	427	61	332	92	243	168	40
ENSG00000061676	7403	9564	12860	4112	11062	7971	7347	7442	9941	15760	16294	6501	3380	8084	9556	5548	9281	6100	2042	14036	4607	18025	20705	11442	5565	1036	3593	1309	14115	1416	4400	1700	5895	12287	15644	12368	8885	3798	7454	14950	11922	10943	14240	10135	2286	3462	10875	7264	4723
ENSG00000061794	1960	3785	3363	1415	2988	2183	3146	1612	2961	2863	2704	2391	1169	2305	2919	1251	2608	1661	379	2612	959	3593	5824	2927	2265	498	845	616	2738	303	2123	1209	2573	4705	2410	2502	2899	851	2194	2979	3222	2984	2450	2949	734	1739	1838	1652	1587
ENSG00000061918	383	507	221	771	1014	184	165	230	495	104	252	383	110	142	238	148	217	94	106	270	82	120	645	189	171	76	47	31	328	171	201	140	211	603	603	203	1000	278	332	345	341	154	200	289	49	105	337	133	253
ENSG00000061936	4223	1997	4163	2755	7040	7343	3350	2339	2371	2370	2535	1913	2759	2167	2347	1961	4899	4103	1330	3626	1773	3634	5924	3108	3847	4100	1175	2012	3616	2408	3868	2643	3252	3334	2758	5380	3062	2213	3572	2845	2543	2284	3997	4788	2646	6200	2265	5864	3413
ENSG00000061938	4991	2043	4540	3610	1592	5006	1487	1340	4546	2313	1523	2945	2876	3356	6047	3791	2735	1163	4823	4162	2647	4305	2325	1222	3510	4531	3727	2729	2151	2241	3561	4215	3691	2873	2556	4959	4282	3136	5084	3407	2782	1782	3389	2631	3488	3165	4037	4264	1893
ENSG00000061987	2729	1025	3766	1678	2583	3657	1562	1056	3122	4244	3025	2428	490	2320	1489	1704	2006	1654	243	1379	1200	3906	5951	2893	1783	252	973	257	3355	281	1477	1050	2281	4631	3575	4307	2305	988	1636	3342	2299	1466	4469	4313	601	1819	1044	2994	2151
ENSG00000062038	38328	4388	8999	2368	43403	939	8606	15210	308	3077	21374	6538	8030	4057	10402	11521	16424	3879	12346	13755	1197	21522	9261	4290	12429	2578	7159	12305	12738	21841	8679	1947	1465	10720	767	3228	486	19878	773	3806	3645	2698	8226	5903	9306	749	19447	1407	1393
ENSG00000062096	11	0	1	3	1	0	0	6	0	0	1	0	150	0	99	240	5	0	0	1	0	0	1	2	9	0	12	0	0	1	2	1	0	56	3	0	0	2	0	1	0	60	8	15	0	20	0	0	0
ENSG00000062194	5520	2153	4917	3312	6710	5372	3980	2749	4300	7075	5368	4127	1995	5587	3380	2150	5010	3732	675	3676	1445	5420	7327	4399	4141	1051	1721	675	4054	609	3499	1293	3393	3656	7562	4023	7690	1730	4587	3062	7225	2002	6131	6007	644	1546	3207	6616	4233
ENSG00000062282	671	907	1472	530	740	177	74	193	899	1717	288	81	1233	286	729	2466	452	135	56	343	67	457	1456	406	1129	110	722	154	420	573	1280	268	457	911	74	270	1826	1472	81	314	693	1717	573	1225	285	452	691	476	381
ENSG00000062370	591	201	348	136	271	465	146	140	179	295	330	213	87	111	108	110	261	142	82	117	82	540	478	288	292	31	64	37	250	28	71	59	247	278	598	522	303	49	181	573	447	20	574	396	110	199	283	498	165
ENSG00000062485	6535	4476	10238	5244	16241	8022	10305	9376	5147	10100	10108	15334	4636	11426	8425	11113	16289	10877	1704	16349	7339	14933	14452	12689	7193	9468	11214	5419	30661	9323	7919	10969	6327	10985	9998	9218	19148	12457	7384	6952	17752	9017	12780	14848	8918	6783	8848	10206	6181
ENSG00000062524	240	118	606	15	1005	1061	135	867	907	4	628	8	1157	6	25	358	953	215	18	280	3	193	1418	12	717	295	231	12	89	420	189	30	49	11	396	1335	23	304	15	382	257	40	911	600	491	47	257	18	828
ENSG00000062582	471	584	1372	761	2232	738	1579	771	831	211	341	579	628	362	1551	1197	1422	518	270	821	604	827	759	827	1549	1185	698	957	501	514	823	1299	571	475	815	469	790	843	1003	624	771	841	644	1153	437	657	641	2316	241
ENSG00000062598	2714	5785	6695	4511	3160	5030	3739	4061	5726	7170	4702	5217	4271	7825	6801	4910	3766	3755	1071	8403	5822	4557	5446	6462	2021	2611	4930	1166	2817	3136	2936	4932	3745	4317	7393	4389	4941	5156	6502	5246	4598	2342	5081	7804	4623	3101	9891	6076	2183
ENSG00000062650	3263	1862	2876	1085	2509	1681	1738	1843	3266	4362	2015	2714	769	1586	3036	1306	2986	1420	312	3380	1485	4815	4939	1919	1407	670	1535	578	3806	465	2377	744	2385	3367	4692	2411	3656	951	2325	3207	3143	1843	2913	3197	769	1372	1397	2844	2068
ENSG00000062716	2589	8940	10036	5396	9285	10568	12966	15889	8888	13697	10117	6558	5924	9646	8173	1885	7487	8155	1850	12841	10376	12436	14072	8158	9849	4173	3328	4274	8041	3346	7860	2873	12859	9697	10930	7393	14904	2648	8246	8814	10360	4053	11211	10561	2347	5546	8808	9081	13757
ENSG00000062725	2248	2048	3350	1665	1607	3326	1798	1833	3238	3517	3449	2044	966	2065	1920	734	2162	2255	363	2553	902	3241	4594	3794	1703	312	968	312	4842	300	1337	606	1673	2576	5087	3804	2760	865	1980	2576	4323	1120	5470	4419	510	885	2370	2707	1279
ENSG00000062822	3251	1700	3297	1494	5192	1739	4061	4376	1808	2033	1788	1964	1153	2958	3011	2623	2647	2497	1104	2923	2400	3883	2281	2145	2479	3169	3009	3266	2381	3253	3613	2060	2112	2275	2656	2651	3719	2545	2629	2822	3383	2317	1872	3423	4440	1710	4076	2635	730
ENSG00000063015	285	1	16	1	2	4	3	0	3	0	6	2	0	1	5	5	2	11	3	5	0	4	13	0	5	1	16	1	5	5	5	1	5	2	24	13	0	1	4	5	11	4	1	7	2	4	9	4	4
ENSG00000063046	23308	9665	20934	9223	34018	19195	15597	16749	7955	17038	20174	10137	10780	26871	18029	27096	36280	17077	4908	17764	12914	36515	39206	39010	18439	5938	14670	10209	45520	7250	18548	16512	11025	15729	29269	20069	31511	20800	10675	13136	20353	11502	37086	38256	5679	30556	14744	31630	22445
ENSG00000063127	107	53	285	110	1175	228	270	123	56	21	82	220	126	234	89	47	636	376	142	74	47	303	367	201	153	154	90	25	298	349	282	52	98	391	205	240	171	274	16	215	172	47	278	431	231	162	74	355	322
ENSG00000063169	2183	724	1258	936	1334	1443	1765	860	1029	751	1060	778	787	2724	877	1614	1794	1333	759	1730	702	1675	1213	1212	1078	1448	983	953	1530	826	1372	1550	1270	884	1820	1251	2030	1345	1747	1303	765	559	1691	1535	1931	1148	1932	2502	909
ENSG00000063176	1493	1131	1980	1012	1087	1487	843	815	3228	1152	773	1178	988	1023	2439	1837	1306	1967	292	2062	1465	900	1159	1646	1405	2799	1192	1244	743	1448	865	2367	1526	1152	2155	1798	2036	1369	1067	1312	1309	992	2212	1953	2212	955	1441	1851	483
ENSG00000063177	113775	38036	21764	24410	92050	39018	59067	32350	30472	26111	23614	16725	86289	46394	51721	93823	89341	36735	60760	36346	23946	44160	35881	59808	48335	51394	34358	69014	50041	114367	62043	65354	30183	19575	50984	28880	48070	45208	24830	22125	23982	29538	37514	50736	74180	100377	73730	48385	56233
ENSG00000063180	1736	1504	858	891	951	1169	315	460	914	887	869	671	1887	353	887	2751	778	362	238	885	1025	1044	1270	1413	539	675	156	554	107	222	555	443	2143	293	1306	945	1453	346	584	362	1172	230	1003	340	1941	662	1001	1392	319
ENSG00000063241	2245	2860	3581	2644	4928	3346	2522	2593	4836	1752	3172	3741	3383	2828	7487	5133	4965	4492	2126	6808	1532	4483	3157	3463	4905	6932	2194	2705	3805	11708	2960	7198	3292	2202	5857	3715	7537	4885	1842	2327	6464	2744	4020	4795	6437	2589	5211	5327	2043
ENSG00000063244	13280	9287	14498	8484	14245	14876	10457	10503	10469	7672	10118	6551	7880	13306	11054	11694	15495	13780	6564	15337	7475	12657	21806	10985	12683	12405	10342	9242	14512	7261	11643	26222	13260	10902	12574	15128	23837	11183	10043	11884	10962	11777	14454	13650	17955	8896	14829	11984	5213
ENSG00000063245	9984	10282	12292	7948	13101	10375	12734	11741	9396	5123	7791	4377	11540	16704	17878	18470	14330	10388	6100	17075	11662	13885	10103	10162	13371	17541	14372	17174	17062	17645	11533	18592	9920	7179	13249	11555	26009	14314	6870	11799	16373	5598	11724	11687	23195	8623	15558	17227	5788
ENSG00000063322	3820	4999	3992	2536	4061	3945	7439	2526	4770	3562	3394	4010	3787	3746	5040	3971	4458	4817	1730	5448	2221	6245	5531	4935	3878	3407	2395	2475	1809	2062	3172	3235	3817	3746	8040	4176	7660	3250	3745	5303	4152	2361	5503	4032	5479	2779	6521	3501	3374
ENSG00000063438	351	1000	4619	114	312	853	455	1233	317	657	117	356	850	1003	4910	662	162	230	90	1785	782	2029	382	74	243	952	1522	324	146	277	1360	514	1428	285	253	3163	249	860	1036	265	691	146	148	1289	300	181	1731	247	1212
ENSG00000063515	6	1	1	0	4	0	0	0	0	0	0	5	1	0	0	0	0	0	0	0	1	0	1	1	0	3	0	0	1	28	3	2	0	0	0	0	0	2	1	0	0	1	1	2	0	1	0	0	0
ENSG00000063587	1302	618	1445	876	1175	1080	1012	844	1860	1271	1132	787	939	1127	2320	1420	1200	1149	206	2033	800	436	1747	1350	810	853	775	498	2546	317	955	1690	1538	3521	1747	1963	988	981	740	1798	2712	1589	1448	1976	1476	973	1355	3260	962
ENSG00000063601	5146	885	1715	1272	787	2005	843	1301	2024	3404	1698	1435	1192	526	2548	2213	2242	1953	562	1497	992	2050	2012	3148	1644	555	1094	658	1306	997	1036	1412	2155	2001	2691	3028	1067	1118	1703	3504	2794	1275	3357	2723	1213	1192	2811	2268	1039
ENSG00000063660	48820	16347	740	6507	1980	6504	718	1180	19660	438	6584	2240	5853	9329	8379	23618	1256	2284	707	8509	5008	4400	11280	2261	7848	7508	2278	797	11447	2910	2767	2861	2824	1717	3604	1577	20217	3053	4361	1118	29313	1235	2921	4442	2828	2480	12229	2404	8771
ENSG00000063761	475	1188	1328	616	1351	912	519	877	1607	1138	1012	649	1203	824	2712	1976	920	1710	252	1564	1349	909	1207	1532	1075	2519	1862	1395	175	843	665	1668	1298	438	1020	833	411	2167	821	1021	732	775	1445	1687	1197	1071	2043	2563	963
ENSG00000063854	904	2718	1995	732	1574	2198	1900	2373	3918	2655	1148	4143	2856	1334	2236	3672	2565	1823	2524	3785	2987	1795	1608	2372	2013	4236	1999	3199	1012	1346	1696	3598	3405	2631	2662	2366	2738	1753	3486	3546	1535	2217	2906	1893	2784	1865	3927	2912	1791
ENSG00000063978	3394	3380	6360	3002	5603	3901	4038	4376	5335	2554	3952	4030	1870	5924	6420	2563	5338	4240	706	8844	4531	4709	6460	4369	3330	2240	3488	2056	4526	1610	3785	4853	4585	7633	5002	5560	12556	3867	4367	7818	8126	3252	5340	5284	4175	1825	2773	5962	1590
ENSG00000064012	1633	1053	1505	936	1201	2366	409	366	2434	1082	2425	1932	650	469	1066	991	1605	1352	154	1169	188	1553	1464	1546	869	184	433	229	414	149	573	253	1223	1083	2220	2975	738	500	707	1902	2644	902	1953	1122	815	942	847	1752	806
ENSG00000064042	472	42	56	398	431	790	2752	55	134	71	682	84	262	2407	327	423	166	1518	30	876	85	511	743	114	242	59	217	35	1796	23	203	245	241	494	9793	1641	2224	740	1058	146	5244	225	1369	1061	34	177	1383	2363	481
ENSG00000064102	1505	2750	3089	1042	2945	3025	2218	1049	2074	4948	2590	1703	747	1526	2056	1158	2090	1237	338	2217	637	4986	5146	2461	1498	356	782	426	2524	223	1562	1186	1414	3141	2315	2404	2605	600	1986	3273	2983	2867	3838	2900	523	1840	2814	2403	1404
ENSG00000064115	2568	12689	9705	4548	4005	8380	4172	3790	11174	20256	8703	7403	4144	10788	15336	5841	5216	7482	749	8874	7699	7931	5144	15481	4999	2752	5409	3108	3322	840	2900	5147	6390	23737	22118	10306	4531	3880	8466	13537	11677	5487	26756	15631	3616	4458	13738	5007	1808
ENSG00000064195	2628	9	30	20	20	42	5	26	21	0	61	55	380	305	217	931	80	26	2	28	8	55	205	295	438	11	198	9	209	250	11	6	2	353	10	1	3	270	5	65	94	142	245	98	37	10	8	64	2
ENSG00000064199	549	239	573	144	293	413	142	127	88	197	135	181	160	40	395	146	207	183	49	778	129	257	436	637	178	306	60	99	87	59	205	92	393	367	360	165	574	85	293	606	98	153	322	185	126	76	247	345	171
ENSG00000064201	105	63	108	61	543	31	34	12	37	50	92	178	26	37	30	42	55	13	1	26	17	37	938	46	73	7	104	21	25	23	123	11	161	18	76	124	51	47	66	15	15	25	26	73	265	194	9	35	23
ENSG00000064205	355	351	1093	232	13	666	6688	665	1867	650	191	341	2444	1051	2056	2992	931	230	6	1791	1580	189	765	343	87	134	4737	959	676	2772	2702	744	1188	657	349	943	165	12341	1036	345	310	641	798	519	257	295	3449	563	52
ENSG00000064218	31	15	10	24	9	7	10	4	12	11	5	5	21	31	43	6	5	13	2	10	5	6	42	9	7	5	3	10	8	2	6	23	37	2	59	8	12	23	23	24	4	17	5	9	11	2	31	40	6
ENSG00000064225	1242	2798	3651	4496	2929	12841	3448	1630	20534	11201	5792	11875	5230	2278	3308	3190	14231	4896	2515	9469	4794	5798	14439	1582	9770	631	3506	2241	560	681	3233	3080	6485	9236	17227	16240	1380	790	9323	11767	13083	2533	22754	9630	1523	8944	7252	5401	6724
ENSG00000064270	1622	7	16	85	15	52	16	51	16	5	39	42	173	26	94	545	86	40	4	24	1	12	9	23	293	18	148	9	12	7	12	10	20	452	10	11	15	113	8	82	7	148	254	94	16	20	23	27	21
ENSG00000064300	702	26777	1597	16375	64	236	303	178	43674	2167	2344	201	1258	3786	8938	3796	3289	1260	118	11067	257	6843	775	150	1052	87	1173	522	1680	177	156	606	319	99	2181	440	204039	1266	21303	71	5036	5965	353	189	10634	328	1805	604	171
ENSG00000064309	1145	936	2443	499	406	1404	981	337	445	249	726	362	1175	2540	2096	267	481	531	213	654	657	3305	1311	635	639	63	2637	566	324	111	622	1279	1442	806	1431	1075	515	698	1108	3770	1082	370	1873	625	370	722	2900	1192	295
ENSG00000064313	1531	1670	3830	996	2488	1830	1251	1146	2371	2094	2739	1480	398	1393	1508	734	1625	1477	324	1580	614	5167	10246	1766	991	205	657	124	3807	318	1873	328	1853	1884	2529	3172	3966	771	1240	2566	2068	1094	2192	3125	483	763	1282	1453	2515
ENSG00000064393	2911	13034	13537	1803	8232	4482	7934	4969	3984	676	15871	3746	10033	40342	9602	5130	5942	4315	2759	6745	2782	2124	4515	4312	7201	2582	14379	5333	13544	2702	6814	6717	1833	12369	8024	16901	8980	6318	6863	11750	3303	2554	4326	6474	5002	1653	34192	13906	3602
ENSG00000064419	3466	8309	8587	2793	6241	4117	3525	2804	5708	8160	5717	3303	2671	3927	11127	5374	5167	4888	1358	5359	4563	6695	5278	12518	5628	3358	5499	2068	5836	1571	3284	7582	5080	12484	9572	6445	8533	4740	7457	8981	5501	7012	5405	12112	3415	2113	5964	12405	2580
ENSG00000064489	78	8	9	21	52	37	49	21	82	52	12	11	17	55	37	43	42	15	9	8	6	27	27	28	37	16	9	11	15	16	28	7	40	15	12	42	127	28	4	2	13	18	10	10	9	20	11	23	11
ENSG00000064490	2469	2062	2622	2612	3755	3872	2899	1449	3688	2716	2270	1923	4224	1195	3953	5152	2981	2475	2913	3636	1869	3191	2379	3263	3710	5805	2396	3711	1188	4085	2724	4876	2660	1352	2669	3346	2914	3056	2456	2010	4250	2173	3109	3564	2209	3052	5436	4330	1900
ENSG00000064545	1278	1826	2054	1476	4582	1914	1481	1995	2451	1271	1390	1390	2499	1106	4722	2903	2687	2295	1482	2974	2129	3455	3032	3393	2277	4998	2704	2768	1085	5928	1928	4822	3218	1306	1670	2524	3049	4817	1436	1003	2351	1328	2635	3623	980	1967	4093	3052	2444
ENSG00000064547	1529	676	1974	175	298	535	130	236	190	267	137	322	717	473	2661	703	690	341	143	808	177	628	154	229	654	524	247	894	287	2158	385	114	586	434	194	1355	358	1058	217	601	252	584	289	304	882	422	1280	379	274
ENSG00000064601	2656	36557	42749	22288	14398	15035	14880	48448	27899	22699	32065	29730	23724	17617	65094	37405	39454	24390	10470	47745	23909	24784	24613	22566	12896	40481	30685	28528	9152	20270	13385	44101	38494	48251	33674	18012	40428	21808	22455	30070	46185	17808	15846	41350	35465	8962	37550	36739	12242
ENSG00000064607	3406	1407	4651	2380	5073	4829	1612	1422	3973	2524	2300	2855	1130	1351	3150	2076	2841	3369	465	2693	1502	3457	4026	4673	2593	2088	1579	945	1760	894	1698	2714	2825	3284	3027	6363	5001	2177	3960	2943	3657	1183	5172	3918	1029	2678	3004	5728	1597
ENSG00000064651	1051	1311	1949	2557	1039	2742	2322	885	2900	2567	1086	1294	853	3549	3449	2467	1396	2822	124	2040	356	2874	3638	3760	1610	240	977	154	2450	139	543	767	2727	2171	5747	2305	3617	2207	1012	1885	2746	771	2619	2918	468	418	4857	2598	332
ENSG00000064652	416	564	500	1280	80	1051	1080	843	1208	1713	590	1015	541	1168	4185	649	261	516	30	1411	341	528	543	166	1172	924	741	103	49	40	312	865	722	886	2038	407	1983	962	177	715	833	549	876	332	493	286	1808	851	364
ENSG00000064655	97	21	39	23	79	23	30	47	121	80	153	144	270	150	168	783	74	111	21	35	88	51	47	61	94	6	119	35	47	9	9	43	101	277	44	46	140	343	103	60	105	142	44	42	188	30	23	43	11
ENSG00000064666	15102	3607	4988	2760	2025	4913	5910	4809	3971	2702	3645	2010	7755	3277	10307	12022	4275	2928	761	2067	4185	18453	11606	4192	6398	7069	7460	10247	1664	2490	2407	2696	4988	4117	3059	3009	9685	11120	3188	1838	1383	3571	5546	4720	8804	3418	6423	4036	2480
ENSG00000064687	661	442	2499	698	1930	6889	1939	2663	1140	996	702	2499	945	194	1963	3253	1178	1698	1396	1113	2010	811	1678	1919	2025	1616	1346	1068	2012	8244	862	1457	2143	1080	1129	2234	901	1863	2036	1094	763	574	2398	1501	968	1405	1178	1051	1129
ENSG00000064692	10252	5	6	4	34	13	10	21	23	3	5	7	52	5	16	105	12	23	7	8	9	7	26	24	40	8	1	18	21	3	15	3	12	32	55	21	37	133	30	3	18	61	1	23	3	11	21	55	25
ENSG00000064703	1646	1190	1895	907	946	1746	1082	914	644	1612	1096	1116	340	1080	1233	860	1460	1229	359	1917	563	2261	2368	2596	1014	358	683	285	826	253	1118	845	773	1605	2434	1538	1260	625	1965	1869	1484	1666	1711	2118	562	495	771	1341	1003
ENSG00000064726	5364	3406	9463	2873	5815	5594	4791	1945	6171	6168	5428	3374	1393	3151	4647	2270	4813	4184	422	5432	2363	6564	14386	6742	2883	571	1667	452	4199	753	3061	2165	3112	7823	7578	6767	8722	1256	3719	5883	8456	3435	7008	5580	1375	1400	2738	5953	2353
ENSG00000064763	281	87	154	635	3529	1402	4770	59	2435	1167	4765	1428	1985	7005	162	555	2545	1358	18	2489	1844	3184	9064	1756	591	146	1631	34	1714	374	2297	686	1470	2008	1299	961	1756	1749	633	2304	1867	1090	5657	3008	61	1026	2118	571	2733
ENSG00000064787	21	21	9	40	7	7	6	3	300	15	8	252	15	3	13	15	28	16	7	21	4	7	15	12	16	20	15	7	7	6	10	13	6	30	82	61	631	63	0	13	67	133	6	21	5	8	7	100	7
ENSG00000064835	0	1	0	0	2	0	0	0	0	1	0	1	3	0	0	0	3	0	0	2	0	0	2	0	3	0	1	0	0	0	2	1	1	2	0	2	3	0	0	0	2	0	2	3	0	1	0	6	1
ENSG00000064886	24	21	468	207	87	100	337	63	104	56	259	574	519	113	252	997	398	1183	12	85	134	113	1580	51	371	33	212	49	1915	601	346	117	111	422	73	1168	71	1096	778	7	5525	337	61	52	472	47	16	1268	28
ENSG00000064932	3854	2974	9947	3920	8376	13771	6606	7721	2422	2705	5393	6673	3745	5592	7005	11219	7430	4890	2395	10209	6822	10048	9142	5016	7095	5440	4969	4233	9197	8072	7358	12734	6698	4757	6872	5241	6963	9684	6999	3052	7495	3617	9441	7863	5607	4672	9047	7280	3387
ENSG00000064933	863	499	974	591	924	924	315	393	818	1422	1078	886	225	236	682	217	686	383	151	447	148	1644	1229	812	688	172	153	103	579	119	358	139	497	1082	1254	1266	618	120	366	1215	667	779	1244	679	110	519	447	896	728
ENSG00000064961	6436	6070	32140	16103	15681	23129	16103	19207	5726	8325	7507	23526	14452	8359	36239	10853	13058	10800	12164	20241	6082	19405	15035	7863	11657	19872	7799	16147	8224	30305	26845	22381	17709	6815	9111	11477	9522	14209	24083	13105	14221	6398	10159	24546	8502	8644	17547	15113	4003
ENSG00000064989	457	151	98	441	905	82	211	103	353	166	425	66	173	105	452	168	159	165	47	129	85	262	1365	366	286	61	27	39	443	51	148	65	171	471	2011	304	377	310	228	304	97	404	288	509	71	89	264	338	272
ENSG00000064995	2437	1465	1229	1449	5199	3145	2301	1483	1823	1992	2993	1420	1589	1023	1232	945	3163	2284	465	1913	808	3200	5224	1980	2297	1110	777	519	2199	795	3225	554	1448	1891	3369	2894	2857	1306	938	2840	2401	1480	3617	4295	775	2038	1405	4742	1569
ENSG00000064999	7477	23634	4441	18695	6587	16459	4624	3702	21049	4757	7198	1932	5211	18100	13539	49401	17631	9812	5135	9726	2738	18741	11772	25692	57910	1863	6163	1195	3252	1553	4103	6177	3892	5382	79976	58032	11592	6439	4278	16018	13358	4705	26993	41707	19375	6955	10373	20451	1865
ENSG00000065000	9441	10080	23461	8135	19001	13755	15792	24980	8653	13411	15192	15309	8885	14310	28769	17247	19756	18447	5244	22994	17276	19641	24111	18843	12401	18364	14189	14938	15534	9214	13184	27217	14569	14161	17892	22429	17310	14434	16210	9438	25482	12741	21294	20787	8713	7830	25180	31363	7864
ENSG00000065029	2031	2062	1516	1742	5409	2056	1007	2134	2449	2456	2662	1691	1814	1634	3888	2073	3929	2795	894	1435	1108	2627	4478	3470	1468	1306	1891	1275	994	1350	2037	2129	2880	3129	1937	4137	2489	1380	606	4007	1622	1314	4031	3782	1840	3717	3392	5558	3168
ENSG00000065054	1967	3457	2001	2623	2220	1223	945	1050	1750	382	992	322	2883	1934	3706	3361	759	1550	1746	1992	644	1543	2357	1413	2213	2597	761	2871	2564	1823	1314	2702	1616	543	3649	1390	1065	3015	1481	1491	1275	1600	1531	1686	2151	2683	2844	1244	2319
ENSG00000065057	586	1505	1537	411	1777	1006	915	1239	1118	634	749	1005	1326	782	1386	1331	1652	701	695	1721	581	1866	726	1140	1377	1774	1060	1877	703	2503	1574	1407	921	833	900	833	712	1337	1097	929	1098	1859	869	957	1025	1330	1823	1377	628
ENSG00000065060	1235	2054	1487	653	2172	1422	2633	1758	2032	3253	3116	1738	887	1225	2567	1248	3266	2479	501	2517	1337	6592	7623	3814	931	919	2020	767	3591	571	2088	767	1470	3082	2662	2660	2967	1602	1360	4767	2112	1276	3533	5801	1185	1877	2250	2860	1885
ENSG00000065135	5137	4010	7368	2799	5732	5707	6347	4042	3214	6208	6107	4407	2305	3681	5297	2427	5190	4160	1714	6934	4050	7871	11692	4618	5307	1921	2582	1753	2570	1159	5123	2098	4211	7520	6152	4461	13354	2445	4483	8211	5897	7143	7177	6302	1887	1271	2728	6125	2293
ENSG00000065150	10193	5914	21954	7045	9726	10438	2597	6016	10435	12135	8492	2831	4029	7146	11054	9406	10707	9600	1476	13043	5743	19287	22964	14284	7078	1125	4404	2171	9120	658	5747	3704	6042	7927	19302	24167	10117	4242	4093	10015	16572	6896	13920	9906	2619	5531	10615	14139	5376
ENSG00000065154	9192	4511	5081	2760	4250	4262	3415	4795	7343	10293	3704	10345	2112	3018	7965	3709	7048	3185	730	14010	6388	10424	8242	4986	3326	2716	4639	1733	5672	1233	3771	4197	5701	11001	6710	5251	3008	3825	7734	6661	4170	4623	5555	6927	2161	2797	4981	4354	3292
ENSG00000065183	2449	4367	6341	1706	3405	4312	3616	2768	2339	4756	4590	1714	1521	3116	4939	3044	3663	4425	562	5623	2481	7110	11328	8661	2485	909	2271	982	2309	1076	3248	3391	3344	5326	6188	6831	4488	1976	2885	4824	7772	4990	6116	9829	1867	1049	2427	3062	1502
ENSG00000065243	2895	2123	3387	1211	2382	3435	1587	1724	1972	4334	3009	2098	400	2137	1707	671	2401	727	374	1981	588	4695	5022	3324	1799	104	792	245	1537	181	1531	601	1375	3766	3549	3232	4093	370	1264	5212	2750	1522	4671	3250	879	738	965	2241	3306
ENSG00000065268	2396	836	2784	1974	4808	3048	2199	1995	1599	1185	1397	1484	2456	1207	2543	4254	2616	1920	2095	2143	1387	3753	2134	2165	3581	2810	1413	2644	1298	4651	2402	4648	1653	724	1883	1620	2136	3087	1811	1061	4785	1777	3537	2077	1653	2022	3390	3322	1582
ENSG00000065308	5417	5019	3656	5039	3304	4756	5897	3246	8059	8868	7056	2037	3141	8397	8202	5078	3506	5197	598	2339	2591	17814	14578	8770	4001	1364	3072	1995	5869	1227	5809	5601	3763	3990	9946	6484	11701	8663	1753	3252	10883	3598	5425	8971	5466	2497	6008	10702	2040
ENSG00000065320	10596	28	110	345	220	171	118	97	719	23	44	306	827	24	212	937	40	327	1	178	275	1018	590	51	134	951	257	61	798	130	104	12	907	88	115	55	3703	1433	1992	185	337	146	111	670	261	281	604	63	40
ENSG00000065325	4	0	0	0	3	1	2	0	2	1	0	4	0	6	1	0	0	0	0	1	0	2	2	0	0	12	1	9	0	0	1	3	3	15	0	1	1	4	0	0	12	1	1	2	0	0	34	2	17
ENSG00000065328	380	498	594	555	596	171	777	564	270	911	312	319	87	100	614	194	581	401	80	634	197	894	1049	413	379	194	240	188	544	100	497	111	455	400	486	639	1559	181	285	1068	631	793	340	919	194	249	488	422	94
ENSG00000065357	1943	647	1135	1003	1005	777	692	290	1156	611	2167	907	1605	1443	1168	2969	926	829	71	455	386	998	1612	761	1409	305	1028	730	453	261	1044	190	1180	1485	1153	1840	404	1693	591	468	1363	597	2121	826	1985	1538	325	607	594
ENSG00000065361	4850	33343	33677	34661	19359	51964	14106	9379	24899	58584	16215	15489	10860	89657	19261	47933	63625	40591	4221	64449	17933	64912	38123	137234	50478	2563	26761	7559	97678	12119	16886	25560	7589	12783	80533	59647	11952	27477	50922	55246	50775	23464	78072	66029	51170	36444	46927	93728	2063
ENSG00000065371	1	186	1386	1189	98	729	873	851	2164	2378	207	686	761	60	431	1244	904	544	785	1028	586	379	144	1086	535	1633	617	747	335	153	290	715	803	1430	4035	1939	191	1960	2012	2411	113	1599	455	1251	452	274	1575	4585	6
ENSG00000065413	226	1162	2637	1271	5585	4081	1899	783	3250	3653	2344	1537	594	1654	1177	698	2484	722	400	1923	1263	2247	4765	2281	1750	306	690	414	4290	481	1085	136	1086	1570	4366	3004	1142	571	1644	1740	4403	330	3242	2438	401	1474	1869	1642	2143
ENSG00000065427	8599	12164	12009	5743	12814	9972	6093	7776	8119	11163	16620	6669	10626	3716	18203	10910	14104	10077	2693	14403	3694	14589	16257	11863	11065	8084	3686	7943	5005	4573	8189	10459	8007	11711	13419	6878	8227	7568	6932	10770	8312	10871	11395	6514	8170	8657	16452	14019	6254
ENSG00000065457	981	2173	4066	869	2443	2391	568	850	2459	2836	2053	1286	853	624	2907	1419	1127	2066	253	1967	683	2053	5005	2957	1096	693	418	554	747	407	604	1149	1567	3926	3396	1633	818	1033	938	4833	1012	1080	2484	1617	1222	887	2086	3304	686
ENSG00000065485	356	2101	3125	1348	1532	1096	914	516	3030	1693	2121	1113	1242	441	3088	1819	1466	1600	566	1532	502	3224	2111	631	1487	1587	469	797	4375	968	815	3619	1207	3894	3323	3279	1222	1749	1227	2449	2914	2229	1003	2315	2366	801	2167	4869	366
ENSG00000065491	1365	1383	592	631	1641	1102	1684	801	1502	2505	1834	801	1133	1171	2081	1330	1934	1334	483	1442	1106	2945	2229	1829	882	835	1280	822	943	743	1963	1358	1215	1726	1554	1334	1542	1343	500	1927	1463	865	2101	2492	1076	1272	2056	2346	1190
ENSG00000065518	3495	2779	3381	2351	3250	6206	3114	2018	4733	5214	3702	7174	6875	1636	8035	5585	7459	2873	5691	4706	4458	4571	7462	2098	4737	16448	4626	6935	2180	3017	3017	10287	5280	6791	4783	4232	5780	3372	9396	6502	4099	3735	5756	5059	5516	4928	6704	5134	2499
ENSG00000065526	7043	5501	6887	2613	7639	4546	7672	2687	4795	6631	4140	2492	1704	10726	6120	7274	5241	5103	1395	5186	2561	8758	9495	5489	3007	1504	3649	2304	10690	1952	3641	4951	4159	5995	7498	5592	7875	6430	3718	4747	3694	3129	7799	3907	6165	1659	4852	5109	1439
ENSG00000065534	2718	431	1867	966	1760	815	1619	1256	1789	1608	1153	515	2096	1848	2377	3135	1001	1521	66	660	413	4522	3821	1003	790	332	460	348	2875	362	1650	649	1805	1622	4141	2419	4273	4863	2025	642	3315	1494	2519	1288	370	518	3550	2003	1110
ENSG00000065548	2519	3766	4176	2204	4232	3718	3334	1961	3406	4197	4877	3112	1285	1728	3892	1358	2285	2081	600	2532	855	4214	11337	3032	2421	686	970	649	2810	491	2071	1003	2501	7256	4453	4048	4150	679	2794	4221	4214	6230	3847	4260	749	1464	2048	3617	2380
ENSG00000065559	2074	1036	3106	1041	866	1773	857	1113	2232	2152	2378	1543	850	3438	1362	1247	1469	1860	188	2336	826	1622	3036	2111	1634	551	857	450	676	322	1180	498	1770	1782	2593	2840	1108	812	1113	1999	2667	1087	3140	2850	370	695	1703	1664	1130
ENSG00000065600	655	1364	3572	281	1286	2103	962	510	534	1163	911	675	534	355	1628	438	1224	666	122	2053	1355	1116	1149	2133	471	442	376	318	1574	428	2342	586	1229	1061	1400	1275	755	351	1482	1602	1150	702	2754	2224	533	447	1930	1059	1351
ENSG00000065609	0	0	0	0	0	0	1	0	0	0	0	1	2	2	1	0	3	0	0	5	1	0	17	0	0	0	1	1	0	4	3	0	1	2	0	1	7	1	1	0	3	0	0	0	0	2	0	0	11
ENSG00000065613	3032	1041	2377	1464	2912	1872	1765	1607	2330	8966	2196	4258	783	1285	3002	1735	4644	971	322	1967	745	5569	4868	1278	2017	525	1303	236	4860	668	2706	503	2735	3699	4498	2446	5839	682	1622	2777	3365	1693	3860	2788	420	1130	976	2573	2492
ENSG00000065615	584	271	588	322	376	462	490	345	1155	1315	622	539	317	502	863	367	590	433	201	1106	452	616	1776	337	428	146	464	60	1197	271	1420	166	573	1923	545	763	1298	189	566	1570	1011	633	922	541	118	236	802	81	230
ENSG00000065618	34765	7	43	5153	3	644	49	1592	20	9	7182	49	8439	3	13947	16653	2871	1808	2	40	16	2018	27	2824	9793	203	5160	126	455	55	10	25	37	15582	293	40	136	15672	105	2118	8	2109	5925	3649	6259	320	581	113	9
ENSG00000065621	3244	262	481	63	42	47	222	213	53	20	99	153	201	20	416	368	177	69	52	69	103	78	84	44	150	398	103	335	33	42	95	547	325	850	23	65	84	107	183	335	288	346	110	47	151	76	165	229	78
ENSG00000065665	543	836	433	483	293	516	497	306	300	407	265	370	189	312	429	165	327	194	67	514	330	282	311	350	310	277	275	240	398	197	255	129	541	259	495	740	514	190	277	1080	146	223	462	327	270	416	429	314	301
ENSG00000065675	16	6	10	63	61	49	122	24	24	99	61	217	134	21	80	63	97	10	0	37	32	30	15	27	43	4	184	64	506	24	327	17	156	82	37	13	65	80	162	21	21	74	37	30	49	311	4	15	53
ENSG00000065717	2262	239	113	2192	994	151	123	80	420	549	117	37	785	712	281	1303	85	189	40	114	690	845	657	247	641	422	60	171	201	785	130	236	815	68	779	312	197	706	113	43	139	104	590	890	90	885	289	143	703
ENSG00000065802	2083	1402	2446	1798	1589	2321	2010	2800	4155	1044	3623	983	1484	2213	3771	2509	3082	3298	308	2029	1489	2376	3587	2130	1554	2113	1529	759	826	440	1801	1542	2263	1707	3305	3160	3387	1337	1021	1408	2978	557	3603	4191	2385	1286	4508	755	1148
ENSG00000065809	2021	1590	319	1135	623	379	642	100	597	557	398	680	491	586	2090	518	434	253	24	275	377	537	818	220	428	371	543	139	1594	120	1806	304	1817	896	863	349	1917	607	922	1820	330	1001	160	501	272	865	802	1061	800
ENSG00000065833	156	523	153	148	92	232	56	64	1038	94	227	108	142	205	465	707	209	519	7	432	25	21	691	142	722	207	217	21	507	175	156	186	160	806	205	1646	574	135	222	945	4575	775	597	234	30	64	627	67	420
ENSG00000065882	2506	1637	3479	2605	7274	3106	6765	265	6617	2226	3645	2454	2223	2449	4458	1978	3636	4788	194	3699	1639	1756	7144	4437	2536	2560	1970	966	4019	790	2848	1229	2327	3303	4424	3759	5114	2486	2008	2947	5528	1863	3972	4740	1642	1803	2319	2842	2255
ENSG00000065883	2755	2766	5528	2975	5274	5634	3105	1510	5097	6047	2850	2406	1102	2949	3555	2999	2887	3084	636	3671	1970	3694	6701	3284	2226	793	1508	717	6441	695	1800	2845	2744	3250	6755	5806	3671	2746	3277	5741	4242	3684	4382	6300	1298	1793	2464	10707	2566
ENSG00000065911	876	5967	3834	947	6813	1522	2040	1262	2130	3106	2175	1835	880	3443	1985	788	1571	2469	909	2249	863	6879	7188	2805	2048	447	1291	478	5563	668	2657	1094	1489	6521	1614	1577	4825	991	897	2669	1988	3296	1111	3004	827	1040	872	1662	1949
ENSG00000065923	1388	559	356	1721	100	165	133	40	2862	616	413	197	153	197	165	738	244	153	9	169	69	94	215	97	317	20	253	42	301	34	244	57	1691	1499	1072	1065	2390	175	270	1023	300	443	462	144	259	455	197	679	99
ENSG00000065970	3350	1762	2370	1397	1793	1507	2011	899	2132	1885	1630	1140	1325	5204	2635	2547	2407	1749	403	2578	1474	2506	2948	1602	1106	1275	1616	869	2989	1526	1380	1733	1056	1965	1805	2408	1328	2404	2259	1907	1457	1388	2305	2365	2044	1131	4145	1923	859
ENSG00000065978	31892	56710	37781	15702	44620	26848	49503	38797	14227	25247	22415	22930	20654	20381	30247	22642	45443	28758	15659	58606	18257	38678	50803	24561	30134	25275	22160	27599	89579	18297	32833	30137	23899	41717	32390	31730	64390	21076	40571	40068	31308	30443	31002	42399	35571	11485	17649	25029	23905
ENSG00000065989	802	862	2258	551	627	1514	613	896	2242	436	1539	829	1256	2236	1992	2058	1108	1330	200	1775	1358	312	3334	1070	995	1328	763	1268	639	879	981	1124	502	529	1086	2742	348	1268	407	457	3335	612	2209	706	1549	1566	1471	531	1000
ENSG00000066027	1758	2076	4664	1862	3519	4323	1962	2083	1764	4962	2438	3524	2100	2194	3360	2003	5609	3145	281	4323	1514	4627	7470	8286	3515	976	1607	798	2844	606	4004	946	1498	3311	4843	6713	2875	2018	2205	5287	8041	2794	6636	5710	729	1298	2817	4013	3532
ENSG00000066032	20	1224	75	61	16	105	325	6	485	71	169	71	364	165	312	406	68	475	873	110	66	455	92	442	94	17	1670	0	57	122	53	500	259	211	748	485	1838	341	121	92	391	8	185	400	12	47	1879	420	7
ENSG00000066044	5839	4664	6302	4187	6627	6996	6174	4381	5895	5746	4777	3963	3944	4323	6023	6178	6610	5025	2307	8123	3798	7104	8054	5662	5651	4252	4059	3806	5042	3945	4917	5755	4924	3534	6473	6040	8047	5417	5721	4542	6733	3782	7043	6060	4044	3610	7958	7376	2927
ENSG00000066056	554	1066	374	740	1256	160	518	234	559	230	751	190	631	247	1607	1147	368	657	691	364	261	343	1582	832	560	609	168	1263	275	356	288	1188	553	333	1949	523	691	2167	767	404	265	563	198	735	551	330	1764	602	395
ENSG00000066084	3297	3230	8333	3128	4059	5569	3219	4398	3963	12286	4496	3148	1678	9547	3970	5224	7721	5140	624	6348	4652	8453	7861	7452	3017	931	2891	2116	9386	1209	3721	2867	2140	9102	9354	6865	3092	4124	7399	7942	6978	5265	10018	9549	1289	3377	5655	7588	2360
ENSG00000066117	5854	3980	8684	6306	5278	7003	5565	3637	3910	7603	4993	3738	2249	6465	6795	8109	8250	6745	2183	11257	4885	10200	9281	8631	6518	4836	6520	4268	19554	3714	5865	12399	3922	5581	7110	7005	6791	6261	7001	4680	7289	5783	7041	6000	4961	4576	12525	6366	3125
ENSG00000066135	3924	3309	5291	1990	2373	5191	2860	2790	3811	3694	3357	2913	1985	3638	3782	4453	3481	5251	724	4211	3020	5489	4995	3856	2708	2229	3146	1941	10191	1086	2419	3344	2345	3283	4622	4050	4305	4244	2960	2960	4063	2018	5582	5100	4478	783	2365	3431	1203
ENSG00000066136	3998	3386	3984	2541	4707	4878	4392	2613	4605	3101	3737	2651	3567	3284	6104	4615	4107	4494	1941	5652	2950	4503	5870	3846	4163	4325	2702	3002	4215	1973	2724	3531	2768	3005	3667	3868	4454	3606	4113	3179	4300	3293	5116	3611	4962	1360	3984	3452	2632
ENSG00000066185	49	265	165	94	222	247	137	23	468	413	198	270	134	129	184	346	203	227	92	308	153	65	217	368	189	194	219	211	153	105	156	168	61	30	330	277	123	101	28	314	171	92	262	300	131	74	211	330	92
ENSG00000066230	31	68	1041	115	617	437	21	39	238	27	8	46	1115	885	63	47	341	4127	3	139	23	556	10371	827	103	30	92	16	11729	383	598	25	887	65	537	19825	59	2800	288	126	37	37	87	75	206	142	40	986	730
ENSG00000066248	254	9	15	514	47	32	15	49	26	6	74	4	122	23	60	412	78	47	0	21	3	3	80	25	30	28	74	8	92	9	10	8	74	186	17	53	325	398	3	23	244	92	49	42	6	23	43	15	37
ENSG00000066279	671	649	5224	1203	2462	983	1102	952	1280	1167	1282	1474	76	86	867	472	1083	778	367	1400	133	2531	5721	1510	1428	437	88	74	2712	139	1257	293	688	1474	3061	2419	2831	76	290	3602	3032	2387	2665	4555	253	261	601	1350	392
ENSG00000066294	80	113	206	177	350	166	462	21	480	455	486	1007	153	966	400	631	324	87	27	150	211	148	612	133	44	21	796	146	119	126	955	66	1060	178	315	297	611	332	616	42	113	169	150	215	185	484	40	153	133
ENSG00000066322	2275	8365	6257	3898	4197	4216	8572	6032	12078	7564	5617	4851	6379	3565	12373	8987	6966	6538	1995	12192	8114	7224	6661	5863	5746	7506	4815	5954	8884	5081	3890	6233	7096	7923	5521	5192	17077	8382	6059	5702	5705	6647	5109	5743	10847	2194	4578	3827	2494
ENSG00000066336	350	328	633	498	534	630	2081	173	1099	755	1434	1316	1085	1491	1659	1977	1514	343	230	1019	1159	458	1029	335	409	549	2543	1557	217	1151	2899	795	2492	346	616	686	1425	1325	1634	134	690	865	324	337	1673	874	270	588	581
ENSG00000066379	1414	1066	335	624	2651	945	900	1029	1409	1169	1554	810	1480	936	1474	988	1667	1231	633	1252	887	1676	1897	1508	885	1232	865	873	706	1235	2002	945	1108	798	824	1655	1570	1357	996	1110	1200	920	1620	1470	1507	2123	1135	2419	1746
ENSG00000066382	85	278	4310	977	1851	1098	61	4	2251	873	510	635	239	30	7	1422	1805	1240	156	647	247	17	278	2705	896	30	425	8	242	117	108	212	280	312	1609	3163	27	199	783	1883	594	624	1459	59	529	839	874	1835	32
ENSG00000066405	9	13	24	10	30	68	5	1	44	20	9	5	2	13	6	4	9	20	1	2	8	30	6	4	9	2	8	1	11	0	3	0	515	11	16	43	11	2	9	2	20	7	42	12	2	25	4	15	12
ENSG00000066422	1397	668	1828	667	1433	1683	720	245	1118	1946	1168	956	292	601	625	464	840	368	206	790	287	2162	3103	693	821	78	293	92	1268	111	448	247	665	1806	2327	1691	1430	189	831	2042	1526	617	2324	1860	189	793	624	1962	647
ENSG00000066427	2092	1133	1328	698	1263	2171	607	777	960	1569	1228	1373	666	645	914	561	543	881	200	1000	479	1559	1849	709	1104	563	498	425	498	184	609	320	1190	851	1562	890	649	405	937	1788	1116	1125	1771	1445	407	981	891	863	1138
ENSG00000066455	2558	2457	4072	2628	2486	2841	2196	1956	4365	4690	3473	3247	1710	2505	5449	2145	1523	2641	425	3579	1289	3971	5839	3047	2316	1289	1270	717	1711	461	1690	2315	2474	3651	4511	2172	2038	1976	1785	4990	4307	3135	3150	4815	1059	1301	3499	5882	2284
ENSG00000066468	33672	2	23	137	6	23	26	61	15	8	133	13	220	5	416	649	111	117	8	43	268	69	15	115	207	12	56	11	43	7	47	23	25	563	27	16	37	341	15	108	105	245	197	97	61	173	55	40	184
ENSG00000066557	1093	586	1337	455	942	963	631	304	624	1308	911	662	106	280	392	121	725	423	160	991	185	1499	1905	826	564	31	172	43	848	51	755	119	367	1038	988	613	1730	98	488	1624	595	753	1186	857	181	166	206	819	564
ENSG00000066583	1493	412	1386	341	379	1190	765	514	386	639	584	835	315	358	597	518	719	465	420	1012	166	412	821	832	590	340	649	236	976	208	787	335	704	766	682	412	735	362	773	429	607	476	915	639	283	323	748	226	479
ENSG00000066629	175	395	148	197	362	101	986	47	526	67	156	198	177	666	563	479	142	76	21	510	275	103	591	181	507	317	171	47	1706	146	84	198	281	441	661	160	1135	706	222	168	1031	310	274	590	51	201	1612	901	221
ENSG00000066651	660	203	475	274	452	445	156	211	603	831	346	217	181	409	462	205	327	134	153	242	111	319	902	465	367	34	137	55	184	33	289	99	292	466	503	981	407	80	175	549	429	338	409	609	74	168	562	436	232
ENSG00000066654	3063	2393	2309	1372	2133	3161	1114	857	2092	3544	2151	1925	943	2217	2538	1003	2114	1420	386	2083	662	3128	3782	2794	1849	306	1040	330	2095	337	1996	691	1481	3228	3598	1678	2600	827	1711	3146	2618	2124	2795	3604	520	1256	2207	4218	2357
ENSG00000066697	670	1047	1885	1777	1143	2330	4330	1180	1244	2962	1263	968	644	857	2816	773	2633	1373	540	3479	2107	3026	2603	1649	853	2262	541	616	2024	891	1735	1258	1976	2919	2007	1001	2120	684	2116	3473	1721	3699	2660	2324	603	625	2714	1291	1106
ENSG00000066735	1976	450	66	144	393	293	330	100	272	35	61	99	254	118	370	447	92	60	47	69	425	364	1140	261	92	249	30	161	914	498	315	144	50	61	286	74	85	578	177	137	17	82	43	679	76	543	549	107	379
ENSG00000066739	3707	2808	2845	1995	1840	3938	1321	945	3220	3901	2602	2047	1067	3684	2723	2324	1535	3629	627	2852	1163	2623	6582	3374	1733	364	1012	383	1254	194	1853	894	1760	1727	5725	2248	1125	1152	1762	2775	3134	1502	5916	3330	672	2229	2890	2831	1891
ENSG00000066777	3445	1559	4044	1279	3395	2640	1474	2201	3242	3555	4977	2194	843	2606	3241	1644	2265	1739	215	2007	765	7760	12673	2143	1709	367	959	318	4133	713	2749	675	3854	2774	4086	5116	6268	1104	1637	2357	5046	1068	4505	5998	432	1203	2168	2300	6629
ENSG00000066813	1	0	0	0	2	2	1	0	0	0	0	0	1	2	3	0	0	3	0	2	2	0	1	6	0	0	0	1	0	2	15	0	3	0	0	13	7	0	1	0	0	1	0	1	0	5	0	1	135
ENSG00000066827	519	613	1011	488	946	896	618	636	751	1044	924	515	763	1044	1463	1076	1301	1110	191	1180	501	1587	1602	1703	717	497	1066	540	1988	600	915	843	1247	386	1155	1346	1547	1058	702	696	1554	511	1414	1343	1038	530	1662	801	639
ENSG00000066855	797	1388	1659	389	2493	1222	1379	1068	802	1282	1559	1323	327	851	1323	337	1060	682	236	1308	477	3431	9678	1397	635	332	427	189	1717	620	1400	227	1149	1256	1025	1468	2337	468	724	1480	1481	684	1167	2021	232	442	665	781	2221
ENSG00000066923	501	98	300	955	3709	976	1700	133	773	3669	74	938	111	242	634	206	335	92	661	377	84	59	250	422	576	2426	153	144	441	1614	2385	341	379	1073	280	346	2880	315	184	497	531	357	104	144	156	379	423	5192	78
ENSG00000066926	1227	1123	2915	1173	779	1309	1240	1595	1012	1224	1683	1743	695	1546	2380	1132	2496	1791	349	3420	1200	5853	3336	2150	1331	1049	1051	590	1995	317	1650	1353	1872	4608	3746	2085	767	1738	1780	2697	1535	981	2376	2209	752	696	1995	1943	886
ENSG00000066933	1365	1863	2856	1099	2060	2190	1093	924	2578	3038	1870	1416	738	2548	1724	1321	2188	1282	295	2171	730	2573	4029	1574	1358	407	874	285	4005	413	1425	853	1256	1523	3894	2043	5035	1104	1379	1881	2887	1258	2731	2164	635	1215	1747	1700	1026
ENSG00000067048	4	3	4095	1973	330	3	2	1587	3005	4367	409	2885	0	267	427	1392	1865	42	436	7	1	1	1	3027	0	1	1311	0	1973	5	0	0	10	6265	12	6303	2452	1087	2527	0	14345	536	308	407	753	0	0	5049	3236
ENSG00000067057	3181	7013	6385	6499	4557	3387	8215	15279	4913	6043	2662	26430	3189	5089	24621	5401	8913	5409	702	16925	6682	6334	7988	416	4428	12853	7490	12990	10284	8088	7600	9166	9297	8303	3275	1943	7701	5420	7588	19173	9381	5380	4539	3119	4630	3657	4650	525	2373
ENSG00000067064	1521	1668	2379	2270	3967	1806	4966	1562	2161	5494	2134	3501	1219	2449	2170	512	2495	995	275	4173	1461	3418	5318	2611	3195	341	1111	379	1573	647	3127	359	1470	2673	3481	3734	3065	664	2646	11766	4193	2919	2336	4645	358	1518	1913	3775	1404
ENSG00000067066	1260	2707	5228	2141	3859	5366	3289	1644	4059	11108	11814	6215	1824	2395	3230	2192	4928	3028	584	4494	1914	5038	6927	3252	2274	909	1333	1075	2758	277	2412	1496	2887	2450	5210	4193	3316	1514	2319	3010	6443	1897	4711	3344	1066	2116	2551	2226	4611
ENSG00000067082	2703	4573	9543	3224	10419	4848	11983	5718	4830	16687	5818	5954	3998	8516	6693	2614	10353	2631	882	14573	7568	18981	8841	4774	3247	2130	6088	3118	11492	3804	11211	1626	6962	5757	8242	2311	12972	4934	15492	15007	5472	6180	5521	5306	2149	6270	4979	3753	3955
ENSG00000067113	848	995	847	1820	3069	1362	1192	500	2309	1487	1360	641	2024	2551	1941	1315	1337	1080	443	1753	539	1713	1066	1063	1535	531	541	1089	3988	551	1033	752	924	775	2860	885	9667	2735	1575	551	3261	696	1449	1131	650	414	2488	1863	680
ENSG00000067141	10585	2309	5098	1442	3787	9524	2198	1195	9271	4867	3856	3096	3882	11777	2927	7320	7362	2998	742	8052	3877	961	2034	10871	6282	3892	10819	1414	17918	1145	5968	5863	1471	4562	7878	6329	3887	5538	6203	5823	6666	2020	9346	10104	4177	914	5894	8160	1753
ENSG00000067167	5632	16142	19108	7595	15401	10714	9466	9920	8516	24590	14020	6921	3928	16313	9660	3303	7927	6757	2118	11624	5625	23661	32975	13101	4742	1791	3665	2111	8610	5589	7611	3571	9881	13376	12244	19736	23947	3622	7817	11022	8472	3688	11282	13207	3676	3934	5355	10658	26103
ENSG00000067177	904	101	2	497	35	1630	15	21	3460	21	670	1072	1266	280	113	1574	25	21	3	1106	215	17	1248	3201	92	4	25	11	1466	65	42	295	277	370	2868	2768	28	127	247	1256	1822	126	272	1205	17	63	447	189	1289
ENSG00000067182	4852	13765	5852	5704	3856	8046	8077	4255	8621	7005	6812	2683	6665	16776	12023	11289	5155	5999	1031	8024	7206	7969	7887	4770	6612	5601	4373	4924	3489	3269	3787	10089	5652	4612	7739	6373	6603	8964	4108	4158	10135	4309	7196	6607	11291	4447	8809	7710	3374
ENSG00000067191	1661	207	362	857	310	970	358	311	566	196	208	259	264	244	277	281	436	281	198	481	245	458	325	267	364	370	194	270	393	647	543	100	507	280	248	855	978	285	315	300	353	184	341	207	234	432	330	153	227
ENSG00000067208	897	765	2938	1244	1334	2134	1620	715	1266	2893	2164	832	419	726	1211	442	1127	545	103	1106	473	3582	3567	1636	1227	107	359	191	1089	94	888	337	1326	2462	2702	1883	6665	330	937	2488	973	1029	2808	2325	657	345	785	2022	745
ENSG00000067221	857	749	931	1068	1638	781	900	403	1514	590	1019	1418	1098	832	1977	1905	1341	1337	271	1369	1482	677	1271	1058	1026	1482	1108	1247	452	845	573	2714	926	1298	1239	1801	2619	1098	1323	806	1124	1102	1616	914	1582	771	1168	1489	403
ENSG00000067225	37610	230450	177993	104364	63896	162702	80438	111807	201268	122071	94382	128737	71945	99416	228046	178968	83447	111114	24886	217834	119177	127808	235918	95519	127543	155857	71200	117758	109184	71985	76550	294825	104982	170468	114932	93592	259033	91901	190234	193181	220610	109224	132086	74708	256885	40533	103197	79107	18335
ENSG00000067248	1951	1093	3263	1703	2603	2336	1657	1150	2825	3148	2659	1919	907	1215	3165	1652	1978	1686	252	2347	936	3634	4644	3163	1547	475	845	343	2054	277	1380	1560	1943	1559	4082	1628	4299	968	2910	1670	2315	1239	4221	3087	271	387	2058	3743	1291
ENSG00000067334	2631	1328	4458	1931	4017	3424	2391	1542	1648	4550	3419	2660	693	994	3506	1124	2745	853	732	2464	848	4343	8071	2690	3710	1260	793	524	1511	229	2882	1516	2121	6673	4288	3470	5985	497	1564	5480	5035	4808	4086	5575	1146	773	933	5995	2700
ENSG00000067365	891	833	828	887	1228	945	300	300	785	522	807	442	644	815	968	614	785	816	211	657	407	915	962	561	1430	801	403	268	431	305	815	601	707	836	1023	1163	715	609	667	966	787	411	858	1254	871	876	1564	1380	611
ENSG00000067369	2435	1659	2245	1456	1285	3161	458	917	4415	3867	1919	4391	1056	1496	3905	3232	2102	1860	317	2873	1252	4668	1314	3847	2033	1058	1703	732	1951	189	1493	5704	2669	4478	6517	4020	2315	1848	4188	2635	5147	1397	4948	5833	1041	1474	3903	4415	912
ENSG00000067445	3704	1249	2768	2126	2744	3711	356	994	3269	676	2245	1638	1522	1207	1056	953	1628	1867	304	743	486	1163	3421	3153	2010	601	1148	293	1607	330	1893	838	609	53	2071	7683	1029	1386	1264	1853	2385	362	2002	5639	1439	3696	884	4277	1295
ENSG00000067533	1430	808	5236	1246	2859	1774	1546	2590	1247	2600	2081	1870	838	1217	1883	767	2240	1419	271	3233	702	2202	3524	3093	1483	1005	737	412	1999	490	2357	688	1849	2366	3481	2656	2417	543	1773	2297	2474	2126	3143	4010	611	938	1691	3598	1289
ENSG00000067560	22857	16386	31064	24563	33898	32462	30089	22761	42569	39138	35739	10712	25417	29623	50017	36994	35984	22881	7085	43419	38197	44411	54406	32532	25639	22875	22853	20740	38580	14981	29314	25349	25699	23174	52552	34973	49076	29272	41661	39806	41832	26428	38815	38577	34698	17171	48231	30179	8745
ENSG00000067596	3325	3914	5780	2975	2869	5093	2553	3125	5634	4838	4404	3217	2642	2835	6443	6954	4844	6266	1044	7647	4745	5093	8195	4830	2660	4027	3920	2953	1502	1891	2145	4523	4738	4875	7219	5625	4612	4019	5922	4469	7717	3108	5758	7464	4673	1758	5909	3987	1426
ENSG00000067601	149	220	255	124	212	267	277	80	362	156	117	115	168	94	301	175	165	211	37	133	156	110	203	475	162	159	370	100	60	74	80	82	104	198	382	318	172	160	129	267	140	117	259	220	105	56	197	383	78
ENSG00000067606	1686	2250	442	683	219	2524	642	867	839	703	418	1824	1090	857	1067	2646	574	1304	88	1317	886	647	1641	1240	1510	612	703	1597	783	271	624	305	1345	311	491	1659	3504	268	620	1416	1367	818	1936	691	3851	621	603	483	153
ENSG00000067646	0	0	1294	519	46	0	0	243	587	946	55	634	0	28	208	189	362	6	160	2	1	2	1	719	0	0	184	0	597	2	0	0	2	1067	2	1219	317	122	306	2	1031	66	94	85	121	0	0	1360	691
ENSG00000067704	4702	6937	31624	4470	12368	10466	5818	10442	5672	9217	10111	12853	4181	4139	12335	6409	8992	9796	549	31876	5164	15017	17108	19179	6752	3846	4164	2194	7848	2988	11205	6081	10338	10435	18097	11099	5806	5310	12577	14938	17761	9255	21245	17680	2842	2899	12520	14042	4738
ENSG00000067715	139	6	11	11	42	9	13	3	17	0	7	28	2	40	12	10	12	223	0	15	0	26	40	10	1	1	1	0	6	9	7	2	47	6	7	26	3055	9	11	0	17	3	17	15	1	2	4	0	6
ENSG00000067798	181	904	1556	863	1494	1684	633	779	2746	573	1099	322	491	997	658	894	1535	696	222	1386	149	1296	915	1450	747	78	502	206	2245	103	245	104	447	518	1471	773	1244	490	606	916	1246	422	1113	755	564	1050	2062	1721	106
ENSG00000067829	3170	2194	3880	2742	5083	2856	2554	5764	5426	2769	3082	4036	5644	2056	10095	4996	4806	3726	3085	6065	4678	5030	4419	3529	4393	8114	4699	9173	2347	3659	4067	7417	5001	4991	2977	3291	4153	5302	4106	2522	4253	2950	4177	3885	5457	3539	6120	2640	3911
ENSG00000067836	1036	1190	1058	2137	712	1137	682	877	999	679	665	1377	981	798	3522	1249	658	891	495	1646	755	1014	379	1106	950	2481	661	1532	453	1113	617	598	479	1016	1036	462	671	1118	1239	920	565	516	929	765	1373	519	1649	956	300
ENSG00000067840	1449	924	160	846	1815	226	412	94	518	1384	604	272	1376	936	245	1021	393	839	99	236	300	503	573	905	1247	1015	1231	94	1251	200	586	448	2472	52	631	409	2816	647	312	1614	346	104	341	2083	363	1652	1961	1094	1770
ENSG00000067842	18	2	3	0	2189	121	1	217	0	0	37	6	8	2	7	0	1	21	1	0	0	0	13	2	5	143	25	2	9	8	1328	0	1	0	3	3	0	2	18	0	2	0	1	5	0	4	55	1	30
ENSG00000067900	2018	1860	4273	1409	2440	3061	2038	912	1610	6026	2828	1248	584	1201	2081	1538	2058	1006	197	1422	404	6518	8376	1667	1404	217	841	172	6042	173	1891	679	1683	3755	7730	3612	4133	715	1472	3875	4696	1374	6058	3288	507	978	1605	3121	1145
ENSG00000067955	3238	6190	7007	3154	3124	4295	1624	1680	5475	8187	4555	2915	1334	8199	2808	1972	2781	3536	818	8411	2726	4434	13014	4488	2650	1132	862	846	2540	775	1612	1260	2398	6203	5093	3380	3730	1251	4580	8264	2794	3617	4700	2167	1447	2076	2724	4850	2546
ENSG00000067992	325	755	1736	322	752	902	1029	368	609	389	1584	649	620	281	2043	612	586	881	208	1346	785	530	1646	1188	702	1148	255	405	568	502	355	518	691	1208	855	666	303	376	880	1822	865	904	551	713	1242	150	353	1474	150
ENSG00000068001	2092	2608	5330	4995	2759	2580	1430	2165	5423	2374	2887	1860	3403	1369	6208	5206	2568	1229	1819	4149	1799	4354	5153	3431	3005	3339	1472	2702	2265	3218	1581	4540	3719	1961	5662	3931	3269	3892	2590	3670	3607	3416	2315	3955	5861	2622	5861	4478	1505
ENSG00000068024	1068	3461	3362	1373	2768	3160	1188	2723	3112	1133	1972	1475	1301	3557	4160	2281	2229	1445	310	3344	4560	2335	3141	3415	1325	1192	1442	1194	2256	1667	2218	1240	1965	1883	2742	2595	1102	1358	2666	2730	4542	1350	2471	2267	1754	1137	2836	1530	6588
ENSG00000068028	1551	988	2613	2018	2162	1912	5052	2536	1655	1985	1652	1853	1974	1750	2085	1740	2663	1373	611	1719	3036	5639	2355	2744	2118	1912	1456	1420	1657	1148	3830	1960	2596	970	1590	1562	4307	2808	1673	3874	1753	1793	2099	1676	3820	2380	2043	2199	675
ENSG00000068078	24918	46	30	495	253	153	44	196	15	8	672	24	1447	2185	1907	1874	364	107	3	71	49	462	63	308	1590	49	442	23	165	579	348	43	60	2180	122	21	120	1133	51	368	122	1044	1056	462	597	483	725	146	614
ENSG00000068079	1169	3509	1787	3238	483	1820	2342	2229	6118	8770	7659	10399	1318	1721	6749	4306	3641	4640	584	11983	7261	2224	1700	2488	1468	6290	2893	4658	250	1547	2126	2506	9129	1974	3297	2458	5558	1683	13168	4324	11049	3488	1857	882	3354	2253	2978	1155	1382
ENSG00000068097	1054	1464	1546	734	698	1395	857	833	1222	1263	1028	1171	604	1047	2134	675	1360	930	381	2720	741	1605	1949	1309	1033	728	1011	586	2591	506	748	871	1542	1263	1574	942	1445	814	1239	1758	2018	838	1551	1472	917	713	1731	855	526
ENSG00000068120	3361	5360	6535	3871	4817	6992	6836	5614	6571	4527	4303	3023	3838	3030	10110	6874	4712	4630	1707	10541	5998	7330	7443	5008	4324	5802	3783	4771	1372	4703	4286	5976	6124	8881	6159	6385	6261	4391	6242	7668	8371	3639	5545	7003	7943	2982	8258	8403	2953
ENSG00000068137	3284	1270	2014	1626	1811	2167	986	1485	1586	666	701	866	833	779	2381	1710	1636	1061	465	2043	1564	1659	835	1363	1911	1163	675	670	990	824	902	719	1146	1124	1260	1306	1086	1212	1367	1166	2111	740	1724	1263	1066	657	1171	1898	642
ENSG00000068305	1422	1551	9354	2763	2287	6929	1367	1131	8899	3400	2948	1690	897	2370	2156	2231	4381	2446	172	2535	549	3279	5539	4048	2536	303	959	185	3724	206	1407	818	1516	3832	6366	8264	3121	922	2076	4224	9801	2113	3963	2740	1177	1364	1453	4800	1386
ENSG00000068308	4954	3042	3643	3298	3798	4389	4453	3706	5244	4320	3464	4013	3981	5726	6544	7039	5180	4422	1340	5475	3875	4476	5244	4525	3232	5104	4754	4372	4873	2126	4096	7883	7336	5959	3543	4594	8759	5294	6559	4369	3241	3755	5170	4467	5152	3391	5272	6216	2036
ENSG00000068323	5482	2371	2906	2772	2377	4963	6028	2043	5796	3374	2983	2255	3544	6483	7915	5335	3334	4315	1029	4000	4152	4664	5052	3179	2557	4188	3957	2040	2321	1052	2368	4710	5520	3739	4654	3691	7548	4778	3953	3270	5202	2008	4749	3492	5189	1768	6502	3413	2038
ENSG00000068354	1506	620	1178	801	1218	1082	1137	1011	1785	1219	1333	1271	1091	1379	2391	1826	2181	1151	438	1749	1256	2079	2578	1628	1031	1358	1934	998	1143	1146	1667	1419	1526	1945	1559	1154	1955	1993	1322	1108	1800	1113	1382	2151	1252	793	1770	1491	433
ENSG00000068366	1687	1012	2470	2612	2322	3768	2607	541	3976	7263	4482	2623	607	752	2527	1397	2188	1286	282	2102	1142	2678	7919	2598	1726	166	647	236	3145	172	1409	920	3464	6368	7310	4658	6129	706	2698	4951	2997	1664	5329	3528	271	757	1911	3814	1570
ENSG00000068383	1177	1150	1434	644	1672	909	691	1301	1135	1369	973	829	1025	1843	2344	891	2811	911	159	2469	1007	1623	1433	869	942	1270	1312	611	2068	391	1551	644	1264	766	1749	1239	1343	1304	1033	812	1285	688	1142	996	777	1001	1369	1078	998
ENSG00000068394	1405	947	1487	1264	1507	1341	1973	1330	1932	1704	1407	1422	1642	1730	2870	2048	2102	1955	362	2596	1102	1580	1794	1162	1275	2051	1257	1078	812	616	1574	1696	1773	1999	1891	1905	2201	1776	1997	1537	2101	1602	1791	1644	1977	802	2865	1840	495
ENSG00000068400	4074	1505	2974	1914	2875	3771	2988	1842	3576	3963	2938	4015	2641	2332	4347	3454	3027	3911	965	3189	2559	3178	4560	2443	3129	3005	2275	1919	1162	568	2427	3133	5077	5667	3420	3895	4003	2327	4893	3342	2494	1662	4333	3263	3222	2733	3407	4168	1857
ENSG00000068438	3415	1202	2302	1557	2380	2360	2989	2334	2898	2332	2486	2053	2114	1848	4966	2424	2663	2478	575	3217	2297	2953	4370	1910	1801	2882	1476	2261	1921	1762	1986	2085	2172	4076	2190	2268	3804	2401	3183	2671	2339	1974	2471	2726	2317	1223	2761	2852	921
ENSG00000068489	317	2036	2419	880	1049	634	2860	1264	1541	1286	1225	635	249	340	1678	687	1244	1953	201	2527	472	2605	3342	2111	911	778	514	315	2533	495	724	597	1127	2724	2744	2031	4981	529	1155	3753	2177	2704	1414	2964	1168	298	2085	722	92
ENSG00000068615	392	9	13	39	40	25	11	7	31	42	10	4	64	6	88	42	40	11	2	7	52	26	46	16	44	6	6	4	60	3	10	3	25	53	34	16	28	46	21	30	21	20	52	148	8	63	31	17	1748
ENSG00000068650	1285	3277	8925	396	2782	3670	2605	13637	3549	3026	1739	5696	1400	5682	8675	5746	6977	1853	808	12508	4981	5734	7535	3734	696	1754	4290	2194	4833	1418	3656	3888	2620	5741	5882	3129	1455	2866	10838	12162	997	4732	2342	6486	6535	3615	9468	3157	4405
ENSG00000068654	4385	8723	9942	2984	5511	5725	4121	5255	6129	5454	4197	4101	2887	6051	10053	7022	6510	7736	1612	8170	4855	8575	13786	8789	2229	4258	6839	4410	7132	2702	5249	8529	4790	6052	8473	8522	4659	4124	10402	5049	6143	5049	7128	11442	6041	3323	4367	8414	3420
ENSG00000068697	16349	20584	14030	12605	15927	17763	18171	14059	19522	24478	20372	15053	12686	30156	18577	15358	18252	19512	2466	14792	17030	20347	18025	17930	14057	6035	9524	9045	11643	7977	10942	10017	11142	19765	24618	20777	14864	14265	12999	11948	13963	9207	18046	17399	12185	7438	14583	13709	13297
ENSG00000068724	1560	535	877	947	579	1068	1113	1181	1644	1352	1173	931	1029	725	3506	2363	1108	1113	154	677	905	737	1005	442	1047	501	1415	819	828	243	1212	816	1526	1323	807	1638	1067	1710	1346	530	581	1400	1085	716	1205	716	398	840	475
ENSG00000068745	8886	2168	3499	3018	5718	5560	1872	1681	3667	3114	3032	2683	3207	2040	3200	3428	4254	2358	1207	4000	1266	3957	4230	1435	5159	2085	1383	1580	3443	1546	3578	2565	3197	2038	3322	4906	4214	3140	2870	2515	2666	2165	6140	4430	2424	2505	4155	4760	1075
ENSG00000068781	1	2	2	3	55	0	1	1	2	1	4	0	15	27	0	1	10	0	0	2	0	3	5	3	1	1	0	10	13	52	0	0	0	0	3	1	6	0	0	1	3	0	9	21	0	1	0	80	12
ENSG00000068784	734	1636	1695	1162	951	2355	1102	571	1502	1865	1332	1145	548	763	1433	1364	943	1087	131	950	457	1409	1946	2165	675	1201	370	278	679	208	530	740	704	1471	2202	1343	840	490	991	1516	1039	1177	1531	1567	544	477	559	1085	664
ENSG00000068796	796	641	3356	655	1814	919	920	586	1826	2512	1838	1075	215	1373	1491	740	977	1065	127	1142	534	2947	4688	1584	647	223	700	146	2427	84	953	520	1232	1358	3141	1050	2301	575	1665	1145	2903	970	2113	2747	282	211	879	2255	379
ENSG00000068831	142	71	79	130	146	74	142	51	90	47	92	161	177	79	136	123	181	59	26	81	60	52	135	73	119	44	136	274	160	55	322	71	215	56	117	74	248	262	181	33	42	59	63	51	134	440	65	122	111
ENSG00000068878	3221	3807	5670	2096	2934	4800	2706	2456	4227	5589	3984	2696	1541	2546	4059	3002	3672	3542	680	4069	1913	5159	11648	4932	2814	1459	2003	1025	5907	1159	2995	1530	4076	5653	5474	5292	6688	1482	4648	5233	7468	6665	5086	6159	1285	1714	3393	3831	3776
ENSG00000068885	968	480	844	800	1116	1471	286	153	831	1167	880	716	265	169	350	181	675	305	322	452	105	1003	1085	387	836	85	163	67	289	71	438	76	633	1349	1562	1524	1039	74	495	1023	368	234	1616	710	143	427	395	922	183
ENSG00000068903	3260	4312	3615	2835	5966	5794	9096	4036	5972	3905	5061	5360	5384	3181	5433	7132	6150	4125	2232	1934	4957	5489	4453	4963	4227	7991	5346	3981	2547	5389	4631	5010	3039	2916	7117	6184	7542	5644	3959	3794	3940	2353	6221	4150	7640	3200	9351	4058	1630
ENSG00000068912	1519	5143	7360	2637	3438	3281	2422	1670	7611	4977	5560	3181	1677	2508	4050	1628	2940	3208	389	3100	1461	4790	6712	4358	2405	413	966	441	2947	536	1872	1183	2947	8342	7992	7008	4742	1162	2963	1936	8060	5155	4745	7063	934	1152	3007	5100	2006
ENSG00000068971	783	1908	2246	808	1867	2090	921	655	1947	1885	1815	797	1677	1106	3085	1844	1178	1078	1547	1491	2571	2126	1709	1510	955	1350	2845	1251	591	980	851	1976	1348	912	1542	1426	2501	1273	1132	829	2620	796	2145	1111	2196	1005	4655	1768	611
ENSG00000068976	69	10	20	23	35	25	23	9	10	6	34	15	30	31	32	28	21	16	12	12	5	15	11	10	10	37	7	27	23	37	18	17	25	9	53	15	79	110	13	10	17	15	11	15	16	25	35	37	64
ENSG00000068985	0	5	0	3	0	0	0	1	0	1038	1	2	0	0	2	0	0	2	2	0	0	0	1	0	0	4	0	16	0	0	9690	0	103	3	4	0	30	1	3	4	5457	39	1	0	0	0	0	23	0
ENSG00000069011	7	0	15	244	166	16	2	225	370	0	98	63	107	1	524	367	47	4	1	61	0	6	111	120	389	8	156	2	173	31	5	2	61	297	2	0	15	465	7	87	8	158	931	398	282	33	6	17	267
ENSG00000069018	3	0	0	0	0	0	0	0	0	0	0	2	0	1	0	0	0	0	0	0	0	0	0	0	0	0	0	0	0	0	1	0	6	1	2	3	1	0	1	0	5	1	0	0	0	0	0	4	0
ENSG00000069020	2430	126	351	274	545	644	403	156	411	222	781	392	765	462	981	1785	649	471	55	566	222	184	1294	917	1166	85	1546	94	885	78	234	363	535	1538	1227	600	185	1590	283	535	666	466	1247	1808	609	135	384	604	158
ENSG00000069122	343	308	391	729	4244	165	541	211	568	356	544	123	391	1496	1080	592	308	450	211	262	148	543	2430	672	236	140	158	189	636	74	304	573	583	433	2292	475	409	1529	405	522	409	457	611	1021	206	171	724	514	458
ENSG00000069188	1360	277	47	738	929	15	144	23	2517	1	312	129	1282	4878	395	1082	325	737	10	53	67	280	2873	244	184	42	124	26	4011	720	163	20	33	293	158	21	56	2099	6	42	2325	47	113	2397	515	1449	506	3324	389
ENSG00000069206	0	0	0	0	0	0	0	0	0	0	0	0	0	0	0	0	0	0	0	0	0	0	0	0	0	0	0	0	0	0	0	0	3	0	0	1	2	0	0	0	2	0	0	0	0	0	1	0	0
ENSG00000069248	3489	2313	7921	1881	6336	2603	1870	2412	2152	4607	3824	3404	1574	2485	3719	3122	3507	3477	253	6199	1766	4821	5797	2136	2059	962	1923	675	3707	955	4860	1866	2281	2842	6521	3841	2730	2217	4609	5381	5205	3065	7309	7980	1094	1325	4385	6398	1986
ENSG00000069275	22241	11741	43272	15238	34436	11264	10316	11678	10508	21105	14306	14146	9279	13147	14553	12823	19631	17890	3681	32080	5789	18970	37262	28405	15510	7498	6187	3661	18164	6601	18044	7103	9845	12965	39366	17093	12990	7338	11274	26473	17898	14914	35824	42715	7227	6952	22034	26536	13400
ENSG00000069329	6532	7366	11171	2943	7462	7433	3890	6659	8470	10952	12506	8018	3942	6977	7862	6135	7616	4879	1234	14059	5468	13288	15433	8044	4326	4029	5820	3766	3976	1610	4503	4469	6057	11761	11310	6385	5234	4906	7533	15177	4501	10011	9645	4981	2551	3185	10961	10083	4177
ENSG00000069345	4126	4428	4703	2234	3731	4698	2175	3065	3874	5297	5355	4027	2241	3775	2653	2983	4177	3221	720	6265	2160	5212	9382	3810	3287	1003	1774	1029	2229	778	2024	2096	2747	4822	5600	3241	2366	2361	3455	5662	3426	4172	5294	2474	1315	2023	4731	6472	3655
ENSG00000069399	940	1815	1496	1622	761	4268	5853	1684	1257	757	1992	915	2051	4375	2547	3980	998	2202	238	1998	1722	2316	1317	625	3397	3510	1102	1025	951	1254	1893	2838	3507	725	2804	1029	1414	3112	1209	295	2207	904	3174	2508	4619	1441	2067	1465	1334
ENSG00000069424	1582	6823	9231	1407	16285	2188	11761	52127	1963	18899	2768	54454	6565	4631	57520	4277	18957	3556	28049	3418	79740	20855	13712	1819	583	26863	52525	81734	2885	10358	15064	42602	5811	20485	1943	2278	1733	5820	18499	15040	1323	19218	1279	4199	7193	6192	9225	2891	8799
ENSG00000069431	314	53	113	124	197	40	99	71	98	52	103	16	67	120	238	103	47	135	55	43	43	90	661	172	64	26	2	30	100	37	52	73	166	196	1215	211	139	343	88	133	704	60	126	383	59	25	181	120	75
ENSG00000069482	12	193	8	92	165	7	75	15	113	4	47	8	60	7	42	43	21	20	0	2	4	35	1970	3	61	8	1	12	24167	1358	324	5	42	11	7	28	87	64	2	15	23	728	1	213	17	395	6	377	272
ENSG00000069493	616	353	778	597	1448	888	514	220	596	771	248	1726	208	222	178	74	976	400	270	206	88	351	600	396	660	81	362	100	376	197	1006	50	807	639	200	495	382	97	457	976	111	226	442	583	207	1471	168	934	289
ENSG00000069509	833	1063	1162	624	828	1721	936	400	1285	943	1019	967	680	505	777	541	911	1129	285	1587	405	1181	1673	666	904	631	247	283	500	240	505	362	973	955	1264	1268	1209	392	748	1764	1068	641	1082	945	350	418	1207	1209	978
ENSG00000069535	236	457	215	1044	27	519	5939	63	6270	4393	1706	5734	722	76	315	587	996	189	2	4322	1776	126	7911	514	475	4199	131	447	7	1108	196	442	578	221	1990	2863	252	5927	995	395	4344	851	5106	1461	4143	55	350	366	171
ENSG00000069667	548	85	128	146	419	434	127	69	178	118	135	360	621	222	267	604	248	101	9	118	99	231	573	139	937	18	222	27	341	30	222	50	171	1443	285	670	126	161	226	564	835	362	616	611	30	283	203	130	247
ENSG00000069696	232	6	21	15	56	16	5	50	20	1	15	23	8	35	1	37	67	42	25	9	4	23	12	15	67	18	6	28	27	53	17	1	11	4	4	16	12	5	20	15	9	13	9	24	6	71	4	21	80
ENSG00000069702	829	1073	936	1392	2698	1162	1111	726	1770	2378	1181	243	1395	5442	2974	836	4343	661	1005	1049	781	1788	722	1586	1983	175	1681	247	327	131	881	765	793	1049	8011	3546	4384	1011	724	3528	2229	836	2366	4804	1314	230	1638	3049	573
ENSG00000069712	158	17	142	4	17	178	4	0	226	8	49	130	11	21	166	32	51	24	0	37	7	3	203	20	42	18	13	2	3	4	30	11	82	85	129	376	42	8	8	398	114	82	268	5	2	4	28	60	293
ENSG00000069764	11	1	3	1	2	9	6	0	4	0	1	7	3	1	0	2	5	0	2	1	1	2	2	1	2	1	0	1	2	1	2	0	4	15	5	3	30	0	6	11	2	1	4	0	0	4	6	12	3
ENSG00000069812	635	115	300	194	5	35	15	2271	11	4	376	106	618	9	3021	1826	87	151	2	52	16	35	510	234	753	1328	217	111	39	1826	34	53	23	12870	25	2	27	327	3539	622	40	620	590	173	571	49	80	6	7
ENSG00000069849	11094	8529	11887	11176	34883	12497	5602	4066	14426	8392	10358	4913	10212	5034	11133	13361	10449	8701	1649	12383	9194	11633	18663	21668	16060	5644	3489	4607	9717	3344	5521	9633	9134	14255	39097	24033	14507	6378	8789	16022	11780	8074	14843	12555	6076	6992	13173	36072	3307
ENSG00000069869	1082	362	1628	514	833	962	401	322	907	413	726	551	270	740	876	318	701	523	103	641	199	1098	1668	950	625	98	240	67	1102	51	277	277	559	1801	2262	1280	1850	184	835	2366	1471	529	1693	1098	172	265	740	475	379
ENSG00000069943	645	283	1143	455	1533	1616	278	443	1550	1544	555	596	623	380	1633	635	1393	998	130	1194	691	1633	2242	1646	728	261	318	298	949	184	389	1014	1033	1450	1539	1233	298	514	707	1539	1181	343	1396	1842	328	684	1198	1351	681
ENSG00000069956	1980	1293	1998	1992	2860	2311	1268	1506	2402	4657	2018	2056	713	1437	2002	720	1270	1818	265	2533	844	5211	6323	2445	2882	289	1025	254	30517	367	1610	702	1794	9368	4707	2254	1931	644	1434	4591	5541	1828	5211	5476	598	611	1911	2605	1686
ENSG00000069966	1099	1154	977	836	525	1476	448	874	1673	2205	670	1600	867	801	2790	988	1837	1201	337	2439	929	1063	970	1071	1264	853	1314	981	2404	254	838	811	1312	2445	1538	1178	515	894	1817	2367	1219	840	1687	1301	1033	490	2095	740	571
ENSG00000069974	628	2098	7114	2371	7144	13673	3218	7414	16597	16529	5942	11945	3904	1600	9036	4137	6385	6041	2469	10687	8142	5501	11022	8399	2164	8957	5133	3657	2918	2381	1678	7754	5282	16867	7953	10399	900	1449	3915	8640	2855	1774	12392	13798	2005	2855	12921	1005	3311
ENSG00000069998	2720	4137	4030	1883	4700	2366	2878	2290	2432	2416	2262	1834	1780	1831	4575	2775	2592	3033	490	4149	1594	4160	3971	2678	1459	1753	2288	873	3307	3211	3251	3075	2349	2863	2083	2680	1384	2683	2671	3210	3504	2678	2404	3082	2603	1762	3151	3536	888
ENSG00000070010	3228	7695	3426	2292	3798	3521	5578	3707	5219	3556	2321	2788	3918	1465	6744	3824	3873	4295	1556	5343	3138	3267	4751	2887	2046	5938	1686	1058	3466	4662	3211	3626	4044	5672	2974	4488	6013	3647	4534	4233	3232	5474	3470	3308	3489	2631	5185	5269	2101
ENSG00000070018	2508	2114	3482	1397	3657	4633	3087	1489	2700	5452	1703	1033	1124	6153	2198	1367	2224	1505	161	2229	635	5592	3169	2179	1976	568	869	491	7091	783	1188	833	1703	2571	6350	4678	2136	1235	1840	3481	4878	1298	6594	4320	980	2656	2678	5442	1857
ENSG00000070019	13	2	3	23	3	3	6	11	80	1	15	5	12	8	4	24	9	23	0	8	2	1	13	2	15	7	6	0	1	0	10	1	9	37	27	11	4	9	1	6	133	23	12	13	0	6	1	12	43
ENSG00000070031	15	1	2	2	7	3	10	4	3	3	2	6	10	15	3	13	16	4	5	3	1	3	1	3	9	5	4	33	5	2	2	0	13	1	2	1	15	3	10	3	3	1	0	5	1	28	1	5	11
ENSG00000070047	6087	5984	7056	3791	2673	5751	3054	3830	5005	6187	3499	3484	3416	5249	6947	6469	5386	4843	1345	8887	3823	7472	5967	5470	4690	2622	4948	4389	5575	2705	2749	6196	4893	3347	5609	6451	3544	6111	2625	6065	8522	4036	5653	3056	7327	3168	4061	6485	1522
ENSG00000070061	1910	1782	1946	2536	2256	3611	2795	2216	2921	3653	1893	2017	945	3444	3829	2449	2397	1814	601	3342	1522	4020	4501	3191	1078	988	800	498	2543	384	1914	1814	2303	4025	4857	1850	4101	1239	3724	3115	2164	1806	5411	3999	1283	1083	4618	4483	1346
ENSG00000070081	881	4519	4385	2360	855	2076	1172	1221	2988	4037	4170	1923	686	471	3023	1345	1443	1582	452	1526	806	1341	2054	1098	1943	1659	433	396	1803	420	761	1059	3494	4268	5568	5925	15016	387	1280	4167	5106	2696	4831	1518	897	833	660	2351	3180
ENSG00000070087	5280	7035	5694	4488	2519	5219	5030	1947	8685	11096	5831	5572	7305	3904	14231	3205	10556	5561	1232	10284	3733	11497	11966	2014	4767	909	3555	4610	4470	3165	5576	2022	3080	9798	8502	5070	11436	6095	15381	13341	4664	4948	4244	5163	6350	996	16741	7057	1633
ENSG00000070159	1771	981	1464	92	575	1217	79	67	2735	3	534	177	466	118	422	1738	129	843	1	882	510	275	1487	84	547	374	206	15	942	103	374	115	1318	796	1570	778	1231	452	94	2520	1345	752	1400	1778	213	134	682	317	693
ENSG00000070182	175	20	20	122	15	13	44	15	115	92	10	20	15	34	51	186	37	11	473	56	31	26	28	12	18	23	10	24	24	21	15	9	25	15	66	30	16	161	66	17	67	244	37	34	6	55	50	171	26
ENSG00000070190	50	11	59	86	27	56	119	33	51	94	217	148	89	51	92	103	127	24	2	40	28	21	87	67	126	9	113	23	13	9	208	5	209	227	50	43	153	81	113	35	23	118	140	122	40	110	7	59	20
ENSG00000070193	21	6	13	46	2	0	2	1	3	0	0	2	2	0	1	0	0	0	0	0	0	3	6	0	5	2	0	1	0	0	0	1	2	1	10	2	2	27	0	12	0	1	4	1	0	1	1	1	0
ENSG00000070214	4831	7100	2938	8317	4869	8727	2120	5342	10230	17085	3328	2678	1722	8109	7764	6297	6651	2095	426	10369	4639	2488	5649	10898	3982	934	1317	581	5771	1080	2826	3770	4207	10981	9406	6495	6620	1956	11936	15571	11532	7152	11328	8123	2143	1414	10263	7939	1172
ENSG00000070269	1185	1086	1654	715	1756	1195	289	618	1003	2297	1035	1036	584	317	737	628	655	372	227	616	301	1427	2056	2265	855	148	406	221	595	420	930	483	819	1007	1829	1603	890	642	465	1709	1498	675	1698	1785	249	1078	1325	2662	1691
ENSG00000070366	1777	1029	2605	976	1337	1612	1289	543	2342	2083	1800	1518	1023	1936	2086	2753	1455	2442	101	2000	1408	2887	2503	2186	1097	657	2196	712	1396	416	1097	1474	1793	1159	2969	3158	1377	1993	1448	1035	2432	1058	2900	2602	1304	743	3027	1808	270
ENSG00000070367	1607	3030	4932	1879	3191	4677	2186	2056	1928	5999	4130	3520	1053	1225	1884	892	1279	869	553	2424	1481	5474	7965	2966	1859	295	1127	367	3314	591	2014	480	1711	3595	5890	2332	6049	588	2422	6582	5405	2194	7067	4517	587	1133	1945	3186	1850
ENSG00000070371	912	150	259	137	240	703	183	636	606	649	418	357	274	257	924	340	114	514	12	1740	199	455	836	290	306	565	337	17	332	611	460	511	453	160	1058	281	245	588	44	126	1659	869	280	747	177	371	454	370	150
ENSG00000070388	15	3	40	15	4	26	2	11	1	2	1	21	47	1	37	85	15	6	0	16	6	8	3	15	50	7	31	1	21	16	17	1	10	23	4	12	27	39	20	2	3	3	3	12	3	17	20	7	0
ENSG00000070404	2435	939	1607	1252	1131	826	7997	9311	491	364	924	490	1910	3010	13041	823	1059	724	535	1282	5412	9642	1770	529	998	1453	1762	2060	8296	1544	3062	8431	1334	376	477	713	8359	2947	790	281	2505	432	928	1733	863	869	7135	912	1003
ENSG00000070413	12266	12203	9772	4783	6952	7445	5511	5075	10485	6948	7322	6736	7883	6787	16412	14137	8869	9972	2541	11241	4933	9922	8506	8466	5275	7140	8094	2780	4233	6030	6955	10755	7330	7007	9032	11915	4864	8988	5059	7109	11041	6998	10295	8755	11872	3789	14190	11197	4376
ENSG00000070423	2650	1198	3210	1714	2710	3070	3778	2232	1145	1173	1240	1254	2155	1065	3076	2910	3524	1471	1633	4175	1946	2526	2280	1562	3027	2123	2174	3080	3055	2759	2805	3918	2165	1560	1192	1962	2724	2025	2001	1620	2563	1780	1717	2481	1659	2053	1963	3297	1172
ENSG00000070444	2161	1731	2955	2076	1676	2368	1955	1559	3707	1900	1870	1758	1850	3266	3377	3075	2502	2485	712	3486	2666	3044	2659	2740	2175	2430	2873	2081	1952	1449	1649	2787	2575	1876	2898	2425	2120	2168	2575	1805	2118	1252	2773	3495	1946	1538	5006	1823	2299
ENSG00000070476	2831	818	2179	1453	1209	2372	833	742	1730	1167	996	1351	675	1035	1148	1900	2411	1003	259	2174	670	1584	2469	880	1209	857	1060	781	1461	587	726	936	1330	2313	2160	3434	1794	1201	2103	2852	1620	1484	2342	1607	1225	1420	1505	2325	495
ENSG00000070495	909	1948	2143	790	1726	1505	3868	3177	1928	1494	1190	2346	950	3718	2450	701	1884	1101	531	2592	1451	1855	2661	1003	1146	1424	769	938	2309	1075	1782	1099	2241	2702	1664	2358	2760	1393	5928	1762	2852	1756	1485	2676	1430	747	2628	1906	951
ENSG00000070501	1061	2637	1706	543	4215	1299	1106	1140	1240	1973	2856	1806	1420	519	1496	1078	2143	1967	566	3525	1219	3576	2307	3141	1946	752	902	621	311	475	1980	773	1856	1760	2629	4672	1550	512	1693	2710	2202	1733	5388	3952	748	1103	2106	1272	732
ENSG00000070526	17	2	1	28	11	6	37	27	4	4	20	320	40	2	75	126	99	5	1	201	23	5	28	23	111	2	40	12	8	162	10	44	8	457	13	7	15	46	2025	120	0	1574	68	47	32	10	37	21	8
ENSG00000070540	1646	9942	8014	2749	696	1805	7069	10930	4494	6590	2730	11596	5227	2040	31359	1592	3603	1735	3565	11948	13873	6527	3324	2724	1595	12232	4432	6953	2393	2085	3940	13038	13313	13398	3577	2496	2412	3745	12560	12366	3189	5127	2495	5732	4278	1791	15329	3613	874
ENSG00000070601	160	4	7	8	3	8	3	9	51	0	4	3	99	21	43	425	21	9	0	12	2	2	1	1	190	8	103	0	5	3	2	0	11	136	43	110	6	18	9	12	120	60	63	42	1	28	191	21	4
ENSG00000070610	2344	1728	4973	2368	3629	4419	2275	1941	1744	2794	3322	4020	2852	9518	4370	1768	3701	2232	936	2361	921	2974	2053	3486	2983	2484	2043	1011	4626	1428	1352	3007	4336	3484	7307	4116	3015	1952	4080	4995	2463	3629	4825	2710	2183	3218	8209	4551	2537
ENSG00000070614	10943	8084	13328	6974	6376	7737	7120	5477	21656	5428	5972	14564	9016	10832	29204	17136	17082	7155	4013	19828	7037	19409	20176	12792	8444	15601	12708	5676	12641	9647	5259	14882	8871	9726	18878	7709	30247	12443	16487	5861	12363	5662	11818	21954	14560	4247	19094	12145	4461
ENSG00000070669	1404	2688	114	1266	2492	912	193	207	236	107	248	411	581	636	653	957	429	611	27	1840	252	376	617	1252	1020	554	863	584	1714	306	1325	1848	261	859	897	860	7946	531	196	197	1302	480	598	896	135	422	688	4432	393
ENSG00000070718	1213	3409	4654	698	18737	2205	1857	1235	1733	3328	4523	2486	2700	1496	1941	3643	5346	7409	773	3344	2472	7526	5300	12902	3128	1350	2025	1533	1343	679	2239	1535	2825	2047	4531	9558	3174	2814	2953	2440	4271	1282	7157	11957	2292	1877	7436	4411	1033
ENSG00000070729	4	0	1	37	0	10	3	8	0	0	46	0	24	5	103	111	7	4	0	2	0	11	4	30	165	7	9	0	3	5	4	2	2	188	2	30	6	133	2	12	3	56	79	20	67	0	10	2	2
ENSG00000070731	2459	5765	1468	3567	3166	4465	5910	15563	9997	12165	15420	11567	12237	23564	14039	4659	11855	20084	3927	22884	23387	6544	12323	5652	2439	9035	14989	3409	1884	5803	9345	3647	6518	4349	15278	3855	8301	5034	27816	4179	12353	2332	21954	8268	5580	10961	44762	1247	5205
ENSG00000070748	37	0	0	0	0	0	0	0	0	0	0	0	1	0	0	0	0	0	0	0	0	0	0	0	1	0	0	0	0	0	0	0	1	3	0	0	0	0	0	0	10	3	1	0	0	0	0	0	0
ENSG00000070756	99195	90534	95858	38303	128121	79863	86699	36586	53877	52112	81258	31070	45241	97410	109752	87043	98000	43737	20959	64038	13910	200988	360195	110484	84928	35962	40709	17947	95006	51975	77092	22588	59422	41881	74749	94136	76112	48085	36488	51198	52672	25279	67414	136104	34187	90441	58724	78963	201647
ENSG00000070759	835	1289	1710	325	285	594	885	664	857	1399	468	925	428	110	2613	567	325	400	209	497	2614	1291	301	749	222	658	936	236	484	107	468	1894	940	1711	950	1135	581	398	2290	2768	702	881	454	779	1156	244	1173	335	71
ENSG00000070761	2396	2259	2481	3210	1919	2568	3369	1521	4852	2216	3013	1537	1619	2553	1413	2619	2315	2309	512	2941	1075	2740	2844	2619	2303	1428	624	959	855	827	1244	2070	1299	2174	3441	2506	1570	1913	1584	1923	1447	2401	3132	1559	2134	1276	4295	3688	832
ENSG00000070770	5033	6150	5484	3760	6535	5721	6952	3397	4790	7746	5454	3178	6423	5444	4453	8374	7373	4998	1489	7099	2531	6436	7515	6551	4651	3920	2263	2517	6901	1829	2605	4273	4057	7935	6584	4005	3942	4984	5520	6437	3355	6078	6026	3361	3565	5329	6362	10043	3969
ENSG00000070778	1746	732	1416	666	838	1155	836	579	1158	2355	1153	1056	597	1018	472	886	668	614	184	1177	616	2349	1384	1298	639	184	765	267	945	163	623	404	570	924	1526	586	797	1071	951	1755	1857	1029	2032	876	490	583	380	1163	114
ENSG00000070785	1529	1626	1273	928	2161	1260	1801	1138	1681	2381	1192	931	1334	751	2231	1418	1818	1426	428	2290	1180	2058	2761	2357	933	1232	654	554	1502	635	1392	1167	1459	1998	1620	1373	3922	951	1650	1756	1610	2076	1638	1980	1097	519	1099	1580	787
ENSG00000070808	25	241	108	6	362	12	15	15	544	108	9	274	11	230	26	232	213	158	277	67	165	10	759	181	82	189	241	23	250	175	26	6	52	26	26	227	5	271	84	25	178	18	13	137	165	35	20	106	556
ENSG00000070814	4685	5082	4240	2480	4207	4902	6457	2618	7103	5825	2566	3479	3356	5299	11330	6896	6858	4021	2680	8641	1553	10184	7555	7646	4783	7898	5891	2617	8277	4662	4601	7358	6619	3452	7056	4305	10404	6400	8179	3959	7362	4865	5997	8529	4413	4517	13007	9342	2978
ENSG00000070831	10239	10554	12384	6887	10618	11845	13284	9653	12861	14208	12962	10820	4738	7412	10864	7279	12835	12412	2871	16603	10954	14480	26194	11903	10049	4682	4757	4595	12442	3372	9648	5854	8753	14819	13949	11533	20932	8929	13439	15941	14458	11067	14206	13508	7441	2619	5785	9635	3745
ENSG00000070882	1773	4020	4886	1372	1502	2089	292	986	4781	8209	845	1129	471	297	4144	3029	803	812	383	2072	855	654	1298	2109	2680	359	555	973	3360	181	414	485	2962	2955	1992	2379	3823	1353	2350	3873	2054	2258	1496	622	1703	1414	1662	2126	345
ENSG00000070886	223	13	13	3	13	2	23	934	6	21	1	21	4	142	127	7	98	12	1	3	4	26	447	1	28	13	4	0	32	703	43	2	10	17	2	0	3	10	21	9	18	4	4	43	30	2	66	3	286
ENSG00000070915	5	0	2	3	6	8	10	0	2	7	13	17	8	0	8	3	21	3	0	16	3	0	1	1	1	1	23	17	2	0	12	4	44	4	3	5	24	9	20	2	0	9	1	3	4	44	0	6	3
ENSG00000070950	959	808	1654	1244	921	1116	998	720	1091	1698	926	848	297	317	1142	385	1201	556	300	1367	510	2002	2589	578	840	440	543	234	2171	209	1257	245	657	985	1633	1513	2664	220	900	1605	1407	1137	1108	1855	416	660	665	1939	254
ENSG00000070961	1364	3462	5310	5374	2209	5717	1317	523	6473	1992	2838	818	549	1949	716	3275	3228	2974	148	2070	498	2179	6193	4660	2831	115	815	189	4904	111	1140	816	2869	3524	11387	8019	3947	976	1224	3316	4420	1303	8602	4886	601	955	590	1883	1547
ENSG00000070985	5	0	4	2	6	0	1	2	0	0	0	2	0	2	0	0	0	0	0	1	1	1	2	0	0	0	0	0	0	0	0	1	1	1	1	10	2	0	3	3	30	0	2	0	2	0	1	2	1
ENSG00000071051	5461	22486	18136	4692	16445	10280	3366	5674	13274	3657	4249	3959	2929	4207	8601	5247	9143	5751	2840	5974	3841	3811	8158	27479	10289	3613	3409	3027	7244	1205	4582	1616	2784	3050	9420	9998	3577	3283	8601	8575	6735	7080	6264	6008	12401	6433	3895	9697	1564
ENSG00000071054	8727	15200	16837	13812	16406	12107	14915	9357	12199	19716	15784	3549	7997	21072	13834	16130	13928	23426	2459	12235	5786	29544	30776	24484	12235	7515	6223	6069	22629	2173	7320	4124	8648	5356	37810	21489	18175	8624	5303	6418	29264	9182	21844	18986	10358	7497	21700	21389	7057
ENSG00000071073	571	818	563	488	622	1080	568	409	947	1977	1372	1046	457	711	571	450	1171	416	12	1106	270	295	952	1505	510	304	519	133	219	175	970	154	1294	1977	2240	1056	668	319	1200	1919	1059	934	2017	1023	184	578	833	855	1422
ENSG00000071082	69107	34385	21473	21894	79710	25058	31713	14414	25560	24137	17644	15550	32850	19387	24312	27240	53312	27732	23919	20284	9514	31632	25263	44805	40971	10618	15477	13706	34512	15083	33066	11700	23551	21352	38740	23747	20396	10534	14262	20471	17720	46770	36832	40272	11314	55765	19519	41711	45724
ENSG00000071127	17572	15303	22238	16237	27799	30543	44768	19398	27936	11694	23051	18461	20072	37326	61831	25966	21483	24873	7532	65041	30161	35861	48826	23534	23197	41682	25904	33569	13042	9140	20381	28216	23849	30508	29336	24267	43325	22826	31697	25828	30250	15443	40108	26660	40374	9560	29215	26678	8509
ENSG00000071189	1439	1764	2651	2321	3945	2696	1285	637	3048	5294	2180	924	486	1340	2517	945	1242	1186	540	1099	616	1960	4643	2167	1789	253	509	153	2385	148	810	541	1445	2432	5163	4544	4184	476	992	3492	3248	1634	2966	7182	471	788	1076	4815	1605
ENSG00000071203	0	4	1	1	2	0	2	2	1	0	3	2	2	0	20	2	1	11	0	1	2	0	3	1	0	4	0	1	0	0	0	0	15	0	13	7	1	0	3	1	0	1	27	2	2	2	4	2	1
ENSG00000071205	1491	606	819	749	590	665	133	1254	1306	1142	1295	441	922	1190	1853	988	788	970	288	803	524	1436	1589	829	1171	922	481	748	543	86	641	471	682	611	737	1673	398	472	710	833	1177	488	1393	998	468	367	743	314	490
ENSG00000071242	2659	1828	3044	706	7067	285	509	2870	4633	206	319	1806	1955	740	12470	3750	447	877	143	2109	533	244	2120	498	625	2014	5743	502	367	1993	5259	2368	710	4525	3277	835	512	4026	2850	270	2005	7095	265	725	3591	293	734	507	698
ENSG00000071243	559	416	639	641	1282	732	315	241	606	1167	563	254	232	549	392	396	693	526	92	404	305	812	782	1162	715	92	308	68	966	82	333	392	488	1122	1150	1058	713	238	401	476	540	631	921	1659	108	304	740	1345	382
ENSG00000071246	914	1270	3641	2566	1346	1163	919	146	2199	1124	1050	707	1036	773	1704	3694	387	2647	317	1833	1178	857	3143	412	591	1078	822	479	319	317	904	1254	2422	333	2378	1691	3132	1197	1266	713	1078	455	1256	1693	2029	2032	2558	4367	510
ENSG00000071282	2012	3994	3241	2790	1885	3841	6722	2529	735	3403	1224	379	2753	2247	2589	3071	1919	2794	327	2380	1388	4780	4074	3407	4422	1431	3070	1753	1208	1031	1451	1388	1282	759	4765	3330	9439	2267	522	1502	7667	1653	936	5680	2840	3677	6644	5081	362
ENSG00000071462	4602	16321	13639	7672	15555	8762	7200	4012	14045	6237	5174	3354	6200	5523	15339	14897	7810	9329	2349	8080	5841	5230	9183	14658	11636	6818	7439	4797	4658	6643	7891	13972	12888	8732	13537	16076	8966	5171	8140	13318	6730	10736	6969	14798	8112	4576	8878	22471	5211
ENSG00000071537	3438	7460	12211	4210	5713	7252	5459	3060	14529	13952	12254	6532	4162	15597	8472	5700	4257	6854	483	7527	3851	13214	16774	10308	4770	1036	5022	1093	5485	1003	5538	2696	6091	7519	17851	6010	3904	6259	5140	10098	17070	5349	12116	16338	1912	2173	8880	11388	3194
ENSG00000071539	616	1168	966	824	1197	670	1539	1217	1186	1158	715	658	358	236	1738	262	1415	1531	387	1266	955	1630	1953	880	1331	706	571	627	1847	351	1266	551	1056	880	1173	2232	4358	748	1000	2863	2613	1066	590	1333	783	618	1683	1169	362
ENSG00000071553	7182	10527	25673	9544	13290	14047	13467	45065	21969	10364	13273	20910	16114	9968	60501	20861	19309	15064	13005	40488	35057	16798	21614	17573	12734	38692	18611	41410	8120	21286	11825	31525	32581	30672	15947	17466	16431	16566	25617	27821	20266	12838	13955	16281	24597	5342	33112	18411	10174
ENSG00000071564	12727	3017	5207	3401	8436	4922	3634	2639	2056	4399	2869	2512	3305	5630	3960	5407	5315	4344	1952	5715	1690	6981	3619	4664	5567	5157	2637	2475	18250	3759	5370	4252	3993	1654	2808	4405	6044	4440	3886	2156	6550	2377	5028	4093	2070	3857	5031	7220	2758
ENSG00000071575	1521	18331	19060	15122	28662	38634	12144	10744	12279	20688	18074	13034	18372	26881	14702	15393	36144	18750	11596	20313	16611	23915	26825	32996	12142	9211	17872	6228	6598	11083	21516	10049	11677	9914	35922	22428	5282	8596	13196	15574	29848	7513	57303	36447	10640	43871	30970	20999	5186
ENSG00000071626	9876	4121	8138	5512	11712	6700	6808	6628	5954	5501	5132	4836	3522	4077	6964	5587	10693	6968	2873	10077	4432	7059	8688	4544	7132	5925	4021	5455	8866	5149	8512	6345	6093	5770	5533	7820	8593	4490	7297	5460	7168	4133	6861	8056	5093	5995	5201	10326	4873
ENSG00000071655	6728	3637	7201	5839	7511	6981	5315	5989	4284	3374	5234	3747	5149	6541	8859	12055	6909	7780	3868	7351	4522	6741	9230	7309	9543	11216	4658	8323	3984	8225	5568	12124	6143	2848	4557	7809	8682	5547	3971	3304	6084	3904	7035	8735	6218	4403	7634	10726	5373
ENSG00000071677	0	0	0	1	2	0	2	0	0	0	0	0	1	0	0	0	0	3	2	0	2	0	0	0	1	1	2	0	1	0	2	0	0	0	0	2	3	0	0	0	1	0	0	21	0	1	2	0	6
ENSG00000071794	2329	1247	4874	1496	3443	4678	818	553	4542	4061	3027	5039	561	544	2541	752	2410	581	400	1691	480	4242	3125	1071	1764	267	1015	160	4333	318	1990	555	1657	6000	6843	2232	5639	357	1782	6188	4140	1697	3644	4705	384	702	1845	3582	693
ENSG00000071859	1219	4300	4825	3607	5603	3492	7360	8480	7109	4913	4416	5904	6264	1424	13941	6129	6488	4516	5238	12040	8580	5688	6294	4334	5339	8823	3293	12540	1885	6488	4802	8556	10622	6887	4229	4776	11395	4638	8584	6464	3896	4445	4316	5781	6377	3388	8957	3753	5191
ENSG00000071889	2428	1719	2880	1936	4185	1805	2940	2451	3626	2121	2385	2840	3392	1587	5911	3841	3101	3020	1058	6145	2442	2885	2351	3221	3681	4506	2726	3241	818	2718	1770	3393	3372	2372	2495	3085	3195	3291	2158	2456	3649	2401	3180	2265	3275	2368	4962	3971	2309
ENSG00000071894	6772	4733	7555	5433	22284	9391	4963	5202	6787	5295	6739	4568	3977	6404	14706	6506	5710	2513	3882	5364	2868	21847	4913	7083	4772	3494	4885	5470	11141	8394	6382	4047	10419	7695	3868	13848	10989	7017	4735	4462	4578	3272	5124	6862	5986	7703	6089	6742	12873
ENSG00000071909	407	3	15	46	1	2	55	1	85	6	63	2	7	6	28	18	7	17	5	2	1	18	16	30	8	15	1	3	5	1	2	1	6	61	35	75	74	11	3	5	30	10	10	11	6	7	24	37	1
ENSG00000071967	13578	519	2440	4303	2281	2350	522	154	14507	5516	2540	5123	2206	1124	3135	3166	4645	4089	68	2212	2297	17732	953	703	2204	1443	460	201	2451	896	949	510	1726	3244	11410	8087	551	3409	1026	7960	5892	6239	9281	1223	1650	1296	664	2246	431
ENSG00000071991	165	6288	3540	18559	4591	19641	2005	1547	4983	2472	4162	465	5674	7999	5786	7258	5516	2907	117	3759	443	22232	9221	2642	12297	704	609	177	13376	68	1233	1416	8769	3115	31629	16655	36298	1044	677	3042	526	781	28258	3582	1711	3608	4337	188	431
ENSG00000071994	2669	1655	1399	843	1567	1386	2855	1698	1533	3757	1788	1041	1996	974	2899	1693	1698	1625	335	1615	1183	1505	4253	2143	1524	491	1460	1848	2172	872	2102	1507	1765	3470	2497	3350	3600	853	1460	1835	4808	1851	1840	3240	1082	1322	3435	2489	1311
ENSG00000072041	1377	4350	10591	871	6578	1335	1749	5789	136	1132	3160	1894	1268	3829	2181	1275	7122	840	450	5689	2304	236	14802	5923	261	317	3198	559	7634	613	4968	3011	5501	4475	1042	2929	1687	2485	1934	8264	357	1165	1700	10510	773	271	2395	491	662
ENSG00000072042	2492	11695	5335	3561	4302	7857	4794	6202	6447	10933	5229	5384	3992	2183	6663	4860	2451	2953	530	10448	5959	5493	11640	9267	3758	4121	2010	2883	1192	4188	3324	7057	7062	7407	10676	5062	7244	1566	4478	16009	8677	4752	13540	10497	2547	2425	10625	5859	1949
ENSG00000072062	4662	3776	5596	5921	7182	10433	10428	6579	10056	7150	5655	5322	9001	7663	9247	12087	7498	9670	3049	8080	8469	8103	9937	5812	5609	15386	6233	6317	4941	6999	6526	9006	4282	3241	8566	8100	10941	8027	6443	3869	8677	3787	10385	7911	6008	3832	14280	5922	5680
ENSG00000072071	8055	1785	2497	4761	4218	5436	1910	425	4607	2591	1502	1180	3850	1367	3522	7318	1180	1919	1240	1996	1986	2639	2853	2079	3265	1441	1594	1684	4023	3267	977	2051	3649	971	3988	3589	4317	2321	1122	645	6056	535	5461	5514	1930	2268	3519	9660	3042
ENSG00000072080	1	0	0	0	1	0	1	2	1	0	0	0	0	0	0	0	0	0	0	0	0	0	0	0	0	0	0	0	0	0	0	0	1	0	0	0	1	0	0	0	3	0	0	0	0	2	0	10	64
ENSG00000072110	11446	39444	29483	6671	9283	19025	25885	14080	19357	27673	16944	21621	15469	11871	65750	25949	7037	8193	1570	27189	65839	52886	41319	14391	17056	29023	29072	40739	5831	5259	6877	20374	14672	15150	18329	9373	16370	30307	24995	33120	17695	35227	24734	16635	41338	9748	30656	8794	4051
ENSG00000072121	2301	4881	6598	1577	2315	5093	3342	2897	3071	5441	4981	3509	2437	2186	7472	4042	3047	2265	858	4573	3306	4896	6693	5534	1717	4824	2831	2683	2422	1487	2102	4333	4012	3326	6150	3049	3285	3344	3383	6965	7261	2801	3930	8352	4863	3407	4370	5216	2076
ENSG00000072133	607	0	0	2	3	5	1	7	0	0	1	1	9	5	5	23	2	4	1	61	0	3	3	1	3	1	2	4	2	4	33	0	1	16	3	2	137	12	2	1	15	18	0	7	0	1	27	0	81
ENSG00000072134	2910	670	2038	1350	1953	1995	814	942	3298	1554	1697	981	1252	1302	1399	2136	1415	1577	189	1919	549	3415	2427	1714	1408	586	1012	434	773	565	1349	490	1436	1097	2565	2666	3179	1173	523	773	3191	727	2790	2466	613	1000	2395	1016	840
ENSG00000072135	1644	3754	3207	2371	4581	4040	4794	4890	4594	2800	3693	8758	4605	1541	9814	4926	4618	4963	1900	5428	4612	2833	4112	4616	2828	6631	4934	6937	5387	2971	3340	3257	2595	6806	3906	4837	3391	3689	5441	3536	3947	3873	4048	2623	3657	3613	9481	2567	3672
ENSG00000072163	1115	287	253	452	1877	154	1087	2612	437	95	1684	812	3135	1426	4709	1200	1535	223	268	281	1147	2156	4226	450	305	763	18753	1717	1029	5746	8385	1068	301	701	771	271	374	5128	549	657	479	845	265	3143	298	1085	1878	1390	551
ENSG00000072182	11	12	6	18	40	16	3	7	67	3	40	6	4	15	1	12	15	10	2	2	0	4	78	3	236	8	0	0	11	4	4	4	15	6	23	220	4	0	26	6	7	0	4	16	15	32	2	32	222
ENSG00000072195	1420	92	94	49	190	67	63	35	368	8	95	27	137	268	94	265	44	52	11	37	21	203	257	42	133	44	15	31	400	76	123	21	131	61	78	92	32	231	35	25	136	34	52	537	35	383	94	117	783
ENSG00000072201	437	42	343	172	197	248	66	85	462	213	305	324	121	171	134	168	242	217	20	99	26	236	293	158	259	18	65	13	122	8	108	55	80	194	547	1044	81	241	143	78	751	61	514	422	46	104	143	186	107
ENSG00000072210	8337	1532	1806	3058	2508	4175	2579	900	4698	4139	2688	2520	3287	5479	2644	5311	2953	2355	257	3684	1116	7690	2978	2349	2929	798	2434	379	2170	483	2401	1172	2258	3532	5630	2290	7418	4442	1825	2258	5823	2171	4955	3420	617	1903	6031	3651	1242
ENSG00000072274	7140	13048	32116	2463	8344	7794	4290	2378	11504	9449	4876	2578	1278	761	6333	8939	2033	4280	628	6102	2268	6905	21185	3213	10298	522	2484	1502	5204	924	2170	9670	6127	32584	8637	14872	5413	1995	10699	23790	19213	14279	5267	19217	3770	1183	10625	6787	1295
ENSG00000072310	10655	4659	6613	11718	4102	8274	9823	16643	16351	4167	3726	5058	6059	15554	9125	12450	8024	6526	1533	19637	34322	12248	17509	9152	6793	8564	5527	37087	11963	12780	8823	9623	10600	3960	11358	9917	6054	10851	3775	5543	23126	5632	9700	18853	4615	4952	15592	12227	7999
ENSG00000072315	1	1	0	0	0	2	0	0	0	1	0	0	0	0	0	0	1	0	0	0	0	0	0	2	2	0	0	0	1	0	0	0	4	2	1	2	1	0	1	0	1	0	0	0	0	1	0	1	0
ENSG00000072364	5191	3169	5796	3420	5143	7207	5479	3789	6984	11186	4158	6465	1516	8598	5046	3717	5225	4831	1044	6704	2122	9257	16374	8022	3868	720	3383	670	10330	785	3106	2570	6695	7311	15159	5441	8126	2997	7146	5315	6878	2024	12656	11887	942	2107	6060	8242	3553
ENSG00000072401	1142	732	616	348	951	734	416	428	630	1372	876	894	311	425	598	346	1049	509	111	782	469	755	1330	777	457	95	427	126	801	129	759	110	693	947	959	812	1249	277	676	869	431	346	881	501	254	481	368	715	603
ENSG00000072415	874	1242	1877	2605	1165	1770	919	1101	2680	3334	2300	895	745	1221	1333	1353	894	960	156	1165	551	2391	2145	1498	1152	133	644	181	596	184	707	351	1033	1363	4316	1404	2220	866	801	1516	1866	882	3513	1953	362	591	2147	2357	803
ENSG00000072422	792	391	636	381	1301	951	382	4389	675	1955	2212	751	351	924	2961	486	3476	871	16	2153	1335	4160	1168	1102	228	600	787	824	2353	341	2037	544	1519	1060	1433	665	654	1168	1427	1054	523	839	937	1374	148	871	2472	1151	713
ENSG00000072501	5468	7157	8890	3586	7439	7043	9611	3541	5246	7063	5521	3325	2557	8076	7279	7106	7069	8092	1028	11659	6020	7401	12284	9365	5529	2716	3489	3384	7871	1914	4128	6228	7503	9189	10760	9286	9429	5684	7092	16054	7519	5834	10462	9969	3960	2112	14191	7457	1863
ENSG00000072506	3542	4726	4413	3911	5409	4793	4549	3619	6433	3849	4109	4261	7345	2724	9412	8466	7407	5503	3525	7684	4027	4824	5732	4794	5987	12847	4337	7581	3547	9334	5270	8443	4726	4908	5511	4705	5656	4687	7363	3567	6170	6024	4354	5545	7329	3831	7772	6351	2141
ENSG00000072518	4103	2866	5315	1808	2938	2928	1706	2454	3352	3190	2094	1294	1740	2010	5594	4988	3420	2623	767	3794	1990	3706	4442	2906	2418	1020	2698	2008	2030	1399	2385	2868	2655	2053	2841	3453	5280	2134	2641	3277	3291	2454	4103	2031	3741	1599	4486	3214	1633
ENSG00000072571	366	471	1099	649	759	773	635	130	627	1770	441	818	65	40	642	198	425	207	92	338	126	957	3386	490	631	119	37	50	324	98	292	149	447	1155	1461	627	1246	52	382	1808	1167	1129	713	1237	98	101	275	978	115
ENSG00000072609	2656	2099	2261	1315	3010	3205	1997	1752	1054	1445	1505	2350	1481	779	1516	1189	2479	2136	603	3804	1872	2060	3129	2810	1564	1959	1507	1052	3263	1870	2576	1471	2904	2107	1688	2105	1661	1526	1546	1976	3246	1541	2316	2455	1559	1678	1235	3391	911
ENSG00000072657	10	0	0	7	2	1	675	3	1	0	0	1	4	7	2	6	4	32	0	0	0	2	23	1	12	1	0	0	1	0	2	1	5	5	5	6	123	11	1	2	6	7	5	1	0	1	0	3	4
ENSG00000072682	4919	8764	3342	6320	2850	3030	2499	265	6987	2136	1457	2819	2502	2831	10683	4703	1325	3063	571	4469	1986	2628	5093	2298	3122	2727	2010	1237	4607	1657	1407	8197	5561	4973	9261	2267	10958	4160	1875	4173	8027	2255	2059	4758	2444	744	4754	2693	1235
ENSG00000072694	97	665	308	196	310	181	704	591	392	222	119	300	442	376	543	947	350	2381	32	265	90	181	194	355	393	613	165	194	94	69	330	63	735	257	5375	1031	270	244	773	245	807	207	114	203	353	215	151	991	92
ENSG00000072736	1075	1239	1974	690	1318	1059	597	445	1312	1386	1518	684	549	3095	2183	2324	1227	1225	134	1762	573	2501	3215	1612	1094	425	590	612	1190	290	650	871	738	1012	3108	1298	801	1054	1419	782	1489	851	2134	1059	926	425	2288	1441	343
ENSG00000072756	812	471	1056	447	670	1625	614	350	1169	1104	833	836	387	414	797	285	462	346	99	740	285	1842	2543	443	698	134	208	143	577	107	466	355	811	523	1537	1407	1566	317	711	1605	1439	1006	1597	1135	165	657	716	1766	658
ENSG00000072778	7643	7952	16985	11219	19615	14818	5687	17074	19499	18611	13805	15965	13491	4919	13676	23840	10240	17379	2619	15729	24126	13328	25990	11318	14641	4659	8286	20363	6788	6467	8557	10340	29722	20427	13305	20733	8627	9549	8613	8185	8926	7894	14854	10992	8562	8376	13745	13405	14266
ENSG00000072786	763	6959	6550	10933	4573	15394	8835	2116	23705	9440	6490	8311	6333	7960	21152	26470	13779	8073	2927	12661	19309	10385	19418	20858	9763	4593	6569	1993	3394	2598	5853	6900	10146	3661	25165	17645	9400	4727	11090	3413	29659	4242	17666	14231	6385	4808	7708	13616	2099
ENSG00000072803	2862	2102	2282	1964	2967	3312	3706	936	4850	4948	3591	2861	1862	6673	5377	4001	5186	2632	788	4262	4124	5436	8957	4203	2327	812	3611	516	3971	895	2831	2508	3619	2965	7442	3431	6547	3441	4273	1919	7178	1266	6962	6356	1351	1384	5157	4961	1175
ENSG00000072818	481	103	184	311	171	406	634	169	362	320	163	1785	578	165	447	272	607	133	32	252	255	122	221	160	177	310	1386	781	40	337	1688	103	1232	262	156	240	611	551	797	47	104	239	118	120	518	1195	146	304	320
ENSG00000072832	869	847	1047	738	2606	988	161	992	2207	236	752	3072	1036	1207	3332	988	917	1003	462	1884	544	855	647	1211	553	1590	818	1314	897	597	642	1380	570	1133	631	1782	3085	544	1396	783	885	675	929	1047	955	1487	11725	938	671
ENSG00000072840	1659	1416	3154	1188	3122	2025	628	2267	4698	1180	2240	13384	1239	4480	5903	2960	2876	3045	510	5335	2345	3760	3481	4720	737	3403	4376	1633	836	853	1691	4439	1577	3248	2548	4036	15124	2497	3942	2366	4286	1470	2883	2961	2988	1481	1501	1778	621
ENSG00000072849	2403	2391	3696	1538	1815	3355	1910	2347	3015	2847	3558	2503	2522	1068	1943	1848	2688	3382	584	3917	2517	2837	3766	2597	2786	1050	1131	2070	1304	1254	2673	1491	3846	2755	3252	3542	2592	1717	2391	1912	3496	2067	3106	2999	1142	2051	2711	2395	2650
ENSG00000072858	30	27	384	23	226	185	76	31	94	76	196	308	89	31	55	113	139	20	18	51	26	20	66	73	92	6	181	69	64	7	129	55	151	63	113	797	80	100	98	64	71	44	67	99	140	131	23	56	30
ENSG00000072864	2123	5384	4116	4890	3195	6079	2247	2305	5373	3781	3462	2273	2678	4240	13226	4901	3235	3699	1129	4724	4199	4275	4824	5002	3028	3897	2424	3109	2070	942	1869	5112	3365	3192	10963	6091	3318	2921	3631	6962	4715	2556	6152	3699	8584	1735	6309	4660	824
ENSG00000072952	228	126	153	236	541	55	118	80	178	71	274	92	289	437	696	413	88	139	16	40	44	146	317	156	106	94	34	124	130	73	105	234	244	189	555	148	133	1181	144	126	231	105	165	240	64	94	359	146	153
ENSG00000072954	139	181	293	200	80	349	148	683	89	11	74	253	156	101	211	364	227	359	18	169	120	37	160	272	196	502	6	94	148	34	197	15	24	225	191	171	350	97	274	162	931	71	360	104	295	9	268	61	136
ENSG00000072958	3437	3652	7261	3481	6996	7344	6066	4723	6869	4968	5066	6388	6330	8607	9537	8056	8052	7436	3133	8552	6358	8291	8138	6709	6034	9334	7001	8718	3945	9734	6308	9270	5205	3663	5151	6244	12004	9305	6584	3431	10579	4770	6638	6287	4783	4258	11308	7043	2770
ENSG00000073008	1031	3918	3026	1003	2390	1755	3950	1151	2544	4684	2066	1753	1328	2010	3431	2749	1026	1557	239	2845	2190	4135	7373	1988	1876	1644	1422	2278	2379	1158	1825	5048	5131	3771	3874	2410	6213	1537	2822	4710	3813	3324	2419	4208	5131	1223	3464	5159	1510
ENSG00000073050	3285	2366	2875	1823	4483	3429	3168	2819	3697	2244	2172	2609	3369	1702	3244	3912	3032	3324	1785	3479	2339	3202	2435	2275	2554	4587	1857	3128	942	501	2123	3194	2515	1983	5838	3309	3125	2414	3018	2585	3567	801	2780	2757	6004	2059	5224	3528	2137
ENSG00000073060	9293	10155	13841	1639	11773	16066	4955	28671	3314	16752	2274	29559	4149	9171	29500	3712	8385	5815	9484	13326	36857	15035	27602	14482	8069	33904	25100	33133	11602	23067	15007	41450	13574	30289	8158	5505	2346	9251	13156	22121	50572	11662	11239	17912	14664	5914	15200	16464	10582
ENSG00000073067	2753	3	8	17	21	11	3	115	1	4	5	1	6	2	6	15	15	1	1	4	3	8	4	15	16	5	7	1	0	2	3	1	2	1	4	9	9	10	3	7	5	1	4	13	7	20	16	25	11
ENSG00000073111	4180	2428	7266	1927	3381	2863	3805	2494	2224	2804	1744	1809	891	1352	8147	3739	5199	5875	735	6190	2255	4473	4349	1976	4232	4977	2850	4274	3452	1396	5891	1788	1419	6064	3915	2740	10638	3361	1983	7511	3178	3335	4063	2454	6562	1012	8620	3420	355
ENSG00000073146	153	6	5	9	8	2	11	3	1	2	2	1	10	2	2	5	6	5	3	6	3	4	16	5	8	90	1	3	133	370	1426	9	8	4	6	4	59	13	6	5	3	7	1	12	3	8	10	12	74
ENSG00000073150	530	1340	46	68	43	71	63	23	360	158	63	10	139	30	499	181	18	215	8	30	203	37	305	57	37	595	89	13	914	184	160	823	730	150	43	37	657	34	139	844	78	37	55	844	232	84	76	26	310
ENSG00000073169	2417	2550	1326	1103	2800	1624	773	1325	1524	818	990	1339	1186	797	3101	1920	1365	1137	1005	1294	1302	1291	1339	1218	1272	602	679	735	1221	1162	1183	2700	1893	1402	649	2005	826	1559	1453	1883	1094	1263	1654	1400	1099	3639	2579	2650	1273
ENSG00000073282	30924	1	79	885	4	139	21	376	8	142	1717	42	1407	23	2603	3263	523	211	1	55	5	194	15	741	2782	15	587	15	50	15	42	7	43	4605	74	26	303	1103	35	897	1083	1479	1714	665	494	150	177	222	5
ENSG00000073331	1577	790	1639	727	1089	1365	1003	573	1504	1075	2533	2149	1025	657	1365	814	1510	1425	231	1001	407	282	1435	657	874	573	752	420	285	221	846	661	1502	1306	1343	1707	518	498	865	724	406	364	1330	1574	411	734	670	1116	998
ENSG00000073350	1098	568	633	229	442	537	581	450	249	311	454	423	798	519	1071	1837	425	567	265	684	280	327	422	423	1543	366	686	494	1616	52	262	121	720	1068	156	795	422	1234	396	413	443	601	942	601	922	560	281	74	265
ENSG00000073417	748	2485	2644	2295	3044	2313	1152	787	2196	2646	1489	899	622	1033	1352	1218	2382	1402	462	1289	1127	863	3165	1118	1964	438	942	305	2844	603	1502	1431	2142	2502	4273	3093	5395	696	758	2744	3923	1078	2742	2160	783	1480	818	1828	1038
ENSG00000073464	107	30	649	425	89	34	1025	23	1953	23	872	647	398	862	560	92	790	1566	21	570	16	25	890	15	15	327	409	12	126	166	305	658	61	53	1464	2559	49	577	452	17	2170	90	531	1388	345	18	15	94	171
ENSG00000073536	1931	900	1414	675	1680	1242	1494	759	1409	986	1357	691	1508	885	3222	2327	2404	1814	637	2648	769	3492	2683	3060	1384	1372	1710	1252	888	1350	1811	1773	2186	1652	1459	1844	4269	1672	1586	1411	1581	1360	1687	2258	1047	2042	3191	1760	1201
ENSG00000073578	4044	8227	11454	4432	7471	6537	9747	8616	6396	6727	5054	13961	11293	6722	21315	4820	10128	8808	1418	17394	13173	10219	9416	6116	6800	8041	6101	7606	5598	4537	6795	11991	9939	8063	9348	28507	6555	9570	9294	9734	15401	3895	6517	7279	7649	3663	12237	9845	4158
ENSG00000073584	7286	2281	4883	3180	3789	5693	2513	2258	4754	3918	4698	2347	2250	1934	3970	2666	3984	3935	1026	5019	1733	6192	5470	6575	4571	1123	1619	816	1465	895	2873	1040	2439	4924	5854	5641	5217	1726	4381	3611	3555	1910	5662	5212	1628	1980	3842	3381	2928
ENSG00000073598	16	1	6	5	6	9	3	1	2	5	5	1	4	6	5	3	15	2	0	1	0	2	3	3	6	2	5	0	2	4	3	2	1	3	4	7	24	0	0	1	3	0	4	4	0	1	15	7	0
ENSG00000073605	1135	43	148	127	398	259	80	18	148	140	85	351	53	81	20	32	245	46	76	53	11	120	87	57	252	63	92	55	79	49	206	8	351	160	47	245	243	39	129	80	15	34	166	84	46	362	23	322	154
ENSG00000073614	2916	4242	5118	2042	3201	3734	3221	1507	3177	5420	4133	2893	1132	7756	2853	3297	2915	3279	398	3151	1237	5667	7080	3726	2060	728	1934	902	4191	450	1983	2029	1731	4432	6596	6296	3365	1706	2011	3314	7252	2737	5545	5516	1608	1811	2855	4499	1600
ENSG00000073670	324	761	396	39	295	389	49	26	56	49	74	55	65	53	267	115	95	189	1616	236	21	891	135	56	153	4777	566	75	287	108	113	175	197	370	111	61	122	98	1463	501	65	290	81	457	660	184	616	42	2998
ENSG00000073711	1153	433	1098	818	1016	783	885	372	891	1580	1282	657	624	535	2303	740	1203	549	139	1211	698	4867	2322	395	1047	529	581	189	3148	194	693	741	844	2202	2656	1111	3289	681	1480	1380	1771	981	1397	1502	225	370	1221	1224	1135
ENSG00000073712	945	1972	2043	1819	4254	2417	1822	1266	1400	3613	3688	1530	990	4430	2857	1021	951	1167	455	2606	1459	7522	4860	2234	1624	1183	783	448	1838	203	1337	1258	1516	1547	5331	1833	4522	1372	1753	4275	5509	2113	3737	3103	437	803	3204	2133	942
ENSG00000073734	5	0	3	0	0	0	23	2	0	1	6	4	0	0	2	3	1	0	0	1	0	0	2	0	1	0	3	0	5	0	1	0	3	5	1	2	4	4	0	2	2	0	7	5	0	1	0	1	13
ENSG00000073737	21	11	37	18	8	15	40	94	3	4	20	17	40	25	42	76	51	6	15	17	2	1	10	37	69	4	68	18	1	6	24	3	33	186	12	15	17	74	31	5	2	44	255	94	40	55	9	21	7
ENSG00000073754	0	7	1	0	0	1	1118	8	12	49	15	229	82	1	111	1	42	23	1	4	11	0	2	3	5	30	188	15	1	1	11	15	44	17	1	3	2	3	137	137	5	2	0	2	16	10	11	1	28
ENSG00000073756	315	37	715	1110	247	1154	350	52	28	27	134	42	30	134	134	42	32	134	1	37	42	46	374	31	419	222	211	1	25	4	128	169	752	242	1774	165	18	120	92	106	3041	8	1733	166	171	4	2	16	55
ENSG00000073792	4347	4475	1484	1380	137	2419	1113	636	2936	6979	1590	411	2543	4253	7230	1094	3293	775	1953	1667	771	6065	1700	1418	2100	61	1939	1579	2757	25	1340	1116	2609	2249	4119	2422	10901	1106	2517	2086	5369	1472	698	1743	2674	4900	7533	4278	914
ENSG00000073803	1363	1453	1114	1083	1051	2720	951	1011	1396	2317	1838	1396	1348	936	2752	995	2022	1106	465	1675	1384	1905	792	1181	1323	1177	1185	988	1211	363	389	1014	1149	2829	3506	2566	3186	796	2248	1662	2863	981	2720	2554	925	839	2927	2693	391
ENSG00000073849	757	1625	2215	9228	2365	7728	6167	117	20074	3707	4223	2463	6127	5974	2608	9570	8063	1992	438	5161	2949	7405	3998	2558	3684	502	2223	4622	4303	1531	3653	3153	2544	771	32979	19207	7288	5834	2512	2967	20217	1070	18812	5730	2461	4695	10385	7893	851
ENSG00000073861	17	24	13	31	6	57	159	5	47	73	59	194	51	23	37	43	94	11	4	57	21	4	12	18	6	7	163	66	17	35	322	16	189	10	11	17	81	71	295	7	15	27	13	7	63	135	16	23	20
ENSG00000073905	11	9	3	4	3	43	15	17	15	5	2	18	6	11	9	15	21	7	3	23	8	21	50	15	4	15	4	8	3	2	8	49	16	6	28	4	18	15	23	11	46	4	12	10	4	9	13	13	0
ENSG00000073910	3793	250	857	1464	1564	475	637	793	2631	445	549	330	695	445	881	2784	1059	1285	21	568	551	166	1122	543	343	121	450	274	1808	502	322	186	811	434	2488	2300	156	1177	346	226	1003	206	1587	887	78	165	1147	337	238
ENSG00000073921	9759	4758	19346	4393	9133	16799	6358	5917	12696	12748	19914	6840	6962	6167	12436	9017	6362	11641	1995	12051	7800	20021	22564	14747	9457	1672	5439	3061	5011	734	4598	3344	7389	7622	16842	13545	22924	4506	7017	11362	11989	7911	25338	8686	4948	6294	17084	11403	4813
ENSG00000073969	1005	3103	3827	1185	2167	3225	1279	778	3105	2398	3381	2342	1502	1996	4085	3175	1686	3326	271	4354	2058	3557	8072	3087	2245	1714	1809	1102	1350	1152	2422	2347	2242	3931	4643	3693	3007	1673	3476	3049	5339	1688	4249	5761	1619	1036	3115	1833	1311
ENSG00000074047	8112	98	28	118	61	30	511	15	317	9	26	15	107	44	53	356	33	107	5	30	28	49	133	21	94	85	94	50	196	6	153	39	21	47	200	98	59	148	33	9	142	16	27	117	17	160	85	44	206
ENSG00000074054	4335	9818	6795	3745	3976	7053	4015	3246	5705	6668	4197	2351	2845	12043	6741	5847	5605	5035	1619	6521	2405	6318	10369	5288	3390	2633	3332	2285	3918	767	3149	2860	3830	3663	8899	6391	4815	2603	4118	4884	7405	3860	8739	6248	3770	4422	9466	4280	2162
ENSG00000074071	2617	5395	5276	1826	4549	4242	5449	5044	5794	2585	3139	2840	3912	2916	5118	5392	5592	4213	1696	8074	3314	5192	3617	4452	7012	5554	2931	7363	2674	4828	4418	8148	5001	5739	3694	3056	4990	3817	5293	4084	6161	6082	4358	4086	6631	3409	3771	7021	3149
ENSG00000074181	6959	2319	1653	3745	6896	815	2553	2221	2342	556	2145	564	5374	6891	8299	15805	1702	2727	631	1063	1289	2406	5884	3546	4826	3185	1988	2720	37931	3600	1963	4722	3053	4442	8176	1838	2906	16389	2040	2046	3018	2631	4422	7526	3709	1538	9271	4223	1240
ENSG00000074201	4425	3071	8359	4030	7764	4861	98595	1972	4124	5062	6554	3804	3671	4274	5012	3169	5070	5116	466	3880	2192	7348	11536	4835	3895	545	2062	1619	71852	1131	3246	1673	3511	2449	4806	5910	5731	8242	2436	4609	6401	4212	5477	3211	2450	2831	10024	4626	2966
ENSG00000074211	172	4	31	241	11	59	0	183	7	7	507	4	827	6	1097	590	137	12	0	8	33	7	15	229	1453	5	686	5	80	148	3	2	42	2513	11	2	5	755	6	391	28	464	1350	455	403	56	9	31	87
ENSG00000074219	3731	1054	1894	3562	6221	4130	2496	1331	3363	1225	3684	1379	2673	6305	2090	4792	3266	4591	524	1427	1472	4253	6426	2653	1698	3479	1393	887	3697	2655	2342	2945	2576	960	8001	7001	2546	3671	285	1379	4034	2025	5067	4437	3127	1756	3847	1865	1470
ENSG00000074266	1132	848	3165	690	1266	3121	687	666	1367	1129	2103	1286	839	819	808	930	584	1480	247	1316	583	1762	2077	2000	1602	146	562	441	452	199	651	481	1207	1180	1936	2204	1348	412	931	1875	1860	1123	2463	1289	613	1189	1082	1888	990
ENSG00000074276	30	128	80	27	49	40	4	9	78	7	53	26	27	17	300	265	34	37	40	9	89	57	80	94	42	238	111	6	21	23	59	118	78	68	221	64	43	20	99	35	31	27	21	595	5	37	94	328	85
ENSG00000074317	27	367	139	33	17	23	6	5	24	1	30	240	154	3	28	217	18	73	477	452	9	43	261	10	44	353	543	23	31	1031	953	76	23	15	30	23	12	21	225	31	488	3	9	771	9	206	308	7	67
ENSG00000074319	2449	4853	5620	3146	3494	4537	3387	3696	6380	8084	5255	3967	3882	3240	6140	4242	6248	4405	1067	6308	3240	5624	8266	5002	3296	1108	2236	1857	3195	2331	2526	2955	4384	3484	5182	5270	6844	3915	3076	7802	6962	5927	5974	3194	2547	2455	3383	4522	2520
ENSG00000074356	3894	1244	4050	1580	3753	4144	1887	1690	2524	3076	2217	2043	1142	1521	1505	2177	2188	3383	289	2554	1157	3042	5239	4074	2801	1156	1390	362	2570	466	2149	1114	2949	2434	3911	5033	1746	1661	1722	2612	2997	1619	4278	4463	771	3199	2869	3248	2708
ENSG00000074370	377	281	859	420	431	362	2414	400	3903	734	270	7427	2249	495	885	4888	1939	1110	51	763	379	288	485	310	146	907	2212	1181	677	4316	3277	194	1433	931	1219	4682	976	3855	1110	98	628	2044	567	3035	909	2007	360	225	497
ENSG00000074410	1923	349	801	1678	12	1036	759	512	6174	227	1687	78	1998	603	16463	3546	1254	534	0	427	785	393	1506	525	3522	317	603	320	140	257	153	374	807	3406	1569	3533	85	2229	914	743	25875	2183	2907	712	1649	362	3200	60	959
ENSG00000074416	1910	940	391	4165	2127	766	1325	346	11352	787	942	716	7746	1952	1941	9173	2840	1068	693	2680	507	676	2442	2255	2120	1049	2022	947	274	603	2897	1358	4541	1046	13909	1636	16758	3379	1157	2265	3293	2446	1770	1110	4419	1293	3165	5903	3269
ENSG00000074527	7828	34	63	1142	274	113	600	32	819	61	98	34	783	2017	219	586	468	73	15	37	18	281	1029	85	43	17	49	18	466	37	74	21	191	135	4091	488	990	642	66	47	1367	104	601	362	15	85	89	1153	215
ENSG00000074582	1229	1977	1430	981	2950	1957	1617	1106	1811	1068	2160	2353	1496	970	2162	1736	1998	1977	785	2346	839	2524	2196	1753	1617	1357	1023	1559	696	1678	1652	1053	1447	1543	1202	2175	1696	1135	1459	1211	1143	721	1756	1471	1094	1912	2517	1083	2186
ENSG00000074590	13380	370	295	607	226	159	225	92	777	89	194	188	317	441	1185	1225	452	271	28	286	244	543	956	298	268	319	133	61	625	63	165	782	526	358	573	209	297	1192	285	129	332	485	114	432	391	153	330	838	171
ENSG00000074603	1710	859	2705	1294	3496	2747	1497	1662	2686	3854	2775	1510	831	2366	1750	1108	1131	1620	381	2752	1314	3849	4878	3030	1587	413	1291	330	2998	555	1932	1029	1496	3587	4626	2978	4528	959	1739	3324	2898	1173	3366	4573	645	1010	3431	3616	1793
ENSG00000074621	1104	443	1360	500	2332	1722	406	576	1154	2202	1384	1012	506	1173	1113	1054	897	1850	89	1706	633	1574	2449	2560	597	510	922	628	1571	244	383	1594	686	1205	1714	2320	990	709	267	1369	1271	639	1768	2179	588	793	884	1972	471
ENSG00000074657	7921	1268	5003	3272	4351	6210	3168	2545	6605	5219	5662	1162	3055	11082	1472	2608	4096	1592	60	2066	724	16440	10130	6905	2870	2030	1120	383	13210	386	3492	1755	3050	4141	10526	6464	4672	4857	1173	6767	6306	1945	9410	5854	2489	2850	4525	10724	1132
ENSG00000074660	208	166	201	387	676	177	264	87	242	111	295	232	177	215	355	252	312	259	84	118	104	207	725	241	184	119	137	122	261	56	322	211	590	160	584	407	252	502	244	153	219	178	177	465	198	217	364	488	212
ENSG00000074695	5164	12214	11744	4388	5248	6877	7323	4475	9776	10033	8219	2612	2189	8564	8421	3032	6155	3611	911	7566	3293	16331	13510	7003	4960	1311	3352	1159	11701	574	5186	3591	6606	24532	17048	11624	8546	3434	5918	12767	12641	5596	8809	11487	1844	2141	5827	13360	4274
ENSG00000074696	4041	6435	9005	3411	11451	6581	5109	5771	7982	15457	8232	6116	4050	8846	9831	3843	7217	5357	961	11331	5833	17588	12078	15686	4432	2040	4591	1850	10036	2616	6236	6920	6283	10160	12682	9414	17558	3360	6687	14527	9096	6423	8911	15780	2958	2891	10927	8403	3881
ENSG00000074706	156	8	16	32	177	21	67	11	50	92	73	261	37	34	40	44	56	34	6	26	24	28	78	13	27	7	127	43	11	16	173	15	103	28	74	99	129	35	79	5	49	26	46	28	23	103	6	49	31
ENSG00000074755	4652	1351	5576	2330	2833	4278	2735	2953	4774	4141	3140	4242	2415	2760	4558	5568	4771	5990	855	5809	3154	4135	6326	4215	2635	4323	4500	2248	3936	1445	3878	3281	4899	4483	4621	7303	3957	3934	2744	2098	4965	1921	5507	6140	2270	2637	5916	4152	2206
ENSG00000074771	0	0	0	0	1	0	0	1	0	0	0	0	0	0	0	0	1	0	0	2	1	0	0	0	0	0	0	0	0	0	0	0	2	2	0	0	0	0	1	0	0	0	2	5	1	0	0	1	2
ENSG00000074800	45082	151950	110986	101043	61999	142126	159637	116500	147023	70295	69270	116043	37683	98254	172496	117203	98914	97062	20956	194725	64068	97997	297697	49870	106786	100117	62543	108881	96202	75938	123236	143933	84640	100417	86859	81650	263814	86154	77874	138774	255205	132612	109703	43112	238197	19019	70441	61311	15137
ENSG00000074803	5	3	1	37	37	5	5	0	7	9	13	4	0	2	15	7	3	2	61	4	0	2	3	7	3	10	1	2	7	1	10	37	15	9	25	23	0	2	6	11	1	0	9	40	2	8	3	40	10
ENSG00000074842	1873	7122	12323	5208	6259	4608	5861	3810	7128	3782	5171	4381	4619	2136	8321	5626	5398	7788	1700	6218	3966	5749	5241	3960	6812	4705	2755	4679	3466	4991	5320	12414	17535	5043	5143	8130	13388	3394	4557	4114	7785	6582	4917	4979	4890	2817	5685	12775	2833
ENSG00000074855	1171	315	749	541	1341	1334	541	561	726	493	245	641	555	407	945	1228	609	163	450	635	757	720	594	888	909	271	712	317	630	406	320	514	945	539	564	554	976	606	423	535	578	229	992	855	245	996	946	785	253
ENSG00000074935	698	350	285	159	665	544	158	222	348	641	396	270	341	289	455	166	248	353	281	215	168	338	507	393	261	123	267	127	261	143	407	153	314	728	442	873	422	131	206	308	277	356	981	261	142	332	332	551	383
ENSG00000074964	865	1393	1455	2031	4541	3314	2683	668	3593	1577	2051	1678	1760	4462	1985	4845	3466	3154	285	2403	1659	978	1383	2307	2287	702	2366	471	6228	785	2072	1638	2151	792	2883	3020	1597	5339	934	732	2637	1252	3200	1205	2919	1137	2347	3157	862
ENSG00000074966	12	12	5	39	30	92	69	1	21	28	42	11	15	61	3	17	42	98	18	11	15	56	30	151	23	7	16	5	7	3	47	2	59	28	74	63	103	15	42	55	13	21	34	51	69	67	4	265	16
ENSG00000075035	154	0	0	3	2	0	9	0	21	0	0	5	4	4	9	16	4	0	0	3	0	2	5	1	1	2	15	4	23	5	2	2	2	1	31	3	81	24	1	1	247	1	0	1	1	0	7	7	0
ENSG00000075043	0	68	2	1	26	1	0	2	1	1	1	3	4	0	5	35	13	1	1	1	12	20	31	1	1	3	3	2	387	0	1	6	27	2	0	0	1	0	1	2	4	0	0	51	1	103	46	3	98
ENSG00000075073	16	53	46	34	601	67	117	39	87	46	66	171	290	74	146	179	165	122	53	75	57	68	94	165	57	88	308	35	129	411	148	74	31	16	194	90	149	126	34	47	143	42	59	277	74	232	298	124	55
ENSG00000075089	785	1005	1654	554	1306	1420	447	466	1337	1704	1514	1228	281	712	437	495	986	778	169	1228	498	1288	2479	1140	396	189	530	126	900	107	816	519	1135	1949	1208	1289	1469	311	1172	1422	1419	1225	1642	1557	231	475	427	1542	686
ENSG00000075131	411	338	783	259	594	471	252	247	426	543	404	389	181	124	779	212	407	495	153	535	227	853	752	571	457	409	207	184	337	98	425	348	469	1026	396	485	1364	97	379	945	400	734	462	468	197	244	462	441	231
ENSG00000075142	2112	5691	6535	3248	5752	3657	2950	2248	6656	4089	3350	3186	2714	2558	8319	2831	5030	3522	797	5046	3706	5411	5190	6668	4094	1308	2780	2025	3531	1138	2913	2693	3838	4883	5700	5339	4685	2142	3125	4977	3808	3536	4635	7434	2081	2440	5527	3980	2281
ENSG00000075151	4782	5741	5999	4012	4485	6698	4172	1516	3578	7999	4535	3062	1321	4099	6532	6367	4498	5518	1321	5031	1782	7745	9560	7150	3622	1857	2217	1029	6445	341	2265	6288	4515	6610	11766	7412	6661	2890	4211	8299	6011	3565	11443	4703	4515	1584	3211	5380	2683
ENSG00000075188	845	1355	1209	696	759	1006	523	649	1383	1299	919	907	376	400	722	752	933	1012	268	1272	398	1522	1449	1063	510	426	391	384	511	200	711	836	1156	1733	885	1152	1015	543	863	1870	1056	2066	1145	1209	539	215	836	1749	574
ENSG00000075213	131	285	75	6772	179	98	18	184	7614	6	277	23	136	43	455	855	680	84	2	129	33	30	198	201	620	2	16	2	9	2	10	129	153	2661	2694	1428	3865	37	55	897	52	119	335	80	43	49	27	74	7
ENSG00000075218	853	3234	2835	1007	1459	936	1983	1418	1149	1078	907	1233	252	479	2231	801	1654	1713	507	1914	562	1752	3555	1505	647	1878	540	253	1033	1040	1207	1194	718	1973	1719	2199	2030	647	2347	3811	2628	2841	1014	2443	1853	473	5700	2092	315
ENSG00000075223	660	2974	8606	9720	4543	2233	1806	1755	11821	10020	5340	2819	2742	5299	3312	2938	6578	1733	1659	3641	220	16251	7302	832	5025	101	1513	154	5696	217	997	1059	2831	1602	2733	3641	13504	1249	996	2633	2280	596	2735	4077	413	724	4103	393	159
ENSG00000075234	836	2790	1603	778	1678	2118	1242	1445	1768	1266	2063	1988	2446	2339	3780	2299	1544	1202	541	1906	1484	2324	4009	2322	931	1477	1217	597	1014	2026	1408	1706	1731	838	1768	1713	777	1499	1289	983	2904	1380	1818	1939	2531	1221	4668	1580	2414
ENSG00000075239	959	1773	8267	1075	4188	2267	1788	1506	2779	2295	4496	7977	2446	871	5409	1251	3175	1483	457	5041	2006	6121	3181	3172	3134	855	2124	887	1553	1063	1703	1566	3069	2899	3242	4696	1855	1203	1541	3766	4763	2639	4173	2361	919	1266	2313	2136	1367
ENSG00000075240	3686	17358	6614	2945	2285	4065	1384	2773	7838	2417	2377	12152	2955	5270	24802	4023	4182	2684	1746	7694	3053	5285	5449	5041	1602	3080	4442	1506	1162	1384	3431	4247	4023	5454	2509	3473	1530	2464	8087	11428	2474	2267	2229	3027	6932	5387	11165	7155	2303
ENSG00000075275	11898	9055	6256	2003	381	4009	121	5997	7847	526	2374	13391	4228	2002	14985	7637	2123	2202	2948	8270	1516	7019	2357	1653	1717	3287	3782	973	169	962	1863	2554	6778	4705	3319	1001	1655	3586	8416	5484	6297	3882	4149	6542	5444	3443	17155	420	2471
ENSG00000075290	212	0	2	0	0	9	3	0	1	2	4	6	4	1	0	0	5	1	0	9	0	1	1	10	0	0	2	0	6	1	15	0	4	1	0	1	3	2	0	0	1	0	0	4	0	21	0	6	0
ENSG00000075292	6877	3528	4658	3220	5045	7654	2879	2168	6336	7399	5225	4266	1566	3263	5120	2921	3428	3045	955	2702	1102	6644	11139	3224	3715	1056	833	574	4630	367	3154	2261	3721	7538	8851	8150	4703	930	4682	6578	6665	3257	8652	7163	1185	2826	2648	5305	7395
ENSG00000075303	1260	2072	2241	882	4447	1902	949	362	1976	2414	1067	1088	236	1040	1447	566	1276	1654	146	797	672	2022	3749	4525	1533	104	783	84	1102	169	571	385	683	3224	3665	4218	1407	356	801	3878	1828	1275	2181	3531	455	560	769	2194	601
ENSG00000075336	1299	1774	1824	1090	1416	1730	1330	773	978	1263	1142	745	783	751	1402	795	1357	919	362	1700	507	2435	2363	1472	1207	670	503	407	1439	315	971	945	991	2660	2268	1498	1501	896	1102	1667	1782	1168	1522	1650	671	715	1498	3026	955
ENSG00000075340	33	13	12	1	189	2	59	6	47	15	23	34	42	165	13	79	27	126	5	31	16	25	40	16	11	18	80	37	2737	24	46	133	293	11	85	11	85	37	42	3	488	7	8	30	5	84	24	76	111
ENSG00000075388	0	0	0	0	0	0	0	0	0	0	0	0	0	0	0	0	0	0	0	0	0	0	0	0	0	0	0	0	6	1	0	0	1	0	1	1	1	0	1	0	0	0	1	0	0	0	1	0	0
ENSG00000075391	1360	1580	3020	806	3694	1825	1451	2255	3724	4768	2363	1242	783	1217	5247	1175	1192	1437	472	4393	744	1587	4205	3032	904	428	1058	1116	3219	201	1617	1239	1840	2459	3387	1362	4926	1181	3192	3950	1818	1885	2901	2598	1063	1007	1762	3741	1988
ENSG00000075399	881	833	1108	1449	1549	1580	758	4966	1217	737	571	2606	1070	509	2974	1744	1765	1190	472	1456	465	1086	945	819	1463	2357	721	1007	420	367	641	1282	1884	1600	604	811	1263	916	1192	936	604	687	1387	657	2244	1441	1691	2212	896
ENSG00000075407	1902	526	806	869	735	1355	962	547	606	1537	735	919	564	874	1272	431	1094	389	179	930	277	3842	1605	560	767	389	438	206	2438	215	740	215	1405	1514	2236	909	1120	267	418	793	1285	341	1653	779	466	657	1016	1047	1282
ENSG00000075413	4053	3804	5123	3394	5663	6050	3204	2136	3947	4404	4454	3168	1959	2168	4463	2597	2391	4829	895	4036	2056	5028	7141	4203	4424	1925	1303	1189	3066	670	3450	2102	3945	3145	5121	3363	2914	1937	3470	5560	8094	3804	6057	4981	1719	3030	3279	7072	2644
ENSG00000075415	19013	28734	31177	17337	32016	25692	25873	25322	25670	25354	22303	22933	13808	19738	24437	34016	45928	27602	7460	39251	28106	37168	42047	38803	15410	28012	19725	20145	46722	13444	25947	37407	25166	35695	24861	22868	32201	21072	25194	21391	27821	27079	29358	37421	23672	20295	23077	39178	20200
ENSG00000075420	2151	3340	4172	2744	2623	3289	1754	1061	5809	5807	5282	1952	1003	2932	4185	2481	2156	1449	245	2212	1818	7056	7360	1142	2484	400	1145	596	4654	416	1041	1996	2896	5969	10649	5052	8372	2241	1272	4790	13087	2171	3950	3442	1724	811	4141	4017	1903
ENSG00000075426	13119	3409	2693	1714	3211	1842	5106	3392	2189	1063	2387	10636	3272	14468	8059	7319	1537	1649	1590	3175	2405	5809	3479	1308	3904	5428	4660	1425	4608	1963	3046	5776	1949	5278	5449	1479	7885	9003	8651	4023	3357	5087	2770	2953	5451	698	2372	1075	2588
ENSG00000075429	1	2	0	0	0	0	0	0	0	0	1	0	0	2	0	0	0	9	0	0	1	0	1	15	1	0	1	0	21	0	1	0	2	0	0	0	6	0	1	0	5	0	1	0	0	0	0	0	3
ENSG00000075461	450	3	6	23	1455	13	11	2	2	3	3	10	6	6	2	33	15	137	1	2	8	17	3	63	341	11	1	0	609	3	2	0	3	1	15	1	37	184	4	2	8	0	10	4	0	6	9	6	5
ENSG00000075539	2146	1065	2737	2090	2603	3470	1594	1405	3621	4483	3070	2167	1082	3686	2705	1468	2098	1945	310	2331	1028	3966	6127	2275	1590	328	981	357	2781	171	1531	1219	1976	4540	6275	3953	4508	1071	2120	4738	2711	1364	6450	4639	560	1051	1724	2740	1620
ENSG00000075568	4981	4413	7068	3139	3066	5609	2693	2297	6178	5552	4761	2705	2387	5708	7627	5648	4470	4593	1195	4948	2804	4591	8013	5667	3460	1311	3148	1256	5770	587	2867	3324	3357	8134	8253	7391	4976	2485	2559	3238	7323	2868	6774	7395	2815	1924	7353	4074	1881
ENSG00000075618	11154	2226	22007	18394	65531	1801	22685	6785	14681	376	14387	1258	14498	11494	34321	16636	9471	6889	633	2805	1340	14477	11505	3100	16455	1518	2149	1888	20054	20202	20568	3775	1461	4738	23786	7676	13374	43458	1990	2229	21906	3728	7939	5059	11598	2388	24491	20280	3817
ENSG00000075624	136573	257163	225612	221870	384010	264874	380660	194719	332624	290345	310949	185239	305396	180218	805307	395440	235307	279870	189547	366157	428983	475770	471120	167681	325217	690905	307915	556932	176157	247727	305839	493125	316949	238766	349283	197794	423259	325060	263651	264523	291875	302430	276980	434882	521145	164182	679977	362234	123990
ENSG00000075643	31	4117	2975	1108	37	1349	400	555	1815	901	755	693	448	346	4185	933	1089	747	277	3602	1484	1316	957	1374	839	863	547	213	682	74	317	14949	11462	2319	1337	1813	104	719	2962	5294	970	2860	3072	475	1914	977	1270	2127	356
ENSG00000075651	283	845	1275	433	1803	735	363	1157	1628	2321	851	2564	1207	305	4282	1594	1249	257	752	2120	2157	3200	745	687	698	1325	778	2472	2711	353	442	1519	4870	3127	1227	801	458	1118	1641	3908	1124	1624	857	1425	563	481	3709	1805	140
ENSG00000075673	44	3	5	30	27	95	0	42	55	1	3	0	257	4	88	2371	241	31	0	76	11	15	1	248	581	52	232	0	12	10	0	40	21	1155	103	181	20	55	8	63	71	433	488	382	0	8	81	20	0
ENSG00000075702	468	1445	1749	1011	1822	1108	1785	1040	1021	988	672	718	259	318	1295	1177	1239	1932	341	1116	1009	1425	1422	1003	1237	2406	800	617	1177	1547	1349	995	942	1527	1294	1159	2759	976	1407	1813	1142	1639	671	2620	2277	523	2062	1730	203
ENSG00000075711	2484	829	3603	1130	1460	3257	1023	531	2209	5297	3011	1782	1102	1436	2038	1364	2721	1135	530	2060	863	4224	3536	1992	1965	306	1056	403	3766	420	1644	715	1709	3346	4742	3228	4954	963	3955	4743	1834	1251	4458	3524	566	1295	3004	3269	1569
ENSG00000075785	10625	21196	39099	18571	21751	40527	17461	18019	48641	36202	48719	30442	36354	19406	40972	34324	39761	23001	14127	53007	37550	37316	56988	22702	25675	30452	21231	24446	16089	10478	29483	29035	26001	50900	58135	42943	37144	19455	48937	43620	47662	26880	54719	56824	21910	22943	74899	36204	11619
ENSG00000075790	1526	2792	6943	5609	4871	3857	2911	2571	8335	7695	3785	2619	1590	1318	4580	2206	3004	3720	2221	3204	2559	4808	4768	4968	4973	1914	1113	982	2639	1266	2081	1502	2926	7167	14999	11822	6381	815	2570	4584	5571	4116	5010	5906	1192	1183	2000	6812	1941
ENSG00000075826	680	40	259	423	2313	1615	335	80	571	389	350	735	161	219	144	40	747	301	385	318	220	208	317	523	295	61	161	134	248	92	563	50	888	207	137	1207	226	197	101	110	40	23	247	183	59	2168	49	1260	312
ENSG00000075856	4513	4831	4852	2575	4566	4158	2930	2632	4548	4268	3388	2831	1137	4548	5353	4284	4407	4557	644	4557	2616	4805	6276	5016	2702	2025	3055	1688	4303	1153	2891	5097	3591	4826	4331	5972	3376	3488	3869	3522	5580	3039	5480	5705	2983	2215	2625	5452	1559
ENSG00000075884	71	389	139	231	323	185	1631	61	346	494	225	346	333	300	208	117	2838	2231	30	425	118	85	677	1858	136	18	165	175	165	69	448	149	445	142	213	293	661	6271	253	76	143	172	175	220	153	205	220	377	151
ENSG00000075886	23	10	13	3	25	9	7	8	2	8	5	3	5	9	4	5	16	2	1	7	2	21	4	4	4	11	3	6	11	0	9	2	7	5	2	7	4	3	7	16	2	9	3	11	5	12	18	11	5
ENSG00000075891	0	0	0	0	3	13	9	0	3	0	0	27	2	2	0	5	1	0	1	2	0	0	7	0	2	0	1	1	108	1	0	0	0	1	0	0	1	0	2	0	8	1	0	6	0	4	0	13	0
ENSG00000075914	3623	922	2469	1364	2042	1777	1075	1962	1928	1348	1820	1251	2018	491	3010	1615	2012	1221	691	1968	1080	1822	2967	757	2551	2026	1083	1463	740	2063	1736	1996	1600	1163	1844	2118	1504	1025	1202	1700	1332	2095	1895	1985	2022	1514	2109	2619	840
ENSG00000075945	2101	1915	6065	2083	3208	3669	1791	1853	4130	3095	2876	3255	1700	2058	3284	2295	2277	1956	628	5135	790	4309	3741	4876	2644	778	1301	461	2316	450	3806	751	2141	2165	6918	3869	3127	1480	4442	3586	3775	1367	6418	3704	877	1071	3864	3072	1788
ENSG00000075975	2149	1681	3072	3275	1860	3502	1571	1770	3135	2774	2430	1529	2201	2781	2146	2497	3252	1360	866	3400	1543	3118	3681	2381	2845	1005	2123	775	2883	724	2090	751	1537	1254	3957	4210	2746	2143	2095	3195	4602	1700	2898	3233	1742	2015	2704	4091	507
ENSG00000076003	5120	4072	4932	2303	3686	2875	3053	3647	3415	5499	4648	2955	1223	829	3998	2332	3671	5317	855	4381	2456	5610	6998	4512	4244	1883	1873	1326	3082	850	2963	1605	2651	4672	3357	4344	4587	1275	2810	6363	4077	7513	3168	5106	2053	1738	4756	2189	833
ENSG00000076043	1510	2597	3318	1264	3817	3674	1758	1584	2088	4179	3992	3011	3438	1270	5409	1175	1581	1553	222	2380	1899	6474	6366	2752	2730	773	1367	1104	1063	555	1285	1594	2466	2828	3181	4485	2727	1232	1455	3963	3647	1822	3537	2299	1881	1845	2521	3546	1333
ENSG00000076053	907	570	1352	317	1877	915	409	348	507	1026	1542	847	386	645	609	227	383	570	88	519	300	1489	1670	670	543	35	295	92	623	117	393	158	476	937	1082	1023	860	228	516	933	1039	355	1061	793	215	281	466	900	583
ENSG00000076067	4402	1123	1160	1554	2520	2324	2241	657	1739	2241	2436	674	1738	4966	2380	2809	2325	2068	703	1575	1254	4833	3160	1665	1594	1617	2043	1142	2391	732	1294	2373	1251	1142	3099	1848	3988	2540	519	1075	1820	702	2794	2484	2258	1384	2402	1644	1006
ENSG00000076108	5717	4205	10802	3874	6987	6836	4822	3121	4411	9535	6492	5936	1888	13276	4977	7677	8778	7717	839	4806	4140	8798	14169	7880	4163	2919	6584	2218	12344	680	4861	8255	4375	9382	8629	10032	10985	7082	9677	6620	9763	4763	9244	10422	7709	4128	4260	9203	3238
ENSG00000076201	5838	4447	11893	3684	6410	8347	6435	5227	8539	6276	5890	7374	5582	6620	14745	10728	8839	5214	5521	12112	7443	9118	9021	4808	5756	14178	13057	7379	10582	9779	5925	13479	6234	4423	9536	9361	5749	10634	7619	8342	8765	6898	10047	12224	10917	4126	17714	9839	1697
ENSG00000076242	2141	1612	3314	1850	2997	2804	1710	1364	3158	2863	2449	2403	1828	1106	3928	2464	2971	2022	324	2855	1838	2984	4309	2153	1872	1567	1314	1142	1789	1175	1983	2381	2292	1988	3945	3454	3484	1811	2143	3516	2081	2496	3334	3745	1608	1433	4919	2385	549
ENSG00000076248	2597	2637	3643	1881	3540	3148	1546	3311	3629	2590	2912	2297	936	1956	3520	2566	3054	2955	930	2840	2085	4099	4845	4393	3266	1244	2295	1376	3377	1383	1959	4011	2462	3726	2436	3477	1990	2735	2629	3200	3562	3596	3319	4740	3225	1580	2167	3039	1603
ENSG00000076258	471	142	573	175	544	544	213	8	662	209	405	1605	765	261	426	475	445	450	15	681	228	290	497	793	297	405	330	255	149	166	126	579	584	581	716	540	228	383	310	221	194	511	627	563	228	314	701	816	280
ENSG00000076321	1033	881	2550	1078	1362	1484	700	413	2044	1893	1384	1464	442	922	866	1670	869	1358	149	2346	561	1145	1840	2398	628	447	419	134	1223	150	869	498	654	1254	4447	2740	721	657	1937	2076	3827	891	3342	2339	477	511	1256	1910	396
ENSG00000076344	148	343	193	68	42	79	17	13	2118	35	23	286	718	23	90	337	61	89	89	209	401	21	95	23	64	274	30	28	20	1044	35	33	370	12	100	146	39	61	59	39	17	9	322	249	49	2583	166	34	1320
ENSG00000076351	203	416	914	146	264	186	332	130	586	172	376	523	322	197	1505	560	383	579	209	523	293	748	1036	349	245	450	332	363	222	462	330	551	670	215	535	548	162	231	396	448	836	413	391	836	356	300	909	684	647
ENSG00000076356	357	416	4783	601	3181	4130	1724	146	931	1941	556	1626	848	1494	1275	2838	649	2095	480	2174	1260	427	7749	3783	1788	1738	885	267	2753	928	1728	1063	890	594	3753	5607	228	1770	1021	548	1098	654	1714	1577	1531	823	1075	1357	3082
ENSG00000076382	1223	1491	3934	1743	2247	1469	2186	1753	1787	2092	1522	1714	386	254	3052	1294	2878	3871	836	4069	1301	2694	4475	2475	1992	3377	1025	797	3116	995	2428	1415	2100	3242	2439	3188	4299	1029	3882	4633	4116	3409	1541	4503	1120	657	3827	2073	457
ENSG00000076513	5397	1768	5335	3337	4998	5877	1507	1893	3098	3160	3800	1425	1724	2910	4095	4890	4354	3092	661	4277	1636	2648	5247	4707	3100	877	2571	996	3887	1113	3060	1514	2271	2983	6610	7043	2499	3139	2964	2304	5276	1853	5130	3115	2784	1867	1782	4264	1268
ENSG00000076554	3484	3572	3328	2307	250	2508	1140	84	6341	5614	665	1349	1683	400	8044	1466	2965	991	1009	3181	2062	3395	10445	4175	3746	787	1246	1695	2463	441	802	590	3241	2840	3192	4999	2880	1426	2236	7815	1840	1409	2271	658	871	1573	3645	1814	945
ENSG00000076555	1223	1071	2866	999	3017	1791	485	2271	1616	409	635	2657	396	735	3221	1813	3222	1941	436	2073	565	2458	1051	2014	1433	1907	1156	551	1771	510	364	1171	1434	3366	1426	1981	386	1323	894	1335	1614	1251	2151	2056	1811	551	831	2931	1960
ENSG00000076604	4557	3309	7164	8204	5061	9523	4945	7640	8930	5044	4932	1538	3365	3218	7497	7457	6133	9648	3496	9013	3754	7407	6899	10379	10312	3479	3596	3656	9311	3715	6303	2327	4948	1855	11017	16741	2438	3072	5109	6514	4539	1879	11855	9238	4367	6666	9323	10147	2588
ENSG00000076641	300	3757	8053	2051	23845	1700	14330	8708	2274	4857	10087	4020	3283	6388	7997	808	5527	2102	1760	2856	1497	23257	14682	4255	2757	924	3179	1106	27194	4236	4213	1877	4777	4483	5262	2165	1455	2488	4594	7309	1756	1159	2536	16767	1175	1353	7261	9223	3028
ENSG00000076650	1294	803	931	465	810	676	624	579	986	686	773	621	701	700	635	796	1091	955	308	1173	368	900	1178	841	498	647	511	332	436	502	970	584	540	836	1762	1091	1082	911	855	857	818	763	1080	924	745	551	1309	1379	476
ENSG00000076662	20	3	9	20	12	21	107	17	18	89	18	151	42	15	63	32	95	11	2	42	40	20	32	26	3	9	345	84	2	20	243	6	165	17	30	21	68	130	119	2	5	35	18	20	50	131	8	17	11
ENSG00000076685	1577	591	812	384	953	512	704	869	785	1435	973	1089	317	3569	622	1068	1316	939	98	1122	829	1693	1514	1089	440	330	994	248	1023	274	928	440	857	1400	2031	1631	1272	1106	956	858	990	600	920	853	259	734	887	915	584
ENSG00000076706	4633	52298	79181	44454	7348	3525	23211	44312	66313	1254	24166	18915	25879	19264	361701	7057	13422	27294	13156	73074	5670	132186	53051	131738	29062	6535	25732	38057	17360	3448	6940	68594	3495	105787	169720	76333	65269	17154	69712	64110	92305	23420	8736	7369	74793	18670	100489	56751	4328
ENSG00000076716	13705	32	63	2808	398	929	869	26	2867	30	702	31	914	2777	71	4589	1011	4154	30	351	103	191	1731	2995	2837	39	35	26	713	217	175	74	242	84	7001	8823	951	657	71	35	13707	42	1562	2005	37	769	135	3606	314
ENSG00000076770	1334	607	1594	909	3536	1542	403	530	967	2403	931	590	322	601	108	413	707	846	283	401	67	250	1999	3044	857	5	190	90	1328	5	832	122	510	1101	1967	1673	236	203	412	1554	1334	483	2147	1349	200	925	26	2212	126
ENSG00000076826	2403	101	30	59	7	34	25	242	0	18	87	9	355	4	425	1457	101	13	3	8	84	16	67	92	574	13	312	37	483	317	25	67	71	551	5	8	40	529	4	221	28	208	353	356	103	349	47	44	37
ENSG00000076864	695	4682	4533	437	5010	5359	7051	990	1162	4091	2402	1052	668	2734	6484	2746	1393	4029	221	6028	4654	5602	6859	2945	1796	6141	2427	977	8610	1863	2188	1952	2578	1636	2074	2704	1028	1574	974	9068	4214	199	3125	5980	4855	981	1449	2076	2094
ENSG00000076924	6852	2502	4310	2477	5651	4379	4544	2885	3948	3015	2804	3540	4577	3085	6368	6228	6709	4133	3184	5295	2611	4298	4375	3401	3841	5224	5227	5756	2643	5067	5318	5291	3320	2094	2749	6139	7057	6752	6154	1595	5471	3108	3808	3963	3356	4269	8126	5439	2678
ENSG00000076928	5522	5552	10854	5945	19600	11015	9022	4258	6957	6150	5461	9426	5081	4236	6908	8638	8917	9820	3198	8995	5813	9430	7788	10282	7437	7263	7915	5509	6250	2256	9929	7820	8802	6762	10668	11705	4963	7780	9274	10634	5518	3849	9344	10298	13218	10957	7659	14509	4102
ENSG00000076944	2209	1197	2656	311	148	4119	1791	2702	3136	986	713	3217	862	379	2143	1557	1733	1608	123	2990	1670	124	1855	226	529	8495	752	4322	297	528	909	217	1010	1673	275	2605	1223	1256	1016	281	1426	1609	1464	200	3311	400	4266	353	1567
ENSG00000076984	3549	1384	3055	1673	4623	2906	2774	2029	2974	2029	2174	1580	2277	2474	3308	3516	3684	3134	1205	3496	2012	3466	4048	3005	2407	1791	2799	2256	3894	3058	2647	3172	3293	1623	2233	3165	2891	3570	1974	1475	2738	1570	2993	3639	1894	2158	3700	3450	2123
ENSG00000077009	11	15	6	1	11	66	5	8064	3	0	2	1203	49	1	123	9	129	0	26	92	4	7	113	5	2	1427	111	92	5	3217	47	6	5	106	1	2	3	1	23	217	0	8	1	104	111	229	34	2	1793
ENSG00000077044	1316	1727	2378	1158	1937	2508	2873	1441	1777	1314	1653	1205	933	1349	1838	1662	2363	2106	1050	1823	581	1801	2833	2168	783	1775	1293	761	3384	315	1562	1282	1730	1202	1838	2733	1333	1304	1443	1530	1952	1286	1644	2434	1445	1780	1939	1075	1501
ENSG00000077063	1456	1067	1856	514	61	1867	6	3	2129	1023	84	672	215	61	2995	876	189	249	64	707	549	47	665	297	1235	609	153	158	226	5	30	1018	606	1815	1623	1270	21	462	1039	3189	479	270	840	265	346	537	933	293	43
ENSG00000077080	9	0	0	4	3	3	3	0	2	1	0	0	3	1	6	6	4	2	1	0	0	0	2	0	2	0	2	1	1	5	0	5	6	1	0	1	5	0	1	0	0	0	0	3	1	10	0	6	2
ENSG00000077092	781	84	806	270	2533	46	81	259	42	30	1412	25	411	1505	74	84	1031	1719	25	68	37	43	2993	87	822	15	46	53	44	32	31	35	110	73	1025	2136	197	97	59	74	103	17	89	227	350	49	268	81	150
ENSG00000077097	12770	3340	12683	6433	7621	11217	4370	4624	8158	10535	10594	5197	2469	3998	7186	6354	7098	3920	1365	6977	2586	10810	10724	4970	5939	1042	2807	1156	12985	1533	5432	2753	4197	5829	18360	14572	9263	2136	6223	12621	12588	6031	15366	18924	1814	3103	7860	13700	1739
ENSG00000077147	7963	6614	8454	3970	9183	5823	5039	6718	19087	14716	6529	6152	2784	7342	8619	3906	8946	4753	1146	10465	6109	12802	12898	7279	4299	1499	4463	2096	9976	2961	5903	2349	7619	11524	12324	8399	14545	4247	5720	7866	7381	3541	8873	8621	2034	3565	4996	8444	9197
ENSG00000077150	3172	1304	2226	871	1377	2595	6098	1690	2205	1963	1487	4776	2739	2336	7368	1923	4150	1586	1755	5900	5466	3607	1949	1021	1657	8120	3641	4591	2173	4298	3994	2680	7075	2434	2239	1805	5109	2578	3701	1135	2271	1612	1201	1453	3251	2632	2565	1140	2831
ENSG00000077152	400	1143	3163	763	2074	477	660	1189	477	1015	607	1323	236	123	946	385	1367	988	501	1826	518	1628	1615	1047	959	976	197	405	661	787	1522	315	1108	1146	874	996	1201	295	1276	2292	1275	2047	879	2172	713	305	1096	1278	452
ENSG00000077157	1251	524	2145	896	1544	14140	8727	1748	2344	534	1814	1296	1047	10777	1508	3128	2967	6351	181	1687	432	1019	2810	25767	2186	498	664	590	1335	154	1270	631	1246	976	18996	6767	2550	3222	1499	829	9127	377	5710	2378	7885	755	981	1061	990
ENSG00000077232	5403	6803	10736	4678	7023	7762	5141	3868	7432	10243	12519	4338	2259	3683	6204	3979	5187	4330	985	4818	2385	12520	10856	8641	4488	1149	2455	1142	10162	1249	4194	1809	5072	9014	16957	12411	4598	2192	4149	6966	11738	7362	11972	9027	1498	2589	6993	10116	5077
ENSG00000077235	9093	12840	11009	4930	4420	10825	6008	11792	10574	10017	7593	11896	6875	9549	21945	14330	7774	9036	2842	14925	8505	8209	14482	9678	6196	15382	10205	10128	6283	3499	7360	14444	8415	12216	13070	11002	13511	6456	18356	13822	11594	5899	11314	13310	12105	4288	14495	11219	3164
ENSG00000077238	2663	1237	1824	1185	620	581	1358	551	1501	1058	1867	863	1825	823	4472	3347	976	1665	76	1130	1346	1506	2242	607	1965	1365	2008	464	1773	843	2145	2327	3323	3454	1430	959	2455	3148	1102	2092	727	1625	1845	1905	1897	1273	2667	425	924
ENSG00000077254	2599	1217	4313	2020	2381	4422	2137	1724	3854	6345	3830	2852	554	2218	2416	1325	2702	939	655	3072	953	2974	2330	3479	1988	175	1058	362	1573	267	1345	1135	2095	5318	4894	5561	4185	665	1339	7030	4201	3384	4874	4287	848	863	1829	3211	2331
ENSG00000077264	135	5	7	5	11	7	87	0	2786	5	55	28	6	17	6	21	50	52	2	13	6	11	140	370	6	1	21	1	8	5	16	2	10	8	57	411	18	71	16	16	18	1	8	40	0	6	88	40	3
ENSG00000077274	6499	1	4	0	10	2	0	8	6	0	1	1	6	0	7	20	3	2	2	0	0	7	0	2	2	21	2	30	0	0	0	2	0	21	108	11	122	50	1	0	15	1	0	15	0	4	12	2	4
ENSG00000077279	244	0	57	0	362	121	1309	0	1	0	0	0	0	43	0	1	3	2	0	0	154	0	156	162	1	0	0	1	9	0	33	0	3	0	28	1	26	8	1	1	7	0	0	23	0	0	1094	0	1
ENSG00000077312	5163	3598	4074	3344	4654	3737	4199	3303	4191	2891	3095	2466	4071	2241	5238	4986	6763	4432	3138	5404	2432	3967	4705	3489	4822	7335	2999	5227	3058	3865	4915	3997	3706	2609	3330	4060	4899	2983	3504	3532	4568	4202	3734	3947	5036	4307	6047	3277	3033
ENSG00000077327	1	0	4	190	6	15	8	4	7	11	0	20	0	3	0	1	156	0	0	98	7	2	71	4	4	0	0	1	97	11	49	2	3	6	257	8	1	11	2	6	2	4	1	7	16	7	0	103	5
ENSG00000077348	1302	1475	1714	795	2860	1551	2398	1285	2286	1549	1256	900	2113	928	1654	2366	3377	1953	1106	2907	647	3002	3510	1738	1407	2126	1387	1947	1633	775	2826	1502	1662	1205	2114	1921	2496	1422	1879	1404	2286	1430	1559	1885	2653	2109	3134	1778	845
ENSG00000077380	3460	3628	4808	2319	5132	5084	3638	2754	5847	6035	6415	3181	2987	2006	5838	3667	3746	3250	376	5184	2443	8587	7553	5036	2814	1068	1670	945	2825	957	2997	2090	3121	3555	7353	4403	4358	2419	3069	4262	6760	5334	7008	5545	1367	1995	6817	3633	1484
ENSG00000077420	69	161	148	169	133	148	510	51	226	428	481	848	288	422	379	436	434	74	16	189	362	161	211	130	73	42	904	442	61	97	894	108	812	146	197	193	803	453	553	51	127	189	105	51	335	473	86	181	156
ENSG00000077454	734	1362	2880	939	5415	1919	1185	728	1717	1099	926	1163	766	2038	2437	1873	2196	1268	379	1559	1675	1641	1749	3352	1762	1153	3235	744	1201	1035	1411	3412	1348	1388	2142	2629	1039	1357	2050	1915	1080	1690	1673	3600	1941	1318	2076	4822	346
ENSG00000077458	1434	472	2105	536	1835	2043	406	239	478	594	1180	647	270	452	335	160	3023	832	142	853	272	1133	1518	1016	947	113	293	90	761	105	537	76	744	717	959	1782	634	105	332	2038	600	426	1849	573	209	1360	250	974	757
ENSG00000077463	1270	696	1177	869	1700	2065	2066	1276	686	782	1009	1557	1345	688	2109	1717	1415	1149	866	1885	962	1560	1140	1140	1346	2336	981	1510	763	2001	1713	1642	2056	763	917	1427	2010	1328	1537	654	1414	1142	1304	1260	922	1138	1905	1898	945
ENSG00000077498	1644	53729	308755	6998	27637	117266	9665	62236	101737	27079	129993	80140	75614	14613	184100	79821	32216	133869	6814	166059	67899	61610	83987	141627	61638	28707	38359	63626	5054	21019	19355	92936	118110	30169	57432	44819	2101	16716	22945	115885	6584	124732	139725	62608	52979	29948	112838	28943	672
ENSG00000077514	1472	436	2597	520	1739	1072	4104	892	1086	1541	1145	967	506	1386	943	717	1459	1392	198	986	748	1652	2183	1218	1124	315	715	353	1557	201	1189	428	859	1434	1308	1675	2171	1554	833	1932	1181	1090	1460	1010	512	473	1960	1636	524
ENSG00000077522	71	2	7	37	196	11	42	108	13	117	4	645	23	33	0	23	161	34	0	101	5	78	130	6	6	122	21	53	69	103	383	117	95	160	15	32	751	40	13	25	127	49	56	135	4	265	21	35	110
ENSG00000077549	9918	14457	15475	9820	14533	16305	20893	15077	9518	10997	14811	13400	10105	9543	24037	16414	16725	16219	7268	20653	12592	14416	21439	12589	14195	26319	12176	20109	10676	7045	12953	15702	11360	12849	16844	12690	20914	14864	14347	13117	22311	12423	17791	8333	21308	5852	11054	10820	5179
ENSG00000077585	1891	4843	6460	2730	4815	3087	5251	7314	5146	11352	4595	18996	2874	3636	21791	4212	8195	2455	994	10981	15546	7222	1887	5263	1212	5433	5315	3174	5043	2018	3587	15696	8732	27686	8201	2913	4668	3205	12242	22615	5505	8031	6024	3945	1727	1967	20355	3587	3369
ENSG00000077616	69	12	103	35	46	60	2	23	23	6	21	257	10	7	17	15	31	10	11	87	4	30	40	16	13	3	13	3	16	3	15	7	30	56	81	84	18	24	7	57	362	15	80	30	4	21	12	32	37
ENSG00000077684	1296	959	1065	1624	3352	2906	1587	1115	1963	3506	2474	1584	1805	1098	1867	710	4597	2043	790	2245	330	4853	2488	2226	5771	290	465	533	3228	370	1639	413	1181	1279	3147	2216	3800	810	2267	1369	3854	737	7172	2209	649	997	1703	2463	3468
ENSG00000077713	1507	721	1546	748	1594	1038	1481	851	2229	2322	2517	1455	1522	841	2167	912	2059	1414	259	1710	675	3631	2800	1157	1130	649	631	345	1147	23	1102	441	1437	1323	2156	1557	1453	931	434	1209	2025	911	2486	2183	596	848	1586	1158	2311
ENSG00000077721	2720	2062	3431	2265	3706	4065	3108	2014	4402	5532	4280	3874	2331	1471	3477	2848	3374	3122	917	4828	2597	3913	5066	4268	4844	2431	1686	1345	2784	59	2422	1756	3492	4490	4322	4293	4645	2537	5857	6497	3714	3340	4805	5031	1800	2010	3388	4496	2702
ENSG00000077782	7348	12553	5444	11299	6371	2828	418	179	12224	514	970	2082	2983	3039	2955	19228	1357	4249	2051	4004	4137	6555	3749	3363	6140	8765	3361	1844	1147	327	2469	6299	7101	577	4998	7965	1348	5197	2395	4550	1941	1566	5397	5380	11720	7018	5058	2529	2149
ENSG00000077800	7	7	3	3	105	4	11	5	6	0	2	6	8	6	7	0	12	3	0	8	0	5	2	21	1	2	6	1	6	3	25	4	11	7	1	12	3	26	5	23	3	6	1	2	15	6	12	122	21
ENSG00000077935	74	158	3	9	324	24	120	5	163	15	5	144	3	63	0	7	98	21	63	28	3	7	207	308	8	105	12	3	55	31	323	5	53	43	37	16	17	9	9	113	199	135	17	42	6	11	8	767	13
ENSG00000077942	25235	8126	2332	590	6040	2519	9128	675	8212	1895	947	1484	4705	1482	5139	14367	2808	1477	56	3175	3841	1205	3284	1755	3912	21019	1326	4236	13199	10662	1529	3344	4197	1165	5790	4358	1667	16764	5184	3890	4149	7592	722	3195	8873	1223	19376	4293	458
ENSG00000077943	104	67	47	119	183	60	94	25	119	106	49	6	97	47	142	133	43	84	2	31	8	52	261	56	117	13	30	15	76	6	28	49	63	81	300	76	68	165	40	51	30	59	92	382	18	61	114	40	56
ENSG00000077984	100	185	1811	530	55	221	333	105	3637	322	172	2307	680	63	441	253	287	46	79	234	189	51	183	88	367	98	1947	401	13	356	1808	104	1355	137	115	111	332	393	1224	57	43	4125	68	61	1033	477	23	283	126
ENSG00000078018	841	1714	1479	2902	4580	6592	1634	293	4258	1694	4084	175	4194	9731	1108	2416	1831	3025	515	293	114	9391	1636	3629	5274	71	911	73	887	11	1200	42	136	1471	10790	5588	1326	819	248	611	2211	151	13646	6145	545	651	3985	153	707
ENSG00000078043	2302	2172	2482	1355	1242	2342	1102	606	1386	2058	1840	790	1020	1377	1617	981	1955	1480	525	1549	647	2777	3340	1703	1766	503	771	281	2536	254	1118	530	1260	2136	3712	2780	1285	926	675	2309	3064	815	2307	1927	586	1089	1594	2729	1990
ENSG00000078053	47	94	35	6	42	46	106	191	75	563	184	1978	131	40	3653	206	332	215	0	211	796	135	226	198	184	4	920	547	65	1106	113	168	163	824	61	60	92	217	189	277	377	4137	4	895	18	15	455	87	13
ENSG00000078061	3600	2047	3314	3138	3913	3140	2385	2088	4089	3531	3945	3281	3103	5035	7475	6321	3401	3922	905	4126	3326	3810	4331	3569	2737	3714	4355	3320	3260	3247	2319	7002	4793	5319	4347	3314	4163	4690	3747	2623	5475	2763	4426	4984	3928	2086	5641	3561	1628
ENSG00000078070	1726	639	2342	916	1620	1559	522	308	1998	1589	1298	1377	654	535	1681	1303	2167	874	133	1197	661	1353	1898	1108	1202	262	759	252	863	177	737	816	1223	3004	3085	2241	1334	795	1340	2194	2805	869	2126	1736	541	503	1186	2543	275
ENSG00000078081	1962	213	181	161	9	103	208	111	232	128	346	519	274	63	234	371	448	60	2	267	208	105	177	100	122	66	222	225	40	21	422	63	253	179	229	190	298	666	796	107	236	412	144	92	126	211	115	160	10
ENSG00000078098	185	271	715	431	763	933	261	295	4621	300	840	111	272	196	497	1334	207	317	6	165	840	360	843	562	413	73	94	80	367	6	177	272	885	1009	1110	2284	293	494	314	581	229	698	1087	1073	103	183	500	193	63
ENSG00000078114	858	2	10	92	20	33	30	106	17	30	99	82	253	39	212	649	144	69	9	28	6	24	44	179	575	7	108	6	64	21	47	9	25	1019	78	18	190	205	25	133	10	249	436	227	21	46	50	231	16
ENSG00000078124	4337	1633	3952	1166	1914	2134	10840	1061	2469	2385	4603	1257	761	2010	1743	1879	1775	3308	514	2614	1158	1252	3602	3428	1659	350	755	738	9690	1116	1228	370	1311	1941	4205	3409	3473	2737	1453	2693	2822	1209	3150	1980	778	951	2925	2000	1322
ENSG00000078140	4478	2458	6439	2411	7526	4445	9092	2346	4740	5765	3904	3100	2271	3701	4456	1475	4384	3452	1207	4664	2439	5267	11022	4282	3776	2179	2124	1407	9914	1044	3924	1847	3628	9203	5070	4639	7551	2118	4793	7925	4867	2568	5572	6378	2120	1574	1964	6139	3197
ENSG00000078142	2205	2403	2933	1638	1791	3406	1667	1617	3468	4230	2527	892	1224	2520	2167	2320	2192	1337	332	2151	1369	4948	6122	3376	1362	461	450	670	2033	510	2095	1764	1939	3192	5522	5938	2003	1234	2336	2982	3367	1616	3536	3953	654	1768	2887	3952	1477
ENSG00000078177	936	268	1122	335	1507	743	841	207	706	1165	840	458	97	330	239	73	259	236	76	253	49	1282	1957	591	420	51	76	37	3897	43	310	49	325	793	970	635	609	120	203	1190	863	226	1036	732	104	318	175	949	661
ENSG00000078237	783	3443	3389	1063	1124	2379	2123	1453	1785	1487	1744	1149	1025	1789	2501	1392	779	1133	184	1924	1068	2150	3383	2412	1293	635	752	635	1053	973	707	937	769	3015	2941	1865	575	602	882	1334	1945	1053	2520	1908	1311	1029	2484	1835	565
ENSG00000078246	2598	2606	2619	1400	2121	1320	2663	2808	2546	2515	2106	3344	1223	6081	4398	1808	2118	2140	824	2566	2421	4365	3241	2982	1607	1925	2151	1531	2347	988	1223	2371	877	3751	2529	2229	1753	2367	1744	2614	1684	2074	2372	3340	2161	933	5184	2268	2226
ENSG00000078269	1058	367	519	407	205	332	507	130	442	462	416	377	904	400	2043	698	215	275	119	364	232	209	490	211	315	144	447	389	324	158	261	748	590	594	1038	832	717	815	560	728	2486	1033	312	603	254	244	1482	624	515
ENSG00000078295	876	4816	2206	151	362	2313	74	2261	800	2	49	8975	475	5	6047	815	267	763	2882	264	1872	6	40	1402	738	1941	166	2469	713	82	227	55	65	933	169	304	55	183	11534	2126	1825	874	236	34	231	485	366	92	305
ENSG00000078304	5224	7341	7341	4873	6099	6781	3697	3794	7920	7437	6483	4411	4158	4724	7806	5089	4201	5628	1543	7464	2898	7116	6988	7087	5916	2941	3924	2116	5306	1248	5864	3652	6641	4389	9984	5052	4125	3356	4615	8931	11760	5598	9127	8716	3248	3679	7565	8554	4945
ENSG00000078319	377	654	866	611	1557	548	380	343	976	715	403	348	389	374	1587	600	773	693	89	767	488	502	743	1323	981	515	783	292	612	495	412	594	522	797	1124	1082	639	537	653	911	763	507	686	1268	447	219	767	1780	221
ENSG00000078328	3699	2	0	0	0	0	0	0	1	3	0	0	2	5	2	1	1	11	1	0	0	0	0	0	0	0	1	1	2	4	1	1	0	7	0	1	7	1	0	0	3	0	1	0	0	0	6	9	0
ENSG00000078369	22227	31645	34501	17443	27692	29070	37818	21572	14972	26100	26390	19465	10835	27811	35429	23715	29583	23828	9258	36108	37504	35939	34318	29848	19731	23177	20083	19341	48605	8918	20536	25935	20454	29319	36191	25721	45419	15871	23544	36526	34759	20066	37822	15390	37736	7358	18611	19095	6369
ENSG00000078399	1736	18	996	84	303	51	69	15	40	7	33	6	122	105	98	148	30	32	15	46	2	7	63	63	131	8	9	9	108	10	23	12	5	49	181	33	35	153	4	46	13	78	28	4	15	25	18	30	16
ENSG00000078401	303	20	33	128	120	75	61	49	53	34	69	20	59	71	87	60	74	86	5	49	15	73	327	82	57	39	25	16	30	10	71	40	57	82	179	21	55	349	92	52	90	79	193	107	47	64	67	37	71
ENSG00000078403	1630	778	1577	1078	2545	1602	1571	1441	2426	2358	1271	1400	612	1782	1118	519	2371	940	281	1641	826	3441	2446	1436	819	422	752	447	2690	437	1550	277	1439	1412	1554	1360	1505	821	1224	1659	1029	775	1476	1268	346	1323	551	1167	1518
ENSG00000078487	866	595	292	377	452	447	267	153	422	1127	79	519	576	208	423	409	391	413	99	801	123	123	295	231	518	156	341	211	166	614	502	146	386	362	586	466	312	177	158	933	133	84	411	327	185	383	520	783	189
ENSG00000078549	85	46	40	18	47	13	12	15	94	13	28	4	34	5	126	142	50	21	33	4	7	2	74	34	37	49	16	30	1108	17	3	115	39	49	264	117	34	169	27	24	23	15	15	724	23	9	113	40	4
ENSG00000078579	28	0	0	0	1	3	0	0	0	1	1	1	2	0	0	2	4	3	0	0	0	0	1	15	1	0	1	0	0	0	1	0	4	0	4	2	2	0	2	0	0	0	16	2	0	0	0	0	0
ENSG00000078589	3	3	6	17	8	17	69	6	17	42	8	159	12	8	23	25	44	1	0	10	15	6	11	11	1	0	103	15	0	4	169	2	97	11	18	13	51	23	78	2	3	10	6	11	7	82	0	8	7
ENSG00000078596	2860	84	75	325	386	121	247	61	262	315	193	1508	281	55	863	162	419	151	57	371	80	55	372	211	51	27	973	150	43	55	1023	3218	612	6939	734	226	645	510	340	71	30	212	262	292	75	445	19782	185	82
ENSG00000078618	4777	7696	10282	4802	10166	5865	7701	5697	8425	11540	7602	6159	3976	4735	10112	8584	6912	8885	2515	12025	5561	11127	16602	7904	6221	4720	5382	3246	9555	1694	6255	5853	6503	10659	12572	10226	17912	3743	7049	9143	10153	7018	11719	13116	4661	2444	5538	8801	6034
ENSG00000078668	3971	5807	4573	1648	7826	2815	2760	3195	3076	6337	3693	5815	3551	1358	4081	4109	6259	4188	1364	7533	2775	11516	7440	5168	4899	3775	2006	2381	1040	1956	6007	2933	7519	3738	4541	6146	9696	2234	5652	6122	7157	3307	7098	6596	3138	3234	7425	3461	3445
ENSG00000078674	6299	5285	7008	3087	3467	4227	1499	2224	3759	11371	7322	4667	1650	2181	4627	5405	5479	3804	884	3349	1487	17528	12879	5021	4728	1256	1662	644	2698	392	7481	1848	9828	3647	11109	9720	16998	986	3496	7488	8170	2449	12799	11807	1470	2690	5380	2271	3207
ENSG00000078687	7894	1086	1369	1038	952	1911	1133	901	1543	1522	1040	869	990	6703	1939	1018	1302	1655	462	2192	465	1263	1795	1420	907	752	718	377	2840	495	1445	529	1526	586	2189	942	2419	1489	988	1279	3004	490	2327	2590	802	909	1805	1710	1270
ENSG00000078699	2575	1607	3995	1288	1990	1874	2233	997	2085	1644	1683	2129	1422	3629	1791	2536	2237	2094	715	4432	991	2526	2377	2047	1484	1211	1919	807	2444	1519	2540	1388	1560	2107	4107	3787	1086	3089	2248	2671	2650	1212	3374	4385	1733	1988	3363	4103	1337
ENSG00000078725	717	2	4	10	2	0	1	6	3	0	3	3	21	3	15	16	0	2	2	1	0	6	12	5	10	0	1	2	0	2	1	1	3	55	12	1	3	23	2	0	11	12	37	5	16	0	5	0	4
ENSG00000078747	1983	3593	6535	1891	3062	2693	2675	1426	2887	4806	3010	2975	1225	2720	2730	1735	2891	2686	324	3195	1239	4425	5547	3715	1657	440	790	317	2711	322	1972	824	1867	6242	6175	3585	5256	1386	2582	6675	3347	2474	4058	5641	717	1268	3049	4483	1636
ENSG00000078795	10	8	15	15	4	33	5	1	46	3	6	30	9	3	7	5	23	15	5	6	0	0	34	9	21	11	0	0	11	3	3	3	16	13	10	25	10	7	7	5	6	4	11	6	2	12	0	52	28
ENSG00000078804	2085	3734	3275	2185	1672	3379	2993	3783	3933	2177	3124	14158	4597	3617	7104	3693	5856	3181	891	22263	5776	3817	5688	2372	1865	8656	3899	2454	5211	4189	2239	4922	1775	8339	5856	2391	8106	4734	2038	3758	5449	1900	3856	7392	2358	850	11168	3298	1218
ENSG00000078808	7047	21098	21325	12732	13074	13162	12071	7806	10548	9879	10224	9329	5662	9271	19545	19152	11104	11770	2311	15962	10071	12171	14297	10345	13497	9641	9016	11351	15174	7878	8584	18100	15576	16721	13996	20776	20600	7422	7021	10678	21591	10070	11135	5843	22545	3865	7963	18949	5137
ENSG00000078814	234	55	168	153	198	575	49	28	81	46	44	268	80	84	31	80	66	85	34	240	13	43	66	74	154	55	68	108	40	108	47	13	35	74	115	345	43	32	114	78	63	32	274	117	65	219	39	131	184
ENSG00000078898	0	0	0	0	0	0	0	0	1	0	0	0	0	0	0	0	0	2	0	53	0	2	1	0	0	3	0	0	3	0	0	0	1	0	2	24	0	0	1	0	24	0	0	8	0	3	37	46	0
ENSG00000078900	7167	184	35	133	146	211	94	47	267	418	84	120	156	20	211	1681	75	535	9	105	34	87	64	71	148	177	98	37	28	30	56	42	205	238	103	60	61	206	122	53	25	111	165	189	122	127	119	13	10
ENSG00000078902	4890	7015	5546	3847	3154	9122	2644	8271	9228	5977	6527	12847	6965	5518	17112	11298	8294	5288	2295	10375	14075	5813	6014	6839	5967	7115	10661	5942	5468	1842	3365	12098	5794	6321	5891	5888	3881	6054	4659	7925	6224	5981	6984	4449	7109	3628	5580	4880	3291
ENSG00000078967	1104	1547	2030	1308	3366	1487	907	682	1814	1917	840	683	1764	752	3071	2506	1770	2079	674	1649	1036	1782	1567	1706	2202	1047	1227	1090	3448	1185	1036	1691	1058	1175	2671	2242	1964	1371	1049	1412	1575	1165	1770	2936	936	1152	1455	4141	1086
ENSG00000079101	9	13	18	10	10	6	1	17	0	137	6	206	15	33	53	21	42	80	4	42	133	5	24	15	28	0	1	37	4	16	2	11	55	33	1195	21	225	3	1	6	13	84	175	156	5	6	161	720	17
ENSG00000079102	440	42	74	40	71	47	275	31	113	30	28	21	106	571	130	111	43	21	16	27	42	34	274	64	78	18	8	57	322	21	21	12	74	47	212	92	486	243	63	30	16	47	17	124	18	63	89	50	298
ENSG00000079112	15	8	8	11	10	3	13	69	9	4	3	11	7	3	21	12	4	8	1	0	1	6	11	6	1	2	4	3	0	5	3	1	21	24	3	16	15	11	4	15	4	5	1	4	2	3	5	63	3
ENSG00000079134	1686	1207	1485	1094	2415	2529	787	737	1240	1587	874	775	486	891	865	576	1080	858	428	1482	293	2921	2288	1209	2180	525	314	222	1436	175	1140	405	1127	1484	2236	2418	1471	522	1205	1785	1212	1293	2007	1035	314	982	829	2118	1519
ENSG00000079150	1266	2945	2101	1445	3791	897	785	688	2726	1376	3583	457	1345	1649	4386	881	1441	1270	385	1278	660	4159	942	1442	1771	677	555	197	583	747	757	707	1177	871	2032	2524	1360	1012	160	1173	869	2913	1522	1837	997	628	2194	3555	535
ENSG00000079156	586	562	61	976	232	175	85	23	622	765	261	502	590	288	118	353	215	133	0	666	131	133	163	181	171	523	367	8	215	52	171	61	413	471	328	151	1244	221	414	833	184	520	277	464	40	110	2246	173	129
ENSG00000079215	292	892	1254	118	872	748	188	17	261	285	501	400	286	281	1850	653	197	82	12	146	203	161	343	139	1082	28	297	90	163	80	567	179	534	377	862	1587	367	409	871	153	5681	277	131	488	168	153	90	1094	122
ENSG00000079246	24824	20668	26264	12254	20087	26780	14890	14950	22056	25935	39664	14607	16708	11319	29887	22718	19829	24951	4893	36445	15254	30721	52606	20208	14167	14519	10600	8823	13617	6025	15524	11125	14848	19925	32929	23167	22716	12208	16129	19696	35298	10380	38104	27858	9523	9720	37206	14636	17288
ENSG00000079257	441	304	429	427	234	688	61	206	1976	55	1025	1133	368	203	1033	644	497	624	71	30	282	1275	1041	267	47	815	123	181	98	133	69	644	920	1793	745	827	139	101	594	1399	32	488	775	609	175	607	590	42	419
ENSG00000079263	30	21	56	51	35	78	226	23	61	222	111	554	60	61	61	78	128	24	2	55	61	20	82	25	11	7	253	151	6	30	333	50	370	184	27	119	171	71	213	63	37	63	12	18	74	240	26	64	47
ENSG00000079277	1523	1047	2068	1175	1076	2992	1857	1159	2137	1996	1744	2206	1063	1422	2418	1710	1934	2205	624	2388	921	2226	3023	1285	1377	1404	1268	645	1472	667	1965	1115	2158	2519	1753	2751	2073	1158	1799	1915	1223	1924	2300	1856	1860	832	1225	1133	1404
ENSG00000079308	9445	14906	22712	3093	12436	8612	5946	448	2042	624	10820	44394	9212	30524	16411	4774	9033	6588	4935	1437	888	1947	7551	3881	2969	6524	21268	1441	4377	4526	2697	20377	1636	2923	11976	10193	1124	14837	40292	9617	28453	5824	7162	7923	8931	703	15588	1997	7490
ENSG00000079313	3934	1791	3734	1803	3186	2631	2739	2422	1337	1633	1726	1855	1936	3100	3589	3190	3732	2226	1949	3429	2268	3586	2527	2192	2814	3335	3005	3135	3595	3460	3377	3979	2485	1222	1785	2196	3184	2570	2414	1443	3128	1600	2605	3015	2186	2720	3420	3699	1670
ENSG00000079332	5723	4361	4054	2947	3821	3755	3556	5211	4516	8946	4342	5895	2411	3494	9093	3235	6247	3589	655	6484	5514	9464	7059	3721	3516	3628	2543	2466	3944	1768	5133	3332	4783	6973	6262	4102	11180	3235	3780	4092	3789	3474	3990	5468	1735	3079	3902	4945	5674
ENSG00000079335	335	133	486	143	460	452	171	171	121	298	308	193	60	600	160	68	324	143	79	322	44	250	385	327	129	18	90	34	159	11	265	28	193	206	443	385	267	74	100	398	315	230	308	265	97	126	94	249	252
ENSG00000079337	795	57	133	469	2173	480	343	523	315	113	1132	85	380	403	370	328	462	460	209	133	108	272	1413	1240	387	137	520	221	162	211	950	191	185	215	1168	3945	248	887	148	95	1075	123	907	815	265	581	437	1201	127
ENSG00000079385	66	9899	1202	1567	78	747	34562	3010	654	1683	2340	16630	3882	1135	3560	3886	2749	1537	1531	8176	3999	1516	2873	4103	740	473	4111	13236	8	267	2290	1659	2931	4075	6224	3854	447	2053	40375	20734	2008	2852	1538	1012	22744	1270	4379	2236	400
ENSG00000079387	1332	461	1628	905	1514	1110	749	728	845	1885	1380	1046	315	1285	571	874	1502	1364	209	1427	537	2271	2043	1943	976	330	688	304	2434	277	968	416	988	2029	1818	1696	1314	658	1219	1419	1408	1087	1787	1746	484	609	2056	1818	571
ENSG00000079393	2	0	1	1	0	0	0	2	3	0	2	1	11	0	5	20	9	2	0	2	0	4	4	1	1	0	1	0	0	5	0	0	1	10	0	0	0	2	0	0	0	9	1	2	3	2	1	11	4
ENSG00000079432	14841	8152	12562	4754	7040	17461	11374	7299	8894	7567	5224	5159	4651	16859	11172	13003	7825	7909	2366	15957	10987	16619	12105	7274	5456	10605	7699	5528	9466	2281	7855	10098	5466	4244	14874	9914	10655	10375	9424	8378	11634	3115	13099	11977	14464	4926	13986	9772	4171
ENSG00000079435	541	706	665	228	384	335	1480	418	343	217	219	431	292	119	522	654	535	222	380	1183	1188	614	698	433	355	738	939	976	69	165	1294	1218	89	431	568	498	483	943	89	529	642	245	332	832	1764	289	988	724	60
ENSG00000079459	5419	17828	17551	4349	13007	12169	3877	9532	11946	15688	17632	6935	12168	10472	11200	18451	22780	19235	3714	22550	10335	36779	24511	26707	17718	12019	9761	9289	2794	5857	11613	8211	14576	6351	18081	28039	7627	8939	21598	13431	18043	9032	24601	30166	18258	7057	34265	6265	5342
ENSG00000079462	3453	2795	4328	1056	3771	3615	4528	3448	2540	1726	1897	1323	3481	1083	3211	3862	3332	2899	4076	5968	2116	4269	2051	3663	4211	7056	2474	4992	1455	2015	2931	1690	1693	730	2772	2351	2641	2566	1537	2123	2997	1349	2642	2076	5463	2784	5192	1953	1514
ENSG00000079482	730	574	737	1960	293	858	490	885	6058	1736	466	2656	383	1480	1963	1780	812	1275	117	422	423	625	465	1110	248	197	436	208	624	32	144	1470	3357	1625	4687	2726	819	479	1003	3039	890	1848	1380	530	372	880	3971	2250	108
ENSG00000079557	0	0	0	0	0	0	0	0	0	0	1	0	0	0	0	0	0	0	0	0	0	0	0	5	0	0	0	0	0	0	1	0	1	1	0	3	0	0	0	0	2	0	0	0	1	8	0	0	199
ENSG00000079616	5274	3190	3224	2951	4035	2508	3377	4590	3663	2874	2372	2380	2517	1844	5246	3965	2873	3821	1577	3549	2457	3428	3753	2625	3387	5271	2207	3191	2321	1721	4654	2890	2570	2635	2693	3007	6520	2477	4128	3649	3389	5199	2102	3513	4575	2213	5930	3665	1414
ENSG00000079689	3	4	0	0	2	0	0	0	1	0	0	0	0	0	0	0	0	1	0	71	0	0	8	0	0	0	3	0	0	1	21	15	8	40	0	1	2	0	7	1	7	0	0	6	1	0	5	0	3
ENSG00000079691	1268	1573	2040	1270	773	4823	1372	1952	4743	7319	2520	2006	1014	4409	4531	2930	2804	1951	366	1633	1242	4103	1834	3352	1648	495	1521	579	2254	653	1200	1140	1235	2477	5039	4330	677	1976	2017	6803	4196	1160	6819	7437	907	1541	4424	3344	601
ENSG00000079739	3077	5783	8510	6287	2406	4563	3389	7374	8577	3543	1727	8629	800	1127	12105	3753	2868	2236	337	9356	5930	2557	7383	2936	3275	4277	3406	2683	2635	2042	2256	9874	5356	6887	5596	6284	3082	2029	4307	6221	9802	9681	3367	5544	10830	940	2984	6031	555
ENSG00000079785	7511	7186	8527	5128	6052	7756	4679	5046	7939	10510	7774	5606	3340	4318	9992	5541	6923	6118	1460	8509	4143	11531	17187	8485	5575	2276	2660	1870	5127	1553	5680	3401	5070	11837	9776	6526	8001	2011	7751	7403	10683	12309	9637	9663	1995	3346	3488	5951	5938
ENSG00000079805	7602	4367	11489	4962	11765	11256	10326	8311	9805	7914	7235	9644	7572	14920	11099	14843	11966	10162	3596	15125	8902	9736	14594	9410	8097	10923	10578	8239	6902	8516	8859	13880	10013	6418	8275	10883	11666	12872	8928	5537	10921	7217	10103	11337	7788	6266	11165	11423	4433
ENSG00000079819	2043	1740	1906	4221	1529	3311	2439	178	7640	2623	3920	1172	3105	6373	4113	7474	1546	2325	92	1457	1392	1358	2449	386	1902	844	3315	401	1507	213	720	2974	2092	4074	8191	9061	9618	2351	1377	1850	5384	2265	4059	3467	2109	1012	7787	3676	586
ENSG00000079841	2	0	0	0	0	2	0	1	0	2	0	1	0	1	0	0	0	0	1	1	0	1	1	0	0	0	1	0	4	0	3	0	5	0	0	1	5	11	0	0	3	0	0	0	0	2	0	3	0
ENSG00000079931	1508	6544	702	127	1063	1212	317	148	1018	87	10737	488	1358	392	20980	1244	4367	13245	254	8225	103	1108	6705	308	4703	581	122	2986	89	21	74	18784	3847	12347	22941	18188	2863	303	160	4830	109852	469	31035	7983	7942	146	24538	194	42
ENSG00000079950	2901	5824	9267	2038	9929	12033	5221	8594	22363	14157	14372	11232	7252	7001	10873	6064	9131	7120	5890	8618	6779	8142	27191	11216	5829	2006	8395	3877	3536	3684	9857	3334	4091	12696	11951	16009	4393	3299	9051	12211	9266	5904	12189	31812	2447	4135	21274	5726	7871
ENSG00000079974	1152	715	865	581	1891	823	1003	420	848	866	588	650	370	146	1087	601	693	586	335	727	364	803	827	1033	396	548	395	232	716	398	592	400	800	990	822	968	536	600	1169	1071	601	653	801	783	409	1409	2153	2807	453
ENSG00000079999	4430	2015	4541	4426	2520	6169	3643	3667	7896	3783	4459	5239	5156	10901	7348	7682	6308	5781	1330	8961	4065	6361	7724	4063	5565	4223	3062	3387	2890	3574	3868	5204	4660	2826	5027	7418	7710	5823	4605	2046	5903	3324	7162	3431	3314	2546	7781	7185	1447
ENSG00000080007	2	4	3	4	1285	4	4	0	13	1	4	231	1	229	9	5	94	2	4	0	1	2	3	1	13	2	61	1	0	5	581	0	319	6	8	3	13	222	2	3	581	179	442	18	74	0	2	4	5
ENSG00000080031	20	939	1086	707	281	47	100	931	201	108	431	1333	351	1285	2011	400	217	55	672	828	293	755	332	156	104	556	578	485	161	942	148	477	2524	79	379	215	1998	47	530	535	1357	781	409	319	707	466	2368	319	438
ENSG00000080166	2700	15545	642216	5100	180190	248789	22420	18056	1135	111639	264842	75544	30772	15354	1428	10714	87408	54236	5447	146816	4473	10220	15668	60976	1386	6492	29457	7140	55358	8294	58436	3301	2655	42232	79842	165674	1183	31868	33151	31224	132763	8449	274172	187023	5546	12530	179497	71323	89
ENSG00000080189	3653	3230	6342	5366	5150	4147	5194	5176	5472	5906	3103	5052	4288	3325	8160	4462	5946	5891	1695	8860	4668	4654	6043	3914	3085	6787	4050	4101	3982	4782	4503	7495	5775	9640	4540	4863	7436	5569	5073	4895	6087	3250	4575	8324	4761	5109	5470	7710	3074
ENSG00000080200	356	502	1665	541	567	1026	315	205	732	2090	759	349	159	718	254	1137	443	403	78	495	184	691	1919	450	617	113	355	59	1491	31	312	275	396	1897	2682	2484	1246	406	298	900	1355	462	2242	1853	162	353	819	667	74
ENSG00000080224	23	0	2	1	0	3	1	0	0	0	1	0	1	1	1	0	0	2	0	15	0	15	15	0	6	1	0	0	2	1	3	0	5	0	32	0	31	0	2	0	2	0	32	12	0	20	15	1	1
ENSG00000080293	4	1	0	0	2	1	0	0	1	1	0	1	0	1	0	0	1	1	0	1	0	0	0	0	1	0	1	2	1	2	17	1	3	4	3	5	2	0	0	0	2	0	1	0	0	2	1	0	8
ENSG00000080298	1049	341	549	286	450	926	434	199	243	519	278	205	123	441	201	104	503	245	76	458	74	259	367	498	197	75	75	35	249	80	285	32	404	348	667	448	1003	71	458	530	432	88	1228	485	87	179	86	590	355
ENSG00000080345	3307	1934	4765	2098	3572	3555	2133	1346	3763	5139	5263	1943	781	1557	1580	1547	2373	1580	566	1427	534	4836	8528	2190	2739	222	682	241	5062	327	1920	522	1835	3413	6085	5306	4107	514	1813	4333	3782	2909	5176	5381	575	1181	2140	3103	1733
ENSG00000080371	3689	3923	3088	1960	2950	3940	6047	1511	3927	4042	2885	2931	866	3655	1649	2139	2955	1590	828	3184	1426	4284	6768	2879	1466	792	1397	578	3377	1349	2222	1499	2990	4674	3619	3021	4868	1295	2861	2840	2419	2192	4486	3574	1137	1326	1859	3394	2286
ENSG00000080493	1	150	67	622	128	519	139	1	261	18	981	47	69	285	1	161	98	80	315	49	2	23	117	39	6	27	159	1	71	2	95	12	74	17	231	171	14039	71	37	227	943	8	298	461	5	55	31	206	271
ENSG00000080503	6998	1605	5470	2994	3121	7128	4548	3820	4886	7710	4300	2304	1083	10218	5100	5109	4432	3641	436	3810	3423	6949	4884	8230	2143	1435	2754	775	872	759	2606	1860	5003	2876	10894	6457	3230	3358	4060	5794	3119	976	13743	5389	1395	1251	4654	6397	2029
ENSG00000080511	1	222	9	30	1	2	156	1	5	0	4	232	5	8	649	15	6	5	10	1080	3	4	7	2	5	1688	193	101	1	74	0	6049	23	480	693	0	3	3	2793	491	8	158	4	7	15	15	1044	221	42
ENSG00000080546	3347	885	1694	628	1060	970	319	1167	1376	1102	2130	682	1351	1636	1654	788	620	679	758	857	657	488	2640	1041	1390	189	601	515	1108	380	831	314	519	2515	2174	5322	261	335	896	1178	2077	618	2496	1538	583	317	1080	862	814
ENSG00000080561	30	398	340	18	360	409	15	300	30	2268	693	9	458	306	85	657	23	13	3	35	23	206	939	2299	106	160	61	275	11	1	300	201	20	561	63	939	28	241	17	601	10	80	808	2013	322	486	39	10	8
ENSG00000080572	0	0	0	0	0	0	0	0	0	0	0	0	0	0	0	0	0	0	0	0	0	0	0	0	0	0	0	0	0	0	0	0	0	0	0	0	1	0	0	0	1	0	0	1	0	0	0	0	0
ENSG00000080573	3509	5133	2517	4375	994	759	2357	1419	1246	737	2081	292	1612	4059	14510	5567	1341	1051	234	3202	1914	11105	4973	1564	3352	1873	3613	1232	10923	1422	702	23257	3332	2066	4113	1175	2422	3977	3977	1150	1927	3476	1738	5635	1493	3172	7746	3533	471
ENSG00000080603	9100	10295	12451	4037	6887	11440	6368	5151	9297	8212	7620	6353	6143	12841	15445	14271	8966	10402	2731	11760	5761	11855	18543	10405	6772	7275	8403	5176	10503	3764	6854	12131	8610	8750	13254	9714	14455	7895	10429	8878	10865	5221	15472	12446	11722	5459	13933	11562	5665
ENSG00000080608	1232	2313	3898	1480	1609	2919	3400	1529	1355	3148	1990	863	438	1268	3370	1061	1557	1439	247	1758	1260	3499	4958	3564	1306	865	570	396	758	212	887	696	3039	2111	3421	2502	2059	341	1225	5172	3027	1094	3356	2533	811	747	1345	5403	4726
ENSG00000080618	6	32	85	20	21	156	78	15	50	15	9	8	51	1	5	314	89	287	57	177	3	9	81	115	79	33	23	5	4	8	31	23	103	51	37	298	15	2	46	53	15	40	122	20	113	106	20	92	306
ENSG00000080644	37	24	26	2	40	6	7	3	10	6	23	122	2	10	6	55	6	10	0	16	2	25	37	2	5	27	18	11	30	20	6	10	18	43	21	26	25	2	123	15	9	21	23	40	39	3	30	4	6
ENSG00000080709	98	32	445	628	119	215	940	1124	425	1927	385	327	1042	544	2760	238	1985	661	872	240	126	3677	74	69	197	127	561	549	98	231	769	59	807	281	2983	21	63	904	1642	120	181	162	841	156	26	555	5818	1730	59
ENSG00000080802	1298	2261	2132	1268	1762	1865	926	543	2267	2114	2271	1096	836	2073	2319	1803	1358	1308	539	1496	759	2140	1936	3751	1883	869	1384	406	1633	506	865	1519	1185	1908	3185	2354	1636	1127	1739	2640	2411	1399	2747	3940	1036	778	2062	3957	1033
ENSG00000080815	4576	4448	4286	2307	3088	6973	3255	3033	4065	6483	4343	3220	4268	3396	8186	4486	3035	5152	671	5725	3567	5978	6484	4519	3297	1947	2798	2250	2371	1038	3576	3303	4621	3035	5986	2919	7752	6016	3726	4788	6934	4198	7574	4081	2703	2445	7032	5725	3085
ENSG00000080819	1352	2568	5520	1605	1972	3691	911	422	4461	2177	1691	1400	595	949	1247	1088	2627	1177	357	2947	976	3114	3764	1521	1921	181	682	519	1722	317	1325	651	1840	3561	3032	5255	1566	720	3746	3328	3666	1510	3127	2419	777	1171	1873	2042	665
ENSG00000080822	2063	2438	5307	2094	3042	5389	2419	720	5922	5124	2706	3161	2126	1502	2347	1649	3633	1309	2531	2629	1464	3141	5013	2221	2686	473	899	497	3380	851	1906	1339	2608	3918	4595	5794	4761	1304	3007	5289	4354	3145	4811	3959	1163	1833	3304	3411	1445
ENSG00000080823	1573	4496	6037	6968	7068	13791	4550	1872	14663	12720	3388	5149	6887	4497	4366	5836	5935	5665	1192	5224	2818	6915	7407	5448	3032	4147	1449	2013	230	1135	3341	649	5580	498	3553	4568	3339	4973	4291	8061	2651	3215	2510	5995	6451	8577	5331	8827	4520
ENSG00000080824	20934	73038	84258	36346	102219	70435	36676	56994	111823	115962	78627	94966	31311	49967	76133	48259	30149	36669	9572	53330	21059	102670	223802	55894	55414	22284	13959	7690	22752	7335	49913	31860	54301	63516	124443	73083	43303	19007	93135	98694	94429	76761	131430	212533	15823	14704	79734	72688	50302
ENSG00000080839	693	950	985	642	833	710	568	672	782	887	1023	835	351	488	934	407	901	866	201	1605	422	1233	1787	873	981	197	452	160	1082	135	662	253	672	2768	1570	1450	2470	374	1044	2155	1036	1060	1113	1469	335	553	1474	1093	317
ENSG00000080845	8951	7024	9816	7981	11930	10035	12859	4278	15283	7315	5794	9482	10353	12992	12743	9805	8905	6036	1436	21672	6775	13323	13130	6807	5512	6852	10058	5836	6829	7619	7940	13165	5713	8763	13100	6859	18091	16383	8938	7973	9175	5405	9564	14987	8820	8632	18132	11054	3381
ENSG00000080854	65	92	94	7	121	261	2	9	5	0	7	10	78	15	13	133	12	4	0	7	15	106	89	8	55	3	8	15	11	10	30	66	31	25	113	34	262	6	11	18	140	15	8	60	12	301	12	42	27
ENSG00000080910	0	0	0	0	0	0	0	0	0	0	0	0	0	0	0	0	0	0	0	0	0	0	0	0	0	0	0	0	0	0	0	0	0	0	0	3	0	0	0	0	0	0	0	0	0	0	0	0	4
ENSG00000080947	177	81	274	142	362	485	56	42	193	106	130	149	20	113	92	65	198	80	79	66	25	213	108	160	215	21	60	33	238	53	106	5	184	86	156	368	188	63	55	148	59	31	330	68	61	253	49	179	103
ENSG00000080986	534	670	1694	930	676	738	557	611	832	1337	479	413	80	90	1025	409	1019	757	400	847	163	1569	3076	734	991	775	143	172	661	61	698	289	609	1625	1620	1764	2098	211	757	2129	1535	1673	763	1202	323	191	644	957	248
ENSG00000081014	876	322	636	509	787	1003	318	488	997	1470	511	922	236	389	890	519	885	601	131	952	425	1142	1811	887	748	312	391	181	4855	111	601	358	808	1981	1445	1046	674	274	860	1497	971	488	1325	1560	242	306	557	981	457
ENSG00000081019	1703	800	1323	584	1205	1257	787	371	419	1541	1162	907	278	1400	549	533	1212	670	215	996	308	1667	1789	1560	660	76	515	158	755	105	793	268	564	934	1449	1337	1244	323	1025	1180	1142	620	1649	1089	490	314	425	751	596
ENSG00000081026	460	498	976	308	683	897	440	447	425	499	670	472	168	498	298	278	777	575	203	567	146	422	1047	1070	462	122	156	94	335	84	332	42	400	665	1038	717	1464	175	576	1094	666	168	1298	391	240	113	240	282	287
ENSG00000081041	17	16	95	64	51	128	271	33	2	11	127	37	5	175	25	11	40	43	10	65	24	42	153	10	52	134	23	3	2	3	300	33	311	82	159	42	6	55	94	26	2	17	137	39	103	5	1	23	168
ENSG00000081051	0	0	0	0	1	0	0	0	0	0	0	0	0	0	0	0	0	0	0	0	0	0	1	0	0	0	0	0	0	0	0	0	3	0	0	4	1	0	0	0	10	0	0	0	0	194	0	0	5
ENSG00000081052	40	55	74	27	21	238	86	8	755	185	18	146	198	135	244	525	146	52	9	57	110	44	49	103	107	61	88	42	5	7	34	134	88	64	543	229	111	153	803	15	23	55	39	95	46	179	80	139	66
ENSG00000081059	1412	644	963	1072	103	973	943	505	2123	89	308	879	1743	562	2653	1169	1299	1730	2274	851	162	310	464	95	649	4305	819	1035	857	503	1125	317	1083	330	1616	541	5313	882	1887	1085	1676	450	507	647	1054	1502	3263	150	332
ENSG00000081087	1244	108	8725	2062	5034	4385	4550	3953	14516	18741	5948	6631	2831	1648	7017	2754	4128	2274	985	6316	15160	4528	23888	5512	1978	3667	6564	1201	2265	2430	2978	6078	3860	14439	11879	13946	4424	341	3132	31305	10871	4135	12803	13833	1755	2063	6239	3305	4668
ENSG00000081138	10	4	1	0	8	4	16	0	1	350	0	80	0	2	1	0	32	10	0	503	6	0	66	2	1	17	0	111	2	2	1	24	121	285	1	2	189	0	52	0	32	441	0	353	0	9	253	21	7
ENSG00000081148	16	11	12	25	12	26	20	6	20	23	9	104	4	6	13	3	6	7	2	6	1	17	46	5	11	4	2	2	10	4	16	2	35	9	23	37	49	7	5	7	8	7	35	33	0	40	12	21	7
ENSG00000081154	6484	4155	6330	3366	5772	7550	3948	1710	4805	9289	6485	3990	1803	3468	3424	1721	6323	2373	1023	5141	2124	6808	11682	4818	5351	788	2168	514	3509	745	2474	981	2729	7374	9447	9077	7622	1108	5126	8119	5238	2961	10552	6633	1289	2633	3477	7190	2158
ENSG00000081177	2072	2351	2220	869	1766	2363	1050	1489	2265	2430	1661	1480	1636	797	2282	1608	982	681	143	2828	1402	1514	3139	1934	1212	510	1157	631	1419	655	1195	1278	1535	272	2816	1098	2690	2134	1355	2373	2536	1012	2720	2499	1118	971	3770	2614	1080
ENSG00000081181	175	349	306	166	429	573	228	118	734	106	343	84	253	95	420	305	82	374	26	310	40	221	607	495	497	87	49	105	26	13	78	66	69	199	1001	227	226	188	78	341	1842	362	1293	277	308	39	335	308	40
ENSG00000081189	539	1249	3846	2123	4740	4935	1056	1377	3812	1120	3501	782	811	3920	1482	999	3292	2109	828	2114	1197	3092	9469	3684	2447	351	574	165	2888	231	2388	419	836	1049	5376	1693	3328	816	1603	761	3841	702	4971	6940	510	412	566	734	1407
ENSG00000081237	168	103	371	458	523	514	1157	133	625	1650	1135	3195	323	488	491	485	925	79	31	360	301	238	956	327	88	15	1291	121	103	53	2434	49	1726	404	568	606	1602	374	1205	97	199	427	265	340	142	1428	28	441	324
ENSG00000081248	2	0	8	0	1	0	0	2	0	0	0	1	1	3	0	2	1	2	0	0	0	0	0	0	1	1	0	1	1	0	0	2	2	3	4	1	2	1	2	0	1	0	0	1	1	0	0	5	0
ENSG00000081277	37003	16	1996	4792	8	461	33	3412	79	0	8816	73	15587	113	32464	42349	4423	909	5	396	1	119	94	5066	31689	2174	17751	74	3106	2586	701	89	3	35538	215	18	229	29089	20	5816	47	9033	17186	8183	8304	434	1314	208	12
ENSG00000081307	1577	853	2488	1291	2721	2300	752	422	1990	2603	2098	1557	807	561	1993	1016	1542	1146	252	1556	787	2551	4180	1038	1666	568	682	259	1485	172	1203	635	1365	3125	2896	3344	2622	590	1838	2339	1850	1516	2848	2461	438	1125	1584	2329	811
ENSG00000081320	1056	2088	2242	317	1275	693	601	288	1080	796	917	1328	272	186	881	277	815	234	341	1000	330	1256	1156	1980	1393	249	298	226	584	114	1127	139	1099	1978	1073	743	1285	223	1502	2218	1094	647	614	775	290	620	105	420	343
ENSG00000081377	892	499	1945	1303	866	1891	905	797	3169	535	988	358	549	1735	2690	1007	1785	1044	226	835	530	526	1630	2891	970	320	566	150	1535	197	682	278	544	1791	1637	1076	1673	785	802	981	530	876	1876	2378	277	416	1546	2081	951
ENSG00000081386	712	300	448	483	728	1154	512	286	617	974	398	217	144	468	371	271	525	522	52	519	198	833	1304	998	319	199	130	32	922	71	383	137	298	687	933	530	707	122	406	938	544	560	1407	909	63	208	223	1023	452
ENSG00000081479	104	17	7062	7372	84	412	4230	1	1875	27	5241	207	8251	2275	25	23855	5605	3266	737	162	4	20	3694	3808	2058	15	15	4	17	17	438	73	398	32	6876	2137	579	1360	698	78	1485	1056	4470	13	1289	1296	801	5887	115
ENSG00000081665	1434	140	797	274	1510	1072	551	257	1071	631	677	427	509	92	311	335	818	860	115	297	257	1009	1328	520	465	280	238	119	639	222	314	194	298	377	588	766	661	567	135	498	752	215	1260	1097	115	792	609	1040	841
ENSG00000081692	876	1016	2242	592	1132	502	1099	1481	821	773	808	1501	1414	744	2822	1535	1197	1059	206	2831	936	1068	2258	1529	942	2706	1242	1405	448	1776	2384	1974	1664	1714	924	1459	986	1166	2505	1730	1649	1301	1516	1733	2173	973	988	1920	1060
ENSG00000081721	828	936	2714	981	2168	1155	909	894	1309	1102	1083	1247	592	630	1142	660	1609	1472	162	3160	396	1260	1469	2241	1341	988	464	265	1377	573	1704	454	880	859	1455	1123	644	744	1498	1375	1615	1219	1608	1881	675	793	843	1860	631
ENSG00000081760	1908	2025	4268	949	1402	3515	998	1280	1828	1518	2192	1673	1023	1234	4375	3038	1791	1847	222	1811	1551	2471	1550	1905	3160	1962	1102	1038	1650	986	1015	1735	1860	2764	2012	3954	351	1516	773	1328	2777	2319	1936	2965	2608	773	1514	1829	676
ENSG00000081791	3528	2644	3347	2526	3681	5497	2936	1441	5939	3342	2224	4303	4278	4123	6819	5591	6613	3936	1160	5005	1508	5625	6100	7515	4191	2993	4009	956	4123	1770	3125	4300	4340	2667	6325	3910	5183	5846	4342	1785	4869	1363	2978	6877	2374	4723	9827	5167	2434
ENSG00000081800	0	1	0	0	0	0	0	0	0	0	0	0	0	0	0	0	0	0	0	0	0	0	0	0	0	0	0	0	0	1	0	0	1	0	0	1	2	0	0	0	1	0	0	0	0	0	1	0	0
ENSG00000081803	468	1235	1035	1168	843	46	2635	33	94	6347	432	501	2183	1367	240	335	1430	1195	10	281	173	428	974	1602	100	84	907	44	4924	181	356	840	549	2912	366	3974	1491	2074	1025	81	1162	442	2553	6568	27	556	1539	5710	171
ENSG00000081818	171	10	17	21	50	16	17	7	46	130	32	272	440	300	74	330	43	27	2	82	194	127	35	31	27	1	15	15	56	71	9	34	422	28	68	89	797	113	111	13	65	20	448	43	11	73	1029	827	11
ENSG00000081842	12	0	0	1	87	2	1	0	5	2	6	190	65	0	2	3	6	4	0	1	59	0	3	0	3	0	1	0	154	31	4	2	161	1	1	1	24	0	148	2	34	1	31	2	1	47	0	75	0
ENSG00000081853	208	140	61	196	7	203	23	15	63	495	74	89	42	426	265	222	158	80	1	33	584	26	498	406	86	5	28	40	40	4	6	186	27	98	275	71	122	90	133	15	428	52	191	61	28	23	353	92	92
ENSG00000081870	1101	873	1594	992	1058	1373	1730	880	1409	1494	1249	1358	929	306	1047	560	1587	1372	653	1349	636	1271	1521	1044	1481	725	495	503	999	385	966	577	983	1798	946	1620	1262	413	1311	1894	808	1672	1266	1102	956	416	461	1239	1020
ENSG00000081913	1546	5289	3148	3324	3873	8983	4908	2607	2711	4802	6467	633	6397	16606	4712	10030	10066	7073	951	6094	2822	15401	3907	11813	5959	1489	3164	2173	8822	1142	2716	3721	2082	3466	25027	12512	2382	6843	3038	6253	8841	1390	14464	7150	4393	4323	20682	9165	4661
ENSG00000081923	1631	118	579	259	234	97	104	122	274	111	641	43	203	327	535	464	168	886	47	99	42	393	1018	211	696	40	63	40	150	18	101	134	158	484	2436	118	160	468	110	166	175	241	405	327	97	137	213	149	658
ENSG00000081985	16	1435	997	111	217	111	2034	1835	2746	6905	1793	2454	282	290	1418	119	3175	262	99	1135	1165	63	5903	986	108	42	1778	9	3613	666	2817	1163	1029	2597	30	793	23	634	1887	2160	75	1562	162	17	990	488	194	655	151
ENSG00000082014	5753	2247	3298	2469	5708	1539	1426	1826	2938	841	1614	2313	1094	1363	2043	3334	1710	914	637	3899	1722	1337	752	4639	1633	3228	1675	1052	2565	2205	719	1301	1706	398	1760	2694	475	1348	757	1071	2735	801	990	3319	1418	2302	1414	4678	2354
ENSG00000082068	1557	1068	1375	1018	1845	1599	863	672	1480	2098	1612	1286	1460	547	1890	3160	1295	1887	305	1355	713	1681	2250	1793	1322	617	631	351	1345	374	1334	917	1173	888	2028	997	1897	1175	1616	1835	1977	800	1609	1874	524	919	1489	2316	924
ENSG00000082074	74	348	925	782	225	543	1529	140	1910	981	1163	3479	290	414	4445	1749	519	681	10	468	189	198	400	616	92	144	631	203	1544	104	1317	406	3770	1218	752	1006	1221	200	1133	1234	160	301	337	196	193	717	1023	1127	290
ENSG00000082126	8	5	21	30	6	21	742	257	37	26	207	26	33	156	3	6	74	88	13	37	18	68	783	15	12	10	55	3	78	341	405	0	6	30	23	34	414	240	4	13	3	2	3	121	8	82	18	21	143
ENSG00000082146	412	3506	2936	676	1768	1464	1460	1890	1537	1867	7764	1029	2334	810	2799	922	2876	1683	1533	3234	812	3714	4615	2871	1076	1844	1580	1058	436	438	1408	1980	2592	2209	2419	3029	665	951	1046	4025	1735	822	2130	5985	1383	1251	6605	1838	8371
ENSG00000082153	4986	8416	6479	4435	4910	6121	4335	3780	6924	7553	8951	3501	2136	2635	4492	2674	4293	4672	1110	5847	2591	6188	12068	6233	5204	1282	2164	922	5439	863	3269	1443	3154	8651	8928	7520	6036	1646	4945	8099	8011	4293	7615	7603	1494	2171	4065	5548	1768
ENSG00000082175	151	2	13	4	16	13	15	2	12	5	4	16	15	20	15	15	15	4	0	10	3	6	18	9	2	0	2	0	21	67	4	2	13	5	34	7	13	24	3	0	4	8	13	15	2	6	10	13	12
ENSG00000082196	541	68	57	17841	275	213	43	40	219	27	363	27	73	128	25	1363	105	4197	24	17	24	142	69	226	476	7	10	18	242	27	60	12	94	40	30880	12258	98	52	56	65	607	55	362	90	17	150	32	891	560
ENSG00000082212	2056	5288	4222	1001	1209	1646	2038	2083	2015	4453	2787	2486	933	1961	3534	1550	2072	946	488	5713	1377	6885	3106	2109	1304	909	822	715	2546	351	1631	1680	3572	5568	4652	3299	3561	1073	2368	3464	2576	2910	2809	1760	815	1459	2305	2177	1911
ENSG00000082213	983	2378	1360	1096	1963	2629	4831	2660	2127	4038	2759	3248	2047	4081	8516	2665	1860	3974	863	3701	2072	2853	4626	4597	1145	1073	3352	1099	2760	631	1853	1460	1898	2912	3527	1316	2006	1709	2933	4600	2651	1183	2556	5058	1137	947	4767	4694	2186
ENSG00000082258	2543	1960	2784	1309	2253	4221	1154	767	1564	2317	3039	1547	510	1217	568	494	1325	1232	447	1172	367	2415	4065	1659	1943	156	280	185	1390	308	961	197	1165	1923	2835	4124	1029	249	1041	2234	2281	983	3101	3032	345	1999	824	2311	1918
ENSG00000082269	886	512	419	297	560	427	207	261	393	844	432	215	220	591	340	356	346	175	122	367	92	238	855	341	522	42	252	47	885	79	351	53	201	1471	590	876	317	114	184	808	824	312	1270	389	94	368	418	362	234
ENSG00000082293	2	1033	12	510	5	159	88	8	1215	0	1570	0	280	3011	259	34	4	356	2	2	7	74	1567	15	33	0	26	81	11	5	32	10	310	16	468	142	362	39	1	0	34	4	317	315	0	153	510	16	43
ENSG00000082397	507	4526	2876	2165	398	2212	9006	1124	5554	10010	3994	1524	3785	4905	11330	5909	5738	4546	2018	10424	3910	37592	12621	4165	3509	639	4986	2845	4152	368	3234	4004	6082	1231	13393	5632	4081	7873	6351	4137	5824	1437	7633	5275	5458	2177	17309	616	1049
ENSG00000082438	1794	700	76	1330	1661	1362	3574	63	2513	2094	4432	691	358	1311	1337	1364	2366	2379	118	931	222	1160	3479	1058	280	353	973	131	822	80	280	253	539	1362	2267	1697	624	718	297	949	2033	692	2982	2092	135	452	1229	345	220
ENSG00000082458	2485	144	566	795	268	1058	271	136	945	160	392	1348	381	480	1535	957	710	327	130	990	343	172	227	636	486	149	432	194	1639	175	292	271	1115	713	795	514	514	684	1516	234	484	547	727	407	172	419	1188	555	105
ENSG00000082482	44	162	281	203	7509	506	189	78	270	165	59	136	350	1086	126	262	343	2923	0	240	67	488	115	358	657	17	156	17	80	25	184	142	242	126	1402	611	189	425	181	411	392	55	688	2036	40	90	151	1099	69
ENSG00000082497	5363	37	148	165	80	43	6	25	146	55	47	7	133	111	322	337	57	80	1	74	23	278	171	52	1362	15	23	9	21	15	37	71	333	297	267	206	471	358	24	85	418	197	51	227	15	28	462	422	74
ENSG00000082512	771	458	3328	785	3033	1766	818	912	528	425	1078	2298	630	490	665	243	1664	724	362	2205	539	2782	1425	2196	531	801	594	327	1803	700	2032	205	1791	587	1455	1441	612	462	783	1783	876	800	1893	1844	376	3289	835	1364	4955
ENSG00000082515	1183	660	667	936	1158	1459	1106	425	1337	1102	498	1217	1463	633	1626	988	1641	665	687	1625	416	1393	1644	1254	1380	1075	577	631	670	578	1262	1036	1479	1183	1453	555	1724	907	1860	713	1031	894	1156	1246	570	1127	1414	1571	1538
ENSG00000082516	1625	1976	2073	1091	2274	1885	1773	806	2215	2013	1270	873	967	2669	3096	2236	2241	1508	384	3191	607	3985	5665	3423	1566	553	1683	488	3287	644	1845	1924	2098	1582	3681	1817	2502	2026	3702	1499	4143	1625	3020	3439	779	1031	3049	4296	1096
ENSG00000082556	20	3	0	0	0	0	2	0	0	1	0	0	1	3	0	0	0	2	0	11	0	0	5	0	0	2	0	0	21	2	1	21	3	413	0	1	1	0	16	6	18	0	0	1	0	0	1	13	17
ENSG00000082641	11623	21301	22182	12501	14201	27762	14364	13715	33734	25126	17149	22635	18921	43873	39377	28812	29130	22490	5299	43802	26449	24138	40834	29622	16098	14282	19405	16133	12090	10526	14551	25872	27077	37331	31974	22195	27173	20140	31814	28996	41418	11227	33340	24912	29331	6549	34556	18622	9293
ENSG00000082684	25	47	71	98	177	27	51	32	110	33	49	20	49	81	209	203	30	52	20	15	15	20	81	69	42	40	17	55	113	82	44	106	84	42	211	75	42	197	51	35	438	18	37	215	18	28	121	47	73
ENSG00000082701	4831	3211	6937	3350	2938	7187	2910	1511	4916	7851	4804	3415	2997	4501	5127	4351	6034	3438	1649	3890	3890	8742	11215	3350	4003	4300	2865	1664	5294	1165	2363	2997	3448	5278	13042	8533	6373	3396	7989	7078	8133	2828	10160	11168	2616	2538	9410	6774	1799
ENSG00000082781	10032	12348	8038	3441	8363	7494	4547	1835	13843	15323	10838	4782	10389	17054	29499	17786	13365	14728	1612	11357	14521	31823	13371	12831	13435	4965	13072	6347	8529	3439	4758	7311	11981	2510	44933	14441	6065	18215	15136	9873	23619	12840	20848	9342	34401	2744	16998	30344	4908
ENSG00000082805	2161	7203	5978	5334	2870	6434	4732	5708	7043	8116	5622	3380	3787	9068	8050	6179	7126	5603	698	9700	6918	8482	7080	5512	2532	2452	2459	3039	5972	1639	2026	5078	2451	6242	7323	6859	3751	5586	5756	5551	5411	4197	7557	4555	4748	3839	18926	3878	1847
ENSG00000082898	9207	9572	13892	5632	9837	10204	5339	4868	9809	16144	10782	7258	2248	8142	5906	4888	6326	6138	2006	7820	3778	14796	21266	10307	7721	1371	2873	1248	9896	1309	5078	2025	5388	11659	15090	16846	14488	2218	10813	19834	10576	10683	14443	16562	2484	4776	5527	9585	8891
ENSG00000082929	1	10	7	24	79	7	8	11	5	0	4	4	0	9	0	15	1	189	0	2	0	2	34	4	6	0	1	11	2	0	5	1	3	6	30	103	1	0	0	12	150	0	28	10	6	2	2	100	5
ENSG00000082996	2559	1867	4732	2363	4167	4886	1760	1447	4650	4893	4124	2622	1973	1914	3463	1430	3895	1322	418	3666	1862	5623	6728	2439	1972	277	1123	385	2746	601	2520	951	2794	5567	7454	4300	8729	737	3136	6135	5016	1799	4905	4408	662	1148	3904	4313	1709
ENSG00000083067	11	111	179	330	89	290	34	234	952	25	63	35	161	98	65	253	122	153	2	32	8	17	239	127	34	2	9	7	122	31	13	12	177	30	131	607	32	39	59	92	179	15	1489	153	37	10	120	196	15
ENSG00000083093	1215	1294	1844	579	1420	1006	751	815	1115	2026	1228	992	468	732	1135	628	1185	914	255	1691	549	1764	2407	1584	848	338	491	401	1068	228	1038	523	945	2121	1662	1215	1291	432	1726	3010	1411	1003	1314	1571	376	645	1038	2146	554
ENSG00000083097	2142	524	401	367	416	827	212	250	1123	1232	891	427	341	911	428	940	464	338	191	713	317	189	1223	514	346	126	411	111	274	118	400	283	413	907	1219	1953	358	320	412	630	759	363	1726	551	166	465	701	722	340
ENSG00000083099	1510	2288	2258	1023	1345	1419	1001	1554	3455	4224	2761	1850	1169	986	2213	845	1198	1667	478	2015	917	1765	6826	2042	1557	1257	888	526	814	662	1550	793	1376	5428	3719	5413	2579	303	1087	4903	4633	2256	4530	2533	583	737	2085	2290	1457
ENSG00000083123	1065	1029	1012	416	392	639	128	650	1765	1142	793	581	493	763	1447	674	587	452	140	1168	526	594	1268	555	581	217	379	208	126	110	661	447	515	1340	1494	1276	857	248	234	1171	884	407	2076	853	376	236	1314	658	293
ENSG00000083168	3291	3241	4249	737	4290	1530	1615	1382	1494	4155	3275	2102	1461	3696	1785	3164	3308	2852	675	4097	1531	8260	6381	4147	1788	650	2085	824	1372	413	2820	1247	3528	2015	5119	5505	5451	2134	2977	3105	4137	967	7289	6320	1580	1616	4441	2165	1648
ENSG00000083223	1025	523	876	900	1137	1384	934	573	1550	1785	765	587	561	1145	1080	1285	1012	488	171	890	531	1493	2945	1721	970	199	458	111	1263	166	990	665	1803	3198	1523	1202	3098	759	657	1791	744	797	2213	2295	144	462	998	1955	897
ENSG00000083290	2354	1102	2501	881	1118	1873	950	1334	1691	2324	1666	1442	692	1239	1566	1266	1207	1502	370	1962	1192	3131	2059	1814	836	575	1207	414	1630	437	1597	324	1678	1372	2478	2826	1098	981	827	4208	2739	401	2231	2123	355	1094	3506	1963	2102
ENSG00000083307	7182	0	6	120	4	12	1	84	0	0	177	2	278	0	327	752	55	47	0	12	0	35	2	103	317	4	55	5	13	7	2	1	5	738	5	1	23	277	6	88	1	330	297	142	92	33	35	12	3
ENSG00000083312	4640	5522	17592	3148	8901	8723	8460	6051	8303	9346	9921	7519	2046	6390	9480	2787	6635	6020	1800	8759	4696	12255	18114	14535	4155	1201	3121	1404	10403	836	4454	2657	7831	12361	16281	5161	11828	3060	9183	12106	9941	5794	13714	12478	1524	1688	5684	9536	5348
ENSG00000083444	6405	47179	19803	24447	20006	11543	19046	15699	46259	26568	24090	12297	9710	26519	62181	17832	12949	14992	3995	15526	19862	43208	54997	14348	24803	12461	13653	23307	16114	13217	14161	43254	37287	33182	24814	22297	56704	34720	8470	20953	51449	16494	25295	11797	46794	3164	23262	27621	5633
ENSG00000083454	6	76	52	4	64	13	68	8	9	17	16	84	15	5	1	15	23	2	0	11	4	7	50	2	6	4	30	21	178	89	90	4	79	7	4	1	40	8	26	0	53	5	2	43	11	261	8	11	13
ENSG00000083457	727	657	1194	766	790	1001	1115	639	1294	986	675	1780	514	346	850	644	724	1132	97	851	707	624	1163	1213	769	853	1286	335	579	372	654	448	907	900	1040	1413	725	396	1047	633	507	747	914	1046	367	574	907	921	465
ENSG00000083520	1959	1314	7744	1646	3412	3565	1727	1349	3023	4340	3112	1118	1040	1873	2613	2570	2449	2192	471	3409	952	5118	6036	3293	2152	267	1114	308	1622	185	1840	1476	2139	2809	7253	9540	2971	865	1532	3363	3556	1626	4692	4954	688	1285	2475	5324	1881
ENSG00000083535	806	146	1168	537	1465	959	327	201	790	1282	758	297	115	282	734	404	412	245	98	158	40	925	1268	457	528	33	53	42	431	21	403	150	372	494	1835	3158	566	63	154	992	1360	337	1168	959	94	206	236	1702	670
ENSG00000083544	2113	2617	1694	855	3655	3267	682	5930	1053	1409	3504	4177	933	787	2292	843	3299	1532	3539	2997	2153	1602	1605	3546	1256	4181	1638	422	1289	502	2559	2853	1867	4605	5164	6652	612	464	727	1044	1039	452	2201	1407	300	806	4354	1844	4137
ENSG00000083622	0	0	0	0	0	0	0	0	0	0	0	0	0	0	0	0	0	0	0	0	0	0	0	0	0	0	0	0	0	0	0	0	0	0	0	0	1	0	0	0	0	0	0	0	0	0	0	0	0
ENSG00000083635	735	537	1748	454	775	1127	559	438	882	916	769	262	422	847	885	533	947	788	197	1209	322	1149	1905	869	722	228	505	209	473	206	716	420	533	651	1246	2194	516	498	493	921	1422	535	844	1294	431	426	1162	1665	545
ENSG00000083642	2092	1323	5024	1943	2449	3118	2901	1115	2363	3704	2226	720	724	3088	2316	1390	1793	2446	238	1910	510	3741	5738	2267	2953	65	477	189	1142	249	1318	665	1183	1351	6535	4627	3263	862	716	2815	4208	1021	4432	3902	486	952	1838	3106	1256
ENSG00000083720	1753	2564	6431	2582	4893	3429	955	1474	3277	4302	4188	2928	2738	2255	2635	8848	2121	3837	103	2838	1927	2567	4233	7654	2770	696	1600	727	1201	94	1237	1513	2902	4081	8311	3721	1762	1156	761	4189	4144	1190	5075	4780	591	712	1630	2449	1522
ENSG00000083750	1580	156	526	362	1293	1111	395	323	495	565	879	1163	642	967	758	500	851	597	188	672	414	1183	884	1995	801	270	293	186	322	153	364	217	713	428	670	1142	783	755	641	773	350	243	930	483	142	576	1197	1208	581
ENSG00000083782	2	1	61	5	15	23	1	0	98	1	0	94	5	1	33	5	3	8	0	37	13	15	28	61	5	2	30	0	7	1	1	3	18	7	15	16	16	23	3	5	1	1	0	5	0	30	61	8	1
ENSG00000083799	1542	920	2543	1628	990	3522	1326	672	3325	4335	4381	3284	1142	1646	1275	1218	2251	1581	278	2120	1102	1710	3626	1733	1383	523	1177	384	765	229	1905	695	2137	3250	3324	2212	3141	1080	1719	1607	1483	1733	3539	1380	625	1459	1470	2031	922
ENSG00000083807	466	122	498	194	1082	148	124	121	65	234	40	465	597	118	1212	213	936	346	312	823	226	371	317	713	278	573	406	704	206	1165	442	293	781	601	457	194	411	455	274	458	535	209	485	641	158	581	544	1097	670
ENSG00000083812	1044	613	787	396	588	512	477	425	671	516	641	547	562	936	647	1038	909	654	203	840	469	763	1065	711	631	530	657	472	516	978	718	778	715	601	966	855	827	947	507	633	1106	545	767	995	1146	412	911	1449	270
ENSG00000083814	915	101	47	103	261	510	428	304	85	545	639	684	382	1010	121	154	844	298	92	281	268	815	437	562	249	234	108	207	264	285	133	85	462	53	245	600	452	127	478	819	27	146	1219	234	282	351	87	85	452
ENSG00000083817	633	267	280	142	137	298	379	416	162	368	458	253	387	894	343	398	370	257	76	510	297	670	547	416	340	179	158	142	143	234	181	308	432	413	584	426	531	287	443	564	591	230	549	611	514	212	637	725	163
ENSG00000083828	535	177	285	193	422	431	226	142	194	434	232	177	177	499	94	166	327	261	40	243	103	407	303	353	183	94	128	118	380	119	113	122	268	274	509	514	457	193	333	422	327	267	450	287	153	242	211	406	220
ENSG00000083838	926	485	596	422	710	507	639	479	583	407	357	510	514	788	647	800	696	682	356	1041	356	604	617	525	621	765	488	425	409	748	442	686	802	448	717	715	761	858	670	545	554	290	609	624	959	498	1001	951	398
ENSG00000083844	2721	857	1474	729	914	1340	1546	962	765	1312	1407	1068	1038	2459	1086	1251	1959	1268	484	1570	751	2242	1542	1223	1093	314	480	468	1824	1016	635	533	1407	1035	3064	1760	2442	1120	1215	1539	1795	535	2372	2287	1228	793	2188	2209	928
ENSG00000083845	73026	30814	28984	14560	102242	22461	44807	22735	23384	21816	21375	13641	47588	43283	37233	69155	60192	31139	21989	39998	16190	39218	33417	39684	38232	36080	29740	43471	49601	72018	36020	47244	31376	18154	42195	33352	53461	42185	19522	18260	39087	29666	30393	36257	43706	45417	56945	42067	20466
ENSG00000083857	11567	8042	3724	5504	1411	10873	2295	3445	20146	7326	8891	2775	9514	10240	20419	11712	4084	12541	1192	11690	3191	19508	10729	7253	9777	1120	5043	2605	13117	103	3438	9878	8422	10263	12380	12263	14191	9242	7806	9238	11072	3128	15644	10093	5005	2945	9715	5924	4698
ENSG00000083896	6503	2888	4761	2367	6477	5048	2847	2684	3829	4388	4165	3253	1930	3002	3412	2013	4662	3001	773	4788	1620	4310	7665	3581	2786	1189	1828	1009	2901	581	3585	1914	3044	4948	4326	5790	3611	1917	4029	4244	4242	2493	5481	4710	1504	2267	2691	5275	2969
ENSG00000083937	1477	763	3116	1254	1626	2506	1215	1108	1890	3619	1912	2659	930	782	2085	907	1602	553	389	1856	921	1325	4185	1867	1218	386	698	295	1698	142	1270	637	967	4679	2700	2484	2651	428	1890	3709	2038	1683	2175	2469	389	507	1340	2454	614
ENSG00000084070	1312	2482	2835	4644	2720	2890	3808	1343	5721	2482	2446	2466	3336	3344	3256	3719	3589	3377	1282	3616	2474	2721	4727	2564	1577	2442	3794	2315	3110	1422	3501	3273	4391	2782	4284	2597	6724	2766	3191	2062	5184	1620	3659	3926	3473	1154	2085	1664	3511
ENSG00000084072	2538	3241	2611	2474	5938	3393	2951	1426	4842	2728	3004	2493	2031	2062	3225	3867	3362	4981	1212	3383	2109	3010	4162	3140	2979	4128	1494	1325	2455	1151	2674	3063	2880	3112	4226	4044	3849	2347	2531	3691	4224	2983	3507	3048	3684	1425	1867	3194	2054
ENSG00000084073	3330	4053	5672	2503	3510	5041	4207	2619	4651	4361	4341	3337	2165	2814	3886	1828	3555	4752	1518	6961	2790	5577	7562	4158	2900	922	1902	816	5945	895	2503	2086	3610	6023	7277	3260	11352	2816	4233	5288	3591	2554	6079	4207	1457	824	2118	3934	4393
ENSG00000084090	7367	17486	12311	8546	11802	8891	9290	10990	16110	16047	16207	12353	8878	17749	16835	9838	13986	14819	1665	13434	11873	13557	19965	14772	8427	3877	8224	6374	9962	3715	9887	9055	9959	16356	19932	15789	8495	8601	8337	10944	15052	12074	12102	19877	9707	5867	15327	12580	6016
ENSG00000084092	2782	1218	1848	759	4480	1863	1078	894	1553	1666	1173	1190	1594	1910	2232	1376	3204	1248	448	2592	672	3867	2216	2712	1646	960	1203	667	2241	426	1498	1260	1190	1970	1650	1633	1293	5574	1819	1413	2068	1163	2366	2403	759	1878	1820	2450	1266
ENSG00000084093	2971	1113	2398	1567	2140	2376	1215	477	2408	3015	1817	1295	477	1736	995	957	1507	874	207	1457	503	2563	4222	1700	1237	126	692	184	3085	154	909	618	1260	1945	3659	2313	1754	1270	981	2779	1956	833	3510	2204	393	740	1221	3238	855
ENSG00000084110	63	0	9	15	4	16	7	78	1	3	15	5	1078	6	547	3972	175	24	0	10	6	4	9	33	1914	2	609	2	27	21	11	2	49	2902	4	23	5	30	1	253	0	867	1443	586	3	75	1	37	15
ENSG00000084112	2365	10708	8207	2339	4483	7444	3849	3488	7310	4794	4326	4034	1662	6817	13617	4726	6104	4205	797	5302	6574	7731	7381	4877	3232	2325	6325	4513	4767	1222	2907	8562	9854	10038	6553	5046	4203	3774	4527	12388	8260	2565	5910	12429	5979	2593	6358	6021	1777
ENSG00000084207	17082	26928	17685	13892	21471	37802	134014	44072	30574	5011	25930	113318	65665	30991	143959	38703	70438	13792	49742	109546	75149	8632	14975	16471	28353	136089	38064	240510	449834	125325	72252	126668	10559	26153	22076	18190	19485	61567	104672	62752	19158	92692	18157	11337	36607	28502	69933	17661	7762
ENSG00000084234	20391	10329	36823	24354	20643	20467	12004	9626	26051	11564	36259	6096	26546	45050	25562	20178	15167	22438	2958	38114	10962	27198	25790	17330	10553	2958	20604	7434	8092	5533	11866	17296	29314	16297	47098	37849	10545	17032	8219	15289	28443	13038	34472	13511	9849	10877	31581	22665	22179
ENSG00000084444	407	1215	1513	228	322	798	651	278	506	346	781	710	647	1003	2693	874	665	616	171	891	398	730	1039	887	389	464	1510	405	586	142	614	1181	556	1538	2245	469	226	335	793	1195	1872	751	1003	1932	621	303	2199	755	253
ENSG00000084453	360	3	16	0	0	0	4	0	0	1	21	37	2	21	0	0	177	1	0	0	1	0	2	94	137	0	1	2	1	0	0	0	2	5	78	688	5	0	5	0	1	15	4	3	0	1	1	71	42
ENSG00000084463	5360	15709	8020	3805	6207	8015	11581	8267	7322	8882	7232	6768	5396	12816	9406	6745	9464	9157	1496	16713	13484	8352	14515	10751	5349	23028	7896	5336	6789	2656	7479	16147	15893	11927	7619	8404	7065	4954	8702	10748	10547	6803	7581	13176	6870	6388	12450	7214	3355
ENSG00000084623	9601	25366	16169	7647	19188	16077	23852	12603	14361	11684	13895	9595	14997	5718	22583	17440	17596	16455	7389	24454	8846	20076	19183	17260	21065	16957	8360	15758	18818	9651	13837	20392	14318	15916	19619	14731	28694	10340	19163	15164	20246	13930	16019	18636	24511	6696	13590	13783	5747
ENSG00000084628	128	151	312	10	1479	31	74	11	39	46	113	8	245	99	37	207	443	43	17	136	44	437	207	111	50	190	85	7	5511	349	501	87	262	37	57	86	40	18	34	30	506	82	61	604	78	358	525	257	79
ENSG00000084636	17771	5609	3387	13360	13271	18708	3697	973	7106	2631	3439	6127	2950	3108	5297	5785	3570	3553	3039	4883	2023	4735	3413	4213	9960	661	1684	1518	15055	350	1063	2565	7868	1665	4517	14025	3265	8222	2543	1369	2418	1747	7897	4845	1453	5297	2848	4977	11937
ENSG00000084652	7597	9698	8568	5967	5831	12032	12513	9069	14496	11095	8252	10517	5890	8359	17054	10792	8271	12191	2425	13955	8742	10195	14707	8917	8350	11282	6700	7433	11395	3556	6344	12767	8779	11983	11752	10728	16233	6730	11270	10308	9281	6124	13145	13499	15563	2885	6949	8345	2165
ENSG00000084674	3	0	1	0	13	0	0	104	0	0	0	0	25	3	4	7	1	0	0	0	0	1	0	115	32	0	6	0	0	0	226	2	6	17	1	254	0	15	0	6	0	4	8	4	1	160	0	0	2737
ENSG00000084676	4358	2236	3161	1390	1644	3323	1983	1023	3972	2777	3114	2603	1693	4162	2334	3166	3211	2674	507	3423	928	1383	2904	2910	2012	982	2094	559	4492	534	1301	848	1930	2540	5755	4258	1360	1791	1815	1625	5584	1564	4831	2794	1594	1407	2183	2202	1646
ENSG00000084693	2671	2768	2351	1508	2644	3207	1831	1659	2255	1714	1546	1709	2334	1587	5422	2428	3938	2840	755	3733	785	3200	2046	2803	2118	3489	2671	1173	2885	996	2407	1774	1395	4104	3050	2524	3426	2368	1818	2307	2936	1075	3684	2540	2143	1424	2682	2381	1397
ENSG00000084710	332	2644	2037	3330	871	5222	2948	1992	2488	3486	1396	2327	2921	6715	5132	5181	3663	4059	1099	2397	1605	2258	1867	3114	2958	2206	3352	1036	4424	142	1740	2177	1831	3272	6981	4815	690	1818	2244	2603	7542	1049	4710	3546	2557	836	3892	4086	2088
ENSG00000084731	2421	4836	3471	1518	654	2122	2941	5334	8270	6070	1533	13400	1978	2788	6396	2595	4768	2003	802	10513	2478	3347	4216	1837	693	6234	2914	4015	5626	7383	3213	2995	2616	6489	3194	1655	2974	3849	6020	3898	2721	4224	1738	2186	4044	1275	2841	724	598
ENSG00000084733	5205	7745	8458	3556	5650	8282	5992	3880	7901	10165	7188	6025	4568	8577	6693	6292	7087	4498	1878	8841	4202	10254	17128	5769	6750	2400	3442	2282	5417	2282	4910	2657	5116	13116	8666	7946	10866	3606	7372	8447	8601	5859	10721	7352	2606	3659	4385	4639	5476
ENSG00000084734	5	4	4	4	2	6	3	2	3	0	0	0	2	17	3	0	2	1	0	2	0	2	2	0	2	0	1	3	1	4	3	4	5	5	3	10	7	5	2	2	1	3	3	2	1	2	2	0	40
ENSG00000084754	13374	11788	14206	7923	14328	14788	17733	17364	13239	14714	11327	19690	14539	11843	27639	20676	21645	14377	5303	25763	21544	20233	16953	15201	10630	23838	12759	13581	10968	9107	13343	19578	12920	32390	22820	11489	13872	12821	13694	16158	21923	12756	21126	20466	11847	8944	15366	9828	8547
ENSG00000084764	1177	1168	1159	1445	616	1426	682	400	3149	1296	798	1102	1049	707	2680	2265	2062	930	808	1296	732	380	1502	974	1173	1484	1463	551	664	804	641	945	1875	1345	1843	3011	2111	578	1345	257	1524	385	1282	1753	1393	719	1374	541	551
ENSG00000084774	6579	7444	10512	4117	11845	4968	9888	6129	8382	8220	6148	4851	3630	8956	16537	8281	6202	12821	2263	9829	5680	16094	11417	11830	4619	7494	7299	5520	6081	6868	5634	5366	4993	8824	8234	8301	5216	8372	5239	8537	7907	6738	7279	10688	7829	4986	7634	5157	3143
ENSG00000085063	12396	50820	71724	39672	33782	60438	31814	50481	119595	98367	98224	58782	68650	41456	94904	95852	72235	86718	5256	54024	80023	34833	96209	62152	57801	3272	35094	38942	28373	29135	16906	36295	62129	22907	74385	114255	69194	61642	12043	43558	68981	37578	78758	37530	17859	23641	92881	127696	11681
ENSG00000085117	874	6564	9646	2307	1650	3774	2605	565	4858	1766	2382	3918	2617	1678	10883	5212	1664	3232	1592	1124	17775	2822	1506	6476	6852	2896	41866	3647	991	305	1858	3211	3611	3879	8721	1607	19139	4197	1546	1961	2435	1918	1815	1828	8544	609	3671	1315	396
ENSG00000085185	783	955	2835	531	976	1456	1247	428	2472	1124	1657	882	843	1789	1113	1919	1311	682	315	2160	1339	2066	2671	1229	785	866	956	596	4069	732	833	1159	1066	766	2354	1894	1574	1808	929	1654	2038	1266	2404	1837	1722	749	2548	2162	565
ENSG00000085224	3210	1067	4658	1965	4465	4585	1332	1186	3476	5121	3283	2339	945	1977	2051	2065	2123	1736	409	1686	639	4636	6720	1973	2185	160	623	242	3963	253	1482	812	2212	3007	7737	5325	3969	667	1068	3711	3405	1222	8812	5294	545	1322	2058	3569	2028
ENSG00000085231	802	590	1202	537	1301	827	707	568	1085	1151	1148	779	624	802	1328	418	971	806	247	804	367	904	1838	1258	1044	635	520	131	790	200	507	484	959	994	1422	657	2021	389	1009	765	1168	477	869	1120	217	298	686	1744	1026
ENSG00000085265	103	12	457	80	13	128	148	73	84	26	578	126	103	261	100	185	420	33	21	131	84	30	188	55	90	57	103	576	0	80	3139	117	529	30	179	877	169	315	107	6	186	98	39	89	729	82	6	1372	33
ENSG00000085274	1075	400	924	519	1189	1113	236	215	645	1072	840	537	340	322	371	206	677	332	184	707	181	1154	1464	491	682	76	169	80	874	222	502	117	425	1050	1254	1075	1185	166	562	904	1097	396	1122	1120	130	485	413	1326	384
ENSG00000085276	231	50	85	136	324	26	111	65	148	99	128	52	85	101	185	194	84	97	68	69	32	98	346	139	79	30	35	46	79	26	66	63	78	111	425	111	283	236	92	105	76	94	63	191	40	55	184	139	105
ENSG00000085365	3388	1227	3227	853	2463	2342	1414	737	2614	4011	3116	1628	1138	1268	1607	945	2058	1483	649	2435	634	2162	4386	1879	1764	140	759	140	1977	271	1242	259	1464	2096	6229	1981	5189	630	2085	2029	4197	494	4218	2400	244	381	2173	2216	1251
ENSG00000085377	3737	3775	2531	3903	1931	5739	3896	3471	16368	11538	3498	2787	5864	4116	9460	9949	2981	3703	924	4244	3106	4737	9439	3439	1995	2532	3516	2216	2276	3114	2515	5949	2595	4743	6426	6830	3847	4330	3914	3027	17693	3407	7669	8242	3992	1710	12799	10391	991
ENSG00000085382	959	367	464	239	574	441	300	346	541	1360	645	391	153	735	651	292	349	172	136	416	259	274	1222	465	281	80	306	69	617	130	494	154	317	1085	734	792	783	148	341	1335	730	271	970	1025	98	181	798	690	209
ENSG00000085415	3044	4175	3984	1722	2717	3115	3010	1785	1631	4461	1343	882	1221	1837	2255	1453	2724	2032	584	3728	962	5252	7080	2605	2812	609	1437	570	4900	930	3228	887	1906	2987	4076	3032	3044	1350	1681	3591	2311	2844	2522	3255	1044	955	2450	4001	1963
ENSG00000085433	994	633	1235	965	432	1471	860	620	1116	2380	1264	953	343	1345	1337	775	1029	765	84	1470	982	1543	2094	976	823	127	522	95	997	61	995	466	853	1422	2186	1345	2244	715	590	1323	1103	1041	2600	1373	514	261	824	857	253
ENSG00000085449	2570	9207	15914	3080	11312	19193	16374	7866	8309	20004	38629	11082	4061	6635	6607	1967	11020	10965	1110	19544	8946	13425	36733	7436	5182	2068	5943	2578	4977	1023	13290	1475	3882	6036	9576	7710	2902	3248	7508	8203	7200	1691	13821	12254	3341	3724	12357	2299	11345
ENSG00000085465	485	11	21	63	255	166	159	28	17	13	24	57	23	30	23	35	198	42	46	49	6	28	88	30	106	23	42	25	165	13	81	49	95	31	32	59	42	78	30	3	103	11	153	30	15	53	8	27	84
ENSG00000085491	1631	1149	3136	907	3248	1778	1390	986	907	3970	2018	1724	243	2096	1111	332	1959	1219	225	1659	1124	4527	2989	2351	1054	156	1012	124	773	168	1390	298	1135	2342	2317	1557	2557	645	1375	4097	1311	1752	2742	2660	425	377	660	1120	636
ENSG00000085511	4379	418	644	1341	432	583	429	769	725	1341	783	480	658	765	1019	1775	595	476	103	665	427	866	2602	476	641	203	592	310	1221	128	1067	597	450	1553	956	1090	1806	603	530	547	1574	988	928	1149	371	457	899	1357	419
ENSG00000085514	151	40	163	153	317	160	698	31	275	226	243	243	184	592	475	681	267	94	88	179	171	108	379	87	108	95	635	184	81	171	1124	124	748	118	184	183	308	327	409	27	103	219	134	113	356	143	55	168	178
ENSG00000085552	10141	23	63	94	12	30	79	49	0	0	133	8	126	5	274	571	61	33	1	11	1	23	23	76	238	20	67	8	611	9	10	9	7	193	23	15	21	327	10	52	142	159	117	119	90	47	44	84	15
ENSG00000085563	159	257	24	60	114	30	92	23	98	66	73	293	30	31	84	221	86	33	7	44	15	23	179	113	21	39	171	31	90	5	122	110	190	188	166	118	159	140	156	21	148	42	64	87	11	85	47	136	55
ENSG00000085644	2391	1988	1455	963	1803	2282	1120	1042	2021	1355	998	1075	1887	2812	5672	3128	2058	1758	1233	3055	1260	1475	1355	1153	1617	2838	1686	2286	1600	1345	1537	2803	1333	1614	1758	1633	1285	1805	1586	1642	2536	860	2132	1863	2925	1472	3583	1947	787
ENSG00000085662	5531	6774	9744	4007	1018	3350	5370	925	6908	7894	4961	7519	6396	2936	12697	10010	4785	1221	80	6887	6378	1554	3760	485	4748	2862	12738	9779	9131	5302	5758	16452	7795	2006	5587	7577	3994	8433	5801	6190	4558	7506	3125	10834	5081	4490	9324	10665	1498
ENSG00000085719	5373	5247	8884	3318	3334	4430	2855	4992	8954	8411	7671	3288	2749	3922	6770	3095	4170	2831	771	7911	1778	2758	12083	6693	3347	727	1893	804	2237	1838	3449	737	4926	3474	7030	9796	10384	2141	3455	5267	4734	1895	9052	7880	1029	2143	6241	3775	6847
ENSG00000085721	2452	3403	3890	1976	3189	3349	2134	1824	3009	3598	3490	2275	1325	2635	4061	2029	2716	2853	909	2497	1573	5167	7026	2941	2355	717	1661	635	1736	438	2766	1612	2538	3522	4376	3406	2631	1764	3470	3753	4778	1527	4389	4264	1285	1384	4934	3768	2229
ENSG00000085733	12449	26174	41873	34610	13496	19239	62462	27259	26491	19984	14501	12426	13936	17672	45096	24361	19777	14603	4317	26585	17727	20016	20231	17556	16664	6710	14884	9831	122025	2614	14293	21054	22112	17174	15101	23067	28927	21083	10043	22159	13303	10187	24333	11316	20569	11654	39889	12856	10600
ENSG00000085741	166	16	24	3	238	8	31	23	8	49	7	160	261	252	71	405	78	26	6	2	10	49	47	47	23	4	23	52	1436	223	28	13	7	103	34	12	15	1567	5	25	315	56	69	43	42	20	217	63	110
ENSG00000085760	1234	1881	2893	1063	2853	2179	1282	1390	2236	2509	2404	2493	816	1041	2912	1211	2624	1953	621	2412	761	3241	4717	2614	1636	836	970	814	2305	573	1622	936	1928	4404	3001	2958	1722	751	2607	2502	3148	2710	2254	2780	720	1190	2026	2578	2188
ENSG00000085788	3847	1642	3241	1115	3489	1514	578	1078	1463	3179	1693	1667	1688	2336	2344	1738	4063	2543	867	2867	1154	7268	2250	1970	2232	894	1372	707	865	188	3044	514	2271	1477	3146	1744	1793	931	1147	1920	2573	803	4042	2807	1018	1431	4091	737	1289
ENSG00000085831	108	39	247	103	7420	207	4557	4841	3984	10	450	7748	970	153	3796	425	3352	68	1626	1143	10	341	1633	74	398	7866	1511	42	6074	2870	3189	37	49	808	221	1402	1719	1280	535	128	2258	8662	300	947	566	33	80	1953	597
ENSG00000085832	3674	5342	8544	3238	7159	7314	5769	7847	5827	8438	7203	5509	2281	5555	4712	3100	6911	4815	1424	7497	3768	11127	7846	5916	4452	2188	3499	1600	8947	1282	4036	1845	2693	6420	12356	9973	3738	1891	3617	10634	7286	3444	10602	11123	2316	1369	4685	5141	4130
ENSG00000085840	557	512	931	518	664	310	824	555	425	726	472	300	92	108	586	391	523	1097	94	664	434	779	1308	548	506	841	315	298	1113	104	568	455	557	1372	370	815	1291	189	865	1140	544	1762	367	886	895	111	391	379	46
ENSG00000085871	371	824	1242	781	236	2265	888	777	1905	135	1470	165	3437	289	2349	2202	1120	1649	135	1239	303	110	2882	1469	1496	2129	536	758	32	277	337	1628	318	919	1785	2706	247	702	257	1431	2815	1076	2558	1207	1814	295	1120	1560	6566
ENSG00000085872	4633	2910	5355	1956	4139	4476	4084	2650	4358	2575	3442	2731	1814	6542	4665	4949	3674	4461	1192	5124	2194	4905	6329	5650	3387	3365	3887	2428	3462	2256	3546	5236	2964	2674	3534	5727	3830	4648	4210	2845	6825	2612	4802	8835	2803	2249	6592	6815	1594
ENSG00000085978	1056	2048	2161	1312	1590	2025	1367	1508	2173	2216	2258	1526	968	1231	2411	1614	2136	2106	400	2029	1285	1996	2591	1341	695	833	1023	675	1637	450	1538	957	1888	1968	2130	2161	1603	1165	2316	1502	2948	1133	2254	2033	1624	1124	1783	766	1291
ENSG00000085982	2457	2434	3008	2414	2906	3659	1185	2038	3639	3496	3266	2703	1937	1104	3582	2322	2703	2885	747	3691	1844	4031	3277	3593	2329	971	703	1244	818	376	1056	1231	3045	2837	4420	4608	2173	1116	804	3115	2244	1099	3346	4132	1379	1825	3823	1271	2941
ENSG00000085998	3358	15055	15683	5876	4715	7148	11920	8779	16888	6858	7373	9386	4180	6584	21366	10445	14284	9344	6542	18037	11197	9244	11221	11654	6021	10091	10582	10455	14941	4531	4618	10665	9959	11801	8207	12640	8581	6489	10130	8390	11870	4607	6896	11499	23375	3607	8873	8633	4722
ENSG00000085999	475	744	897	423	850	300	684	264	420	771	343	472	49	74	548	333	418	581	94	239	406	743	725	547	457	389	295	303	855	103	338	457	555	1021	349	763	1080	341	277	1171	633	1154	277	1129	1129	262	290	891	42
ENSG00000086015	3619	5338	7266	4971	6661	5584	4939	4255	5602	4861	3281	4252	2133	2521	11002	3432	8240	5041	3457	5417	4278	7148	4977	4791	4745	5525	4001	5183	6983	4323	2540	4309	4185	5865	3869	13223	11420	3376	3603	8148	2222	3311	4333	3902	7841	4123	4860	3869	5367
ENSG00000086061	6617	10707	15059	15774	6660	14222	7098	15281	10340	22884	18598	8326	5554	33827	14118	5696	8746	4416	1928	7798	3407	15203	18252	12224	7568	5666	2597	2050	8461	1131	6144	4607	14652	9294	16990	10063	21683	5075	14705	17706	9150	18292	17597	12666	3175	3892	8130	11749	6081
ENSG00000086062	8922	4191	9187	14954	2044	8437	5482	3413	8107	8922	5016	3199	3570	12232	33789	4958	4469	3352	1451	4855	7738	6672	7093	5980	5205	5419	2938	1636	8080	536	2916	6993	9734	5967	8575	3153	5398	7574	9025	13835	2938	8906	6130	4164	5143	1770	4130	4307	2600
ENSG00000086065	2449	2262	5109	5891	2613	5205	1637	1850	2716	6396	4793	2735	1762	5373	2809	1042	3195	2290	635	2693	855	3157	3931	4320	3154	606	730	356	2121	203	1288	616	3895	4205	5159	3263	7399	671	3676	6695	3244	5211	6176	2751	621	1455	1554	2660	2385
ENSG00000086102	3036	1616	4449	3415	1760	2688	1667	2086	1850	4905	3112	1480	1680	6091	4176	2043	2749	1842	785	2995	1016	3407	3721	4221	1981	1691	1286	787	2385	1038	1360	1482	2896	2828	3455	2464	3415	1485	2008	4119	2619	3339	3796	2620	1080	2053	1932	2412	2212
ENSG00000086159	3	3	15	10	16	18	6	15	16	0	5	100	6	35	3	5	26	32	5	295	7	47	8	3	10	337	87	5	16	128	17	16	10	171	8	28	11	20	56	0	9	2	8	15	0	253	59	40	3
ENSG00000086189	1526	940	3979	1194	2706	2248	1793	1360	2284	2427	2466	1390	996	1524	1582	1194	2313	2276	486	2938	835	3486	3772	2651	2011	540	872	281	2236	447	1736	793	1891	1322	3246	1530	1902	1135	1860	996	2303	902	2653	2998	372	680	1908	3192	1833
ENSG00000086200	763	672	1624	667	1628	942	833	609	1345	2299	1405	886	425	819	1339	717	1050	865	140	1076	495	2274	2891	2181	724	159	573	110	1564	97	846	495	981	1177	2466	824	2520	543	1272	992	1374	684	1766	1980	173	222	1108	2183	536
ENSG00000086205	265	2134	63	2605	61	134	4	5	1791	64	73	37	9	21	32	1020	32	175	9	47	4	61	194	193	16	13	12	10	82	3	3	222	142	26	222	523	422	11	63	280	562	27	680	129	37	23	194	168	40
ENSG00000086232	9267	10857	15292	7434	20995	7113	11397	7581	13437	13505	8088	6863	8049	5575	22449	7259	9998	10692	6052	12773	8766	13262	14061	8486	11746	6423	5962	7527	20874	5137	7476	11227	10761	21740	14379	13590	17356	13028	9115	19167	14558	11915	10420	20549	8058	5598	12228	27808	7219
ENSG00000086288	11	3	7	12	1	5	6	4	7	8	10	10	8	1	5	4	67	2	0	2	4	4	3	2	6	1	1	2	1	1	1	2	30	7	12	6	82	2	6	0	81	3	3	6	1	7	2	12	11
ENSG00000086289	175	3979	2955	1456	3420	1667	50	1526	9114	281	2031	2054	1531	2440	7082	2030	1856	988	8	2490	4473	1120	3114	106	1063	3143	735	243	5390	1168	1151	4531	126	4324	2177	2428	2395	1177	1254	7421	6880	1049	543	5869	47	721	5291	1775	933
ENSG00000086300	395	6308	13383	6835	217	6578	1851	666	9837	34420	3899	3661	1920	1058	4569	3023	2533	5619	1967	8369	2244	3639	3693	3786	2122	227	1296	119	478	108	2100	522	2953	4213	25356	13105	1127	491	3699	14691	4087	3557	23198	3379	1785	1646	3712	9404	628
ENSG00000086475	6250	2106	1844	2363	3450	1323	2120	2371	1853	3398	1270	1670	1691	3153	3045	1626	3484	2142	484	3734	2152	2975	1949	2669	1777	3207	2088	1414	3334	1345	2382	1554	2474	1872	2800	2263	2710	2436	1439	5049	1793	1959	1919	2404	1355	1972	2506	3377	1768
ENSG00000086504	3570	5034	3719	1584	3694	4137	4422	2397	6518	3109	3420	3128	6028	3455	7026	6596	6276	4616	2754	5891	2958	4330	6247	4322	6204	7220	4144	5443	2099	6415	4737	8230	5025	3871	3029	3813	6145	4808	5159	3846	8027	3168	4249	3953	6911	3781	5735	4874	3363
ENSG00000086506	7	156	17	3	9	5	35	30	17	13	0	3	44	2	20	21	1	3	27	2	4	56	12	33	30	3	3	35	21	34	15	4	40	4	2	1	7	0	16	56	123	2	3	1	17	123	53	5	7
ENSG00000086544	2708	2094	2025	1945	1574	1834	2305	1834	2150	1530	1870	2147	2361	1633	2808	3754	2211	1740	650	4147	1393	1862	2130	1774	1999	1920	1857	2076	1312	740	1919	2496	2079	2551	2852	2025	2179	2355	1899	1097	2236	2152	2502	1899	4432	1383	2548	2568	967
ENSG00000086548	21	0	0	121	1	7	15	594	0	0	74	3	20	5	6	135	17	25	0	186	0	2	3	143	319	1	106	20	5	11	0	4	1	644	17	1	7	1088	139	10	2	8	955	431	119	5	49	283	0
ENSG00000086570	3585	32	149	411	4320	98	253	383	122	23	800	416	1044	34	1884	5142	742	403	3	203	46	159	448	726	1186	88	571	49	184	160	55	1863	165	4386	158	286	126	1721	134	5759	419	1093	1049	798	1721	222	191	732	30
ENSG00000086589	3495	1570	1485	2038	1289	2914	2529	874	2840	3257	1505	1925	1943	3180	3661	3244	3267	1927	700	3628	812	2934	4659	2324	1874	1426	2253	601	2444	874	2445	2223	2890	1912	3541	2502	5149	2943	4023	1654	4057	1587	3139	2918	1258	1481	4015	3143	1574
ENSG00000086598	7503	23528	18685	6056	15535	9003	10412	13617	7134	14636	15489	8716	3591	12808	12386	5012	9496	10115	1750	16597	8936	15830	22875	13673	7744	1848	5460	6100	21405	5239	7373	8833	12560	26888	12284	18625	15379	9743	10567	15636	16260	8853	13538	16334	6360	3931	7307	16334	8671
ENSG00000086619	657	425	1198	523	634	797	420	510	874	758	693	775	206	129	277	298	1118	300	30	578	238	312	609	765	308	226	126	154	997	79	440	383	797	1376	963	1309	391	113	249	761	952	304	1190	1047	63	434	862	997	741
ENSG00000086666	2737	4492	4476	3077	3645	5700	2070	2072	6365	5488	4848	2467	1995	2499	3789	2909	3591	3372	540	3856	2550	4639	6661	4176	3498	597	1531	735	1614	672	2391	2172	2895	5979	6428	4961	7777	1362	3186	6345	3864	2607	6484	4636	1137	1577	4860	4260	2270
ENSG00000086696	575	6	5	8	12	7	7	13	2	0	7	1	42	40	23	74	9	40	1	0	0	7	24	26	49	2	4	2	2	3	2	23	5	79	11	10	18	23	3	4	44	98	31	16	21	8	25	7	80
ENSG00000086712	1380	1516	1240	554	1096	1758	1805	460	881	1316	1009	765	332	882	807	581	931	922	177	1582	292	2647	2520	1056	745	211	429	303	1396	325	801	477	1837	814	1419	1499	924	303	1276	2815	1586	901	1571	1195	281	855	1282	1498	832
ENSG00000086717	39	139	400	47	1815	226	55	206	53	8	59	23	139	6	37	17	79	39	2	64	3	133	219	556	162	28	5	35	1743	92	111	5	25	18	203	51	23	12	10	134	81	16	94	826	47	6	57	34	84
ENSG00000086730	153	327	207	244	220	188	559	47	396	407	590	379	206	454	700	381	277	154	25	158	349	197	364	162	193	63	322	211	113	148	488	121	946	165	274	328	606	392	374	1649	289	335	156	189	555	281	140	353	223
ENSG00000086758	12195	12186	18059	9339	11020	17649	13382	9684	21231	16013	13343	10193	11020	23228	25947	25718	14702	16658	2826	17660	12621	19434	40185	15801	10708	15222	14291	9869	17249	7848	10708	19034	18018	19438	22620	22772	27713	14971	19709	19848	16347	9311	26282	24744	17533	8301	25810	14326	5765
ENSG00000086827	1089	657	2455	442	1726	1323	562	498	827	1156	1330	1019	609	465	1519	702	755	1106	172	1405	639	1818	3085	1615	808	230	804	311	720	236	664	818	814	1387	1522	1589	1185	447	931	1893	1485	1031	1738	1195	564	543	767	1085	419
ENSG00000086848	728	213	821	189	500	672	293	149	209	244	438	351	295	219	639	225	441	505	196	653	433	709	688	428	573	247	362	396	287	222	351	380	423	628	561	863	280	181	422	720	651	223	613	401	327	332	270	330	293
ENSG00000086967	8	2	9	3	3	49	3	10	3	1	12	28	24	10	7	23	3	3	0	5	6	4	63	2	5	24	16	4	5	28	21	7	7	8	13	7	17	6	7	9	15	4	8	32	8	67	3	13	120
ENSG00000086991	117	206	379	61	103	153	481	17	137	47	63	35	98	111	114	142	42	82	1309	97	87	34	916	63	86	23	30	27	368	57	111	95	2081	85	186	396	240	81	105	823	99	1282	156	82	297	389	80	122	87
ENSG00000087008	590	661	1776	971	1636	1483	1532	1363	1571	649	1603	557	1113	1311	3284	1476	1521	1096	236	1502	1140	1837	1135	1437	1615	1142	1025	1018	310	427	1351	1367	1183	1246	1192	1323	2424	1719	722	655	1155	637	1888	1564	1390	506	1185	1706	551
ENSG00000087053	1915	2030	8738	1476	5744	4116	2382	1813	1474	1876	5313	2231	3481	2894	6058	2469	15949	3615	523	4494	2656	6805	4916	4384	2674	759	2054	1924	2048	516	1386	1523	2438	3710	6671	5903	2001	894	1436	4233	6047	3363	6290	4290	1457	1673	3935	2152	2164
ENSG00000087074	3303	6190	9325	4130	16148	5873	9572	2797	7272	8160	4977	3838	7330	7155	8114	7360	6065	6008	3013	9668	4916	8827	4520	4690	5017	6755	9211	4012	2216	3466	10130	7904	6233	7348	20235	3108	26198	5854	6526	9020	2921	6037	4763	7950	11238	7529	15457	7414	3836
ENSG00000087076	178	193	1167	300	1151	1574	1686	715	2883	98	3341	4182	5164	519	2818	2265	1862	2342	3837	315	1556	1538	2099	1301	990	8096	2043	507	389	9078	1731	1110	1003	1590	3486	2612	353	2752	353	968	1855	2113	2766	5369	1158	389	1811	325	6237
ENSG00000087077	10398	4577	11254	9071	12520	5628	8153	4961	11060	8647	6272	3702	8675	11262	34647	10538	6447	7039	441	13383	10527	14301	5551	9197	11999	10999	15753	4373	4152	7876	6210	17808	5677	4627	14549	7804	8447	17358	700	4316	8993	6385	8538	18709	8421	3948	14114	22581	4158
ENSG00000087085	318	323	71	56	159	37	60	114	37	30	56	142	738	356	104	197	40	20	42	55	199	117	42	213	80	24	90	94	61	290	105	18	103	24	228	73	494	49	32	32	51	13	23	718	169	535	384	98	168
ENSG00000087086	51374	257694	160929	55916	198479	100845	143872	141640	160381	82060	143517	169863	183941	193960	245084	470937	137401	161898	90000	207123	119498	108931	146256	83761	106843	401933	194264	213775	131975	194033	331204	238193	230288	120001	169490	131954	164838	195515	237987	256624	195487	124830	126880	158309	370980	96357	112233	106427	80740
ENSG00000087087	8397	6140	10559	7490	17922	9491	7297	6661	9252	6013	8022	6016	4434	7363	10290	7784	6308	8004	3088	9266	7490	9446	8063	8192	9978	8537	6100	7327	5685	4085	8072	6810	8467	7529	10135	13712	12539	5005	8255	10465	10063	7939	8372	11558	7823	5786	8492	12626	4041
ENSG00000087088	2625	6062	9203	5111	7382	3431	4776	6242	6490	5239	5153	5460	7672	3940	11556	7247	5251	6875	3061	7805	5401	5022	6087	5409	7629	7363	4622	6969	1511	4234	5098	5152	7054	6154	8868	7432	5920	3506	5042	4941	3834	3311	6668	6237	16045	4808	8713	6094	3596
ENSG00000087095	759	1353	2929	1132	2003	2026	1735	800	2292	3388	1967	1990	1683	860	2005	1384	2311	2625	274	1924	657	2136	3602	1891	1080	442	1219	380	3372	292	1010	833	3349	1923	4616	2464	1367	1459	2458	5042	3409	914	2885	2804	502	933	4458	2325	1273
ENSG00000087111	2474	1496	2910	3676	4911	4440	2898	2249	5264	4411	4820	3492	2805	3602	8671	6592	4167	6825	461	5972	3085	5173	8666	4197	2683	3496	3555	1860	5790	1961	3369	3103	5276	3598	9597	6610	3169	3628	3607	4114	17148	3838	6359	6584	2025	988	7909	5005	797
ENSG00000087116	4633	945	1363	916	8132	1822	2760	3875	1758	775	628	7915	1484	1424	10950	4664	840	675	79	728	1407	1033	2800	1018	1363	15729	2512	1554	5953	4526	2686	2098	3550	3990	2265	1487	4790	4913	7212	507	814	2477	775	1848	928	611	2293	561	2155
ENSG00000087128	6	1	6	12	0	3	0	10	0	6	15	3	18	2	10	103	42	3	0	28	0	1	3	49	61	2	21	2	1	2	0	1	10	311	1	9	10	11	5	33	0	71	718	97	23	0	11	9	0
ENSG00000087152	6688	4465	6233	2469	2622	5294	3293	2879	4536	3612	3598	3070	4065	3380	5822	5041	6024	4542	1309	9921	3032	4949	7210	3741	4198	3763	3506	2653	1688	2643	3745	3838	5120	3782	5194	5256	4732	4630	4076	4776	7037	2366	5078	5096	6532	2737	4853	5066	2768
ENSG00000087157	1853	2285	2653	1068	1793	3248	1223	1925	2109	1323	1750	1967	1217	3661	4369	983	1707	1580	525	1819	1867	1697	1943	2226	1547	1895	1469	2151	1505	490	1237	1314	1714	3062	1760	3029	1885	1510	2446	2590	1260	1124	2665	1415	3877	1557	1957	2198	897
ENSG00000087191	6774	8377	6500	6030	6153	7907	11599	13130	9621	7871	6918	7087	11497	8961	15026	7601	10654	11117	3560	11383	6198	7920	12573	6774	10215	11487	5360	7071	7530	5591	8387	6148	13188	6566	8935	8649	18835	7214	10894	7348	10657	5965	9342	7135	8409	6164	12571	6008	6057
ENSG00000087206	2047	624	670	990	2212	1686	1905	332	2656	1464	931	586	666	1395	1665	729	1610	1279	332	1497	916	1365	2192	1339	1334	752	555	242	1843	351	1033	671	1351	955	1895	891	1967	1254	1661	996	862	691	1714	1303	303	827	1637	2449	696
ENSG00000087237	15	44	43	88	177	27	56	75	56	52	300	37	82	18	94	59	52	65	56	42	20	37	168	89	47	122	23	57	35	32	56	111	95	18	587	206	92	82	60	55	39	32	40	168	34	87	127	97	121
ENSG00000087245	30485	3369	73159	4135	13403	21794	12263	148592	13181	5131	72968	68803	13431	7427	36314	22576	3750	25889	528	4298	30406	9474	30275	5834	21593	22729	14910	8793	4654	1235	1317	50952	12393	4535	22636	29215	2484	71599	11876	2678	11289	12935	14468	4864	8495	3190	61567	4848	4192
ENSG00000087250	4	12	34	518	21	80	32	1	27	1	0	31	25	241	1	13	12	67	0	8	1	0	6	1	148	2	1	4	0	1	5	35	3	0	211	21	1	2	2	2	1029	4	4	0	39	0	1	1	11
ENSG00000087253	2006	1209	4692	4411	175	2095	3021	1758	1893	19704	3183	4227	952	2606	976	1774	3615	1865	590	2467	836	4000	3926	2121	2706	189	902	385	1402	359	737	707	1232	1869	6093	2879	1094	1215	1038	1420	1612	971	3146	2265	154	391	7045	2502	234
ENSG00000087258	573	2227	34	49	1961	1266	991	55	245	117	173	2919	1592	2938	186	2040	133	189	5	4291	1400	1794	1768	1311	37	1025	1873	74	757	3641	660	475	1594	113	1023	31	1844	863	2280	89	425	117	406	1652	69	894	4330	151	479
ENSG00000087263	2060	5348	3728	2613	2833	3435	5641	3140	4365	6035	4478	3372	2038	3445	3021	3303	2995	3611	472	5766	3457	5911	6021	4833	2287	2380	1162	2351	1666	1293	1940	3479	3347	4798	5247	2678	2463	2643	3076	4424	2600	3854	4310	2995	2017	1733	4418	4890	1801
ENSG00000087266	7891	2324	6079	2020	8294	3638	2284	2727	3637	1337	4032	2928	2787	6002	6056	2602	3389	3374	1497	2400	2405	4476	5505	4041	3484	3676	4071	2779	1650	2353	3838	4269	4149	3438	2990	5093	4580	3246	3830	5381	4119	1941	4144	4765	4910	3531	2540	4722	3446
ENSG00000087269	2803	2229	5912	2229	7033	2733	2568	3185	3108	2105	3420	2666	1424	3707	5016	2484	5066	3915	887	8284	2100	6423	10449	6336	2818	1946	2989	1443	4295	1033	3984	3439	4119	4158	3297	5263	9986	3442	3954	3520	4335	2631	4463	5137	2871	1681	2320	6656	1662
ENSG00000087274	14919	8290	18199	11102	17985	13595	11203	10581	17428	10071	17971	13861	13891	23804	27200	12203	17478	15652	3934	31455	17599	17249	16668	20076	10662	13866	17725	11973	8132	6150	10816	16512	10701	11452	19626	19061	44429	15599	15200	17730	17254	7383	22747	14249	20397	6415	17941	14964	4432
ENSG00000087299	611	744	909	290	601	528	374	322	343	816	374	541	151	505	392	212	275	139	51	534	184	1283	650	735	359	124	184	73	602	88	453	181	348	650	578	338	1270	197	518	1009	519	797	693	536	104	201	396	844	179
ENSG00000087301	1124	139	649	198	894	894	212	351	238	584	692	363	177	468	353	368	281	119	107	261	124	647	782	370	385	59	175	66	464	160	490	71	243	468	1014	724	597	148	270	790	1007	297	645	865	85	165	713	724	281
[truncated: 58,747 more rows]
[truncated: 55 more columns]
