# Supplementary material for: High expression of SOX10 is correlated with poor prognosis and immune infiltrates in skin cutaneous melanoma
Source: Front Oncol. 2025 Apr 24;15:1444670. doi: 10.3389/fonc.2025.1444670 (PMC12058902; doi:10.3389/fonc.2025.1444670)
Supplement: Supplementary file 3 [file DataSheet3.xlsx]

## Sheet: 相关性表达谱
Query	Statistic	P-value	FDR (BH)	Event_SD	Event_TD
A1BG	0.335007	0.000542248	0.00289449	103	103
A1CF	0.03391	0.733822	0.822776	103	10
A2BP1	-0.532741	6.93336e-09	1.14948e-06	103	36
A2LD1	-0.0886552	0.373183	0.520799	103	103
A2ML1	-0.0526545	0.59734	0.718504	103	89
A2M	0.0225897	0.820819	0.884287	103	103
A4GALT	0.116109	0.242825	0.380039	103	103
A4GNT	-0.239371	0.0148827	0.0420183	103	67
AAA1	0.019666	0.843693	0.898574	103	3
AAAS	0.375984	9.08272e-05	0.00072197	103	103
AACSL	-0.401846	2.58455e-05	0.000279454	103	60
AACS	-0.113417	0.253995	0.392564	103	103
AADACL2	-0.158497	0.109807	0.205852	103	48
AADACL3	-0.110601	0.266056	0.406352	103	12
AADACL4	0.0224858	0.82163	0.884887	103	7
AADAC	-0.140867	0.155815	0.270558	103	48
AADAT	-0.41091	1.62215e-05	0.000201086	103	102
AAGAB	-0.378824	7.95204e-05	0.000655055	103	103
AAK1	-0.282269	0.00386788	0.0141175	103	103
AAMP	0.315962	0.00114901	0.00525104	103	103
AANAT	0.0681836	0.493761	0.633217	103	83
AARS2	0.342829	0.00039271	0.00223408	103	103
AARSD1	0.326579	0.000760533	0.00380388	103	103
AARS	0.3573	0.00021137	0.00138773	103	103
AASDHPPT	-0.395049	3.63296e-05	0.000360718	103	103
AASDH	-0.383301	6.4326e-05	0.000555156	103	103
AASS	-0.317541	0.00108162	0.00502097	103	103
AATF	0.386861	5.42239e-05	0.000490276	103	103
AATK	0.377057	8.63894e-05	0.000695948	103	103
ABAT	-0.245871	0.0122999	0.0359352	103	103
ABCA10	-0.287386	0.00324615	0.0122688	103	102
ABCA11P	-0.255967	0.009062	0.0281088	103	103
ABCA12	-0.197106	0.0459759	0.103298	103	99
ABCA13	-0.114913	0.247745	0.385653	103	100
ABCA17P	0.0598119	0.548404	0.680086	103	102
ABCA1	-0.377648	8.40355e-05	0.000681437	103	103
ABCA2	0.318211	0.00105417	0.00491673	103	103
ABCA3	0.101762	0.306392	0.45178	103	103
ABCA4	-0.198659	0.0442553	0.100266	103	96
ABCA5	-0.227472	0.0208444	0.0549565	103	103
ABCA6	-0.219404	0.0259647	0.0653973	103	102
ABCA7	0.0879976	0.376753	0.524556	103	103
ABCA8	-0.230548	0.0191344	0.0513458	103	93
ABCA9	-0.144289	0.145913	0.25696	103	102
ABCB10	-0.42248	8.77451e-06	0.00012717	103	103
ABCB11	-0.295185	0.00247005	0.00979332	103	48
ABCB1	-0.209002	0.0341153	0.0814245	103	102
ABCB4	-0.0667292	0.503043	0.64141	103	103
ABCB5	0.256286	0.00897323	0.0279187	103	103
ABCB6	0.368701	0.00012702	0.000936814	103	103
ABCB7	-0.415308	1.28771e-05	0.000169368	103	103
ABCB8	0.370361	0.000117755	0.000883506	103	103
ABCB9	0.107294	0.280702	0.423425	103	103
ABCC10	0.28531	0.00348673	0.0129719	103	103
ABCC11	0.113506	0.253623	0.392172	103	102
ABCC12	-0.506918	4.65849e-08	4.13997e-06	103	31
ABCC13	-0.17622	0.0749819	0.152901	103	19
ABCC1	-0.0955538	0.33699	0.484124	103	103
ABCC2	0.213053	0.0307157	0.0748158	103	103
ABCC3	-0.0883772	0.37469	0.522569	103	103
ABCC4	-0.414994	1.30921e-05	0.000170853	103	103
ABCC5	-0.063611	0.523247	0.658907	103	103
ABCC6P1	-0.060761	0.542064	0.674597	103	14
ABCC6P2	-0.0687348	0.490267	0.630444	103	67
ABCC6	-0.0791739	0.426631	0.572507	103	99
ABCC8	-0.0148043	0.88201	0.923464	103	28
ABCC9	-0.250094	0.0108398	0.0324865	103	103
ABCD1	0.39392	3.8416e-05	0.000377257	103	103
ABCD2	-0.169902	0.0862035	0.170309	103	90
ABCD3	-0.462941	8.49073e-07	2.62973e-05	103	103
ABCD4	-0.0580431	0.560314	0.689818	103	103
ABCE1	-0.435774	4.20935e-06	7.66859e-05	103	103
ABCF1	0.267122	0.00637852	0.0211998	103	103
ABCF2	0.221297	0.0246759	0.0628169	103	103
ABCF3	0.434747	4.46008e-06	7.91093e-05	103	103
ABCG1	-0.175484	0.0762258	0.154919	103	103
ABCG2	-0.16945	0.0870562	0.17165	103	103
ABCG4	-0.00902485	0.927909	0.95417	103	101
ABCG5	0.0554716	0.577846	0.703095	103	96
ABCG8	0.0682995	0.493024	0.63264	103	34
ABHD10	-0.112782	0.256684	0.395912	103	103
ABHD11	0.345722	0.000347792	0.00203676	103	103
ABHD12B	-0.173116	0.0803389	0.16134	103	95
ABHD12	0.4917	1.33237e-07	7.8841e-06	103	103
ABHD13	-0.3605	0.000183567	0.00124282	103	103
ABHD14A	0.512571	3.11156e-08	3.18072e-06	103	103
ABHD14B	0.40231	2.52448e-05	0.000274561	103	103
ABHD15	0.0645039	0.51742	0.653485	103	103
ABHD1	0.0336802	0.735558	0.823675	103	101
ABHD2	-0.108942	0.273338	0.414854	103	103
ABHD3	-0.298588	0.0021872	0.00886972	103	103
ABHD4	0.340298	0.000436329	0.00243337	103	103
ABHD5	-0.236772	0.0160404	0.0446158	103	103
ABHD6	0.145378	0.142863	0.252626	103	103
ABHD8	0.147056	0.138258	0.246071	103	103
ABI1	-0.470514	5.29938e-07	1.9676e-05	103	103
ABI2	-0.295581	0.00243552	0.00968369	103	103
ABI3BP	-0.339974	0.000442228	0.00245975	103	102
ABI3	0.268607	0.00608062	0.020364	103	103
ABL1	0.193715	0.0499239	0.110367	103	103
ABL2	0.111694	0.261329	0.401414	103	103
ABLIM1	-0.201515	0.0412323	0.0947228	103	103
ABLIM2	0.0507328	0.610804	0.729364	103	103
ABLIM3	0.128076	0.197301	0.324948	103	103
ABO	-0.163971	0.0979168	0.18834	103	83
ABP1	-0.00877977	0.929861	0.955436	103	99
ABRA	-0.07436	0.455368	0.598611	103	44
ABR	0.188426	0.0566382	0.121943	103	103
ABT1	0.1718	0.0827014	0.165093	103	103
ABTB1	0.229783	0.0195479	0.0522505	103	103
ABTB2	0.134784	0.174648	0.295509	103	103
ACAA1	0.261021	0.00774297	0.0247415	103	103
ACAA2	-0.142722	0.150387	0.263007	103	103
ACACA	-0.206098	0.0367423	0.0863889	103	103
ACACB	0.00633128	0.949391	0.968537	103	103
ACAD10	0.0809953	0.416036	0.562575	103	103
ACAD11	-0.33011	0.000660801	0.00340124	103	103
ACAD8	-0.160058	0.106308	0.200837	103	103
ACAD9	0.0657773	0.509168	0.646345	103	103
ACADL	-0.0978926	0.325243	0.471991	103	54
ACADM	-0.349221	0.000299798	0.00182271	103	103
ACADSB	-0.254517	0.00947516	0.0291222	103	103
ACADS	0.333086	0.000586212	0.00309396	103	103
ACADVL	0.0878056	0.377799	0.525568	103	103
ACAN	-0.0301594	0.762334	0.843337	103	103
ACAP1	0.0692565	0.486972	0.627305	103	103
ACAP2	-0.432732	4.99353e-06	8.54444e-05	103	103
ACAP3	0.148395	0.134663	0.240912	103	103
ACAT1	-0.163432	0.0990399	0.189871	103	103
ACAT2	-0.228987	0.0199865	0.0531921	103	103
ACBD3	-0.273236	0.00522945	0.0179617	103	103
ACBD4	0.164707	0.096398	0.185999	103	103
ACBD5	-0.418302	1.09833e-05	0.000149855	103	103
ACBD6	0.215412	0.0288715	0.071263	103	103
ACBD7	-0.234713	0.0170123	0.0467275	103	101
ACCN1	-0.238791	0.0151349	0.0426236	103	71
ACCN2	-0.0525744	0.597898	0.718766	103	103
ACCN3	0.0373846	0.707725	0.804211	103	103
ACCN4	-0.190675	0.0536986	0.116973	103	87
ACCN5	-0.0513796	0.606258	0.725604	103	8
ACCSL	0.267834	0.00623417	0.0207901	103	95
ACCS	-0.0657641	0.509252	0.646361	103	103
ACD	0.36406	0.000156643	0.00109862	103	103
ACE2	-0.222706	0.0237525	0.0608985	103	90
ACER1	-0.114459	0.249632	0.387611	103	62
ACER2	-0.322988	0.000875919	0.00425326	103	103
ACER3	-0.254992	0.00933813	0.0288124	103	103
ACE	0.102346	0.303609	0.448783	103	103
ACHE	0.12653	0.202807	0.331801	103	103
ACIN1	0.114537	0.249309	0.387323	103	103
ACLY	0.0123241	0.901668	0.936362	103	103
ACMSD	-0.00286611	0.977078	0.986482	103	10
ACN9	-0.171066	0.0840412	0.167193	103	103
ACO1	0.0333704	0.737902	0.82561	103	103
ACO2	0.419751	1.01637e-05	0.000141333	103	103
ACOT11	-0.170449	0.0851825	0.168854	103	102
ACOT12	-0.0451605	0.650573	0.760331	103	38
ACOT13	-0.111878	0.26054	0.400485	103	103
ACOT1	0.329542	0.00067598	0.00346116	103	103
ACOT2	0.260429	0.00788811	0.0251069	103	103
ACOT4	-0.00125981	0.989923	0.99365	103	103
ACOT6	-0.0224399	0.821987	0.885048	103	80
ACOT7	0.42485	7.71516e-06	0.000116727	103	103
ACOT8	0.465981	7.03661e-07	2.34107e-05	103	103
ACOT9	0.0589563	0.55415	0.684842	103	103
ACOX1	-0.359626	0.000190801	0.00128081	103	103
ACOX2	-0.125905	0.205067	0.334664	103	103
ACOX3	0.131866	0.184254	0.308116	103	103
ACOXL	0.0606171	0.543023	0.675385	103	86
ACP1	-0.191568	0.0525657	0.114936	103	103
ACP2	0.265046	0.00681686	0.0223628	103	103
ACP5	0.244288	0.01289	0.0373323	103	103
ACP6	0.0588967	0.554551	0.685209	103	103
ACPL2	-0.287099	0.00327851	0.0123556	103	103
ACPP	-0.306499	0.00163937	0.00701891	103	102
ACPT	-0.343565	0.000380797	0.00218711	103	23
ACRBP	-0.105095	0.290734	0.434497	103	102
ACRC	-0.15937	0.107839	0.20303	103	103
ACRV1	-0.268948	0.00601387	0.0201885	103	99
ACR	0.097517	0.327111	0.473796	103	83
ACSBG1	-0.083538	0.401504	0.549064	103	102
ACSBG2	-0.422119	8.94734e-06	0.000128863	103	64
ACSF2	-0.0134142	0.89302	0.930172	103	103
ACSF3	0.27762	0.00452285	0.0159941	103	103
ACSL1	-0.180832	0.0675575	0.140713	103	103
ACSL3	-0.0184054	0.853597	0.905215	103	103
ACSL4	-0.473845	4.2914e-07	1.7001e-05	103	103
ACSL5	0.0226081	0.820676	0.884181	103	103
ACSL6	-0.0862178	0.386517	0.533669	103	90
ACSM1	-0.208997	0.0341191	0.0814245	103	54
ACSM2A	-0.0349435	0.726026	0.817146	103	33
ACSM2B	0.0236483	0.812573	0.878762	103	15
ACSM3	-0.37252	0.000106641	0.00081737	103	97
ACSM4	-0.00286566	0.977081	0.986482	103	4
ACSM5	-0.136275	0.169886	0.289262	103	102
ACSS1	0.0648691	0.515046	0.651315	103	103
ACSS2	0.386868	5.42047e-05	0.000490276	103	103
ACSS3	-0.178152	0.0717962	0.147549	103	100
ACTA1	0.0175472	0.860353	0.909605	103	101
ACTA2	0.261828	0.00754886	0.024256	103	103
ACTBL2	-0.126076	0.204446	0.333929	103	84
ACTB	0.402623	2.48473e-05	0.000272037	103	103
ACTC1	0.11005	0.26846	0.409348	103	92
ACTG1	0.300289	0.00205709	0.00841824	103	103
ACTG2	0.0959986	0.334736	0.481833	103	103
ACTL6A	-0.297202	0.00229866	0.00925327	103	103
ACTL6B	0.0165744	0.868023	0.914321	103	14
ACTL7A	-0.0261751	0.792973	0.865124	103	8
ACTL7B	-0.1108	0.26519	0.40545	103	28
ACTL8	0.0168627	0.865749	0.912851	103	77
ACTN1	0.0720028	0.469822	0.612464	103	103
ACTN2	-0.0357728	0.719791	0.812447	103	98
ACTN3	0.00044444	0.996445	0.99852	103	89
ACTN4	0.0590201	0.55372	0.684483	103	103
ACTR10	-0.227529	0.0208114	0.0548913	103	103
ACTR1A	0.298822	0.00216889	0.00880272	103	103
ACTR1B	0.0608882	0.541217	0.673883	103	103
ACTR2	-0.389334	4.80997e-05	0.000447833	103	103
ACTR3B	-0.218054	0.0269183	0.0673776	103	103
ACTR3C	-0.0836666	0.400776	0.548368	103	102
ACTR3	-0.331528	0.000624228	0.00325116	103	103
ACTR5	0.318846	0.00102871	0.00482211	103	103
ACTR6	-0.427563	6.65029e-06	0.000104963	103	103
ACTR8	-0.209182	0.0339578	0.0811274	103	103
ACTRT1	-0.0485917	0.62596	0.741003	103	5
ACVR1B	-0.251124	0.0105076	0.0316833	103	103
ACVR1C	-0.322878	0.000879672	0.00427043	103	102
ACVR1	-0.355695	0.000226733	0.00146615	103	103
ACVR2A	-0.504832	5.39683e-08	4.5894e-06	103	103
ACVR2B	-0.232723	0.0179993	0.048859	103	103
ACVRL1	0.152862	0.12319	0.225059	103	103
ACY1	0.485718	1.98628e-07	1.03125e-05	103	103
ACY3	0.0521681	0.600735	0.721182	103	88
ACYP1	0.0521059	0.60117	0.721528	103	103
ACYP2	-0.074048	0.457267	0.600597	103	103
ADAD1	-0.0125031	0.900247	0.93528	103	4
ADAD2	-0.161191	0.103822	0.197275	103	75
ADAL	-0.247077	0.0118665	0.0349685	103	103
ADAM10	-0.242869	0.0134399	0.0386412	103	103
ADAM11	0.131558	0.185291	0.309325	103	103
ADAM12	-0.171358	0.0835053	0.166344	103	103
ADAM15	0.290254	0.00293834	0.0112871	103	103
ADAM17	-0.456632	1.24675e-06	3.34506e-05	103	103
ADAM18	-0.254917	0.00935968	0.0288482	103	6
ADAM19	-0.11711	0.23876	0.375524	103	103
ADAM20	-0.328808	0.000696096	0.00354682	103	77
ADAM21P1	-0.2382	0.0153954	0.043224	103	59
ADAM21	-0.0560299	0.574018	0.700142	103	91
ADAM22	-0.334563	0.000552134	0.0029401	103	94
ADAM23	0.15833	0.110186	0.206444	103	102
ADAM28	-0.227962	0.0205631	0.0543734	103	102
ADAM29	0.0764427	0.442805	0.587267	103	29
ADAM30	0.0873815	0.380116	0.52786	103	12
ADAM32	-0.252946	0.00994144	0.030263	103	83
ADAM33	-0.224728	0.0224785	0.0583754	103	103
ADAM3A	-0.0792877	0.425965	0.571885	103	8
ADAM6	0.171854	0.0826034	0.164948	103	103
ADAM8	-0.0299802	0.763704	0.844427	103	103
ADAM9	-0.345712	0.000347932	0.0020369	103	103
ADAMDEC1	-0.050451	0.612789	0.730541	103	101
ADAMTS10	-0.150855	0.128249	0.232173	103	103
ADAMTS12	-0.203174	0.0395567	0.0917056	103	102
ADAMTS13	-0.011191	0.91067	0.942288	103	103
ADAMTS14	-0.0808063	0.417128	0.563627	103	103
ADAMTS15	-0.122419	0.217989	0.35055	103	96
ADAMTS16	-0.00549784	0.956046	0.972483	103	99
ADAMTS17	-0.181826	0.0660376	0.138131	103	103
ADAMTS18	-0.414301	1.35798e-05	0.000175683	103	77
ADAMTS19	-0.381292	7.07735e-05	0.000598239	103	20
ADAMTS1	-0.0877756	0.377963	0.525758	103	103
ADAMTS20	-0.137238	0.166861	0.285343	103	53
ADAMTS2	0.00229648	0.981632	0.98868	103	103
ADAMTS3	-0.372802	0.000105264	0.000808704	103	102
ADAMTS4	0.101649	0.306932	0.45233	103	103
ADAMTS5	-0.303031	0.00186202	0.00776137	103	103
ADAMTS6	-0.352028	0.000265794	0.00165056	103	102
ADAMTS7	0.0464081	0.641578	0.753793	103	103
ADAMTS8	-0.160352	0.105657	0.199917	103	99
ADAMTS9	-0.165571	0.0946395	0.18336	103	103
ADAMTSL1	0.0701958	0.481069	0.621831	103	103
ADAMTSL2	-0.1577	0.111627	0.208434	103	103
ADAMTSL3	-0.231538	0.01861	0.0502362	103	100
ADAMTSL4	0.0145526	0.884002	0.924226	103	103
ADAMTSL5	0.184881	0.0615402	0.130425	103	103
ADAP1	0.1577	0.111628	0.208434	103	103
ADAP2	-0.0141675	0.887051	0.925959	103	103
ADARB1	-0.0624544	0.530843	0.665375	103	103
ADARB2	0.137025	0.167524	0.286204	103	81
ADAR	0.00746372	0.940354	0.962848	103	103
ADAT1	-0.269039	0.00599631	0.0201398	103	103
ADAT2	-0.345447	0.000351842	0.00205331	103	103
ADAT3	0.195546	0.0477582	0.106407	103	103
ADA	0.387044	5.37458e-05	0.000486846	103	103
ADCK1	0.460889	9.62885e-07	2.86527e-05	103	103
ADCK2	0.188107	0.0570669	0.122684	103	103
ADCK4	0.340617	0.000430594	0.00240657	103	103
ADCK5	0.0424638	0.670185	0.775671	103	103
ADCY10	-0.152917	0.123053	0.224891	103	54
ADCY1	-0.017643	0.859599	0.909233	103	103
ADCY2	-0.0864625	0.385166	0.532251	103	103
ADCY3	-0.161165	0.103878	0.197354	103	103
ADCY4	0.045622	0.647239	0.758065	103	103
ADCY5	-0.0788711	0.428408	0.574071	103	91
ADCY6	-0.00673336	0.946181	0.966512	103	103
ADCY7	-0.214966	0.0292126	0.0719431	103	103
ADCY8	-0.0729297	0.464109	0.606788	103	46
ADCY9	0.266145	0.00658166	0.0217176	103	103
ADCYAP1R1	-0.161582	0.102976	0.195893	103	49
ADCYAP1	-0.0371591	0.709409	0.805197	103	85
ADC	0.0678124	0.496121	0.635376	103	103
ADD1	0.218677	0.0264747	0.0664359	103	103
ADD2	0.034424	0.729941	0.82015	103	99
ADD3	-0.210167	0.0331064	0.0794692	103	103
ADH1A	-0.205321	0.0374736	0.0877736	103	26
ADH1B	-0.187324	0.0581274	0.124543	103	55
ADH1C	-0.0619445	0.53421	0.667937	103	43
ADH4	0.0362065	0.716537	0.810435	103	19
ADH5	-0.400371	2.78452e-05	0.000295991	103	103
ADH6	-0.215228	0.0290124	0.0715112	103	54
ADH7	-0.220384	0.0252906	0.0640512	103	55
ADHFE1	0.056309	0.572109	0.698636	103	103
ADI1	0.0641969	0.519419	0.655381	103	103
ADIG	-0.0681704	0.493844	0.633283	103	9
ADIPOQ	-0.116592	0.240861	0.377888	103	29
ADIPOR1	0.303507	0.00182993	0.00765614	103	103
ADIPOR2	0.15952	0.107503	0.20261	103	103
ADK	-0.410488	1.65824e-05	0.000204381	103	103
ADM2	-0.0348121	0.727015	0.817822	103	103
ADM	0.0128899	0.897178	0.933026	103	103
ADNP2	-0.434158	4.61033e-06	8.02799e-05	103	103
ADNP	-0.285646	0.00344674	0.0128595	103	103
ADORA1	0.073003	0.463659	0.6066	103	103
ADORA2A	0.0266346	0.789423	0.862711	103	103
ADORA2B	-0.281133	0.00401958	0.0145482	103	103
ADORA3	0.144014	0.14669	0.25796	103	103
ADO	-0.257212	0.00871994	0.0272854	103	103
ADPGK	-0.23614	0.0163335	0.0451862	103	103
ADPRHL1	0.0509995	0.608927	0.728047	103	103
ADPRHL2	0.240435	0.0144303	0.0409752	103	103
ADPRH	0.176618	0.0743163	0.151842	103	103
ADRA1A	-0.16642	0.0929369	0.180752	103	28
ADRA1B	0.15955	0.107437	0.202563	103	101
ADRA1D	0.0209524	0.833612	0.891738	103	98
ADRA2A	0.0517213	0.603862	0.723878	103	103
ADRA2B	-0.0370199	0.710449	0.806053	103	100
ADRA2C	0.106138	0.285949	0.429338	103	103
ADRB1	-0.182597	0.0648781	0.136197	103	83
ADRB2	-0.044209	0.657467	0.765983	103	103
ADRB3	-0.0382466	0.701302	0.799444	103	66
ADRBK1	0.173499	0.0796624	0.160341	103	103
ADRBK2	-0.0697165	0.484076	0.624532	103	103
ADRM1	0.32916	0.000686384	0.0035073	103	103
ADSL	0.226361	0.0214933	0.0562689	103	103
ADSSL1	0.148436	0.134555	0.240806	103	103
ADSS	-0.224289	0.0227499	0.0589252	103	103
AEBP1	0.236268	0.0162737	0.0450741	103	103
AEBP2	-0.472805	4.58457e-07	1.7853e-05	103	103
AEN	0.36504	0.0001499	0.00106649	103	103
AES	0.271993	0.00544695	0.0185986	103	103
AFAP1L1	0.163029	0.0998882	0.191244	103	103
AFAP1L2	-0.107034	0.281877	0.424645	103	103
AFAP1	-0.1223	0.218439	0.351144	103	103
AFARP1	-0.0344895	0.729447	0.819734	103	101
AFF1	-0.194462	0.0490308	0.10871	103	103
AFF2	-0.306276	0.00165291	0.00706614	103	102
AFF3	0.181284	0.0668637	0.13946	103	103
AFF4	-0.409267	1.76688e-05	0.00021412	103	103
AFG3L1	-0.131394	0.185846	0.310095	103	103
AFG3L2	-0.113373	0.254184	0.392824	103	103
AFMID	-0.133895	0.177534	0.299519	103	103
AFM	-0.0198829	0.841991	0.897461	103	9
AFP	0.0562965	0.572194	0.698696	103	11
AFTPH	-0.481535	2.61429e-07	1.22756e-05	103	103
AG2	0.450023	1.84936e-06	4.36159e-05	103	103
AGAP11	-0.134536	0.175452	0.296564	103	101
AGAP1	-0.0964034	0.332692	0.479713	103	103
AGAP2	0.0386622	0.698212	0.797351	103	103
AGAP3	0.122915	0.216115	0.348319	103	103
AGAP4	-0.2815	0.00396992	0.0144081	103	103
AGAP5	-0.360707	0.000181889	0.00123485	103	103
AGAP6	-0.292274	0.00273758	0.0106507	103	103
AGAP7	-0.185609	0.0605068	0.128705	103	101
AGAP8	-0.388592	4.98649e-05	0.000459497	103	102
AGA	-0.119894	0.227703	0.362403	103	103
AGBL1	-0.12168	0.220799	0.354015	103	46
AGBL2	-0.224027	0.0229137	0.0592405	103	100
AGBL3	-0.198255	0.0446984	0.101061	103	101
AGBL4	-0.0532423	0.593248	0.715459	103	84
AGBL5	0.186925	0.0586739	0.12548	103	103
AGER	-0.142408	0.151294	0.264205	103	103
AGFG1	-0.310396	0.00141812	0.00623677	103	103
AGFG2	0.336568	0.000508778	0.00274704	103	103
AGGF1	-0.377746	8.36486e-05	0.000679969	103	103
AGK	-0.123342	0.214514	0.346398	103	103
AGL	-0.475268	3.91896e-07	1.61468e-05	103	103
AGMAT	-0.0873931	0.380052	0.527809	103	103
AGPAT1	0.572614	2.62074e-10	1.5668e-07	103	103
AGPAT2	0.431139	5.45742e-06	9.11679e-05	103	103
AGPAT3	0.376867	8.71627e-05	0.000700176	103	103
AGPAT4	-0.321916	0.000913328	0.00438954	103	103
AGPAT5	-0.284778	0.00355082	0.0131616	103	103
AGPAT6	0.362231	0.000169982	0.0011706	103	103
AGPAT9	-0.117811	0.23594	0.372211	103	103
AGPHD1	0.25425	0.00955314	0.0293253	103	103
AGPS	-0.263477	0.00716555	0.0232209	103	103
AGR2	-0.166503	0.0927713	0.180519	103	56
AGR3	0.0301111	0.762703	0.843557	103	5
AGRN	0.0136513	0.89114	0.92885	103	103
AGRP	0.0768371	0.440449	0.585166	103	53
AGTPBP1	-0.394221	3.78506e-05	0.000373378	103	103
AGTR1	-0.18807	0.0571164	0.122764	103	97
AGTR2	-0.0271985	0.785072	0.85969	103	5
AGTRAP	0.280586	0.00409454	0.0147394	103	103
AGT	0.0349093	0.726284	0.817324	103	102
AGXT2L1	-0.0234749	0.813922	0.879523	103	88
AGXT2L2	-0.0622192	0.532394	0.6666	103	103
AGXT2	0.0769354	0.439862	0.584695	103	15
AGXT	0.0408301	0.682177	0.785259	103	48
AHCTF1	-0.352763	0.000257501	0.00160919	103	103
AHCYL1	-0.187771	0.0575195	0.123442	103	103
AHCYL2	0.160953	0.104339	0.197961	103	103
AHCY	0.258708	0.00832404	0.0262424	103	103
AHDC1	-0.104198	0.294895	0.439326	103	103
AHI1	-0.433141	4.8806e-06	8.40221e-05	103	103
AHNAK2	-0.0870648	0.381851	0.52919	103	103
AHNAK	-0.114764	0.248366	0.386356	103	103
AHRR	0.0526316	0.5975	0.718577	103	103
AHR	-0.348624	0.000307528	0.00185712	103	103
AHSA1	0.307708	0.00156759	0.00676889	103	103
AHSA2	-0.32998	0.00066425	0.00341632	103	103
AHSG	-0.0110908	0.911466	0.942719	103	46
AHSP	0.00332909	0.973376	0.984	103	24
AICDA	0.0287706	0.772975	0.850534	103	50
AIDA	-0.00879529	0.929738	0.955436	103	103
AIF1L	0.188162	0.0569925	0.122551	103	103
AIF1	0.0360297	0.717863	0.811199	103	103
AIFM1	0.0866612	0.384071	0.531333	103	103
AIFM2	0.145533	0.142432	0.251953	103	103
AIFM3	0.139238	0.160703	0.277239	103	103
AIG1	0.0500018	0.615961	0.733081	103	103
AIM1L	-0.117421	0.237508	0.373877	103	93
AIM1	-0.32746	0.00073443	0.00370267	103	103
AIM2	-0.0948013	0.340827	0.48832	103	100
AIMP1	-0.450915	1.75441e-06	4.19041e-05	103	103
AIMP2	0.214137	0.0298564	0.0731996	103	103
AIPL1	-0.511166	3.44218e-08	3.37028e-06	103	21
AIP	0.389566	4.75605e-05	0.000443861	103	103
AIRE	-0.185203	0.0610823	0.129608	103	34
AJAP1	-0.0562773	0.572326	0.698813	103	101
AK1	0.454433	1.42289e-06	3.63742e-05	103	103
AK2	0.179027	0.0703883	0.145185	103	103
AK3L1	-0.188444	0.0566149	0.121912	103	103
AK3	-0.3513	0.000274256	0.00169511	103	103
AK5	-0.032237	0.746497	0.832212	103	102
AK7	-0.175978	0.0753896	0.153495	103	100
AKAP10	-0.499767	7.68201e-08	5.67634e-06	103	103
AKAP11	-0.401271	2.66087e-05	0.000285436	103	103
AKAP12	-0.124481	0.210278	0.341194	103	103
AKAP13	-0.1686	0.0886752	0.17399	103	103
AKAP14	-0.119591	0.228886	0.363788	103	10
AKAP1	-0.405631	2.13113e-05	0.00024459	103	103
AKAP2	-0.176189	0.0750337	0.152959	103	103
AKAP3	0.00381908	0.969459	0.981247	103	103
AKAP4	0.0647989	0.515501	0.651671	103	5
AKAP5	-0.323892	0.000845443	0.00413177	103	102
AKAP6	-0.122236	0.218682	0.351399	103	103
AKAP7	-0.156108	0.115337	0.2137	103	103
AKAP8L	0.298898	0.00216291	0.00878027	103	103
AKAP8	-0.105875	0.287149	0.430679	103	103
AKAP9	-0.369294	0.000123635	0.000916644	103	103
AKD1	-0.343405	0.000383368	0.0021966	103	103
AKIRIN1	-0.31894	0.00102497	0.00480779	103	103
AKIRIN2	-0.124596	0.209852	0.340699	103	103
AKNAD1	-0.212033	0.0315431	0.076422	103	92
AKNA	0.0192011	0.847343	0.900956	103	103
AKR1A1	0.190423	0.0540211	0.11748	103	103
AKR1B10	-0.0479769	0.63034	0.744358	103	89
AKR1B15	-0.108013	0.277471	0.419588	103	73
AKR1B1	0.0513555	0.606427	0.725688	103	103
AKR1C1	-0.115748	0.244305	0.381683	103	103
AKR1C2	-0.0988543	0.320489	0.467	103	102
AKR1C3	-0.11241	0.258266	0.397793	103	103
AKR1C4	-0.0272115	0.784971	0.85969	103	11
AKR1D1	-0.0492206	0.621491	0.737528	103	37
AKR1E2	0.168927	0.0880482	0.173122	103	103
AKR7A2	0.350799	0.000280212	0.00172652	103	103
AKR7A3	-0.0923799	0.353357	0.500493	103	103
AKR7L	-0.243165	0.0133233	0.0383507	103	103
AKT1S1	0.355485	0.000228824	0.0014758	103	103
AKT1	0.402641	2.48241e-05	0.000271935	103	103
AKT2	0.197335	0.0457188	0.102873	103	103
AKT3	0.00234613	0.981235	0.988551	103	103
AKTIP	-0.408693	1.82017e-05	0.000218965	103	103
ALAD	0.0196605	0.843736	0.898574	103	103
ALAS1	0.103944	0.296082	0.440523	103	103
ALAS2	0.0429065	0.666951	0.77297	103	34
ALB	-0.0634585	0.524245	0.659778	103	43
ALCAM	-0.416772	1.19155e-05	0.000159485	103	103
ALDH16A1	0.264693	0.00689395	0.0225594	103	103
ALDH18A1	0.0934163	0.347959	0.495095	103	103
ALDH1A1	0.0111492	0.911002	0.942497	103	103
ALDH1A2	-0.0972743	0.328323	0.475167	103	98
ALDH1A3	0.0501326	0.615036	0.732379	103	103
ALDH1B1	0.0661189	0.506965	0.644827	103	103
ALDH1L1	-0.0224666	0.82178	0.884887	103	94
ALDH1L2	-0.0971971	0.328708	0.475592	103	103
ALDH2	-0.0707103	0.477852	0.61903	103	103
ALDH3A1	-0.193403	0.0503012	0.111018	103	98
ALDH3A2	-0.384477	6.08093e-05	0.00053439	103	103
ALDH3B1	0.354375	0.000240138	0.00152395	103	103
ALDH3B2	0.0278274	0.780226	0.856027	103	103
ALDH4A1	0.107269	0.280813	0.423528	103	103
ALDH5A1	-0.164137	0.0975721	0.187768	103	103
ALDH6A1	-0.0360604	0.717633	0.811124	103	103
ALDH7A1	-0.216278	0.028219	0.0700403	103	103
ALDH8A1	-0.126298	0.203644	0.332977	103	100
ALDH9A1	0.162034	0.102002	0.194379	103	103
ALDOA	0.438817	3.54227e-06	6.82476e-05	103	103
ALDOB	0.0607734	0.541981	0.674579	103	93
ALDOC	-0.0441955	0.657565	0.766052	103	103
ALG10B	-0.412862	1.46471e-05	0.000187037	103	103
ALG10	-0.249138	0.0111563	0.0332583	103	103
ALG11	-0.215019	0.0291719	0.0718517	103	103
ALG12	0.458989	1.08104e-06	3.04249e-05	103	103
ALG13	-0.299477	0.00211834	0.00862773	103	103
ALG14	0.111613	0.261677	0.401791	103	103
ALG1L2	-0.0614063	0.537774	0.670654	103	68
ALG1L	0.096814	0.330628	0.477644	103	103
ALG1	0.377959	8.28188e-05	0.0006749	103	103
ALG2	-0.0422955	0.671418	0.776725	103	103
ALG3	0.472904	4.556e-07	1.78344e-05	103	103
ALG5	-0.17248	0.0814728	0.163152	103	103
ALG6	-0.0514076	0.606061	0.725456	103	103
ALG8	0.276134	0.00475224	0.0166324	103	103
ALG9	0.172511	0.0814175	0.163058	103	103
ALKBH1	-0.0327573	0.742548	0.829074	103	103
ALKBH2	0.0456454	0.647071	0.757944	103	103
ALKBH3	-0.00261309	0.979101	0.987459	103	103
ALKBH4	0.354884	0.000234887	0.00150555	103	103
ALKBH5	0.262387	0.00741677	0.023892	103	103
ALKBH6	0.308233	0.00153731	0.00666289	103	103
ALKBH7	0.357624	0.00020839	0.00137227	103	103
ALKBH8	-0.445458	2.41665e-06	5.17676e-05	103	103
ALK	-0.088123	0.37607	0.523901	103	103
ALLC	0.0627982	0.528579	0.663507	103	52
ALMS1P	0.0351919	0.724156	0.815834	103	84
ALMS1	-0.361019	0.000179391	0.00122253	103	103
ALOX12B	-0.0760336	0.445258	0.589444	103	89
ALOX12P2	-0.446948	2.21554e-06	4.84595e-05	103	66
ALOX12	-0.224491	0.022625	0.0586556	103	101
ALOX15B	0.0964983	0.332214	0.479287	103	102
ALOX15	-0.302249	0.00191592	0.00795939	103	70
ALOX5AP	-0.0449515	0.652084	0.761511	103	103
ALOX5	-0.0286214	0.774121	0.851324	103	103
ALOXE3	-0.0853854	0.391136	0.538464	103	88
ALPI	0.0717038	0.471673	0.613923	103	9
ALPK1	-0.160084	0.106248	0.200764	103	103
ALPK2	-0.260578	0.00785146	0.0250325	103	102
ALPK3	-0.0102408	0.918227	0.947573	103	103
ALPL	0.131709	0.184782	0.308842	103	103
ALPPL2	-0.288797	0.00309128	0.0117696	103	15
ALPP	-0.200609	0.042172	0.0964203	103	14
ALS2CL	-0.10979	0.2696	0.410475	103	103
ALS2CR11	-0.274353	0.00504076	0.0174319	103	96
ALS2CR12	-0.0575844	0.563422	0.69201	103	97
ALS2CR4	-0.542872	3.14059e-09	7.30441e-07	103	103
ALS2CR8	-0.437761	3.76161e-06	7.13584e-05	103	103
ALS2	-0.291142	0.00284852	0.0110021	103	103
ALX1	0.456476	1.25856e-06	3.36453e-05	103	103
ALX3	0.0185959	0.852099	0.904209	103	103
ALX4	-0.157085	0.113048	0.210487	103	61
AMAC1L2	0.100817	0.310927	0.456739	103	83
AMAC1L3	-0.00919901	0.926521	0.953141	103	52
AMAC1	0.102908	0.300948	0.445898	103	25
AMACR	-0.160223	0.105943	0.200321	103	103
AMBN	0.296644	0.00234497	0.00939751	103	36
AMBP	-0.0604627	0.544053	0.676218	103	65
AMBRA1	0.212737	0.0309702	0.0753405	103	103
AMD1	-0.13743	0.16626	0.284612	103	103
AMDHD1	-0.147966	0.135807	0.242605	103	100
AMDHD2	0.385295	5.84704e-05	0.000518455	103	103
AMELX	-0.0340366	0.732865	0.822031	103	3
AMELY	0.0290446	0.770872	0.849362	103	6
AMFR	-0.000341245	0.99727	0.998811	103	103
AMHR2	0.0307017	0.758191	0.840602	103	42
AMH	-0.0566794	0.56958	0.697026	103	94
AMICA1	0.0181903	0.85529	0.906279	103	103
AMIGO1	-0.036106	0.717291	0.810878	103	103
AMIGO2	-0.441153	3.09942e-06	6.21428e-05	103	103
AMIGO3	0.151417	0.126815	0.230275	103	103
AMMECR1L	0.111873	0.26056	0.400485	103	103
AMMECR1	-0.368597	0.000127624	0.000940915	103	103
AMN1	-0.168471	0.0889226	0.174389	103	103
AMN	-0.209862	0.0333676	0.0799891	103	88
AMOTL1	-0.29809	0.00222664	0.00900378	103	103
AMOTL2	0.174948	0.077142	0.156304	103	103
AMOT	-0.108699	0.274414	0.415943	103	103
AMPD1	-0.027056	0.786171	0.860539	103	43
AMPD2	0.0550096	0.581023	0.705676	103	103
AMPD3	-0.226417	0.0214603	0.0561899	103	103
AMPH	0.0157374	0.874632	0.918682	103	102
AMTN	-0.224895	0.0223762	0.0581787	103	24
AMT	-0.192429	0.0514928	0.113079	103	103
AMY1A	-0.106835	0.282776	0.425609	103	75
AMY2A	-0.0841079	0.398288	0.54591	103	64
AMY2B	-0.248012	0.0115394	0.034214	103	103
AMZ1	-0.028189	0.777444	0.853972	103	101
AMZ2P1	-0.0870358	0.382011	0.5293	103	103
AMZ2	-0.0377969	0.70465	0.802121	103	103
ANAPC10	-0.326919	0.000750353	0.00376111	103	103
ANAPC11	0.359211	0.000194332	0.00129833	103	103
ANAPC13	0.0423665	0.670897	0.776236	103	103
ANAPC16	-0.297013	0.00231424	0.0092989	103	103
ANAPC1	-0.284087	0.00363568	0.0134323	103	103
ANAPC2	0.237003	0.0159345	0.0444027	103	103
ANAPC4	-0.439202	3.46538e-06	6.73582e-05	103	103
ANAPC5	-0.114516	0.249396	0.387368	103	103
ANAPC7	-0.134768	0.174699	0.295519	103	103
ANGEL1	0.21595	0.0284648	0.0704178	103	103
ANGEL2	-0.376706	8.78198e-05	0.000704022	103	103
ANGPT1	-0.268504	0.00610083	0.0204213	103	102
ANGPT2	-0.00254955	0.979609	0.987719	103	103
ANGPT4	-0.149842	0.130862	0.235843	103	29
ANGPTL1	-0.248219	0.0114681	0.0340233	103	98
ANGPTL2	0.0469781	0.637485	0.750191	103	103
ANGPTL3	-0.0821548	0.409371	0.556347	103	48
ANGPTL4	-0.0329534	0.741061	0.827976	103	103
ANGPTL5	-0.327055	0.000746329	0.00374665	103	31
ANGPTL6	0.294934	0.0024921	0.00985697	103	103
ANGPTL7	0.0789082	0.428189	0.573935	103	99
ANG	0.274975	0.00493821	0.0171615	103	103
ANK1	-0.0183704	0.853873	0.905251	103	103
ANK2	-0.0412025	0.679437	0.783025	103	103
ANK3	-0.345805	0.000346571	0.00203195	103	99
ANKAR	-0.389582	4.75229e-05	0.00044372	103	102
ANKDD1A	-0.0913755	0.358637	0.505891	103	103
ANKFN1	-0.176404	0.0746736	0.152406	103	65
ANKFY1	-0.105738	0.287779	0.43133	103	103
ANKHD1-EIF4EBP3	-0.0813497	0.413992	0.560718	103	103
ANKHD1	-0.273511	0.0051824	0.0178342	103	103
ANKH	-0.174192	0.0784485	0.158398	103	103
ANKIB1	-0.410665	1.64303e-05	0.000202976	103	103
ANKK1	-0.193491	0.0501943	0.110857	103	89
ANKLE1	-0.0998599	0.315567	0.461582	103	103
ANKLE2	-0.176193	0.0750275	0.152959	103	103
ANKMY1	-0.316829	0.00111155	0.00512378	103	103
ANKMY2	-0.292381	0.00272736	0.0106214	103	103
ANKRA2	-0.384944	5.94615e-05	0.000525354	103	103
ANKRD10	-0.309965	0.00144119	0.00631428	103	103
ANKRD11	0.00775578	0.938024	0.961066	103	103
ANKRD12	-0.451093	1.73597e-06	4.16147e-05	103	103
ANKRD13A	-0.317686	0.00107566	0.00499686	103	103
ANKRD13B	-0.100349	0.313189	0.459159	103	103
ANKRD13C	-0.37098	0.000114462	0.000864889	103	103
ANKRD13D	0.194405	0.0490992	0.108767	103	103
ANKRD16	0.01134	0.909486	0.94127	103	103
ANKRD17	-0.274052	0.00509099	0.017581	103	103
ANKRD19	0.115468	0.245454	0.382902	103	103
ANKRD1	-0.0462208	0.642925	0.754747	103	72
ANKRD20A3	-0.234741	0.0169988	0.0467088	103	97
ANKRD20A4	-0.165018	0.0957628	0.185026	103	71
ANKRD20B	-0.246062	0.0122305	0.0358217	103	97
ANKRD22	-0.220174	0.0254334	0.0642973	103	103
ANKRD23	-0.0942122	0.343849	0.491269	103	103
ANKRD24	0.0504829	0.612565	0.730405	103	103
ANKRD26P1	-0.0992538	0.318528	0.46481	103	34
ANKRD26	-0.423711	8.20812e-06	0.000121575	103	103
ANKRD27	-0.117602	0.236779	0.372996	103	103
ANKRD28	-0.158041	0.110846	0.207346	103	103
ANKRD29	-0.354443	0.000239433	0.00152142	103	103
ANKRD2	-0.071458	0.473198	0.615325	103	76
ANKRD30A	-0.122235	0.218687	0.351399	103	3
ANKRD30B	-0.0484963	0.626639	0.741407	103	92
ANKRD31	-0.319549	0.00100115	0.00471737	103	67
ANKRD32	-0.390534	4.53665e-05	0.000427632	103	103
ANKRD33	0.0577101	0.56257	0.691509	103	24
ANKRD34A	0.0161675	0.871234	0.91648	103	103
ANKRD34B	-0.13772	0.165362	0.283516	103	77
ANKRD34C	-0.101545	0.307427	0.452832	103	45
ANKRD35	-0.135194	0.173328	0.293779	103	102
ANKRD36BP1	-0.251582	0.0103625	0.0313129	103	103
ANKRD36B	-0.448305	2.04618e-06	4.61788e-05	103	100
ANKRD36	-0.338745	0.00046525	0.00255987	103	103
ANKRD37	-0.0317867	0.749921	0.834816	103	103
ANKRD39	0.348033	0.00031536	0.00189053	103	103
ANKRD40	0.181216	0.0669668	0.139616	103	103
ANKRD42	-0.241993	0.0137891	0.03948	103	103
ANKRD43	-0.0130094	0.89623	0.932464	103	82
ANKRD44	-0.0435077	0.662567	0.769672	103	103
ANKRD45	-0.188398	0.0566761	0.122004	103	98
ANKRD46	-0.306791	0.00162175	0.00695858	103	103
ANKRD49	-0.431823	5.25347e-06	8.82843e-05	103	103
ANKRD50	-0.256056	0.00903713	0.0280512	103	103
ANKRD52	0.150809	0.128366	0.232322	103	103
ANKRD53	0.35566	0.000227076	0.00146708	103	103
ANKRD54	0.487858	1.72339e-07	9.1894e-06	103	103
ANKRD55	0.115773	0.244202	0.381552	103	95
ANKRD56	-0.305635	0.00169248	0.00720719	103	76
ANKRD57	-0.404354	2.27509e-05	0.000256487	103	103
ANKRD58	0.256449	0.00892806	0.0278171	103	103
ANKRD5	-0.28185	0.00392322	0.0142675	103	101
ANKRD6	-0.143694	0.147599	0.259211	103	103
ANKRD7	-0.149046	0.132943	0.23857	103	95
ANKRD9	0.259366	0.00815485	0.0257956	103	103
ANKS1A	0.0373107	0.708277	0.804468	103	103
ANKS1B	0.0631943	0.525977	0.661124	103	102
ANKS3	-0.0604721	0.54399	0.676183	103	103
ANKS4B	-0.133847	0.177691	0.299732	103	35
ANKS6	0.170495	0.0850963	0.16873	103	103
ANKZF1	-0.222377	0.0239656	0.0613411	103	103
ANLN	-0.257449	0.00865607	0.0271201	103	103
ANO10	0.398974	2.98723e-05	0.000311414	103	103
ANO1	-0.0786503	0.429705	0.575233	103	103
ANO2	-0.109355	0.271511	0.412812	103	101
ANO3	-0.154003	0.120383	0.220887	103	78
ANO4	-0.158984	0.108706	0.204214	103	96
ANO5	-0.179044	0.0703611	0.145159	103	91
ANO6	-0.385586	5.76572e-05	0.000513973	103	103
ANO7	0.183345	0.0637694	0.134356	103	103
ANO8	-0.0845985	0.395532	0.542887	103	103
ANO9	-0.218992	0.0262526	0.0659608	103	102
ANP32A	0.0900485	0.365689	0.513098	103	103
ANP32B	-0.192072	0.0519356	0.113874	103	103
ANP32C	-0.0494777	0.619669	0.736099	103	100
ANP32D	-0.00571807	0.954287	0.971422	103	32
ANP32E	-0.256513	0.00891049	0.0277717	103	103
ANPEP	-0.0704509	0.479472	0.620377	103	103
ANTXR1	-0.206545	0.0363266	0.0856045	103	103
ANTXR2	-0.227718	0.0207026	0.0546776	103	103
ANTXRL	0.140757	0.156144	0.270997	103	43
ANUBL1	-0.364664	0.000152452	0.00107996	103	103
ANXA10	0.0144529	0.884791	0.924644	103	19
ANXA11	0.181967	0.0658247	0.137818	103	103
ANXA13	0.134158	0.176677	0.298302	103	95
ANXA1	-0.247792	0.0116158	0.0343941	103	103
ANXA2P1	0.129911	0.190904	0.316685	103	103
ANXA2P2	0.152098	0.125097	0.227827	103	103
ANXA2P3	0.174303	0.0782546	0.158084	103	103
ANXA2	0.179837	0.0691073	0.143132	103	103
ANXA3	-0.149565	0.131583	0.236755	103	102
ANXA4	-0.166352	0.0930736	0.180965	103	103
ANXA5	0.459736	1.03304e-06	2.97564e-05	103	103
ANXA6	0.0920034	0.355331	0.502604	103	103
ANXA7	-0.38372	6.30504e-05	0.000548708	103	103
ANXA8L1	-0.210766	0.0325974	0.0785052	103	16
ANXA8L2	-0.200756	0.0420189	0.0961872	103	87
ANXA8	-0.146222	0.140531	0.249262	103	91
ANXA9	-0.0415579	0.676825	0.781293	103	103
AOAH	-0.0881069	0.376158	0.523986	103	103
AOC2	-0.00444471	0.964459	0.977942	103	103
AOC3	0.129717	0.191573	0.317529	103	103
AOX1	-0.123095	0.215438	0.34748	103	101
AOX2P	-0.142279	0.151669	0.264674	103	3
AP1AR	-0.433671	4.73787e-06	8.20662e-05	103	103
AP1B1	0.392053	4.21147e-05	0.000402134	103	103
AP1G1	-0.293243	0.00264581	0.0103467	103	103
AP1G2	0.0537635	0.589631	0.712795	103	103
AP1M1	0.475221	3.93077e-07	1.61468e-05	103	103
AP1M2	-0.190552	0.0538553	0.117223	103	90
AP1S1	0.200352	0.0424419	0.0969381	103	103
AP1S2	-0.0148531	0.881624	0.923225	103	103
AP1S3	-0.160442	0.10546	0.199618	103	103
AP2A1	0.425129	7.59839e-06	0.000115581	103	103
AP2A2	0.280008	0.00417507	0.0149736	103	103
AP2B1	0.0365707	0.713809	0.808322	103	103
AP2M1	0.417544	1.14363e-05	0.000154645	103	103
AP2S1	0.319262	0.00101231	0.00476086	103	103
AP3B1	-0.320211	0.000975846	0.00462943	103	103
AP3B2	-0.0471985	0.635906	0.748958	103	101
AP3D1	0.321845	0.000915865	0.0043953	103	103
AP3M1	-0.325395	0.00079692	0.00395036	103	103
AP3M2	0.0748227	0.45256	0.596231	103	103
AP3S1	-0.056407	0.571439	0.698119	103	103
AP3S2	0.325249	0.000801538	0.00396464	103	103
AP4B1	-0.256059	0.0090363	0.0280512	103	103
AP4E1	-0.478011	3.28585e-07	1.42321e-05	103	103
AP4M1	-0.00608632	0.951346	0.969579	103	103
AP4S1	-0.0933683	0.348208	0.495334	103	103
APAF1	-0.38352	6.3655e-05	0.000551053	103	103
APBA1	-0.0491544	0.621961	0.737771	103	103
APBA2	-0.0736027	0.459984	0.602952	103	103
APBA3	0.298356	0.00220551	0.00892566	103	103
APBB1IP	0.0958903	0.335283	0.48234	103	103
APBB1	0.0342349	0.731368	0.820954	103	103
APBB2	-0.154228	0.119836	0.220176	103	103
APBB3	-0.116736	0.240274	0.377237	103	103
APC2	0.227982	0.0205516	0.0543589	103	103
APCDD1L	-0.345687	0.000348305	0.00203848	103	97
APCDD1	-0.170394	0.0852842	0.169028	103	103
APCS	0.0337832	0.73478	0.823302	103	11
APC	-0.373322	0.000102771	0.000792947	103	103
APEH	0.362015	0.000171626	0.00117938	103	103
APEX1	-0.00629219	0.949703	0.968755	103	103
APEX2	0.256293	0.0089712	0.0279169	103	103
APH1A	0.229101	0.019923	0.0530558	103	103
APH1B	0.0701301	0.48148	0.622241	103	103
API5	-0.44558	2.39961e-06	5.16833e-05	103	103
APIP	-0.316366	0.00113144	0.00519269	103	103
APITD1	-0.304389	0.00177177	0.00748026	103	103
APLF	-0.413473	1.41851e-05	0.0001822	103	103
APLNR	0.150042	0.130343	0.235123	103	103
APLN	-0.0110905	0.911469	0.942719	103	103
APLP1	0.120949	0.223607	0.357238	103	103
APLP2	-0.109241	0.272014	0.413417	103	103
APOA1BP	0.464021	7.94418e-07	2.52792e-05	103	103
APOA1	0.0759551	0.445729	0.589791	103	83
APOA2	0.031581	0.751486	0.836025	103	34
APOA4	0.138222	0.16381	0.281418	103	14
APOA5	0.0669031	0.501929	0.640403	103	27
APOB48R	0.123808	0.212773	0.344167	103	103
APOBEC1	0.0994286	0.317672	0.46387	103	3
APOBEC2	-0.165784	0.0942118	0.18271	103	89
APOBEC3A	-0.028672	0.773732	0.851079	103	103
APOBEC3B	0.00499928	0.960028	0.974654	103	103
APOBEC3C	0.244819	0.0126893	0.0368918	103	103
APOBEC3D	0.161624	0.102885	0.195759	103	103
APOBEC3F	0.0755714	0.448037	0.591972	103	103
APOBEC3G	-0.0591289	0.552988	0.683749	103	103
APOBEC3H	0.179231	0.0700637	0.144666	103	103
APOBEC4	-0.166537	0.0927047	0.180451	103	15
APOB	-0.116063	0.243013	0.380237	103	56
APOC1P1	0.23917	0.0149699	0.0422157	103	66
APOC1	0.303135	0.001855	0.00773891	103	103
APOC2	0.115973	0.243381	0.380752	103	103
APOC3	0.0515272	0.605222	0.724937	103	15
APOC4	0.223137	0.0234756	0.060361	103	93
APOD	0.228366	0.020334	0.0539497	103	103
APOE	0.440923	3.14049e-06	6.27113e-05	103	103
APOF	0.0618759	0.534663	0.668168	103	28
APOH	0.0615908	0.536551	0.669848	103	20
APOL1	0.0457934	0.646004	0.757279	103	103
APOL2	0.204586	0.0381762	0.0891123	103	103
APOL3	-0.0228767	0.818582	0.88284	103	103
APOL4	-0.0875975	0.378935	0.526739	103	103
APOL5	-0.0381017	0.70238	0.800396	103	13
APOL6	-0.0150333	0.880199	0.922173	103	103
APOLD1	-0.00366123	0.970721	0.982322	103	103
APOM	0.0147137	0.882727	0.923679	103	103
APOOL	-0.334986	0.000542706	0.00289614	103	103
APOO	0.304218	0.00178294	0.00752097	103	103
APPBP2	-0.392397	4.14095e-05	0.000397165	103	103
APPL1	-0.516662	2.31284e-08	2.57796e-06	103	103
APPL2	-0.405308	2.16675e-05	0.000248101	103	103
APP	-0.148594	0.134136	0.240165	103	103
APRT	0.239996	0.0146155	0.0413759	103	103
APTX	-0.191664	0.0524461	0.114725	103	103
AQP10	-0.494842	1.07701e-07	6.85471e-06	103	47
AQP11	0.162718	0.100545	0.192176	103	103
AQP12A	0.0434424	0.663042	0.769932	103	6
AQP12B	-0.0833851	0.402369	0.549681	103	28
AQP1	0.085601	0.389936	0.537196	103	103
AQP2	0.130043	0.190448	0.316009	103	45
AQP3	-0.0953825	0.337861	0.485058	103	103
AQP4	0.0155975	0.875737	0.91924	103	73
AQP5	0.0902384	0.364675	0.512076	103	92
AQP6	0.200629	0.0421514	0.0964042	103	93
AQP7P1	-0.0156366	0.875429	0.919079	103	84
AQP7P3	0.0353092	0.723274	0.815282	103	55
AQP7	0.0785334	0.430393	0.575764	103	80
AQP8	-0.281831	0.0039257	0.0142739	103	57
AQP9	-0.114206	0.250687	0.388913	103	102
AQPEP	-0.219031	0.0262255	0.0659231	103	85
AQR	-0.26407	0.00703198	0.0228783	103	103
ARAF	0.212982	0.0307729	0.0748975	103	103
ARAP1	0.252875	0.00996294	0.0303144	103	103
ARAP2	-0.388886	4.9159e-05	0.000455009	103	103
ARAP3	0.272562	0.00534646	0.0183189	103	103
ARCN1	-0.250682	0.0106487	0.0320209	103	103
ARC	-0.0985324	0.322075	0.468531	103	102
AREG	-0.16336	0.0991922	0.190107	103	93
ARF1	0.421787	9.10935e-06	0.00013039	103	103
ARF3	0.28972	0.00299362	0.0114482	103	103
ARF4	-0.142779	0.150223	0.262791	103	103
ARF5	0.282263	0.00386863	0.0141175	103	103
ARF6	-0.236954	0.0159568	0.0444461	103	103
ARFGAP1	0.304309	0.001777	0.00750072	103	103
ARFGAP2	0.248137	0.0114964	0.034102	103	103
ARFGAP3	-0.171086	0.0840054	0.167138	103	103
ARFGEF1	-0.508872	4.05539e-08	3.86491e-06	103	103
ARFGEF2	-0.190646	0.0537359	0.117015	103	103
ARFIP1	-0.389292	4.81984e-05	0.000448329	103	103
ARFIP2	-0.109742	0.269808	0.410633	103	103
ARFRP1	0.306148	0.00166074	0.00709038	103	103
ARG1	-0.1393	0.160515	0.276966	103	68
ARG2	-0.116319	0.241968	0.378932	103	103
ARGFXP2	-0.113349	0.254286	0.392909	103	69
ARGFX	-0.367651	0.000133224	0.000972032	103	19
ARGLU1	-0.406329	2.05622e-05	0.000239335	103	103
ARHGAP10	-0.168601	0.0886732	0.17399	103	103
ARHGAP11A	-0.370181	0.000118728	0.000888953	103	103
ARHGAP11B	-0.412696	1.47755e-05	0.000187826	103	101
ARHGAP12	-0.368985	0.000125391	0.000926796	103	103
ARHGAP15	0.0178105	0.858279	0.908325	103	103
ARHGAP17	0.29405	0.00257139	0.0101068	103	103
ARHGAP18	-0.171592	0.0830798	0.165698	103	103
ARHGAP19	-0.158107	0.110695	0.207162	103	103
ARHGAP1	0.216712	0.0278964	0.0693946	103	103
ARHGAP20	-0.0826579	0.406499	0.553779	103	101
ARHGAP21	-0.276029	0.00476874	0.0166695	103	103
ARHGAP22	-0.00612754	0.951017	0.969394	103	103
ARHGAP23	-0.00496921	0.960268	0.974745	103	103
ARHGAP24	-0.144145	0.146319	0.257468	103	103
ARHGAP25	-0.144238	0.146056	0.257143	103	103
ARHGAP26	0.0165217	0.868439	0.914563	103	103
ARHGAP27	-0.073789	0.458846	0.60186	103	103
ARHGAP28	-0.206474	0.0363926	0.0857097	103	102
ARHGAP29	-0.392669	4.08592e-05	0.000392841	103	103
ARHGAP30	0.00119549	0.990438	0.994015	103	103
ARHGAP31	0.289849	0.0029802	0.0114101	103	103
ARHGAP32	-0.22648	0.021423	0.056107	103	103
ARHGAP33	-0.0721676	0.468803	0.611424	103	103
ARHGAP36	-0.101915	0.305661	0.451005	103	31
ARHGAP39	0.26306	0.00726064	0.0234674	103	103
ARHGAP42	-0.233779	0.0174693	0.0477422	103	103
ARHGAP4	0.118901	0.231606	0.367341	103	103
ARHGAP5	-0.303158	0.00185345	0.00773733	103	103
ARHGAP6	-0.0523927	0.599166	0.719824	103	103
ARHGAP8	0.0521253	0.601034	0.72146	103	103
ARHGAP9	0.0540616	0.587566	0.711171	103	103
ARHGDIA	0.495306	1.04347e-07	6.77194e-06	103	103
ARHGDIB	0.107089	0.281629	0.424369	103	103
ARHGDIG	0.0452041	0.650258	0.760278	103	64
ARHGEF10L	0.0919743	0.355483	0.502675	103	103
ARHGEF10	-0.134975	0.174034	0.294722	103	103
ARHGEF11	0.267755	0.00625011	0.0208256	103	103
ARHGEF12	-0.361427	0.000176174	0.00120574	103	103
ARHGEF15	0.209177	0.0339618	0.0811274	103	103
ARHGEF16	-0.0902123	0.364814	0.512235	103	103
ARHGEF17	0.131628	0.185054	0.309191	103	103
ARHGEF18	0.287233	0.00326333	0.0123149	103	103
ARHGEF19	-0.230084	0.0193842	0.0518763	103	103
ARHGEF1	0.238575	0.0152296	0.0428073	103	103
ARHGEF2	0.143861	0.147124	0.258654	103	103
ARHGEF33	-0.0945339	0.342196	0.4895	103	98
ARHGEF35	-0.229032	0.0199613	0.0531395	103	102
ARHGEF37	-0.0714164	0.473456	0.615377	103	102
ARHGEF38	-0.149152	0.132664	0.238285	103	24
ARHGEF3	-0.462794	8.5676e-07	2.64938e-05	103	103
ARHGEF4	-0.211971	0.0315942	0.0765093	103	100
ARHGEF5	-0.105307	0.289757	0.433368	103	102
ARHGEF6	-0.105653	0.288168	0.431628	103	103
ARHGEF7	-0.116261	0.242204	0.379181	103	103
ARHGEF9	-0.178383	0.0714225	0.146903	103	103
ARID1A	-0.226504	0.0214087	0.0560845	103	103
ARID1B	-0.214695	0.0294216	0.0723232	103	103
ARID2	-0.451459	1.69868e-06	4.10737e-05	103	103
ARID3A	0.0607656	0.542033	0.674597	103	103
ARID3B	-0.0446106	0.654553	0.763716	103	103
ARID3C	-0.354486	0.000238979	0.00152091	103	64
ARID4A	-0.423019	8.5224e-06	0.000124455	103	103
ARID4B	-0.439594	3.38869e-06	6.62592e-05	103	103
ARID5A	0.109522	0.270774	0.411913	103	103
ARID5B	-0.164501	0.0968222	0.186598	103	103
ARIH1	-0.3874	5.283e-05	0.000480758	103	103
ARIH2	-0.200171	0.0426325	0.0972924	103	103
ARL10	-0.0838626	0.39967	0.54731	103	102
ARL11	-0.0654052	0.511572	0.648436	103	103
ARL13A	-0.186235	0.0596297	0.127127	103	37
ARL13B	-0.484496	2.15308e-07	1.09198e-05	103	103
ARL14	-0.266987	0.0064062	0.0212639	103	61
ARL15	-0.434716	4.46786e-06	7.91093e-05	103	103
ARL16	-0.123153	0.215219	0.347241	103	103
ARL17A	-0.135602	0.172023	0.29213	103	103
ARL17B	-0.0570446	0.567091	0.694916	103	82
ARL1	-0.306714	0.00162638	0.0069739	103	103
ARL2BP	-0.0853057	0.39158	0.538925	103	103
ARL2	0.495899	1.00211e-07	6.63869e-06	103	103
ARL3	-0.323996	0.000841996	0.00412198	103	103
ARL4A	-0.462336	8.81209e-07	2.70106e-05	103	103
ARL4C	-0.340933	0.000424992	0.00237998	103	103
ARL4D	-0.0652215	0.51276	0.649318	103	103
ARL5A	-0.491891	1.31529e-07	7.88081e-06	103	103
ARL5B	-0.478262	3.2331e-07	1.42062e-05	103	103
ARL5C	-0.254874	0.00937187	0.0288682	103	39
ARL6IP1	-0.226964	0.0211389	0.0555622	103	103
ARL6IP4	0.309206	0.00148261	0.00645705	103	103
ARL6IP5	-0.237101	0.0158898	0.0443219	103	103
ARL6IP6	-0.480261	2.84047e-07	1.28827e-05	103	103
ARL6	-0.345721	0.000347804	0.00203676	103	103
ARL8A	0.327575	0.000731073	0.00368789	103	103
ARL8B	-0.389413	4.79138e-05	0.000446947	103	103
ARL9	-0.198127	0.0448391	0.101286	103	97
ARMC10	-0.305147	0.00172311	0.00730764	103	103
ARMC1	-0.416564	1.20478e-05	0.000161037	103	103
ARMC2	-0.324668	0.00082007	0.00403974	103	102
ARMC3	-0.037854	0.704225	0.80196	103	54
ARMC4	-0.527022	1.07193e-08	1.54366e-06	103	37
ARMC5	0.249191	0.0111383	0.0332197	103	103
ARMC6	0.361215	0.000177836	0.00121402	103	103
ARMC7	0.396786	3.33264e-05	0.000339412	103	103
ARMC8	-0.451458	1.69882e-06	4.10737e-05	103	103
ARMC9	-0.0480382	0.629903	0.74393	103	103
ARMCX1	-0.369313	0.000123529	0.00091655	103	103
ARMCX2	0.0106348	0.915093	0.945449	103	103
ARMCX3	-0.213648	0.0302411	0.0739407	103	103
ARMCX5	-0.295035	0.00248321	0.00982805	103	103
ARMCX6	0.0822444	0.408859	0.556072	103	103
ARMS2	-0.271518	0.00553209	0.0188567	103	32
ARNT2	0.180253	0.0684558	0.142045	103	103
ARNTL2	-0.401078	2.68691e-05	0.000287785	103	99
ARNTL	-0.459238	1.06484e-06	3.00976e-05	103	103
ARNT	-0.0359698	0.718312	0.811474	103	103
ARPC1A	0.263086	0.00725473	0.0234522	103	103
ARPC1B	0.387103	5.35941e-05	0.000485953	103	103
ARPC2	-0.204496	0.0382627	0.0893038	103	103
ARPC3	0.00633959	0.949324	0.968537	103	103
ARPC4	0.267048	0.00639382	0.0212327	103	103
ARPC5L	-0.0265365	0.79018	0.863156	103	103
ARPC5	-0.257631	0.00860727	0.026993	103	103
ARPM1	-0.0856573	0.389624	0.536832	103	102
ARPP19	-0.333921	0.000566713	0.00300718	103	103
ARPP21	0.0469518	0.637674	0.750368	103	49
ARR3	-0.172019	0.0823041	0.164463	103	19
ARRB1	0.248043	0.0115287	0.0341875	103	103
ARRB2	0.153321	0.122056	0.223436	103	103
ARRDC1	0.164987	0.0958266	0.185113	103	103
ARRDC2	0.0672806	0.499513	0.638394	103	103
ARRDC3	-0.29568	0.0024269	0.00965524	103	103
ARRDC4	-0.217372	0.0274119	0.068431	103	103
ARRDC5	0.0186896	0.851363	0.903688	103	78
ARSA	0.474061	4.23284e-07	1.68706e-05	103	103
ARSB	0.0279674	0.779148	0.855553	103	103
ARSD	-0.0246831	0.804532	0.873273	103	103
ARSE	0.358834	0.000197589	0.00131697	103	103
ARSF	-0.110546	0.266292	0.406545	103	46
ARSG	0.0910548	0.360334	0.507783	103	103
ARSH	-0.16705	0.0916883	0.178871	103	50
ARSI	0.256102	0.00902442	0.0280206	103	103
ARSJ	-0.385941	5.66821e-05	0.000507387	103	103
ARSK	-0.294286	0.00255	0.0100357	103	103
ART1	-0.0920326	0.355177	0.502459	103	16
ART3	-0.192997	0.0507952	0.111833	103	98
ART4	-0.0160325	0.872301	0.917308	103	49
ART5	-0.178713	0.0708918	0.146055	103	86
ARTN	-0.114017	0.251476	0.389769	103	99
ARV1	-0.045077	0.651176	0.76078	103	103
ARVCF	0.0310881	0.755243	0.838785	103	103
ARX	0.231132	0.0188237	0.0506994	103	92
AR	-0.216238	0.0282485	0.0700585	103	82
AS3MT	-0.142297	0.151618	0.264621	103	103
ASAH1	0.0725075	0.466706	0.609427	103	103
ASAH2B	-0.290926	0.00287019	0.0110684	103	74
ASAH2	-0.216803	0.027829	0.0692793	103	83
ASAM	-0.469273	5.72931e-07	2.05142e-05	103	103
ASAP1IT1	-0.121502	0.221482	0.354792	103	5
ASAP1	-0.0811915	0.414904	0.561545	103	103
ASAP2	-0.0582541	0.558887	0.688669	103	103
ASAP3	-0.152835	0.123257	0.22514	103	103
ASB10	-0.0167657	0.866514	0.913267	103	19
ASB11	-0.079116	0.42697	0.572711	103	76
ASB12	-0.0407931	0.68245	0.785351	103	63
ASB13	0.088275	0.375244	0.523061	103	103
ASB14	-0.37834	8.13521e-05	0.000666985	103	102
ASB15	0.0519434	0.602306	0.722497	103	23
ASB16	-0.243273	0.0132811	0.038246	103	103
ASB17	0.030217	0.761893	0.842999	103	13
ASB18	-0.0604837	0.543913	0.676129	103	4
ASB1	-0.0130069	0.89625	0.932464	103	103
ASB2	0.234681	0.0170274	0.046755	103	103
ASB3	-0.342464	0.000398738	0.00226058	103	103
ASB4	-0.141349	0.154392	0.26856	103	60
ASB5	-0.185946	0.060033	0.127863	103	27
ASB6	0.220607	0.0251394	0.0637831	103	103
ASB7	-0.296856	0.00232725	0.00933786	103	103
ASB8	-0.332286	0.000605452	0.00316927	103	103
ASB9	0.0843973	0.396661	0.544209	103	103
ASCC1	-0.265772	0.00666051	0.0219195	103	103
ASCC2	0.352224	0.00026356	0.00163876	103	103
ASCC3	-0.366985	0.000137307	0.000997761	103	103
ASCL1	0.117014	0.23915	0.375972	103	69
ASCL2	0.00644445	0.948487	0.967965	103	103
ASCL3	-0.0697751	0.483708	0.62422	103	15
ASCL4	-0.415972	1.24319e-05	0.00016472	103	57
ASF1A	-0.356126	0.000222513	0.00144454	103	103
ASF1B	0.164343	0.0971472	0.187096	103	103
ASFMR1	-0.0589936	0.553899	0.684618	103	55
ASGR1	-0.155967	0.115669	0.214173	103	103
ASGR2	0.00168438	0.986528	0.991746	103	102
ASH1L	-0.30877	0.00150694	0.00655	103	103
ASH2L	0.00698281	0.944191	0.965147	103	103
ASIP	-0.0769172	0.439971	0.584761	103	81
ASL	0.40242	2.5104e-05	0.000273474	103	103
ASMTL	0.183444	0.0636245	0.134136	103	103
ASMT	0.0125963	0.899507	0.934856	103	63
ASNA1	0.437127	3.89937e-06	7.34071e-05	103	103
ASNSD1	-0.430111	5.77788e-06	9.49931e-05	103	103
ASNS	-0.22093	0.0249213	0.0633143	103	103
ASPA	0.0879302	0.37712	0.524882	103	98
ASPDH	-0.0813152	0.414191	0.560868	103	43
ASPG	-0.0463834	0.641756	0.753957	103	78
ASPHD1	0.23447	0.01713	0.0469975	103	103
ASPHD2	0.0146096	0.883551	0.924044	103	103
ASPH	-0.32149	0.000928579	0.00444469	103	103
ASPM	-0.381465	7.01974e-05	0.000594644	103	103
ASPN	-0.285424	0.00347308	0.0129333	103	103
ASPRV1	-0.107173	0.281246	0.423954	103	103
ASPSCR1	0.440635	3.19273e-06	6.35992e-05	103	103
ASRGL1	0.216264	0.0282287	0.0700445	103	103
ASS1	-0.109765	0.269708	0.410544	103	103
ASTE1	-0.0839506	0.399174	0.546849	103	103
ASTL	-0.244439	0.0128328	0.0372211	103	65
ASTN1	-0.263666	0.00712263	0.023116	103	61
ASTN2	-0.0437429	0.660854	0.768576	103	103
ASXL1	0.161939	0.102206	0.194692	103	103
ASXL2	-0.259611	0.00809262	0.0256357	103	103
ASXL3	-0.14584	0.141583	0.250744	103	55
ASZ1	-0.0880496	0.37647	0.524291	103	5
ATAD1	-0.21692	0.0277424	0.069081	103	103
ATAD2B	-0.53175	7.48165e-09	1.21529e-06	103	103
ATAD2	-0.403691	2.35335e-05	0.000262461	103	103
ATAD3A	0.315635	0.00116345	0.00530654	103	103
ATAD3B	0.0666437	0.503592	0.641902	103	103
ATAD3C	-0.0422593	0.671683	0.776857	103	103
ATAD5	-0.458173	1.13594e-06	3.15204e-05	103	103
ATCAY	0.0695499	0.485124	0.625515	103	45
ATE1	-0.393161	3.98814e-05	0.000387979	103	103
ATF1	-0.491093	1.38794e-07	8.07691e-06	103	103
ATF2	-0.423093	8.48802e-06	0.000124229	103	103
ATF3	-0.248331	0.0114299	0.0339507	103	103
ATF4	0.197624	0.0453964	0.102275	103	103
ATF5	0.215445	0.0288467	0.0712107	103	103
ATF6B	0.270607	0.00569893	0.019312	103	103
ATF6	-0.227058	0.0210838	0.0554321	103	103
ATF7IP2	-0.114563	0.249201	0.387247	103	103
ATF7IP	-0.187222	0.0582666	0.124787	103	103
ATF7	0.0817921	0.41145	0.558133	103	103
ATG10	-0.252114	0.0101965	0.0309345	103	103
ATG12	-0.343385	0.000383681	0.0021966	103	103
ATG16L1	-0.0968092	0.330651	0.477644	103	103
ATG16L2	-0.162212	0.101622	0.193785	103	103
ATG2A	0.404269	2.285e-05	0.00025731	103	103
ATG2B	-0.361873	0.000172713	0.00118562	103	103
ATG3	-0.291996	0.00276455	0.0107324	103	103
ATG4A	-0.234861	0.0169407	0.0466011	103	103
ATG4B	0.283962	0.00365129	0.0134698	103	103
ATG4C	-0.276125	0.00475364	0.0166331	103	103
ATG4D	0.273295	0.00521939	0.0179321	103	103
ATG5	-0.439175	3.47067e-06	6.73946e-05	103	103
ATG7	0.20841	0.0346372	0.0823621	103	103
ATG9A	0.310323	0.00142205	0.00624708	103	103
ATG9B	-0.117109	0.238764	0.375524	103	103
ATHL1	-0.162369	0.101287	0.193277	103	103
ATIC	0.364069	0.000156579	0.00109856	103	103
ATL1	-0.172949	0.0806351	0.161853	103	102
ATL2	-0.526721	1.09656e-08	1.5564e-06	103	103
ATL3	-0.00288759	0.976906	0.986456	103	103
ATMIN	-0.349066	0.000301782	0.00183139	103	103
ATM	-0.343248	0.000385889	0.00220672	103	103
ATN1	0.278983	0.00432136	0.0154087	103	103
ATOH1	-0.339586	0.000449383	0.00248902	103	8
ATOH7	-0.164473	0.0968805	0.186674	103	86
ATOH8	0.246997	0.0118945	0.0350459	103	103
ATOX1	0.319668	0.000996584	0.00469923	103	103
ATP10A	0.118948	0.231418	0.367132	103	103
ATP10B	0.0253552	0.79932	0.870007	103	103
ATP10D	-0.457596	1.17625e-06	3.22308e-05	103	103
ATP11A	0.103448	0.298406	0.443083	103	103
ATP11B	-0.490985	1.39807e-07	8.07691e-06	103	103
ATP11C	-0.44781	2.10648e-06	4.68004e-05	103	103
ATP12A	-0.085066	0.392917	0.540161	103	78
ATP13A1	0.366597	0.000139739	0.00101097	103	103
ATP13A2	0.352779	0.000257328	0.00160913	103	103
ATP13A3	-0.346034	0.000343235	0.00201538	103	103
ATP13A4	-0.168525	0.0888195	0.174204	103	89
ATP13A5	-0.0277451	0.78086	0.856484	103	38
ATP1A1	0.364454	0.000153898	0.0010867	103	103
ATP1A2	-0.0750953	0.45091	0.594772	103	84
ATP1A3	0.13261	0.181769	0.305093	103	103
ATP1A4	0.147529	0.136979	0.244213	103	57
ATP1B1	-0.16122	0.103759	0.197175	103	103
ATP1B2	-0.0142707	0.886233	0.925463	103	103
ATP1B3	-0.300064	0.00207387	0.00847108	103	103
ATP1B4	-0.0167866	0.866349	0.91322	103	15
ATP2A1	-0.0543939	0.585269	0.709261	103	103
ATP2A2	-0.197779	0.0452231	0.10199	103	103
ATP2A3	0.0580638	0.560174	0.689738	103	103
ATP2B1	-0.412831	1.4671e-05	0.0001871	103	103
ATP2B2	-0.220479	0.0252263	0.063921	103	93
ATP2B3	-0.0470325	0.637096	0.749911	103	56
ATP2B4	-0.0926221	0.35209	0.499202	103	103
ATP2C1	-0.274608	0.00499839	0.0173157	103	103
ATP2C2	-0.309504	0.00146624	0.00639562	103	100
ATP4A	0.16495	0.0959026	0.185221	103	60
ATP4B	-0.036875	0.711532	0.806886	103	45
ATP5A1	-0.0789137	0.428157	0.573931	103	103
ATP5B	0.0740585	0.457203	0.600597	103	103
ATP5C1	0.0118645	0.905318	0.93872	103	103
ATP5D	0.322536	0.000891517	0.00431658	103	103
ATP5EP2	0.167853	0.0901183	0.176313	103	103
ATP5E	0.147665	0.136613	0.243743	103	103
ATP5F1	-0.314561	0.001212	0.00548556	103	103
ATP5G1	0.380757	7.25902e-05	0.0006089	103	103
ATP5G2	0.361707	0.000173991	0.00119273	103	103
ATP5G3	0.158987	0.108699	0.204214	103	103
ATP5H	0.313138	0.00127913	0.00573026	103	103
ATP5I	0.227617	0.0207609	0.0547875	103	103
ATP5J2	0.169963	0.0860905	0.170156	103	103
ATP5J	0.0834718	0.401878	0.549167	103	103
ATP5L2	0.103181	0.299659	0.444309	103	74
ATP5L	0.0298073	0.765027	0.845133	103	103
ATP5O	-0.02323	0.815829	0.880827	103	103
ATP5SL	0.288126	0.00316413	0.0120108	103	103
ATP5S	-0.150323	0.129615	0.234087	103	103
ATP6AP1L	-0.156218	0.115076	0.213358	103	103
ATP6AP1	0.377799	8.34409e-05	0.000678782	103	103
ATP6AP2	-0.203777	0.0389625	0.0905195	103	103
ATP6V0A1	0.445482	2.41335e-06	5.17676e-05	103	103
ATP6V0A2	-0.402284	2.52784e-05	0.000274624	103	103
ATP6V0A4	0.154641	0.118836	0.21895	103	101
ATP6V0B	0.297486	0.00227537	0.0091745	103	103
ATP6V0C	0.528373	9.67785e-09	1.42488e-06	103	103
ATP6V0D1	0.276846	0.00464108	0.016339	103	103
ATP6V0D2	0.074582	0.454019	0.597515	103	97
ATP6V0E1	0.268074	0.00618615	0.0206543	103	103
ATP6V0E2	0.228434	0.0202959	0.0538819	103	103
ATP6V1A	-0.253523	0.009768	0.0298271	103	103
ATP6V1B1	0.143406	0.148423	0.26038	103	103
ATP6V1B2	0.309871	0.00144626	0.00632945	103	103
ATP6V1C1	-0.219806	0.0256862	0.0648118	103	103
ATP6V1C2	-0.1924	0.0515285	0.11312	103	103
ATP6V1D	0.118795	0.232023	0.367795	103	103
ATP6V1E1	0.241628	0.013937	0.0398265	103	103
ATP6V1E2	1.81061e-05	0.999855	0.999956	103	103
ATP6V1F	0.398327	3.08564e-05	0.00031973	103	103
ATP6V1G1	-0.135015	0.173903	0.294629	103	103
ATP6V1G2	0.0397878	0.689869	0.790982	103	103
ATP6V1G3	-0.106902	0.282471	0.42531	103	13
ATP6V1H	-0.132133	0.183361	0.306909	103	103
ATP7A	-0.225026	0.0222964	0.0580229	103	103
ATP7B	-0.144879	0.144253	0.254445	103	103
ATP8A1	-0.107529	0.279642	0.422148	103	103
ATP8A2	0.0315198	0.751952	0.836214	103	100
ATP8B1	-0.358689	0.000198853	0.00132405	103	103
ATP8B2	0.0400663	0.687811	0.78954	103	103
ATP8B3	0.133805	0.177829	0.299839	103	102
ATP8B4	-0.324538	0.000824255	0.0040553	103	103
ATP8B5P	-0.28159	0.00395797	0.0143727	103	103
ATP9A	-0.112375	0.258416	0.397875	103	103
ATP9B	0.0633941	0.524667	0.66015	103	103
ATPAF1	-0.0946179	0.341765	0.489154	103	103
ATPAF2	0.300644	0.00203088	0.00834388	103	103
ATPBD4	-0.00731644	0.941529	0.963555	103	103
ATPIF1	-0.0110911	0.911464	0.942719	103	103
ATRIP	0.205159	0.0376267	0.0880067	103	103
ATRNL1	-0.0343788	0.730282	0.820299	103	101
ATRN	-0.00584738	0.953254	0.970922	103	103
ATRX	-0.461383	9.34237e-07	2.81398e-05	103	103
ATR	-0.45971	1.03467e-06	2.97564e-05	103	103
ATXN10	-0.212561	0.0311126	0.0756216	103	103
ATXN1L	-0.133248	0.17966	0.302252	103	103
ATXN1	-0.233665	0.0175258	0.0478544	103	103
ATXN2L	0.245862	0.0123034	0.0359393	103	103
ATXN2	0.0555087	0.577591	0.703021	103	103
ATXN3L	-0.163764	0.0983464	0.188908	103	8
ATXN3	-0.389771	4.70869e-05	0.00044111	103	103
ATXN7L1	-0.236383	0.0162203	0.044977	103	103
ATXN7L2	-0.0173002	0.8623	0.910772	103	103
ATXN7L3B	0.0169385	0.865151	0.91256	103	103
ATXN7L3	0.0638461	0.521709	0.657602	103	103
ATXN7	-0.400239	2.80307e-05	0.000297322	103	103
AUH	-0.372504	0.000106722	0.000817677	103	103
AUP1	0.414992	1.30939e-05	0.000170853	103	103
AURKAIP1	0.343076	0.00038868	0.00221818	103	103
AURKAPS1	-0.103943	0.296085	0.440523	103	103
AURKA	0.0321961	0.746808	0.832417	103	103
AURKB	0.157601	0.111856	0.20876	103	103
AURKC	-0.0227488	0.819579	0.883433	103	103
AUTS2	-0.0106692	0.914819	0.945292	103	103
AVEN	-0.0130313	0.896056	0.9324	103	103
AVIL	-0.217405	0.0273874	0.0683785	103	102
AVL9	-0.260002	0.00799436	0.0253815	103	103
AVPI1	0.349836	0.000292023	0.00178701	103	103
AVPR1A	-0.157909	0.111148	0.207789	103	99
AVPR1B	-0.110016	0.268606	0.409467	103	14
AVPR2	0.0890877	0.370847	0.518418	103	102
AWAT1	-0.0484968	0.626635	0.741407	103	20
AWAT2	-0.050322	0.6137	0.731273	103	34
AXIN1	0.252522	0.0100708	0.0306001	103	103
AXIN2	-0.165708	0.0943645	0.182916	103	103
AXL	-0.145337	0.142975	0.252733	103	103
AZGP1	-0.0282262	0.777158	0.8538	103	103
AZI1	0.273757	0.00514068	0.0177247	103	103
AZI2	-0.440018	3.30758e-06	6.506e-05	103	103
AZIN1	-0.366707	0.000139047	0.00100707	103	103
AZU1	0.176358	0.074751	0.152493	103	74
B2M	-0.066854	0.502243	0.640638	103	103
B3GALNT1	-0.285978	0.0034076	0.0127399	103	103
B3GALNT2	-0.533216	6.68479e-09	1.13315e-06	103	103
B3GALT1	0.0901267	0.365271	0.512694	103	94
B3GALT2	-0.0276073	0.781921	0.857362	103	99
B3GALT4	0.322413	0.000895789	0.00433162	103	103
B3GALT5	-0.400695	2.73945e-05	0.000292459	103	47
B3GALT6	0.22397	0.0229495	0.0592941	103	103
B3GALTL	-0.0784297	0.431004	0.57626	103	103
B3GAT1	0.146456	0.13989	0.248437	103	99
B3GAT2	-0.353834	0.000245843	0.0015496	103	96
B3GAT3	0.284635	0.00356829	0.0132155	103	103
B3GNT1	0.357767	0.000207086	0.00136551	103	103
B3GNT2	-0.266979	0.00640786	0.0212639	103	103
B3GNT3	0.0829758	0.40469	0.551886	103	100
B3GNT4	-0.0814593	0.413361	0.560152	103	101
B3GNT5	-0.473863	4.28645e-07	1.7001e-05	103	103
B3GNT6	0.218988	0.0262553	0.0659608	103	20
B3GNT7	0.0861419	0.386937	0.534174	103	103
B3GNT8	-0.124019	0.211989	0.3433	103	102
B3GNT9	-0.0672891	0.499459	0.638366	103	103
B3GNTL1	0.105744	0.28775	0.43133	103	103
B4GALNT1	0.0702045	0.481014	0.621801	103	103
B4GALNT2	0.0814539	0.413392	0.560152	103	36
B4GALNT3	-0.344808	0.000361433	0.00209665	103	103
B4GALNT4	-0.129709	0.191599	0.317544	103	102
B4GALT1	-0.176033	0.0752971	0.153354	103	103
B4GALT2	0.285126	0.00350879	0.0130293	103	103
B4GALT3	0.379845	7.57878e-05	0.000630627	103	103
B4GALT4	-0.223712	0.0231115	0.0596101	103	103
B4GALT5	-0.13962	0.159546	0.27575	103	103
B4GALT6	-0.152481	0.124139	0.226416	103	103
B4GALT7	0.356407	0.000219796	0.0014302	103	103
B9D1	0.216747	0.0278702	0.0693518	103	103
B9D2	0.128513	0.195762	0.322926	103	103
BAALC	-0.106821	0.282843	0.425677	103	103
BAAT	-0.0742088	0.456288	0.59966	103	96
BACE1	-0.208273	0.034759	0.0825987	103	103
BACE2	0.51176	3.29851e-08	3.28668e-06	103	103
BACH1	-0.435624	4.24519e-06	7.7025e-05	103	103
BACH2	-0.31492	0.00119556	0.00542359	103	103
BAD	0.383776	6.28826e-05	0.000547973	103	103
BAG1	-0.368966	0.000125499	0.000926984	103	103
BAG2	-0.362082	0.000171113	0.0011768	103	103
BAG3	-0.098084	0.324293	0.47104	103	103
BAG4	-0.330963	0.000638573	0.00331101	103	103
BAG5	-0.281162	0.00401563	0.0145392	103	103
BAGE2	-0.159613	0.107295	0.202355	103	84
BAGE	-0.0170606	0.864188	0.912131	103	38
BAHCC1	0.191107	0.053148	0.116016	103	103
BAHD1	-0.0319718	0.748513	0.833759	103	103
BAI1	-0.0175668	0.860199	0.909575	103	103
BAI2	0.0170203	0.864506	0.912321	103	103
BAI3	0.123657	0.213336	0.344886	103	82
BAIAP2L1	0.0190211	0.848757	0.902022	103	103
BAIAP2L2	0.335507	0.000531309	0.00284688	103	103
BAIAP2	0.246284	0.0121498	0.0356756	103	103
BAIAP3	0.0623641	0.531439	0.665783	103	103
BAK1	0.247665	0.01166	0.0345043	103	103
BAMBI	0.289699	0.00299585	0.0114486	103	103
BANF1	0.381048	7.15981e-05	0.000602885	103	103
BANF2	0.0560613	0.573803	0.700097	103	7
BANK1	-0.0380822	0.702525	0.800469	103	94
BANP	0.097299	0.328199	0.475058	103	103
BAP1	0.0332286	0.738976	0.826348	103	103
BARD1	-0.420371	9.83107e-06	0.000138048	103	103
BARHL1	0.0372019	0.709089	0.805048	103	10
BARHL2	-0.0112151	0.910478	0.942139	103	60
BARX1	-0.165842	0.0940944	0.182554	103	75
BARX2	-0.225443	0.0220428	0.0574861	103	98
BASP1	-0.156113	0.115323	0.2137	103	103
BAT1	-0.00321255	0.974308	0.984267	103	103
BAT2L1	0.103274	0.299219	0.443724	103	103
BAT2L2	-0.136937	0.167802	0.286521	103	103
BAT2	0.321741	0.000919559	0.00440981	103	103
BAT3	0.46644	6.8387e-07	2.30092e-05	103	103
BAT4	0.287069	0.00328186	0.0123612	103	103
BAT5	0.244847	0.0126787	0.0368772	103	103
BATF2	0.280035	0.0041712	0.0149625	103	103
BATF3	-0.0328319	0.741982	0.828639	103	103
BATF	0.102111	0.304727	0.450031	103	103
BAX	0.461417	9.32291e-07	2.81241e-05	103	103
BAZ1A	-0.551037	1.62694e-09	4.72028e-07	103	103
BAZ1B	-0.160032	0.106365	0.200841	103	103
BAZ2A	-0.216232	0.028253	0.0700607	103	103
BAZ2B	-0.404891	2.21344e-05	0.000251694	103	103
BBC3	0.210443	0.0328709	0.0790287	103	103
BBOX1	-0.234641	0.0170468	0.0468017	103	89
BBS10	-0.413546	1.41302e-05	0.000181731	103	103
BBS12	-0.105821	0.287398	0.430987	103	103
BBS1	0.121596	0.221121	0.354366	103	103
BBS2	-0.328874	0.000694257	0.00353928	103	103
BBS4	-0.278727	0.00435854	0.0155272	103	103
BBS5	0.0405497	0.684243	0.786726	103	103
BBS7	-0.41894	1.06151e-05	0.00014584	103	103
BBS9	-0.129386	0.192717	0.31889	103	103
BBX	-0.384787	5.99122e-05	0.000528863	103	103
BCAM	-0.0176361	0.859653	0.909242	103	103
BCAN	0.259697	0.008071	0.0255754	103	103
BCAP29	-0.23923	0.0149438	0.0421542	103	103
BCAP31	0.351835	0.000268017	0.00166333	103	103
BCAR1	0.199461	0.0433886	0.0986977	103	103
BCAR3	-0.0355489	0.721473	0.813972	103	103
BCAR4	0.12343	0.214182	0.346048	103	31
BCAS1	-0.158102	0.110706	0.207162	103	100
BCAS2	-0.411845	1.54485e-05	0.000194501	103	103
BCAS3	0.230845	0.0189756	0.0510387	103	103
BCAS4	-0.0140503	0.887979	0.926536	103	103
BCAT1	-0.414791	1.32335e-05	0.000172333	103	103
BCAT2	0.156109	0.115334	0.2137	103	103
BCCIP	-0.358247	0.000202758	0.00134506	103	103
BCDIN3D	-0.281147	0.00401762	0.0145438	103	103
BCHE	-0.0355839	0.721209	0.813722	103	103
BCKDHA	0.115962	0.243427	0.380794	103	103
BCKDHB	-0.345153	0.000356227	0.00207501	103	103
BCKDK	0.365117	0.000149379	0.00106393	103	103
BCL10	-0.42403	8.06719e-06	0.000120416	103	103
BCL11A	-0.3897	4.72497e-05	0.000442005	103	101
BCL11B	-0.275349	0.00487758	0.0169927	103	103
BCL2A1	0.00351555	0.971886	0.983173	103	103
BCL2L10	-0.215714	0.0286428	0.0707784	103	69
BCL2L11	-0.233334	0.0176908	0.0482076	103	103
BCL2L12	0.345153	0.00035623	0.00207501	103	103
BCL2L13	0.303934	0.00180157	0.00757366	103	103
BCL2L14	-0.138674	0.162424	0.279426	103	92
BCL2L15	-0.266148	0.00658099	0.0217176	103	96
BCL2L1	0.301011	0.00200403	0.00825764	103	103
BCL2L2	-0.211701	0.0318167	0.0769726	103	103
BCL2	-0.0608224	0.541655	0.674258	103	103
BCL3	0.171731	0.0828267	0.165285	103	103
BCL6B	0.14502	0.143859	0.253932	103	103
BCL6	-0.210124	0.0331429	0.079531	103	103
BCL7A	-0.138683	0.162394	0.279423	103	103
BCL7B	0.18912	0.0557173	0.120426	103	103
BCL7C	0.421936	9.03654e-06	0.000129754	103	103
BCL8	-0.18145	0.0666088	0.139002	103	90
BCL9L	-0.17975	0.0692437	0.143318	103	103
BCL9	0.0580952	0.559962	0.689562	103	103
BCLAF1	-0.503778	5.81092e-08	4.87806e-06	103	103
BCMO1	-0.259971	0.00800216	0.0253981	103	65
BCO2	-0.402416	2.51094e-05	0.000273474	103	102
BCORL1	0.115121	0.246886	0.384679	103	103
BCORL2	0.0449824	0.651861	0.761341	103	46
BCOR	-0.183013	0.0642593	0.135186	103	103
BCR	0.150172	0.130007	0.234645	103	103
BCS1L	0.364371	0.000154473	0.00108882	103	103
BCYRN1	0.176558	0.0744163	0.151952	103	4
BDH1	-0.0736324	0.459803	0.602754	103	103
BDH2	-0.281711	0.0039417	0.0143215	103	103
BDKRB1	-0.0833837	0.402377	0.549681	103	100
BDKRB2	-0.160882	0.104494	0.198208	103	103
BDNFOS	-0.217872	0.0270493	0.0676627	103	103
BDNF	-0.238169	0.0154091	0.0432502	103	98
BDP1	-0.429326	6.03429e-06	9.79947e-05	103	103
BEAN	-0.0124574	0.90061	0.935608	103	102
BECN1	-0.067723	0.49669	0.635489	103	103
BEGAIN	0.126539	0.202776	0.331778	103	103
BEND2	-0.150409	0.129395	0.233798	103	10
BEND3	-0.157789	0.111422	0.208128	103	103
BEND4	-0.00980744	0.921676	0.950118	103	52
BEND5	-0.0464609	0.641199	0.753617	103	103
BEND6	-0.359939	0.000188182	0.00126971	103	103
BEND7	-0.224827	0.0224177	0.0582712	103	103
BEST1	0.39286	4.04769e-05	0.000390805	103	103
BEST2	0.0110753	0.911589	0.942745	103	52
BEST3	-0.105649	0.288185	0.431628	103	45
BEST4	-0.223567	0.0232024	0.0597976	103	98
BET1L	0.185242	0.0610269	0.129513	103	103
BET1	-0.17616	0.0750828	0.153028	103	103
BET3L	-0.00703127	0.943804	0.964997	103	43
BEX1	-0.166709	0.0923626	0.179955	103	92
BEX2	-0.25886	0.00828459	0.0261557	103	101
BEX4	-0.12286	0.216323	0.348595	103	103
BEX5	-0.196785	0.046338	0.10391	103	90
BEYLA	-0.0194108	0.845696	0.900029	103	3
BFAR	0.229106	0.0199199	0.0530558	103	103
BFSP1	0.0566956	0.56947	0.697026	103	103
BFSP2	0.0724897	0.466816	0.609477	103	84
BGLAP	0.236095	0.0163545	0.0452283	103	103
BGN	0.00784979	0.937275	0.960526	103	103
BHLHA15	-0.0664978	0.504528	0.642629	103	78
BHLHB9	-0.275996	0.00477408	0.0166852	103	103
BHLHE22	-0.087898	0.377295	0.525051	103	102
BHLHE23	-0.0971963	0.328712	0.475592	103	3
BHLHE40	-0.0257049	0.796612	0.867779	103	103
BHLHE41	-0.0312125	0.754294	0.838077	103	103
BHMT2	-0.118623	0.232706	0.368453	103	98
BHMT	-0.129541	0.19218	0.318295	103	57
BICC1	-0.432259	5.12734e-06	8.68484e-05	103	102
BICD1	-0.123222	0.214961	0.34688	103	103
BICD2	-0.264599	0.00691462	0.0226196	103	103
BID	-0.0988109	0.320702	0.467192	103	103
BIK	0.0905493	0.363018	0.51048	103	102
BIN1	0.0893709	0.369322	0.516872	103	103
BIN2	0.000671314	0.99463	0.997171	103	103
BIN3	0.288807	0.00309018	0.0117695	103	103
BIRC2	-0.39995	2.84414e-05	0.000300868	103	103
BIRC3	-0.312995	0.00128607	0.00575216	103	103
BIRC5	0.0836243	0.401015	0.548543	103	103
BIRC6	-0.401937	2.57268e-05	0.000278575	103	103
BIRC7	0.312927	0.0012894	0.00576445	103	103
BIRC8	-0.027031	0.786363	0.860702	103	4
BIVM	-0.359197	0.000194452	0.00129869	103	103
BLCAP	0.228041	0.0205182	0.0543059	103	103
BLID	-0.020827	0.834594	0.892374	103	10
BLK	0.0872692	0.380731	0.528266	103	92
BLMH	-0.11871	0.232361	0.368094	103	103
BLM	-0.144393	0.145619	0.256476	103	103
BLNK	-0.342432	0.000399283	0.00226233	103	102
BLOC1S1	0.385992	5.65418e-05	0.000506361	103	103
BLOC1S2	-0.320097	0.000980177	0.00464396	103	103
BLOC1S3	0.442199	2.91849e-06	5.96054e-05	103	103
BLVRA	0.273796	0.00513413	0.0177052	103	103
BLVRB	0.457639	1.1732e-06	3.2192e-05	103	103
BLZF1	-0.405671	2.12685e-05	0.000244384	103	103
BMF	-0.0433865	0.663449	0.770232	103	103
BMI1	-0.375252	9.39758e-05	0.000741323	103	103
BMP10	-0.085704	0.389364	0.536549	103	4
BMP15	0.0289816	0.771355	0.849663	103	3
BMP1	0.165214	0.0953637	0.18448	103	103
BMP2K	-0.348129	0.000314069	0.00188525	103	103
BMP2	-0.436965	3.93533e-06	7.37323e-05	103	103
BMP3	-0.282698	0.00381188	0.0139467	103	31
BMP4	-0.0481526	0.629088	0.743323	103	103
BMP5	-0.0633256	0.525116	0.660399	103	19
BMP6	-0.0525659	0.597957	0.718766	103	103
BMP7	-0.183792	0.0631137	0.133259	103	101
BMP8A	-0.064347	0.518441	0.654403	103	103
BMP8B	-0.0566779	0.56959	0.697026	103	103
BMPER	-0.202842	0.0398872	0.092309	103	99
BMPR1A	-0.436968	3.93468e-06	7.37323e-05	103	103
BMPR1B	-0.138163	0.16399	0.28163	103	103
BMPR2	-0.451887	1.65608e-06	4.04853e-05	103	103
BMS1P4	-0.402753	2.46838e-05	0.000271226	103	98
BMS1P5	-0.403255	2.40615e-05	0.000266908	103	103
BMS1	-0.334013	0.000564594	0.00299835	103	103
BMX	-0.142867	0.14997	0.26251	103	103
BNC1	-0.329905	0.00066623	0.00342242	103	97
BNC2	-0.226933	0.0211569	0.0555873	103	103
BNIP1	0.0567942	0.568797	0.696443	103	103
BNIP2	-0.371005	0.000114333	0.000864246	103	103
BNIP3L	-0.208613	0.0344576	0.0820635	103	103
BNIP3	-0.207172	0.035751	0.0844809	103	103
BNIPL	-0.207945	0.0350526	0.0830997	103	102
BOC	-0.227342	0.0209191	0.0550946	103	103
BOD1L	-0.421526	9.23863e-06	0.000131888	103	103
BOD1	-0.360519	0.000183414	0.00124221	103	103
BOK	-0.00722065	0.942293	0.964037	103	103
BOLA1	0.175031	0.0769996	0.156128	103	103
BOLA2	0.27229	0.00539433	0.0184541	103	103
BOLA3	0.248879	0.0112434	0.0334809	103	103
BOLL	-0.252908	0.0099531	0.0302892	103	13
BOP1	0.152571	0.123914	0.226111	103	103
BPESC1	0.0389802	0.695852	0.795806	103	9
BPGM	-0.140317	0.157454	0.272808	103	103
BPHL	0.191938	0.0521024	0.114138	103	103
BPIL1	0.0729733	0.463841	0.606666	103	23
BPIL2	-0.148575	0.134186	0.240231	103	66
BPIL3	-0.0223482	0.822703	0.885253	103	3
BPI	-0.0486074	0.625848	0.740915	103	69
BPNT1	-0.268667	0.00606876	0.0203347	103	103
BPTF	-0.314107	0.00123305	0.00556295	103	103
BPY2	0.0159721	0.872778	0.917615	103	4
BRAF	-0.251522	0.0103813	0.0313553	103	103
BRAP	-0.287683	0.003213	0.0121668	103	103
BRCA1	-0.209507	0.033675	0.0806076	103	103
BRCA2	-0.438584	3.58973e-06	6.88929e-05	103	103
BRCC3	-0.486419	1.89621e-07	9.94954e-06	103	103
BRD1	-0.01394	0.888853	0.927301	103	103
BRD2	-0.0448297	0.652966	0.762226	103	103
BRD3	-0.225989	0.0217147	0.0567143	103	103
BRD4	0.212903	0.0308359	0.0750415	103	103
BRD7P3	-0.0119174	0.904898	0.938432	103	59
BRD7	-0.268487	0.00610429	0.0204285	103	103
BRD8	-0.174632	0.0776856	0.157115	103	103
BRD9	0.0210916	0.832523	0.891089	103	103
BRDT	-0.225988	0.0217152	0.0567143	103	7
BREA2	-0.0180442	0.85644	0.907108	103	99
BRE	0.256774	0.00883884	0.0275876	103	103
BRF1	0.252098	0.0102016	0.0309357	103	103
BRF2	0.156276	0.114939	0.213144	103	103
BRI3BP	0.273743	0.00514307	0.0177298	103	103
BRI3	0.412548	1.48901e-05	0.000189002	103	103
BRIP1	-0.479078	3.06694e-07	1.36279e-05	103	103
BRIX1	-0.40399	2.31773e-05	0.000260168	103	103
BRMS1L	-0.511307	3.40773e-08	3.37028e-06	103	103
BRMS1	0.334784	0.000547189	0.00291691	103	103
BRP44L	-0.173227	0.0801419	0.161059	103	103
BRP44	-0.0709158	0.47657	0.6182	103	103
BRPF1	0.175658	0.0759301	0.154495	103	103
BRPF3	-0.0809796	0.416126	0.562606	103	103
BRS3	-0.107136	0.281414	0.424141	103	11
BRSK1	0.0271863	0.785165	0.85969	103	103
BRSK2	0.246007	0.0122503	0.0358463	103	102
BRWD1	-0.49589	1.00275e-07	6.63869e-06	103	103
BRWD3	-0.420426	9.80223e-06	0.000137787	103	103
BSCL2	0.438186	3.67187e-06	6.99926e-05	103	103
BSDC1	-0.166316	0.0931436	0.181047	103	103
BSG	0.45785	1.15837e-06	3.19183e-05	103	103
BSND	-0.285387	0.00347743	0.0129421	103	21
BSN	0.0597586	0.548761	0.68027	103	103
BSPH1	0.168369	0.0891191	0.174688	103	7
BSPRY	-0.148659	0.133964	0.239939	103	100
BST1	0.0223881	0.822392	0.885178	103	103
BST2	-0.0434799	0.662769	0.769719	103	103
BTAF1	-0.49576	1.01165e-07	6.6732e-06	103	103
BTBD10	-0.364932	0.000150624	0.0010701	103	103
BTBD11	-0.345448	0.000351826	0.00205331	103	103
BTBD12	0.180171	0.0685837	0.142236	103	103
BTBD16	-0.139878	0.158771	0.274585	103	64
BTBD17	-0.0903668	0.36399	0.511332	103	15
BTBD18	-0.291367	0.00282619	0.0109394	103	85
BTBD19	0.0184598	0.853169	0.905004	103	103
BTBD1	-0.49138	1.36137e-07	7.99362e-06	103	103
BTBD2	0.263725	0.00710941	0.0230807	103	103
BTBD3	-0.272311	0.00539047	0.0184441	103	103
BTBD6	0.0796577	0.423802	0.569981	103	103
BTBD7	-0.333073	0.000586517	0.00309396	103	103
BTBD8	-0.24351	0.0131888	0.0380636	103	73
BTBD9	0.38314	6.48216e-05	0.000558213	103	103
BTC	-0.316134	0.00114151	0.00522591	103	60
BTD	0.328509	0.000704424	0.00358	103	103
BTF3L1	-0.11109	0.263933	0.404092	103	22
BTF3L4	-0.396316	3.4115e-05	0.000345334	103	103
BTF3	-0.166525	0.0927285	0.180472	103	103
BTG1	-0.130327	0.189476	0.314766	103	103
BTG2	-0.282103	0.00388964	0.0141663	103	103
BTG3	-0.280135	0.00415719	0.0149204	103	103
BTG4	-0.134494	0.175586	0.296689	103	46
BTK	-0.0268786	0.787539	0.861464	103	103
BTLA	-0.069908	0.482873	0.623444	103	100
BTN1A1	0.0894027	0.369151	0.516743	103	77
BTN2A1	-0.226299	0.0215297	0.0563267	103	103
BTN2A2	-0.0851847	0.392255	0.539696	103	103
BTN2A3	-0.19964	0.0431976	0.0983663	103	103
BTN3A1	-0.0947901	0.340884	0.488331	103	103
BTN3A2	0.143148	0.14916	0.261494	103	103
BTN3A3	0.014263	0.886295	0.925463	103	103
BTNL2	-0.359532	0.000191597	0.00128441	103	18
BTNL3	-0.0614384	0.537561	0.67052	103	35
BTNL8	-0.0666341	0.503653	0.641939	103	70
BTNL9	-0.0743966	0.455146	0.598359	103	101
BTRC	-0.061266	0.538705	0.671688	103	103
BUB1B	-0.330602	0.000647893	0.00334996	103	103
BUB1	-0.285981	0.00340722	0.0127399	103	103
BUB3	-0.36389	0.000157836	0.00110423	103	103
BUD13	-0.215517	0.0287921	0.0711116	103	103
BUD31	0.0713144	0.474089	0.615882	103	103
BVES	0.0730834	0.463165	0.606155	103	103
BYSL	0.325659	0.000788688	0.00391546	103	103
BZRAP1	-0.126994	0.201144	0.329627	103	103
BZW1	-0.453963	1.46346e-06	3.71113e-05	103	103
BZW2	-0.143763	0.147402	0.258958	103	103
C10orf105	-0.202243	0.0404904	0.0933001	103	99
C10orf107	-0.00985714	0.921281	0.950047	103	66
C10orf108	-0.0449888	0.651815	0.761332	103	101
C10orf10	-0.0470776	0.636772	0.749664	103	103
C10orf110	0.231583	0.0185868	0.0502111	103	103
C10orf111	-0.337958	0.00048058	0.00262496	103	99
C10orf113	-0.00512036	0.959061	0.974038	103	3
C10orf114	0.00262502	0.979005	0.987457	103	103
C10orf116	0.0312143	0.75428	0.838077	103	103
C10orf118	-0.553503	1.32923e-09	4.37074e-07	103	103
C10orf119	-0.507953	4.32905e-08	4.02867e-06	103	103
C10orf11	0.232651	0.0180358	0.0489313	103	103
C10orf120	-0.0155765	0.875903	0.91924	103	3
C10orf125	0.241696	0.0139095	0.0397767	103	103
C10orf128	-0.23321	0.0177532	0.0483375	103	97
C10orf129	-0.132365	0.182587	0.30595	103	15
C10orf12	-0.151338	0.127016	0.230555	103	103
C10orf131	-0.278185	0.00443837	0.015766	103	50
C10orf137	-0.495012	1.0646e-07	6.8415e-06	103	103
C10orf140	-0.267385	0.00632487	0.0210498	103	103
C10orf18	-0.438649	3.57633e-06	6.87024e-05	103	103
C10orf25	-0.105907	0.287004	0.430566	103	103
C10orf26	-0.218151	0.0268493	0.0672306	103	103
C10orf27	-0.292342	0.0027311	0.0106318	103	16
C10orf28	-0.0891073	0.370741	0.518308	103	103
C10orf2	-0.0419628	0.673855	0.778958	103	103
C10orf32	-0.494483	1.10364e-07	7.00117e-06	103	103
C10orf35	-0.067167	0.500239	0.639114	103	103
C10orf41	0.0248769	0.803028	0.872505	103	103
C10orf46	-0.430514	5.64999e-06	9.3514e-05	103	103
C10orf47	-0.0894256	0.369028	0.516709	103	103
C10orf4	-0.354992	0.000233781	0.00150013	103	103
C10orf50	-0.0337689	0.734887	0.823302	103	39
C10orf53	-0.0565097	0.570738	0.697667	103	5
C10orf54	0.0459943	0.644556	0.756031	103	103
C10orf55	-0.139615	0.159561	0.275752	103	102
C10orf57	-0.0455593	0.647692	0.758492	103	103
C10orf58	-0.0565022	0.570789	0.697671	103	103
C10orf62	0.0930438	0.349893	0.497015	103	61
C10orf67	0.0566182	0.569998	0.697203	103	98
C10orf68	-0.333518	0.000576047	0.00304851	103	79
C10orf71	-0.620434	2.75364e-12	4.93878e-09	103	8
C10orf72	-0.22813	0.0204676	0.0541947	103	103
C10orf75	0.230419	0.0192033	0.0514899	103	103
C10orf76	-0.0219312	0.825959	0.887569	103	103
C10orf78	-0.322049	0.000908598	0.00437	103	103
C10orf79	-0.164941	0.0959211	0.185223	103	97
C10orf81	-0.132191	0.183165	0.30665	103	99
C10orf82	-0.301489	0.00196956	0.00814111	103	78
C10orf84	-0.455365	1.34555e-06	3.53375e-05	103	103
C10orf88	-0.33263	0.000597112	0.00313726	103	103
C10orf90	0.259898	0.00802031	0.0254434	103	102
C10orf91	0.0419495	0.673952	0.779025	103	81
C10orf93	-0.102319	0.303739	0.448874	103	68
C10orf95	-0.278999	0.00431903	0.0154031	103	99
C10orf99	-0.0342315	0.731394	0.820954	103	71
C11orf10	0.364129	0.000156156	0.00109714	103	103
C11orf16	-0.161319	0.103543	0.196856	103	42
C11orf17	0.0458611	0.645515	0.756861	103	103
C11orf1	-0.0911277	0.359948	0.507451	103	103
C11orf20	0.00740236	0.940843	0.963204	103	93
C11orf21	-0.152124	0.125032	0.227729	103	100
C11orf24	0.465565	7.22045e-07	2.38837e-05	103	103
C11orf2	0.208348	0.0346923	0.0824732	103	103
C11orf30	-0.30508	0.0017274	0.00731957	103	103
C11orf31	0.176521	0.0744777	0.152046	103	103
C11orf34	-0.0898923	0.366524	0.514161	103	31
C11orf35	0.184037	0.0627569	0.132605	103	103
C11orf36	0.0708643	0.476891	0.618348	103	8
C11orf41	0.0700081	0.482245	0.622944	103	103
C11orf42	-0.363715	0.00015908	0.00111097	103	59
C11orf45	-0.300672	0.00202881	0.0083371	103	103
C11orf46	-0.362717	0.000166333	0.00115164	103	103
C11orf48	0.246115	0.0122111	0.0357766	103	103
C11orf49	0.195389	0.0479416	0.106694	103	103
C11orf51	0.0517214	0.603861	0.723878	103	103
C11orf52	-0.0960544	0.334453	0.481602	103	101
C11orf53	-0.219087	0.0261861	0.065854	103	21
C11orf54	-0.422891	8.58166e-06	0.000125042	103	103
C11orf57	-0.478163	3.25383e-07	1.42294e-05	103	103
C11orf58	-0.415203	1.29488e-05	0.000169858	103	103
C11orf59	0.275976	0.00477727	0.0166934	103	103
C11orf61	-0.336255	0.000515334	0.00277864	103	103
C11orf63	-0.109096	0.272653	0.414038	103	103
C11orf64	-0.0571256	0.56654	0.694413	103	3
C11orf65	-0.359599	0.000191034	0.00128194	103	97
C11orf66	-0.160159	0.106084	0.200492	103	103
C11orf67	0.247901	0.0115779	0.0343076	103	103
C11orf68	0.368147	0.000130258	0.00095463	103	103
C11orf70	-0.282081	0.00389266	0.0141747	103	84
C11orf71	0.0476213	0.632881	0.746375	103	103
C11orf73	0.0536478	0.590433	0.713241	103	103
C11orf74	-0.0755395	0.448229	0.592146	103	103
C11orf75	-0.0800569	0.421475	0.567674	103	103
C11orf80	0.0291514	0.770053	0.848926	103	103
C11orf82	-0.436567	4.02501e-06	7.47031e-05	103	103
C11orf83	0.328468	0.000705577	0.00358402	103	103
C11orf84	0.251186	0.0104878	0.0316477	103	103
C11orf85	-0.0302261	0.761823	0.842999	103	41
C11orf86	-0.0171451	0.863522	0.911721	103	18
C11orf87	-0.187347	0.0580964	0.124491	103	71
C11orf88	-0.0928754	0.35077	0.497887	103	58
C11orf90	-0.221767	0.0243642	0.0621679	103	24
C11orf92	-0.166936	0.0919148	0.179224	103	93
C11orf93	-0.138754	0.162176	0.2791	103	96
C11orf94	-0.130984	0.187233	0.311969	103	13
C11orf95	-0.161461	0.103237	0.196352	103	103
C11orf9	0.11127	0.263157	0.403342	103	103
C12orf10	0.356661	0.000217365	0.00141812	103	103
C12orf11	-0.321783	0.000918077	0.00440378	103	103
C12orf12	3.28528e-05	0.999737	0.999956	103	5
C12orf23	-0.332439	0.000601734	0.00315903	103	103
C12orf24	-0.39306	4.00815e-05	0.000388621	103	103
C12orf26	-0.475207	3.93426e-07	1.61468e-05	103	103
C12orf27	0.0174562	0.86107	0.909911	103	18
C12orf29	-0.531499	7.62709e-09	1.22337e-06	103	103
C12orf32	-0.0459756	0.64469	0.756144	103	103
C12orf34	0.120554	0.225135	0.359418	103	103
C12orf35	-0.373202	0.000103341	0.000796412	103	103
C12orf36	-0.0227543	0.819536	0.883433	103	29
C12orf39	-0.00454815	0.963633	0.977368	103	43
C12orf40	0.0875762	0.379051	0.526852	103	13
C12orf41	-0.37364	0.00010127	0.000784437	103	103
C12orf42	0.0312076	0.754331	0.838077	103	78
C12orf43	0.152634	0.123756	0.225897	103	103
C12orf44	0.260426	0.00788878	0.0251069	103	103
C12orf45	0.0158875	0.873446	0.917997	103	103
C12orf47	-0.128437	0.196029	0.323259	103	103
C12orf48	-0.458036	1.1454e-06	3.16261e-05	103	103
C12orf49	0.0576034	0.563294	0.691915	103	103
C12orf4	-0.4252	7.56934e-06	0.000115395	103	103
C12orf50	-0.165843	0.0940929	0.182554	103	42
C12orf51	-0.227492	0.0208329	0.0549336	103	103
C12orf52	0.342332	0.000400948	0.00226946	103	103
C12orf53	-0.178783	0.0707784	0.145837	103	102
C12orf54	-0.387056	5.37155e-05	0.000486795	103	42
C12orf56	-0.285542	0.00345903	0.0128907	103	64
C12orf57	0.233086	0.0178154	0.0484703	103	103
C12orf59	0.0530127	0.594845	0.716553	103	98
C12orf5	-0.0141023	0.887567	0.926253	103	103
C12orf60	-0.0872169	0.381018	0.528443	103	103
C12orf61	-0.0576418	0.563033	0.691704	103	103
C12orf62	0.188885	0.056028	0.120925	103	103
C12orf63	-0.207123	0.0357964	0.0845376	103	57
C12orf65	-0.241881	0.0138344	0.0395964	103	103
C12orf66	-0.203902	0.0388399	0.0903196	103	103
C12orf68	0.0986602	0.321445	0.467856	103	103
C12orf69	0.284708	0.00355938	0.0131899	103	99
C12orf70	-0.333429	0.00057812	0.00305574	103	52
C12orf71	-0.219138	0.0261505	0.0657982	103	53
C12orf72	-0.136563	0.168977	0.288037	103	103
C12orf73	-0.207165	0.0357581	0.0844876	103	103
C12orf74	-0.163396	0.0991168	0.19	103	19
C12orf75	-0.288481	0.0031254	0.0118899	103	103
C12orf76	-0.0940357	0.344757	0.491976	103	103
C12orf77	-0.034115	0.732273	0.821507	103	16
C13orf15	-0.26328	0.00721033	0.0233392	103	103
C13orf16	-0.121522	0.221407	0.354701	103	78
C13orf18	-0.0378441	0.704299	0.80196	103	103
C13orf1	-0.0999833	0.314966	0.461045	103	103
C13orf23	-0.116384	0.241703	0.378668	103	103
C13orf26	-0.0774778	0.436635	0.581738	103	3
C13orf27	-0.259039	0.00823864	0.0260283	103	103
C13orf29	-0.168664	0.0885512	0.173868	103	103
C13orf30	-0.367305	0.000135334	0.000984881	103	53
C13orf31	-0.397743	3.17713e-05	0.000326636	103	103
C13orf33	-0.141428	0.15416	0.268226	103	102
C13orf34	-0.35139	0.000273196	0.00169015	103	103
C13orf35	-0.0546983	0.583168	0.707497	103	39
C13orf36	-0.103541	0.297966	0.442664	103	20
C13orf37	-0.343037	0.000389314	0.00222116	103	103
C13orf38	-0.150313	0.129642	0.234115	103	97
C13orf39	-0.00956155	0.923634	0.951338	103	26
C14orf101	-0.24588	0.0122965	0.0359352	103	103
C14orf102	-0.0322118	0.746689	0.832348	103	103
C14orf104	-0.487923	1.71599e-07	9.17475e-06	103	103
C14orf105	-0.0365378	0.714056	0.808424	103	10
C14orf106	-0.488516	1.6495e-07	8.95421e-06	103	103
C14orf109	0.0592662	0.552065	0.682908	103	103
C14orf115	-0.0207201	0.83543	0.893001	103	36
C14orf118	-0.323727	0.000850931	0.00415237	103	103
C14orf119	0.2103	0.0329925	0.0792439	103	103
C14orf126	-0.284924	0.00353309	0.0131073	103	103
C14orf128	0.237342	0.01578	0.0440906	103	103
C14orf129	-0.470944	5.15774e-07	1.93454e-05	103	103
C14orf132	-0.202478	0.0402526	0.0929148	103	103
C14orf135	-0.278466	0.00439678	0.0156408	103	103
C14orf138	-0.410077	1.69408e-05	0.000207593	103	103
C14orf139	-0.0105731	0.915584	0.945732	103	103
C14orf142	-0.299516	0.00211531	0.00861715	103	103
C14orf143	0.0663461	0.505503	0.643427	103	103
C14orf145	-0.32179	0.000917811	0.00440357	103	103
C14orf147	-0.375394	9.33589e-05	0.000738001	103	103
C14orf148	-0.310935	0.00138979	0.00613403	103	97
C14orf149	-0.128367	0.196274	0.323595	103	103
C14orf153	0.0413456	0.678385	0.782224	103	103
C14orf156	0.182513	0.0650039	0.136403	103	103
C14orf159	-0.236298	0.0162598	0.0450421	103	103
C14orf162	-0.000340387	0.997277	0.998811	103	68
C14orf166B	-0.199176	0.0436954	0.0992706	103	26
C14orf166	0.0306174	0.758834	0.840975	103	103
C14orf167	-0.0819775	0.410386	0.55715	103	103
C14orf169	0.276122	0.00475413	0.0166331	103	103
C14orf174	-0.151915	0.125558	0.228476	103	102
C14orf176	0.166535	0.0927089	0.180451	103	103
C14orf177	-0.127686	0.198677	0.326561	103	3
C14orf178	0.238323	0.0153406	0.0430949	103	76
C14orf179	0.156732	0.11387	0.211681	103	103
C14orf180	-0.300345	0.00205293	0.00840735	103	17
C14orf181	-0.0885373	0.373822	0.521543	103	102
C14orf182	0.0766168	0.441764	0.586315	103	100
C14orf183	-0.102933	0.300828	0.445808	103	15
C14orf184	-0.0352221	0.723929	0.815718	103	27
C14orf19	-0.00250819	0.97994	0.987901	103	101
C14orf1	0.338017	0.000479408	0.00262074	103	103
C14orf21	0.112798	0.256616	0.395851	103	103
C14orf23	-0.0438593	0.660007	0.767945	103	14
C14orf28	-0.063354	0.52493	0.660228	103	103
C14orf2	0.172252	0.0818825	0.16379	103	103
C14orf33	-0.138871	0.16182	0.278703	103	103
C14orf34	0.0595729	0.550006	0.681364	103	102
C14orf37	-0.0768291	0.440497	0.585183	103	103
C14orf39	-0.0477827	0.631727	0.745415	103	64
C14orf43	0.03894	0.69615	0.79601	103	103
C14orf45	-0.354823	0.000235512	0.0015076	103	103
C14orf48	-0.0834989	0.401725	0.549167	103	9
C14orf49	-0.0377912	0.704693	0.802121	103	103
C14orf4	-0.0609157	0.541034	0.673698	103	103
C14orf50	0.00793832	0.936569	0.96004	103	101
C14orf53	-0.0139097	0.889093	0.927453	103	3
C14orf64	-0.132034	0.183691	0.30733	103	94
C14orf68	0.0226606	0.820267	0.883933	103	70
C14orf70	0.0567249	0.56927	0.696936	103	7
C14orf72	0.120955	0.223583	0.357229	103	86
C14orf73	0.0331376	0.739665	0.826837	103	94
C14orf79	0.101502	0.307634	0.45307	103	103
C14orf80	0.306216	0.0016566	0.00707733	103	103
C14orf86	-0.0714335	0.473349	0.615349	103	12
C14orf93	0.136442	0.169356	0.288514	103	103
C15orf17	0.0667808	0.502712	0.641071	103	103
C15orf21	-0.25116	0.010496	0.0316534	103	103
C15orf23	-0.180819	0.0675768	0.140724	103	103
C15orf24	0.0386438	0.698349	0.79746	103	103
C15orf26	0.143147	0.149164	0.261494	103	86
C15orf27	-0.250459	0.0107207	0.0322031	103	102
C15orf28	-0.252103	0.0101999	0.0309357	103	87
C15orf29	-0.536464	5.19865e-09	9.58544e-07	103	103
C15orf2	-0.0670778	0.50081	0.639555	103	13
C15orf32	-0.0430043	0.666236	0.772415	103	23
C15orf33	-0.295034	0.00248329	0.00982805	103	101
C15orf34	0.200753	0.0420212	0.0961872	103	103
C15orf37	0.201565	0.0411807	0.094637	103	103
C15orf38	0.169782	0.0864291	0.170683	103	103
C15orf39	0.290077	0.00295663	0.0113455	103	103
C15orf40	0.0577714	0.562155	0.691228	103	103
C15orf41	-0.267524	0.00629661	0.0209699	103	103
C15orf42	-0.0851057	0.392695	0.53997	103	103
C15orf44	-0.274911	0.00494869	0.0171851	103	103
C15orf48	-0.0718261	0.470915	0.613449	103	102
C15orf50	0.15188	0.125644	0.2286	103	23
C15orf51	-0.0419438	0.673994	0.779028	103	100
C15orf52	0.0617544	0.535467	0.668961	103	103
C15orf53	-0.183539	0.0634847	0.133931	103	46
C15orf54	-0.181675	0.0662668	0.138449	103	81
C15orf55	-0.159473	0.107609	0.202771	103	34
C15orf56	0.0372226	0.708935	0.805029	103	89
C15orf57	0.215749	0.0286162	0.0707214	103	103
C15orf58	0.301167	0.00199269	0.00821604	103	103
C15orf59	0.125543	0.20638	0.336308	103	103
C15orf5	-0.114482	0.249536	0.387523	103	38
C15orf60	-0.20299	0.0397394	0.0920102	103	15
C15orf61	-0.0797576	0.423219	0.569501	103	103
C15orf62	-0.158908	0.108876	0.204476	103	103
C15orf63	0.238629	0.0152059	0.0427529	103	103
C16orf11	-0.0336545	0.735753	0.823771	103	23
C16orf13	0.435974	4.16218e-06	7.6291e-05	103	103
C16orf3	-0.276144	0.00475057	0.0166295	103	92
C16orf42	0.481326	2.65017e-07	1.23606e-05	103	103
C16orf45	-0.162571	0.100856	0.192665	103	103
C16orf46	-0.233662	0.0175273	0.0478544	103	103
C16orf48	0.226758	0.0212596	0.0557901	103	103
C16orf52	-0.307494	0.00158006	0.00681528	103	103
C16orf53	0.286087	0.00339488	0.0127015	103	103
C16orf54	0.0316675	0.750828	0.835525	103	103
C16orf55	0.120163	0.226655	0.361201	103	103
C16orf57	0.277658	0.00451717	0.0159851	103	103
C16orf58	0.353528	0.000249125	0.00156628	103	103
C16orf59	0.254833	0.00938376	0.0288953	103	103
C16orf5	0.388656	4.9711e-05	0.000458341	103	103
C16orf61	0.134612	0.175206	0.29625	103	103
C16orf62	0.249803	0.0109351	0.0327222	103	103
C16orf63	-0.313209	0.00127569	0.00572003	103	103
C16orf68	0.193369	0.0503429	0.111061	103	103
C16orf70	-0.0228703	0.818632	0.882846	103	103
C16orf71	0.099395	0.317836	0.464041	103	103
C16orf72	-0.362707	0.000166412	0.00115164	103	103
C16orf73	-0.197598	0.0454248	0.102328	103	62
C16orf74	0.0969929	0.32973	0.47668	103	103
C16orf75	0.0134414	0.892804	0.930111	103	103
C16orf79	-0.121218	0.222571	0.356102	103	103
C16orf7	0.199069	0.0438108	0.0994834	103	103
C16orf80	0.0202182	0.839362	0.89565	103	103
C16orf81	0.0238332	0.811134	0.877783	103	71
C16orf82	-0.0391361	0.694696	0.794853	103	14
C16orf86	0.198073	0.0448986	0.101385	103	103
C16orf87	-0.386347	5.55835e-05	0.000498932	103	103
C16orf88	0.0797057	0.423522	0.56972	103	103
C16orf89	0.105188	0.290305	0.434061	103	100
C16orf90	0.0463707	0.641847	0.753975	103	14
C16orf91	-0.110019	0.268592	0.409467	103	103
C16orf92	0.0178814	0.857721	0.907831	103	8
C16orf93	-0.0394956	0.692031	0.792816	103	103
C17orf100	-0.163506	0.0988852	0.189711	103	103
C17orf101	0.395335	3.58195e-05	0.000357995	103	103
C17orf102	-0.070321	0.480285	0.621143	103	5
C17orf103	0.0722215	0.46847	0.611152	103	103
C17orf104	-0.277311	0.00456969	0.0161367	103	103
C17orf105	-0.00512167	0.95905	0.974038	103	34
C17orf106	0.250774	0.0106194	0.031952	103	103
C17orf107	-0.0962592	0.333419	0.480565	103	103
C17orf108	0.0365086	0.714274	0.808579	103	103
C17orf28	-0.0606697	0.542673	0.675141	103	103
C17orf37	0.407188	1.96727e-05	0.000231854	103	103
C17orf39	-0.340395	0.000434576	0.00242539	103	103
C17orf42	-0.375226	9.40898e-05	0.000741629	103	103
C17orf44	-0.129481	0.192388	0.318532	103	103
C17orf46	-0.209057	0.034067	0.0813295	103	75
C17orf47	-0.190539	0.053873	0.11724	103	87
C17orf48	-0.11227	0.258863	0.398433	103	103
C17orf49	0.235774	0.0165051	0.0455681	103	103
C17orf50	0.0169896	0.864748	0.912367	103	32
C17orf51	0.0211055	0.832414	0.891089	103	103
C17orf53	0.172324	0.0817537	0.163582	103	103
C17orf54	0.0175035	0.860697	0.909761	103	13
C17orf55	0.170838	0.0844622	0.167784	103	103
C17orf56	0.122029	0.219469	0.352426	103	103
C17orf57	-0.242918	0.0134206	0.0385914	103	100
C17orf58	-0.165141	0.095512	0.184686	103	103
C17orf59	0.294882	0.0024967	0.00986926	103	103
C17orf60	-0.0560035	0.574199	0.700233	103	102
C17orf61	0.195883	0.0473684	0.105704	103	103
C17orf62	0.381116	7.13665e-05	0.000601962	103	103
C17orf63	0.436989	3.93004e-06	7.37323e-05	103	103
C17orf64	0.0193125	0.846469	0.900414	103	53
C17orf65	-0.0121568	0.902997	0.937249	103	103
C17orf66	0.0576832	0.562752	0.691571	103	42
C17orf67	0.0538962	0.588712	0.712165	103	103
C17orf68	-0.00134506	0.989241	0.993326	103	103
C17orf69	-0.108308	0.276152	0.418	103	103
C17orf70	0.198066	0.0449058	0.10139	103	103
C17orf71	-0.129634	0.191859	0.317901	103	103
C17orf72	0.11808	0.234867	0.370933	103	103
C17orf74	-0.154049	0.120272	0.220709	103	22
C17orf75	-0.234074	0.0173239	0.0473976	103	103
C17orf76	-0.0670524	0.500972	0.639679	103	103
C17orf77	-0.044728	0.653703	0.762949	103	32
C17orf78	-0.183955	0.0628767	0.132829	103	32
C17orf79	0.304066	0.00179285	0.00754827	103	103
C17orf80	-0.380464	7.36034e-05	0.000616612	103	103
C17orf81	0.256123	0.00901851	0.0280081	103	103
C17orf82	0.193499	0.0501853	0.110849	103	102
[truncated: 17,730 more rows]

## Sheet: p<0.05
Query	Statistic	P-value	FDR (BH)	Event_SD	Event_TD
A1BG	0.335007	0.000542248	0.00289449	103	103
A2BP1	-0.532741	6.93336e-09	1.14948e-06	103	36
A4GNT	-0.239371	0.0148827	0.0420183	103	67
AAAS	0.375984	9.08272e-05	0.00072197	103	103
AACSL	-0.401846	2.58455e-05	0.000279454	103	60
AADAT	-0.41091	1.62215e-05	0.000201086	103	102
AAGAB	-0.378824	7.95204e-05	0.000655055	103	103
AAK1	-0.282269	0.00386788	0.0141175	103	103
AAMP	0.315962	0.00114901	0.00525104	103	103
AARS2	0.342829	0.00039271	0.00223408	103	103
AARSD1	0.326579	0.000760533	0.00380388	103	103
AARS	0.3573	0.00021137	0.00138773	103	103
AASDHPPT	-0.395049	3.63296e-05	0.000360718	103	103
AASDH	-0.383301	6.4326e-05	0.000555156	103	103
AASS	-0.317541	0.00108162	0.00502097	103	103
AATF	0.386861	5.42239e-05	0.000490276	103	103
AATK	0.377057	8.63894e-05	0.000695948	103	103
ABAT	-0.245871	0.0122999	0.0359352	103	103
ABCA10	-0.287386	0.00324615	0.0122688	103	102
ABCA11P	-0.255967	0.009062	0.0281088	103	103
ABCA12	-0.197106	0.0459759	0.103298	103	99
ABCA1	-0.377648	8.40355e-05	0.000681437	103	103
ABCA2	0.318211	0.00105417	0.00491673	103	103
ABCA4	-0.198659	0.0442553	0.100266	103	96
ABCA5	-0.227472	0.0208444	0.0549565	103	103
ABCA6	-0.219404	0.0259647	0.0653973	103	102
ABCA8	-0.230548	0.0191344	0.0513458	103	93
ABCB10	-0.42248	8.77451e-06	0.00012717	103	103
ABCB11	-0.295185	0.00247005	0.00979332	103	48
ABCB1	-0.209002	0.0341153	0.0814245	103	102
ABCB5	0.256286	0.00897323	0.0279187	103	103
ABCB6	0.368701	0.00012702	0.000936814	103	103
ABCB7	-0.415308	1.28771e-05	0.000169368	103	103
ABCB8	0.370361	0.000117755	0.000883506	103	103
ABCC10	0.28531	0.00348673	0.0129719	103	103
ABCC12	-0.506918	4.65849e-08	4.13997e-06	103	31
ABCC2	0.213053	0.0307157	0.0748158	103	103
ABCC4	-0.414994	1.30921e-05	0.000170853	103	103
ABCC9	-0.250094	0.0108398	0.0324865	103	103
ABCD1	0.39392	3.8416e-05	0.000377257	103	103
ABCD3	-0.462941	8.49073e-07	2.62973e-05	103	103
ABCE1	-0.435774	4.20935e-06	7.66859e-05	103	103
ABCF1	0.267122	0.00637852	0.0211998	103	103
ABCF2	0.221297	0.0246759	0.0628169	103	103
ABCF3	0.434747	4.46008e-06	7.91093e-05	103	103
ABHD11	0.345722	0.000347792	0.00203676	103	103
ABHD12	0.4917	1.33237e-07	7.8841e-06	103	103
ABHD13	-0.3605	0.000183567	0.00124282	103	103
ABHD14A	0.512571	3.11156e-08	3.18072e-06	103	103
ABHD14B	0.40231	2.52448e-05	0.000274561	103	103
ABHD3	-0.298588	0.0021872	0.00886972	103	103
ABHD4	0.340298	0.000436329	0.00243337	103	103
ABHD5	-0.236772	0.0160404	0.0446158	103	103
ABI1	-0.470514	5.29938e-07	1.9676e-05	103	103
ABI2	-0.295581	0.00243552	0.00968369	103	103
ABI3BP	-0.339974	0.000442228	0.00245975	103	102
ABI3	0.268607	0.00608062	0.020364	103	103
ABL1	0.193715	0.0499239	0.110367	103	103
ABLIM1	-0.201515	0.0412323	0.0947228	103	103
ABTB1	0.229783	0.0195479	0.0522505	103	103
ACAA1	0.261021	0.00774297	0.0247415	103	103
ACACA	-0.206098	0.0367423	0.0863889	103	103
ACAD11	-0.33011	0.000660801	0.00340124	103	103
ACADM	-0.349221	0.000299798	0.00182271	103	103
ACADSB	-0.254517	0.00947516	0.0291222	103	103
ACADS	0.333086	0.000586212	0.00309396	103	103
ACAP2	-0.432732	4.99353e-06	8.54444e-05	103	103
ACAT2	-0.228987	0.0199865	0.0531921	103	103
ACBD3	-0.273236	0.00522945	0.0179617	103	103
ACBD5	-0.418302	1.09833e-05	0.000149855	103	103
ACBD6	0.215412	0.0288715	0.071263	103	103
ACBD7	-0.234713	0.0170123	0.0467275	103	101
ACCN1	-0.238791	0.0151349	0.0426236	103	71
ACCSL	0.267834	0.00623417	0.0207901	103	95
ACD	0.36406	0.000156643	0.00109862	103	103
ACE2	-0.222706	0.0237525	0.0608985	103	90
ACER2	-0.322988	0.000875919	0.00425326	103	103
ACER3	-0.254992	0.00933813	0.0288124	103	103
ACO2	0.419751	1.01637e-05	0.000141333	103	103
ACOT1	0.329542	0.00067598	0.00346116	103	103
ACOT2	0.260429	0.00788811	0.0251069	103	103
ACOT7	0.42485	7.71516e-06	0.000116727	103	103
ACOT8	0.465981	7.03661e-07	2.34107e-05	103	103
ACOX1	-0.359626	0.000190801	0.00128081	103	103
ACP2	0.265046	0.00681686	0.0223628	103	103
ACP5	0.244288	0.01289	0.0373323	103	103
ACPL2	-0.287099	0.00327851	0.0123556	103	103
ACPP	-0.306499	0.00163937	0.00701891	103	102
ACPT	-0.343565	0.000380797	0.00218711	103	23
ACRV1	-0.268948	0.00601387	0.0201885	103	99
ACSBG2	-0.422119	8.94734e-06	0.000128863	103	64
ACSF3	0.27762	0.00452285	0.0159941	103	103
ACSL4	-0.473845	4.2914e-07	1.7001e-05	103	103
ACSM1	-0.208997	0.0341191	0.0814245	103	54
ACSM3	-0.37252	0.000106641	0.00081737	103	97
ACSS2	0.386868	5.42047e-05	0.000490276	103	103
ACTA2	0.261828	0.00754886	0.024256	103	103
ACTB	0.402623	2.48473e-05	0.000272037	103	103
ACTG1	0.300289	0.00205709	0.00841824	103	103
ACTL6A	-0.297202	0.00229866	0.00925327	103	103
ACTR10	-0.227529	0.0208114	0.0548913	103	103
ACTR1A	0.298822	0.00216889	0.00880272	103	103
ACTR2	-0.389334	4.80997e-05	0.000447833	103	103
ACTR3B	-0.218054	0.0269183	0.0673776	103	103
ACTR3	-0.331528	0.000624228	0.00325116	103	103
ACTR5	0.318846	0.00102871	0.00482211	103	103
ACTR6	-0.427563	6.65029e-06	0.000104963	103	103
ACTR8	-0.209182	0.0339578	0.0811274	103	103
ACVR1B	-0.251124	0.0105076	0.0316833	103	103
ACVR1C	-0.322878	0.000879672	0.00427043	103	102
ACVR1	-0.355695	0.000226733	0.00146615	103	103
ACVR2A	-0.504832	5.39683e-08	4.5894e-06	103	103
ACVR2B	-0.232723	0.0179993	0.048859	103	103
ACY1	0.485718	1.98628e-07	1.03125e-05	103	103
ADAL	-0.247077	0.0118665	0.0349685	103	103
ADAM10	-0.242869	0.0134399	0.0386412	103	103
ADAM15	0.290254	0.00293834	0.0112871	103	103
ADAM17	-0.456632	1.24675e-06	3.34506e-05	103	103
ADAM18	-0.254917	0.00935968	0.0288482	103	6
ADAM20	-0.328808	0.000696096	0.00354682	103	77
ADAM21P1	-0.2382	0.0153954	0.043224	103	59
ADAM22	-0.334563	0.000552134	0.0029401	103	94
ADAM28	-0.227962	0.0205631	0.0543734	103	102
ADAM32	-0.252946	0.00994144	0.030263	103	83
ADAM33	-0.224728	0.0224785	0.0583754	103	103
ADAM9	-0.345712	0.000347932	0.0020369	103	103
ADAMTS12	-0.203174	0.0395567	0.0917056	103	102
ADAMTS18	-0.414301	1.35798e-05	0.000175683	103	77
ADAMTS19	-0.381292	7.07735e-05	0.000598239	103	20
ADAMTS3	-0.372802	0.000105264	0.000808704	103	102
ADAMTS5	-0.303031	0.00186202	0.00776137	103	103
ADAMTS6	-0.352028	0.000265794	0.00165056	103	102
ADAMTSL3	-0.231538	0.01861	0.0502362	103	100
ADAT1	-0.269039	0.00599631	0.0201398	103	103
ADAT2	-0.345447	0.000351842	0.00205331	103	103
ADAT3	0.195546	0.0477582	0.106407	103	103
ADA	0.387044	5.37458e-05	0.000486846	103	103
ADCK1	0.460889	9.62885e-07	2.86527e-05	103	103
ADCK4	0.340617	0.000430594	0.00240657	103	103
ADCY7	-0.214966	0.0292126	0.0719431	103	103
ADCY9	0.266145	0.00658166	0.0217176	103	103
ADD1	0.218677	0.0264747	0.0664359	103	103
ADD3	-0.210167	0.0331064	0.0794692	103	103
ADH1A	-0.205321	0.0374736	0.0877736	103	26
ADH5	-0.400371	2.78452e-05	0.000295991	103	103
ADH6	-0.215228	0.0290124	0.0715112	103	54
ADH7	-0.220384	0.0252906	0.0640512	103	55
ADIPOR1	0.303507	0.00182993	0.00765614	103	103
ADK	-0.410488	1.65824e-05	0.000204381	103	103
ADNP2	-0.434158	4.61033e-06	8.02799e-05	103	103
ADNP	-0.285646	0.00344674	0.0128595	103	103
ADORA2B	-0.281133	0.00401958	0.0145482	103	103
ADO	-0.257212	0.00871994	0.0272854	103	103
ADPGK	-0.23614	0.0163335	0.0451862	103	103
ADPRHL2	0.240435	0.0144303	0.0409752	103	103
ADRM1	0.32916	0.000686384	0.0035073	103	103
ADSL	0.226361	0.0214933	0.0562689	103	103
ADSS	-0.224289	0.0227499	0.0589252	103	103
AEBP1	0.236268	0.0162737	0.0450741	103	103
AEBP2	-0.472805	4.58457e-07	1.7853e-05	103	103
AEN	0.36504	0.0001499	0.00106649	103	103
AES	0.271993	0.00544695	0.0185986	103	103
AFF1	-0.194462	0.0490308	0.10871	103	103
AFF2	-0.306276	0.00165291	0.00706614	103	102
AFF4	-0.409267	1.76688e-05	0.00021412	103	103
AFTPH	-0.481535	2.61429e-07	1.22756e-05	103	103
AG2	0.450023	1.84936e-06	4.36159e-05	103	103
AGAP4	-0.2815	0.00396992	0.0144081	103	103
AGAP5	-0.360707	0.000181889	0.00123485	103	103
AGAP6	-0.292274	0.00273758	0.0106507	103	103
AGAP8	-0.388592	4.98649e-05	0.000459497	103	102
AGBL2	-0.224027	0.0229137	0.0592405	103	100
AGBL3	-0.198255	0.0446984	0.101061	103	101
AGFG1	-0.310396	0.00141812	0.00623677	103	103
AGFG2	0.336568	0.000508778	0.00274704	103	103
AGGF1	-0.377746	8.36486e-05	0.000679969	103	103
AGL	-0.475268	3.91896e-07	1.61468e-05	103	103
AGPAT1	0.572614	2.62074e-10	1.5668e-07	103	103
AGPAT2	0.431139	5.45742e-06	9.11679e-05	103	103
AGPAT3	0.376867	8.71627e-05	0.000700176	103	103
AGPAT4	-0.321916	0.000913328	0.00438954	103	103
AGPAT5	-0.284778	0.00355082	0.0131616	103	103
AGPAT6	0.362231	0.000169982	0.0011706	103	103
AGPHD1	0.25425	0.00955314	0.0293253	103	103
AGPS	-0.263477	0.00716555	0.0232209	103	103
AGTPBP1	-0.394221	3.78506e-05	0.000373378	103	103
AGTRAP	0.280586	0.00409454	0.0147394	103	103
AHCTF1	-0.352763	0.000257501	0.00160919	103	103
AHCY	0.258708	0.00832404	0.0262424	103	103
AHI1	-0.433141	4.8806e-06	8.40221e-05	103	103
AHR	-0.348624	0.000307528	0.00185712	103	103
AHSA1	0.307708	0.00156759	0.00676889	103	103
AHSA2	-0.32998	0.00066425	0.00341632	103	103
AIM1	-0.32746	0.00073443	0.00370267	103	103
AIMP1	-0.450915	1.75441e-06	4.19041e-05	103	103
AIMP2	0.214137	0.0298564	0.0731996	103	103
AIPL1	-0.511166	3.44218e-08	3.37028e-06	103	21
AIP	0.389566	4.75605e-05	0.000443861	103	103
AK1	0.454433	1.42289e-06	3.63742e-05	103	103
AK3	-0.3513	0.000274256	0.00169511	103	103
AKAP10	-0.499767	7.68201e-08	5.67634e-06	103	103
AKAP11	-0.401271	2.66087e-05	0.000285436	103	103
AKAP1	-0.405631	2.13113e-05	0.00024459	103	103
AKAP5	-0.323892	0.000845443	0.00413177	103	102
AKAP8L	0.298898	0.00216291	0.00878027	103	103
AKAP9	-0.369294	0.000123635	0.000916644	103	103
AKD1	-0.343405	0.000383368	0.0021966	103	103
AKIRIN1	-0.31894	0.00102497	0.00480779	103	103
AKNAD1	-0.212033	0.0315431	0.076422	103	92
AKR7A2	0.350799	0.000280212	0.00172652	103	103
AKR7L	-0.243165	0.0133233	0.0383507	103	103
AKT1S1	0.355485	0.000228824	0.0014758	103	103
AKT1	0.402641	2.48241e-05	0.000271935	103	103
AKT2	0.197335	0.0457188	0.102873	103	103
AKTIP	-0.408693	1.82017e-05	0.000218965	103	103
ALCAM	-0.416772	1.19155e-05	0.000159485	103	103
ALDH16A1	0.264693	0.00689395	0.0225594	103	103
ALDH3A2	-0.384477	6.08093e-05	0.00053439	103	103
ALDH3B1	0.354375	0.000240138	0.00152395	103	103
ALDH7A1	-0.216278	0.028219	0.0700403	103	103
ALDOA	0.438817	3.54227e-06	6.82476e-05	103	103
ALG10B	-0.412862	1.46471e-05	0.000187037	103	103
ALG10	-0.249138	0.0111563	0.0332583	103	103
ALG11	-0.215019	0.0291719	0.0718517	103	103
ALG12	0.458989	1.08104e-06	3.04249e-05	103	103
ALG13	-0.299477	0.00211834	0.00862773	103	103
ALG1	0.377959	8.28188e-05	0.0006749	103	103
ALG3	0.472904	4.556e-07	1.78344e-05	103	103
ALG8	0.276134	0.00475224	0.0166324	103	103
ALKBH4	0.354884	0.000234887	0.00150555	103	103
ALKBH5	0.262387	0.00741677	0.023892	103	103
ALKBH6	0.308233	0.00153731	0.00666289	103	103
ALKBH7	0.357624	0.00020839	0.00137227	103	103
ALKBH8	-0.445458	2.41665e-06	5.17676e-05	103	103
ALMS1	-0.361019	0.000179391	0.00122253	103	103
ALOX12P2	-0.446948	2.21554e-06	4.84595e-05	103	66
ALOX12	-0.224491	0.022625	0.0586556	103	101
ALOX15	-0.302249	0.00191592	0.00795939	103	70
ALPK2	-0.260578	0.00785146	0.0250325	103	102
ALPPL2	-0.288797	0.00309128	0.0117696	103	15
ALPP	-0.200609	0.042172	0.0964203	103	14
ALS2CR11	-0.274353	0.00504076	0.0174319	103	96
ALS2CR4	-0.542872	3.14059e-09	7.30441e-07	103	103
ALS2CR8	-0.437761	3.76161e-06	7.13584e-05	103	103
ALS2	-0.291142	0.00284852	0.0110021	103	103
ALX1	0.456476	1.25856e-06	3.36453e-05	103	103
AMBN	0.296644	0.00234497	0.00939751	103	36
AMBRA1	0.212737	0.0309702	0.0753405	103	103
AMDHD2	0.385295	5.84704e-05	0.000518455	103	103
AMIGO2	-0.441153	3.09942e-06	6.21428e-05	103	103
AMMECR1	-0.368597	0.000127624	0.000940915	103	103
AMN	-0.209862	0.0333676	0.0799891	103	88
AMOTL1	-0.29809	0.00222664	0.00900378	103	103
AMPD3	-0.226417	0.0214603	0.0561899	103	103
AMTN	-0.224895	0.0223762	0.0581787	103	24
AMY2B	-0.248012	0.0115394	0.034214	103	103
ANAPC10	-0.326919	0.000750353	0.00376111	103	103
ANAPC11	0.359211	0.000194332	0.00129833	103	103
ANAPC16	-0.297013	0.00231424	0.0092989	103	103
ANAPC1	-0.284087	0.00363568	0.0134323	103	103
ANAPC2	0.237003	0.0159345	0.0444027	103	103
ANAPC4	-0.439202	3.46538e-06	6.73582e-05	103	103
ANGEL1	0.21595	0.0284648	0.0704178	103	103
ANGEL2	-0.376706	8.78198e-05	0.000704022	103	103
ANGPT1	-0.268504	0.00610083	0.0204213	103	102
ANGPTL1	-0.248219	0.0114681	0.0340233	103	98
ANGPTL5	-0.327055	0.000746329	0.00374665	103	31
ANGPTL6	0.294934	0.0024921	0.00985697	103	103
ANG	0.274975	0.00493821	0.0171615	103	103
ANK3	-0.345805	0.000346571	0.00203195	103	99
ANKAR	-0.389582	4.75229e-05	0.00044372	103	102
ANKHD1	-0.273511	0.0051824	0.0178342	103	103
ANKIB1	-0.410665	1.64303e-05	0.000202976	103	103
ANKMY1	-0.316829	0.00111155	0.00512378	103	103
ANKMY2	-0.292381	0.00272736	0.0106214	103	103
ANKRA2	-0.384944	5.94615e-05	0.000525354	103	103
ANKRD10	-0.309965	0.00144119	0.00631428	103	103
ANKRD12	-0.451093	1.73597e-06	4.16147e-05	103	103
ANKRD13A	-0.317686	0.00107566	0.00499686	103	103
ANKRD13C	-0.37098	0.000114462	0.000864889	103	103
ANKRD13D	0.194405	0.0490992	0.108767	103	103
ANKRD17	-0.274052	0.00509099	0.017581	103	103
ANKRD20A3	-0.234741	0.0169988	0.0467088	103	97
ANKRD20B	-0.246062	0.0122305	0.0358217	103	97
ANKRD22	-0.220174	0.0254334	0.0642973	103	103
ANKRD26	-0.423711	8.20812e-06	0.000121575	103	103
ANKRD29	-0.354443	0.000239433	0.00152142	103	103
ANKRD31	-0.319549	0.00100115	0.00471737	103	67
ANKRD32	-0.390534	4.53665e-05	0.000427632	103	103
ANKRD36BP1	-0.251582	0.0103625	0.0313129	103	103
ANKRD36B	-0.448305	2.04618e-06	4.61788e-05	103	100
ANKRD36	-0.338745	0.00046525	0.00255987	103	103
ANKRD39	0.348033	0.00031536	0.00189053	103	103
ANKRD42	-0.241993	0.0137891	0.03948	103	103
ANKRD46	-0.306791	0.00162175	0.00695858	103	103
ANKRD49	-0.431823	5.25347e-06	8.82843e-05	103	103
ANKRD50	-0.256056	0.00903713	0.0280512	103	103
ANKRD53	0.35566	0.000227076	0.00146708	103	103
ANKRD54	0.487858	1.72339e-07	9.1894e-06	103	103
ANKRD56	-0.305635	0.00169248	0.00720719	103	76
ANKRD57	-0.404354	2.27509e-05	0.000256487	103	103
ANKRD58	0.256449	0.00892806	0.0278171	103	103
ANKRD5	-0.28185	0.00392322	0.0142675	103	101
ANKRD9	0.259366	0.00815485	0.0257956	103	103
ANKZF1	-0.222377	0.0239656	0.0613411	103	103
ANLN	-0.257449	0.00865607	0.0271201	103	103
ANO10	0.398974	2.98723e-05	0.000311414	103	103
ANO6	-0.385586	5.76572e-05	0.000513973	103	103
ANO9	-0.218992	0.0262526	0.0659608	103	102
ANP32E	-0.256513	0.00891049	0.0277717	103	103
ANTXR1	-0.206545	0.0363266	0.0856045	103	103
ANTXR2	-0.227718	0.0207026	0.0546776	103	103
ANUBL1	-0.364664	0.000152452	0.00107996	103	103
ANXA1	-0.247792	0.0116158	0.0343941	103	103
ANXA5	0.459736	1.03304e-06	2.97564e-05	103	103
ANXA7	-0.38372	6.30504e-05	0.000548708	103	103
ANXA8L1	-0.210766	0.0325974	0.0785052	103	16
ANXA8L2	-0.200756	0.0420189	0.0961872	103	87
AP1AR	-0.433671	4.73787e-06	8.20662e-05	103	103
AP1B1	0.392053	4.21147e-05	0.000402134	103	103
AP1G1	-0.293243	0.00264581	0.0103467	103	103
AP1M1	0.475221	3.93077e-07	1.61468e-05	103	103
AP1S1	0.200352	0.0424419	0.0969381	103	103
AP2A1	0.425129	7.59839e-06	0.000115581	103	103
AP2A2	0.280008	0.00417507	0.0149736	103	103
AP2M1	0.417544	1.14363e-05	0.000154645	103	103
AP2S1	0.319262	0.00101231	0.00476086	103	103
AP3B1	-0.320211	0.000975846	0.00462943	103	103
AP3D1	0.321845	0.000915865	0.0043953	103	103
AP3M1	-0.325395	0.00079692	0.00395036	103	103
AP3S2	0.325249	0.000801538	0.00396464	103	103
AP4B1	-0.256059	0.0090363	0.0280512	103	103
AP4E1	-0.478011	3.28585e-07	1.42321e-05	103	103
APAF1	-0.38352	6.3655e-05	0.000551053	103	103
APBA3	0.298356	0.00220551	0.00892566	103	103
APC2	0.227982	0.0205516	0.0543589	103	103
APCDD1L	-0.345687	0.000348305	0.00203848	103	97
APC	-0.373322	0.000102771	0.000792947	103	103
APEH	0.362015	0.000171626	0.00117938	103	103
APEX2	0.256293	0.0089712	0.0279169	103	103
APH1A	0.229101	0.019923	0.0530558	103	103
API5	-0.44558	2.39961e-06	5.16833e-05	103	103
APIP	-0.316366	0.00113144	0.00519269	103	103
APITD1	-0.304389	0.00177177	0.00748026	103	103
APLF	-0.413473	1.41851e-05	0.0001822	103	103
APOA1BP	0.464021	7.94418e-07	2.52792e-05	103	103
APOBEC3C	0.244819	0.0126893	0.0368918	103	103
APOC1P1	0.23917	0.0149699	0.0422157	103	66
APOC1	0.303135	0.001855	0.00773891	103	103
APOC4	0.223137	0.0234756	0.060361	103	93
APOD	0.228366	0.020334	0.0539497	103	103
APOE	0.440923	3.14049e-06	6.27113e-05	103	103
APOL2	0.204586	0.0381762	0.0891123	103	103
APOOL	-0.334986	0.000542706	0.00289614	103	103
APOO	0.304218	0.00178294	0.00752097	103	103
APPBP2	-0.392397	4.14095e-05	0.000397165	103	103
APPL1	-0.516662	2.31284e-08	2.57796e-06	103	103
APPL2	-0.405308	2.16675e-05	0.000248101	103	103
APRT	0.239996	0.0146155	0.0413759	103	103
AQP10	-0.494842	1.07701e-07	6.85471e-06	103	47
AQP6	0.200629	0.0421514	0.0964042	103	93
AQP8	-0.281831	0.0039257	0.0142739	103	57
AQPEP	-0.219031	0.0262255	0.0659231	103	85
AQR	-0.26407	0.00703198	0.0228783	103	103
ARAF	0.212982	0.0307729	0.0748975	103	103
ARAP1	0.252875	0.00996294	0.0303144	103	103
ARAP2	-0.388886	4.9159e-05	0.000455009	103	103
ARAP3	0.272562	0.00534646	0.0183189	103	103
ARCN1	-0.250682	0.0106487	0.0320209	103	103
ARF1	0.421787	9.10935e-06	0.00013039	103	103
ARF3	0.28972	0.00299362	0.0114482	103	103
ARF5	0.282263	0.00386863	0.0141175	103	103
ARF6	-0.236954	0.0159568	0.0444461	103	103
ARFGAP1	0.304309	0.001777	0.00750072	103	103
ARFGAP2	0.248137	0.0114964	0.034102	103	103
ARFGEF1	-0.508872	4.05539e-08	3.86491e-06	103	103
ARFIP1	-0.389292	4.81984e-05	0.000448329	103	103
ARFRP1	0.306148	0.00166074	0.00709038	103	103
ARGFX	-0.367651	0.000133224	0.000972032	103	19
ARGLU1	-0.406329	2.05622e-05	0.000239335	103	103
ARHGAP11A	-0.370181	0.000118728	0.000888953	103	103
ARHGAP11B	-0.412696	1.47755e-05	0.000187826	103	101
ARHGAP12	-0.368985	0.000125391	0.000926796	103	103
ARHGAP17	0.29405	0.00257139	0.0101068	103	103
ARHGAP1	0.216712	0.0278964	0.0693946	103	103
ARHGAP21	-0.276029	0.00476874	0.0166695	103	103
ARHGAP28	-0.206474	0.0363926	0.0857097	103	102
ARHGAP29	-0.392669	4.08592e-05	0.000392841	103	103
ARHGAP31	0.289849	0.0029802	0.0114101	103	103
ARHGAP32	-0.22648	0.021423	0.056107	103	103
ARHGAP39	0.26306	0.00726064	0.0234674	103	103
ARHGAP42	-0.233779	0.0174693	0.0477422	103	103
ARHGAP5	-0.303158	0.00185345	0.00773733	103	103
ARHGDIA	0.495306	1.04347e-07	6.77194e-06	103	103
ARHGEF11	0.267755	0.00625011	0.0208256	103	103
ARHGEF12	-0.361427	0.000176174	0.00120574	103	103
ARHGEF15	0.209177	0.0339618	0.0811274	103	103
ARHGEF18	0.287233	0.00326333	0.0123149	103	103
ARHGEF19	-0.230084	0.0193842	0.0518763	103	103
ARHGEF1	0.238575	0.0152296	0.0428073	103	103
ARHGEF35	-0.229032	0.0199613	0.0531395	103	102
ARHGEF3	-0.462794	8.5676e-07	2.64938e-05	103	103
ARHGEF4	-0.211971	0.0315942	0.0765093	103	100
ARID1A	-0.226504	0.0214087	0.0560845	103	103
ARID1B	-0.214695	0.0294216	0.0723232	103	103
ARID2	-0.451459	1.69868e-06	4.10737e-05	103	103
ARID3C	-0.354486	0.000238979	0.00152091	103	64
ARID4A	-0.423019	8.5224e-06	0.000124455	103	103
ARID4B	-0.439594	3.38869e-06	6.62592e-05	103	103
ARIH1	-0.3874	5.283e-05	0.000480758	103	103
ARIH2	-0.200171	0.0426325	0.0972924	103	103
ARL13B	-0.484496	2.15308e-07	1.09198e-05	103	103
ARL14	-0.266987	0.0064062	0.0212639	103	61
ARL15	-0.434716	4.46786e-06	7.91093e-05	103	103
ARL1	-0.306714	0.00162638	0.0069739	103	103
ARL2	0.495899	1.00211e-07	6.63869e-06	103	103
ARL3	-0.323996	0.000841996	0.00412198	103	103
ARL4A	-0.462336	8.81209e-07	2.70106e-05	103	103
ARL4C	-0.340933	0.000424992	0.00237998	103	103
ARL5A	-0.491891	1.31529e-07	7.88081e-06	103	103
ARL5B	-0.478262	3.2331e-07	1.42062e-05	103	103
ARL5C	-0.254874	0.00937187	0.0288682	103	39
ARL6IP1	-0.226964	0.0211389	0.0555622	103	103
ARL6IP4	0.309206	0.00148261	0.00645705	103	103
ARL6IP5	-0.237101	0.0158898	0.0443219	103	103
ARL6IP6	-0.480261	2.84047e-07	1.28827e-05	103	103
ARL6	-0.345721	0.000347804	0.00203676	103	103
ARL8A	0.327575	0.000731073	0.00368789	103	103
ARL8B	-0.389413	4.79138e-05	0.000446947	103	103
ARL9	-0.198127	0.0448391	0.101286	103	97
ARMC10	-0.305147	0.00172311	0.00730764	103	103
ARMC1	-0.416564	1.20478e-05	0.000161037	103	103
ARMC2	-0.324668	0.00082007	0.00403974	103	102
ARMC4	-0.527022	1.07193e-08	1.54366e-06	103	37
ARMC5	0.249191	0.0111383	0.0332197	103	103
ARMC6	0.361215	0.000177836	0.00121402	103	103
ARMC7	0.396786	3.33264e-05	0.000339412	103	103
ARMC8	-0.451458	1.69882e-06	4.10737e-05	103	103
ARMCX1	-0.369313	0.000123529	0.00091655	103	103
ARMCX3	-0.213648	0.0302411	0.0739407	103	103
ARMCX5	-0.295035	0.00248321	0.00982805	103	103
ARMS2	-0.271518	0.00553209	0.0188567	103	32
ARNTL2	-0.401078	2.68691e-05	0.000287785	103	99
ARNTL	-0.459238	1.06484e-06	3.00976e-05	103	103
ARPC1A	0.263086	0.00725473	0.0234522	103	103
ARPC1B	0.387103	5.35941e-05	0.000485953	103	103
ARPC2	-0.204496	0.0382627	0.0893038	103	103
ARPC4	0.267048	0.00639382	0.0212327	103	103
ARPC5	-0.257631	0.00860727	0.026993	103	103
ARPP19	-0.333921	0.000566713	0.00300718	103	103
ARRB1	0.248043	0.0115287	0.0341875	103	103
ARRDC3	-0.29568	0.0024269	0.00965524	103	103
ARRDC4	-0.217372	0.0274119	0.068431	103	103
ARSA	0.474061	4.23284e-07	1.68706e-05	103	103
ARSE	0.358834	0.000197589	0.00131697	103	103
ARSI	0.256102	0.00902442	0.0280206	103	103
ARSJ	-0.385941	5.66821e-05	0.000507387	103	103
ARSK	-0.294286	0.00255	0.0100357	103	103
ARX	0.231132	0.0188237	0.0506994	103	92
AR	-0.216238	0.0282485	0.0700585	103	82
ASAH2B	-0.290926	0.00287019	0.0110684	103	74
ASAH2	-0.216803	0.027829	0.0692793	103	83
ASAM	-0.469273	5.72931e-07	2.05142e-05	103	103
ASB14	-0.37834	8.13521e-05	0.000666985	103	102
ASB16	-0.243273	0.0132811	0.038246	103	103
ASB2	0.234681	0.0170274	0.046755	103	103
ASB3	-0.342464	0.000398738	0.00226058	103	103
ASB6	0.220607	0.0251394	0.0637831	103	103
ASB7	-0.296856	0.00232725	0.00933786	103	103
ASB8	-0.332286	0.000605452	0.00316927	103	103
ASCC1	-0.265772	0.00666051	0.0219195	103	103
ASCC2	0.352224	0.00026356	0.00163876	103	103
ASCC3	-0.366985	0.000137307	0.000997761	103	103
ASCL4	-0.415972	1.24319e-05	0.00016472	103	57
ASF1A	-0.356126	0.000222513	0.00144454	103	103
ASH1L	-0.30877	0.00150694	0.00655	103	103
ASL	0.40242	2.5104e-05	0.000273474	103	103
ASNA1	0.437127	3.89937e-06	7.34071e-05	103	103
ASNSD1	-0.430111	5.77788e-06	9.49931e-05	103	103
ASNS	-0.22093	0.0249213	0.0633143	103	103
ASPHD1	0.23447	0.01713	0.0469975	103	103
ASPH	-0.32149	0.000928579	0.00444469	103	103
ASPM	-0.381465	7.01974e-05	0.000594644	103	103
ASPN	-0.285424	0.00347308	0.0129333	103	103
ASPSCR1	0.440635	3.19273e-06	6.35992e-05	103	103
ASRGL1	0.216264	0.0282287	0.0700445	103	103
ASTL	-0.244439	0.0128328	0.0372211	103	65
ASTN1	-0.263666	0.00712263	0.023116	103	61
ASXL2	-0.259611	0.00809262	0.0256357	103	103
ATAD1	-0.21692	0.0277424	0.069081	103	103
ATAD2B	-0.53175	7.48165e-09	1.21529e-06	103	103
ATAD2	-0.403691	2.35335e-05	0.000262461	103	103
ATAD3A	0.315635	0.00116345	0.00530654	103	103
ATAD5	-0.458173	1.13594e-06	3.15204e-05	103	103
ATE1	-0.393161	3.98814e-05	0.000387979	103	103
ATF1	-0.491093	1.38794e-07	8.07691e-06	103	103
ATF2	-0.423093	8.48802e-06	0.000124229	103	103
ATF3	-0.248331	0.0114299	0.0339507	103	103
ATF4	0.197624	0.0453964	0.102275	103	103
ATF5	0.215445	0.0288467	0.0712107	103	103
ATF6B	0.270607	0.00569893	0.019312	103	103
ATF6	-0.227058	0.0210838	0.0554321	103	103
ATG10	-0.252114	0.0101965	0.0309345	103	103
ATG12	-0.343385	0.000383681	0.0021966	103	103
ATG2A	0.404269	2.285e-05	0.00025731	103	103
ATG2B	-0.361873	0.000172713	0.00118562	103	103
ATG3	-0.291996	0.00276455	0.0107324	103	103
ATG4A	-0.234861	0.0169407	0.0466011	103	103
ATG4B	0.283962	0.00365129	0.0134698	103	103
ATG4C	-0.276125	0.00475364	0.0166331	103	103
ATG4D	0.273295	0.00521939	0.0179321	103	103
ATG5	-0.439175	3.47067e-06	6.73946e-05	103	103
ATG7	0.20841	0.0346372	0.0823621	103	103
ATG9A	0.310323	0.00142205	0.00624708	103	103
ATIC	0.364069	0.000156579	0.00109856	103	103
ATL2	-0.526721	1.09656e-08	1.5564e-06	103	103
ATMIN	-0.349066	0.000301782	0.00183139	103	103
ATM	-0.343248	0.000385889	0.00220672	103	103
ATN1	0.278983	0.00432136	0.0154087	103	103
ATOH1	-0.339586	0.000449383	0.00248902	103	8
ATOH8	0.246997	0.0118945	0.0350459	103	103
ATOX1	0.319668	0.000996584	0.00469923	103	103
ATP10D	-0.457596	1.17625e-06	3.22308e-05	103	103
ATP11B	-0.490985	1.39807e-07	8.07691e-06	103	103
ATP11C	-0.44781	2.10648e-06	4.68004e-05	103	103
ATP13A1	0.366597	0.000139739	0.00101097	103	103
ATP13A2	0.352779	0.000257328	0.00160913	103	103
ATP13A3	-0.346034	0.000343235	0.00201538	103	103
ATP1A1	0.364454	0.000153898	0.0010867	103	103
ATP1B3	-0.300064	0.00207387	0.00847108	103	103
ATP2A2	-0.197779	0.0452231	0.10199	103	103
ATP2B1	-0.412831	1.4671e-05	0.0001871	103	103
ATP2B2	-0.220479	0.0252263	0.063921	103	93
ATP2C1	-0.274608	0.00499839	0.0173157	103	103
ATP2C2	-0.309504	0.00146624	0.00639562	103	100
ATP5D	0.322536	0.000891517	0.00431658	103	103
ATP5F1	-0.314561	0.001212	0.00548556	103	103
ATP5G1	0.380757	7.25902e-05	0.0006089	103	103
ATP5G2	0.361707	0.000173991	0.00119273	103	103
ATP5H	0.313138	0.00127913	0.00573026	103	103
ATP5I	0.227617	0.0207609	0.0547875	103	103
ATP5SL	0.288126	0.00316413	0.0120108	103	103
ATP6AP1	0.377799	8.34409e-05	0.000678782	103	103
ATP6AP2	-0.203777	0.0389625	0.0905195	103	103
ATP6V0A1	0.445482	2.41335e-06	5.17676e-05	103	103
ATP6V0A2	-0.402284	2.52784e-05	0.000274624	103	103
ATP6V0B	0.297486	0.00227537	0.0091745	103	103
ATP6V0C	0.528373	9.67785e-09	1.42488e-06	103	103
ATP6V0D1	0.276846	0.00464108	0.016339	103	103
ATP6V0E1	0.268074	0.00618615	0.0206543	103	103
ATP6V0E2	0.228434	0.0202959	0.0538819	103	103
ATP6V1A	-0.253523	0.009768	0.0298271	103	103
ATP6V1B2	0.309871	0.00144626	0.00632945	103	103
ATP6V1C1	-0.219806	0.0256862	0.0648118	103	103
ATP6V1E1	0.241628	0.013937	0.0398265	103	103
ATP6V1F	0.398327	3.08564e-05	0.00031973	103	103
ATP7A	-0.225026	0.0222964	0.0580229	103	103
ATP8B1	-0.358689	0.000198853	0.00132405	103	103
ATP8B4	-0.324538	0.000824255	0.0040553	103	103
ATP8B5P	-0.28159	0.00395797	0.0143727	103	103
ATPAF2	0.300644	0.00203088	0.00834388	103	103
ATRIP	0.205159	0.0376267	0.0880067	103	103
ATRX	-0.461383	9.34237e-07	2.81398e-05	103	103
ATR	-0.45971	1.03467e-06	2.97564e-05	103	103
ATXN10	-0.212561	0.0311126	0.0756216	103	103
ATXN1	-0.233665	0.0175258	0.0478544	103	103
ATXN2L	0.245862	0.0123034	0.0359393	103	103
ATXN3	-0.389771	4.70869e-05	0.00044111	103	103
ATXN7L1	-0.236383	0.0162203	0.044977	103	103
ATXN7	-0.400239	2.80307e-05	0.000297322	103	103
AUH	-0.372504	0.000106722	0.000817677	103	103
AUP1	0.414992	1.30939e-05	0.000170853	103	103
AURKAIP1	0.343076	0.00038868	0.00221818	103	103
AVIL	-0.217405	0.0273874	0.0683785	103	102
AVL9	-0.260002	0.00799436	0.0253815	103	103
AVPI1	0.349836	0.000292023	0.00178701	103	103
AXIN1	0.252522	0.0100708	0.0306001	103	103
AZI1	0.273757	0.00514068	0.0177247	103	103
AZI2	-0.440018	3.30758e-06	6.506e-05	103	103
AZIN1	-0.366707	0.000139047	0.00100707	103	103
B3GALNT1	-0.285978	0.0034076	0.0127399	103	103
B3GALNT2	-0.533216	6.68479e-09	1.13315e-06	103	103
B3GALT4	0.322413	0.000895789	0.00433162	103	103
B3GALT5	-0.400695	2.73945e-05	0.000292459	103	47
B3GALT6	0.22397	0.0229495	0.0592941	103	103
B3GAT2	-0.353834	0.000245843	0.0015496	103	96
B3GAT3	0.284635	0.00356829	0.0132155	103	103
B3GNT1	0.357767	0.000207086	0.00136551	103	103
B3GNT2	-0.266979	0.00640786	0.0212639	103	103
B3GNT5	-0.473863	4.28645e-07	1.7001e-05	103	103
B3GNT6	0.218988	0.0262553	0.0659608	103	20
B4GALNT3	-0.344808	0.000361433	0.00209665	103	103
B4GALT2	0.285126	0.00350879	0.0130293	103	103
B4GALT3	0.379845	7.57878e-05	0.000630627	103	103
B4GALT4	-0.223712	0.0231115	0.0596101	103	103
B4GALT7	0.356407	0.000219796	0.0014302	103	103
B9D1	0.216747	0.0278702	0.0693518	103	103
BACE1	-0.208273	0.034759	0.0825987	103	103
BACE2	0.51176	3.29851e-08	3.28668e-06	103	103
BACH1	-0.435624	4.24519e-06	7.7025e-05	103	103
BACH2	-0.31492	0.00119556	0.00542359	103	103
BAD	0.383776	6.28826e-05	0.000547973	103	103
BAG1	-0.368966	0.000125499	0.000926984	103	103
BAG2	-0.362082	0.000171113	0.0011768	103	103
BAG4	-0.330963	0.000638573	0.00331101	103	103
BAG5	-0.281162	0.00401563	0.0145392	103	103
BAIAP2L2	0.335507	0.000531309	0.00284688	103	103
BAIAP2	0.246284	0.0121498	0.0356756	103	103
BAK1	0.247665	0.01166	0.0345043	103	103
BAMBI	0.289699	0.00299585	0.0114486	103	103
BANF1	0.381048	7.15981e-05	0.000602885	103	103
BARD1	-0.420371	9.83107e-06	0.000138048	103	103
BARX2	-0.225443	0.0220428	0.0574861	103	98
BAT2	0.321741	0.000919559	0.00440981	103	103
BAT3	0.46644	6.8387e-07	2.30092e-05	103	103
BAT4	0.287069	0.00328186	0.0123612	103	103
BAT5	0.244847	0.0126787	0.0368772	103	103
BATF2	0.280035	0.0041712	0.0149625	103	103
BAX	0.461417	9.32291e-07	2.81241e-05	103	103
BAZ1A	-0.551037	1.62694e-09	4.72028e-07	103	103
BAZ2A	-0.216232	0.028253	0.0700607	103	103
BAZ2B	-0.404891	2.21344e-05	0.000251694	103	103
BBC3	0.210443	0.0328709	0.0790287	103	103
BBOX1	-0.234641	0.0170468	0.0468017	103	89
BBS10	-0.413546	1.41302e-05	0.000181731	103	103
BBS2	-0.328874	0.000694257	0.00353928	103	103
BBS4	-0.278727	0.00435854	0.0155272	103	103
BBS7	-0.41894	1.06151e-05	0.00014584	103	103
BBX	-0.384787	5.99122e-05	0.000528863	103	103
BCAN	0.259697	0.008071	0.0255754	103	103
BCAP29	-0.23923	0.0149438	0.0421542	103	103
BCAP31	0.351835	0.000268017	0.00166333	103	103
BCAR1	0.199461	0.0433886	0.0986977	103	103
BCAS2	-0.411845	1.54485e-05	0.000194501	103	103
BCAS3	0.230845	0.0189756	0.0510387	103	103
BCAT1	-0.414791	1.32335e-05	0.000172333	103	103
BCCIP	-0.358247	0.000202758	0.00134506	103	103
BCDIN3D	-0.281147	0.00401762	0.0145438	103	103
BCKDHB	-0.345153	0.000356227	0.00207501	103	103
BCKDK	0.365117	0.000149379	0.00106393	103	103
BCL10	-0.42403	8.06719e-06	0.000120416	103	103
BCL11A	-0.3897	4.72497e-05	0.000442005	103	101
BCL11B	-0.275349	0.00487758	0.0169927	103	103
BCL2L10	-0.215714	0.0286428	0.0707784	103	69
BCL2L11	-0.233334	0.0176908	0.0482076	103	103
BCL2L12	0.345153	0.00035623	0.00207501	103	103
BCL2L13	0.303934	0.00180157	0.00757366	103	103
BCL2L15	-0.266148	0.00658099	0.0217176	103	96
BCL2L1	0.301011	0.00200403	0.00825764	103	103
BCL2L2	-0.211701	0.0318167	0.0769726	103	103
BCL6	-0.210124	0.0331429	0.079531	103	103
BCL7C	0.421936	9.03654e-06	0.000129754	103	103
BCLAF1	-0.503778	5.81092e-08	4.87806e-06	103	103
BCMO1	-0.259971	0.00800216	0.0253981	103	65
BCO2	-0.402416	2.51094e-05	0.000273474	103	102
BCS1L	0.364371	0.000154473	0.00108882	103	103
BDH2	-0.281711	0.0039417	0.0143215	103	103
BDNFOS	-0.217872	0.0270493	0.0676627	103	103
BDNF	-0.238169	0.0154091	0.0432502	103	98
BDP1	-0.429326	6.03429e-06	9.79947e-05	103	103
BEND6	-0.359939	0.000188182	0.00126971	103	103
BEND7	-0.224827	0.0224177	0.0582712	103	103
BEST1	0.39286	4.04769e-05	0.000390805	103	103
BEST4	-0.223567	0.0232024	0.0597976	103	98
BEX2	-0.25886	0.00828459	0.0261557	103	101
BEX5	-0.196785	0.046338	0.10391	103	90
BFAR	0.229106	0.0199199	0.0530558	103	103
BGLAP	0.236095	0.0163545	0.0452283	103	103
BHLHB9	-0.275996	0.00477408	0.0166852	103	103
BICC1	-0.432259	5.12734e-06	8.68484e-05	103	102
BICD2	-0.264599	0.00691462	0.0226196	103	103
BIN3	0.288807	0.00309018	0.0117695	103	103
BIRC2	-0.39995	2.84414e-05	0.000300868	103	103
BIRC3	-0.312995	0.00128607	0.00575216	103	103
BIRC6	-0.401937	2.57268e-05	0.000278575	103	103
BIRC7	0.312927	0.0012894	0.00576445	103	103
BIVM	-0.359197	0.000194452	0.00129869	103	103
BLCAP	0.228041	0.0205182	0.0543059	103	103
BLNK	-0.342432	0.000399283	0.00226233	103	102
BLOC1S1	0.385992	5.65418e-05	0.000506361	103	103
BLOC1S2	-0.320097	0.000980177	0.00464396	103	103
BLOC1S3	0.442199	2.91849e-06	5.96054e-05	103	103
BLVRA	0.273796	0.00513413	0.0177052	103	103
BLVRB	0.457639	1.1732e-06	3.2192e-05	103	103
BLZF1	-0.405671	2.12685e-05	0.000244384	103	103
BMI1	-0.375252	9.39758e-05	0.000741323	103	103
BMP2K	-0.348129	0.000314069	0.00188525	103	103
BMP2	-0.436965	3.93533e-06	7.37323e-05	103	103
BMP3	-0.282698	0.00381188	0.0139467	103	31
BMPER	-0.202842	0.0398872	0.092309	103	99
BMPR1A	-0.436968	3.93468e-06	7.37323e-05	103	103
BMPR2	-0.451887	1.65608e-06	4.04853e-05	103	103
BMS1P4	-0.402753	2.46838e-05	0.000271226	103	98
BMS1P5	-0.403255	2.40615e-05	0.000266908	103	103
BMS1	-0.334013	0.000564594	0.00299835	103	103
BNC1	-0.329905	0.00066623	0.00342242	103	97
BNC2	-0.226933	0.0211569	0.0555873	103	103
BNIP2	-0.371005	0.000114333	0.000864246	103	103
BNIP3L	-0.208613	0.0344576	0.0820635	103	103
BNIP3	-0.207172	0.035751	0.0844809	103	103
BNIPL	-0.207945	0.0350526	0.0830997	103	102
BOC	-0.227342	0.0209191	0.0550946	103	103
BOD1L	-0.421526	9.23863e-06	0.000131888	103	103
BOD1	-0.360519	0.000183414	0.00124221	103	103
BOLA2	0.27229	0.00539433	0.0184541	103	103
BOLA3	0.248879	0.0112434	0.0334809	103	103
BOLL	-0.252908	0.0099531	0.0302892	103	13
BPNT1	-0.268667	0.00606876	0.0203347	103	103
BPTF	-0.314107	0.00123305	0.00556295	103	103
BRAF	-0.251522	0.0103813	0.0313553	103	103
BRAP	-0.287683	0.003213	0.0121668	103	103
BRCA1	-0.209507	0.033675	0.0806076	103	103
BRCA2	-0.438584	3.58973e-06	6.88929e-05	103	103
BRCC3	-0.486419	1.89621e-07	9.94954e-06	103	103
BRD3	-0.225989	0.0217147	0.0567143	103	103
BRD4	0.212903	0.0308359	0.0750415	103	103
BRD7	-0.268487	0.00610429	0.0204285	103	103
BRDT	-0.225988	0.0217152	0.0567143	103	7
BRE	0.256774	0.00883884	0.0275876	103	103
BRF1	0.252098	0.0102016	0.0309357	103	103
BRI3BP	0.273743	0.00514307	0.0177298	103	103
BRI3	0.412548	1.48901e-05	0.000189002	103	103
BRIP1	-0.479078	3.06694e-07	1.36279e-05	103	103
BRIX1	-0.40399	2.31773e-05	0.000260168	103	103
BRMS1L	-0.511307	3.40773e-08	3.37028e-06	103	103
BRMS1	0.334784	0.000547189	0.00291691	103	103
BRSK2	0.246007	0.0122503	0.0358463	103	102
BRWD1	-0.49589	1.00275e-07	6.63869e-06	103	103
BRWD3	-0.420426	9.80223e-06	0.000137787	103	103
BSCL2	0.438186	3.67187e-06	6.99926e-05	103	103
BSG	0.45785	1.15837e-06	3.19183e-05	103	103
BSND	-0.285387	0.00347743	0.0129421	103	21
BTAF1	-0.49576	1.01165e-07	6.6732e-06	103	103
BTBD10	-0.364932	0.000150624	0.0010701	103	103
BTBD11	-0.345448	0.000351826	0.00205331	103	103
BTBD18	-0.291367	0.00282619	0.0109394	103	85
BTBD1	-0.49138	1.36137e-07	7.99362e-06	103	103
BTBD2	0.263725	0.00710941	0.0230807	103	103
BTBD3	-0.272311	0.00539047	0.0184441	103	103
BTBD7	-0.333073	0.000586517	0.00309396	103	103
BTBD8	-0.24351	0.0131888	0.0380636	103	73
BTBD9	0.38314	6.48216e-05	0.000558213	103	103
BTC	-0.316134	0.00114151	0.00522591	103	60
BTD	0.328509	0.000704424	0.00358	103	103
BTF3L4	-0.396316	3.4115e-05	0.000345334	103	103
BTG2	-0.282103	0.00388964	0.0141663	103	103
BTG3	-0.280135	0.00415719	0.0149204	103	103
BTN2A1	-0.226299	0.0215297	0.0563267	103	103
BTN2A3	-0.19964	0.0431976	0.0983663	103	103
BTNL2	-0.359532	0.000191597	0.00128441	103	18
BUB1B	-0.330602	0.000647893	0.00334996	103	103
BUB1	-0.285981	0.00340722	0.0127399	103	103
BUB3	-0.36389	0.000157836	0.00110423	103	103
BUD13	-0.215517	0.0287921	0.0711116	103	103
BYSL	0.325659	0.000788688	0.00391546	103	103
BZW1	-0.453963	1.46346e-06	3.71113e-05	103	103
C10orf105	-0.202243	0.0404904	0.0933001	103	99
C10orf110	0.231583	0.0185868	0.0502111	103	103
C10orf111	-0.337958	0.00048058	0.00262496	103	99
C10orf118	-0.553503	1.32923e-09	4.37074e-07	103	103
C10orf119	-0.507953	4.32905e-08	4.02867e-06	103	103
C10orf11	0.232651	0.0180358	0.0489313	103	103
C10orf125	0.241696	0.0139095	0.0397767	103	103
C10orf128	-0.23321	0.0177532	0.0483375	103	97
C10orf131	-0.278185	0.00443837	0.015766	103	50
C10orf137	-0.495012	1.0646e-07	6.8415e-06	103	103
C10orf140	-0.267385	0.00632487	0.0210498	103	103
C10orf18	-0.438649	3.57633e-06	6.87024e-05	103	103
C10orf26	-0.218151	0.0268493	0.0672306	103	103
C10orf27	-0.292342	0.0027311	0.0106318	103	16
C10orf32	-0.494483	1.10364e-07	7.00117e-06	103	103
C10orf46	-0.430514	5.64999e-06	9.3514e-05	103	103
C10orf4	-0.354992	0.000233781	0.00150013	103	103
C10orf68	-0.333518	0.000576047	0.00304851	103	79
C10orf71	-0.620434	2.75364e-12	4.93878e-09	103	8
C10orf72	-0.22813	0.0204676	0.0541947	103	103
C10orf75	0.230419	0.0192033	0.0514899	103	103
C10orf78	-0.322049	0.000908598	0.00437	103	103
C10orf82	-0.301489	0.00196956	0.00814111	103	78
C10orf84	-0.455365	1.34555e-06	3.53375e-05	103	103
C10orf88	-0.33263	0.000597112	0.00313726	103	103
C10orf90	0.259898	0.00802031	0.0254434	103	102
C10orf95	-0.278999	0.00431903	0.0154031	103	99
C11orf10	0.364129	0.000156156	0.00109714	103	103
C11orf24	0.465565	7.22045e-07	2.38837e-05	103	103
C11orf2	0.208348	0.0346923	0.0824732	103	103
C11orf30	-0.30508	0.0017274	0.00731957	103	103
C11orf42	-0.363715	0.00015908	0.00111097	103	59
C11orf45	-0.300672	0.00202881	0.0083371	103	103
C11orf46	-0.362717	0.000166333	0.00115164	103	103
C11orf48	0.246115	0.0122111	0.0357766	103	103
C11orf49	0.195389	0.0479416	0.106694	103	103
C11orf53	-0.219087	0.0261861	0.065854	103	21
C11orf54	-0.422891	8.58166e-06	0.000125042	103	103
C11orf57	-0.478163	3.25383e-07	1.42294e-05	103	103
C11orf58	-0.415203	1.29488e-05	0.000169858	103	103
C11orf59	0.275976	0.00477727	0.0166934	103	103
C11orf61	-0.336255	0.000515334	0.00277864	103	103
C11orf65	-0.359599	0.000191034	0.00128194	103	97
C11orf67	0.247901	0.0115779	0.0343076	103	103
C11orf68	0.368147	0.000130258	0.00095463	103	103
C11orf70	-0.282081	0.00389266	0.0141747	103	84
C11orf82	-0.436567	4.02501e-06	7.47031e-05	103	103
C11orf83	0.328468	0.000705577	0.00358402	103	103
C11orf84	0.251186	0.0104878	0.0316477	103	103
C11orf90	-0.221767	0.0243642	0.0621679	103	24
C12orf10	0.356661	0.000217365	0.00141812	103	103
C12orf11	-0.321783	0.000918077	0.00440378	103	103
C12orf23	-0.332439	0.000601734	0.00315903	103	103
C12orf24	-0.39306	4.00815e-05	0.000388621	103	103
C12orf26	-0.475207	3.93426e-07	1.61468e-05	103	103
C12orf29	-0.531499	7.62709e-09	1.22337e-06	103	103
C12orf35	-0.373202	0.000103341	0.000796412	103	103
C12orf41	-0.37364	0.00010127	0.000784437	103	103
C12orf44	0.260426	0.00788878	0.0251069	103	103
C12orf48	-0.458036	1.1454e-06	3.16261e-05	103	103
C12orf4	-0.4252	7.56934e-06	0.000115395	103	103
C12orf51	-0.227492	0.0208329	0.0549336	103	103
C12orf52	0.342332	0.000400948	0.00226946	103	103
C12orf54	-0.387056	5.37155e-05	0.000486795	103	42
C12orf56	-0.285542	0.00345903	0.0128907	103	64
C12orf57	0.233086	0.0178154	0.0484703	103	103
C12orf63	-0.207123	0.0357964	0.0845376	103	57
C12orf65	-0.241881	0.0138344	0.0395964	103	103
C12orf66	-0.203902	0.0388399	0.0903196	103	103
C12orf69	0.284708	0.00355938	0.0131899	103	99
C12orf70	-0.333429	0.00057812	0.00305574	103	52
C12orf71	-0.219138	0.0261505	0.0657982	103	53
C12orf73	-0.207165	0.0357581	0.0844876	103	103
C12orf75	-0.288481	0.0031254	0.0118899	103	103
C13orf15	-0.26328	0.00721033	0.0233392	103	103
C13orf27	-0.259039	0.00823864	0.0260283	103	103
C13orf30	-0.367305	0.000135334	0.000984881	103	53
C13orf31	-0.397743	3.17713e-05	0.000326636	103	103
C13orf34	-0.35139	0.000273196	0.00169015	103	103
C13orf37	-0.343037	0.000389314	0.00222116	103	103
C14orf101	-0.24588	0.0122965	0.0359352	103	103
C14orf104	-0.487923	1.71599e-07	9.17475e-06	103	103
C14orf106	-0.488516	1.6495e-07	8.95421e-06	103	103
C14orf118	-0.323727	0.000850931	0.00415237	103	103
C14orf119	0.2103	0.0329925	0.0792439	103	103
C14orf126	-0.284924	0.00353309	0.0131073	103	103
C14orf128	0.237342	0.01578	0.0440906	103	103
C14orf129	-0.470944	5.15774e-07	1.93454e-05	103	103
C14orf132	-0.202478	0.0402526	0.0929148	103	103
C14orf135	-0.278466	0.00439678	0.0156408	103	103
C14orf138	-0.410077	1.69408e-05	0.000207593	103	103
C14orf142	-0.299516	0.00211531	0.00861715	103	103
C14orf145	-0.32179	0.000917811	0.00440357	103	103
C14orf147	-0.375394	9.33589e-05	0.000738001	103	103
C14orf148	-0.310935	0.00138979	0.00613403	103	97
C14orf159	-0.236298	0.0162598	0.0450421	103	103
C14orf166B	-0.199176	0.0436954	0.0992706	103	26
C14orf169	0.276122	0.00475413	0.0166331	103	103
C14orf178	0.238323	0.0153406	0.0430949	103	76
C14orf180	-0.300345	0.00205293	0.00840735	103	17
C14orf1	0.338017	0.000479408	0.00262074	103	103
C14orf45	-0.354823	0.000235512	0.0015076	103	103
C14orf80	0.306216	0.0016566	0.00707733	103	103
C15orf21	-0.25116	0.010496	0.0316534	103	103
C15orf27	-0.250459	0.0107207	0.0322031	103	102
C15orf28	-0.252103	0.0101999	0.0309357	103	87
C15orf29	-0.536464	5.19865e-09	9.58544e-07	103	103
C15orf33	-0.295034	0.00248329	0.00982805	103	101
C15orf34	0.200753	0.0420212	0.0961872	103	103
C15orf37	0.201565	0.0411807	0.094637	103	103
C15orf39	0.290077	0.00295663	0.0113455	103	103
C15orf41	-0.267524	0.00629661	0.0209699	103	103
C15orf44	-0.274911	0.00494869	0.0171851	103	103
C15orf57	0.215749	0.0286162	0.0707214	103	103
C15orf58	0.301167	0.00199269	0.00821604	103	103
C15orf60	-0.20299	0.0397394	0.0920102	103	15
C15orf63	0.238629	0.0152059	0.0427529	103	103
C16orf13	0.435974	4.16218e-06	7.6291e-05	103	103
C16orf3	-0.276144	0.00475057	0.0166295	103	92
C16orf42	0.481326	2.65017e-07	1.23606e-05	103	103
C16orf46	-0.233662	0.0175273	0.0478544	103	103
C16orf48	0.226758	0.0212596	0.0557901	103	103
C16orf52	-0.307494	0.00158006	0.00681528	103	103
C16orf53	0.286087	0.00339488	0.0127015	103	103
C16orf57	0.277658	0.00451717	0.0159851	103	103
C16orf58	0.353528	0.000249125	0.00156628	103	103
C16orf59	0.254833	0.00938376	0.0288953	103	103
C16orf5	0.388656	4.9711e-05	0.000458341	103	103
C16orf62	0.249803	0.0109351	0.0327222	103	103
C16orf63	-0.313209	0.00127569	0.00572003	103	103
C16orf72	-0.362707	0.000166412	0.00115164	103	103
C16orf73	-0.197598	0.0454248	0.102328	103	62
C16orf7	0.199069	0.0438108	0.0994834	103	103
C16orf86	0.198073	0.0448986	0.101385	103	103
C16orf87	-0.386347	5.55835e-05	0.000498932	103	103
C17orf101	0.395335	3.58195e-05	0.000357995	103	103
C17orf104	-0.277311	0.00456969	0.0161367	103	103
C17orf106	0.250774	0.0106194	0.031952	103	103
C17orf37	0.407188	1.96727e-05	0.000231854	103	103
C17orf39	-0.340395	0.000434576	0.00242539	103	103
C17orf42	-0.375226	9.40898e-05	0.000741629	103	103
C17orf46	-0.209057	0.034067	0.0813295	103	75
C17orf49	0.235774	0.0165051	0.0455681	103	103
C17orf57	-0.242918	0.0134206	0.0385914	103	100
C17orf59	0.294882	0.0024967	0.00986926	103	103
C17orf61	0.195883	0.0473684	0.105704	103	103
C17orf62	0.381116	7.13665e-05	0.000601962	103	103
C17orf63	0.436989	3.93004e-06	7.37323e-05	103	103
C17orf70	0.198066	0.0449058	0.10139	103	103
C17orf75	-0.234074	0.0173239	0.0473976	103	103
C17orf79	0.304066	0.00179285	0.00754827	103	103
C17orf80	-0.380464	7.36034e-05	0.000616612	103	103
C17orf81	0.256123	0.00901851	0.0280081	103	103
C17orf85	-0.46106	9.5287e-07	2.85268e-05	103	103
C17orf89	0.35384	0.000245774	0.0015496	103	103
C17orf90	0.252993	0.00992714	0.0302248	103	103
C17orf91	-0.249502	0.0110347	0.0329855	103	103
C17orf99	-0.365967	0.000143772	0.00103272	103	51
C18orf19	-0.28797	0.00318127	0.0120675	103	103
C18orf1	-0.285403	0.00347556	0.0129376	103	103
C18orf21	-0.333038	0.000587348	0.00309669	103	103
C18orf25	-0.30804	0.00154842	0.00670077	103	103
C18orf54	-0.359864	0.000188809	0.00127177	103	103
C18orf55	-0.249069	0.0111793	0.0333168	103	103
C18orf56	0.228994	0.0199825	0.0531887	103	103
C19orf10	0.256281	0.00897462	0.0279187	103	103
C19orf18	-0.319842	0.000989881	0.00467657	103	96
C19orf20	0.195823	0.0474381	0.105835	103	102
C19orf21	-0.278891	0.00433468	0.0154478	103	80
C19orf22	0.315314	0.00117778	0.0053565	103	103
C19orf23	0.232372	0.0181781	0.0492497	103	103
C19orf24	0.402333	2.5215e-05	0.000274389	103	103
C19orf25	0.271157	0.00559771	0.0190409	103	103
C19orf28	0.474205	4.19406e-07	1.67839e-05	103	103
C19orf29	0.230649	0.0190804	0.0512411	103	103
C19orf2	-0.378462	8.08874e-05	0.000664651	103	103
C19orf36	-0.253577	0.00975171	0.0297958	103	102
C19orf39	0.403888	2.32976e-05	0.000260713	103	103
C19orf42	0.202513	0.0402174	0.0928444	103	103
C19orf43	0.312821	0.00129454	0.00578351	103	103
C19orf47	0.345112	0.000356847	0.00207799	103	103
C19orf50	0.232977	0.0178708	0.0485571	103	103
C19orf51	0.254648	0.00943709	0.0290323	103	102
C19orf52	0.35928	0.00019374	0.00129525	103	103
C19orf53	0.369261	0.000123824	0.000917705	103	103
C19orf54	0.251256	0.0104656	0.0315905	103	103
C19orf56	0.403062	2.42981e-05	0.000268258	103	103
C19orf60	0.234712	0.0170127	0.0467275	103	103
C19orf61	0.241663	0.013923	0.0398038	103	103
C19orf62	0.25266	0.0100285	0.030495	103	103
C19orf63	0.296119	0.0023893	0.00954606	103	103
C19orf66	0.263727	0.00710882	0.0230807	103	103
C19orf6	0.215503	0.0288024	0.0711281	103	103
C19orf70	0.363426	0.00016115	0.00112463	103	103
C19orf73	0.252908	0.00995297	0.0302892	103	103
C1D	-0.358425	0.000201176	0.00133591	103	103
C1GALT1C1	-0.274624	0.0049958	0.017312	103	103
C1GALT1	-0.29051	0.00291226	0.0112022	103	103
C1QA	0.235741	0.016521	0.0455992	103	103
C1QB	0.228334	0.0203522	0.0539761	103	103
C1QL2	-0.234257	0.0172339	0.0472298	103	26
C1QL3	-0.251618	0.0103512	0.0312932	103	97
C1QL4	0.295609	0.00243303	0.0096757	103	101
C1QTNF3	-0.210712	0.0326435	0.0785873	103	103
C1QTNF7	-0.406009	2.09028e-05	0.000241614	103	87
C1RL	-0.211034	0.0323721	0.0781056	103	103
C1orf103	-0.27111	0.00560623	0.0190633	103	103
C1orf104	-0.249255	0.0111172	0.0331868	103	103
C1orf106	-0.243919	0.0130309	0.0376738	103	101
C1orf107	-0.220429	0.0252603	0.0639825	103	103
C1orf109	-0.354446	0.000239397	0.00152142	103	103
C1orf112	-0.211887	0.0316637	0.0766315	103	103
C1orf122	0.411334	1.58671e-05	0.000197651	103	103
C1orf123	0.293625	0.00261034	0.0102385	103	103
C1orf124	-0.389274	4.8241e-05	0.000448514	103	103
C1orf127	0.212542	0.031128	0.0756496	103	102
C1orf131	-0.403205	2.41231e-05	0.000267223	103	103
C1orf133	-0.259037	0.00823897	0.0260283	103	101
C1orf135	-0.194369	0.0491419	0.108837	103	103
C1orf150	-0.280804	0.00406445	0.0146568	103	59
C1orf152	-0.281555	0.00396256	0.0143841	103	101
C1orf156	-0.223558	0.0232084	0.0597987	103	103
C1orf157	-0.352259	0.000263157	0.00163696	103	53
C1orf161	-0.286224	0.00337885	0.0126564	103	77
C1orf172	-0.239526	0.0148164	0.0418486	103	88
C1orf174	-0.423378	8.35795e-06	0.000122963	103	103
C1orf175	-0.332702	0.000595385	0.00312986	103	102
C1orf185	-0.335832	0.000524318	0.00281553	103	4
C1orf186	-0.213152	0.0306363	0.0747033	103	75
C1orf187	-0.227077	0.0210729	0.0554109	103	96
C1orf192	-0.216027	0.0284066	0.0703268	103	100
C1orf204	-0.234154	0.0172846	0.0473425	103	102
C1orf210	-0.207313	0.0356232	0.0842477	103	88
C1orf213	-0.368548	0.000127905	0.000942285	103	103
C1orf220	-0.315519	0.00116859	0.00532451	103	100
C1orf229	0.273637	0.00516102	0.017773	103	103
C1orf25	-0.339358	0.000453637	0.00250835	103	103
C1orf26	-0.321848	0.000915732	0.0043953	103	103
C1orf27	-0.393071	4.00597e-05	0.000388621	103	103
C1orf38	0.251703	0.0103246	0.0312365	103	103
C1orf52	-0.365213	0.000148738	0.00106052	103	103
C1orf55	-0.299225	0.00213765	0.00869023	103	103
C1orf56	0.383726	6.30332e-05	0.000548708	103	103
C1orf57	0.202616	0.0401138	0.0926813	103	103
C1orf58	-0.291978	0.00276629	0.010737	103	103
C1orf59	-0.285562	0.00345662	0.0128841	103	103
C1orf63	-0.320085	0.000980625	0.00464396	103	103
C1orf66	0.404206	2.29227e-05	0.000257982	103	103
C1orf83	-0.255378	0.00922794	0.0285045	103	103
C1orf85	0.534345	6.12714e-09	1.06636e-06	103	103
C1orf86	0.320748	0.00095575	0.00455038	103	103
C1orf89	0.228697	0.0201482	0.0535359	103	103
C1orf93	0.364732	0.00015199	0.00107851	103	103
C1orf94	-0.388707	4.95882e-05	0.000457873	103	18
C1orf9	-0.429131	6.09981e-06	9.87228e-05	103	103
C20orf103	-0.319805	0.000991322	0.00468036	103	101
C20orf117	0.231435	0.0186639	0.0503583	103	103
C20orf134	0.30211	0.00192558	0.00798942	103	103
C20orf135	0.371533	0.000111596	0.000846797	103	103
C20orf165	-0.247083	0.0118643	0.0349672	103	97
C20orf177	-0.322527	0.000891802	0.00431658	103	103
C20orf197	-0.293707	0.00260274	0.0102127	103	81
C20orf203	-0.195583	0.0477154	0.106358	103	69
C20orf27	0.495213	1.0501e-07	6.79257e-06	103	103
C20orf29	0.539779	4.01068e-09	8.50824e-07	103	103
C20orf30	0.211147	0.0322776	0.0778872	103	103
C20orf43	0.390243	4.60157e-05	0.000433204	103	103
C20orf4	0.413006	1.45367e-05	0.000185868	103	103
C20orf7	-0.315354	0.00117599	0.00535267	103	103
C20orf85	-0.214848	0.0293039	0.072114	103	13
C20orf94	-0.28521	0.0034987	0.0130073	103	99
C21orf130	0.203931	0.0388115	0.0902643	103	100
C21orf29	-0.314965	0.00119351	0.00541801	103	60
C21orf2	0.271274	0.00557628	0.0189778	103	103
C21orf34	-0.273316	0.00521583	0.0179305	103	91
C21orf45	-0.270407	0.00573612	0.0194113	103	103
C21orf67	0.203718	0.0390201	0.0906213	103	103
C21orf70	0.321223	0.000938278	0.00448215	103	103
C21orf7	-0.370833	0.000115238	0.000869754	103	103
C21orf81	-0.257207	0.00872124	0.0272854	103	80
C21orf88	-0.49917	8.00525e-08	5.74875e-06	103	36
C21orf91	-0.277913	0.00447891	0.0158812	103	103
C22orf13	0.459949	1.01972e-06	2.9711e-05	103	103
C22orf15	-0.194428	0.0490719	0.108731	103	75
C22orf24	-0.272805	0.00530405	0.0181887	103	81
C22orf25	0.369428	0.000122884	0.000914171	103	103
C22orf29	-0.240797	0.0142791	0.04061	103	103
C22orf32	0.303715	0.00181604	0.00761826	103	103
C22orf40	0.346362	0.000338509	0.00199475	103	103
C22orf9	0.371853	0.000109969	0.000837998	103	103
C2CD4D	0.290332	0.00293036	0.0112608	103	103
C2orf15	-0.432595	5.03208e-06	8.57323e-05	103	102
C2orf18	0.301781	0.00194877	0.00807207	103	103
C2orf24	0.432308	5.11314e-06	8.68134e-05	103	103
C2orf28	0.331911	0.000614692	0.00320999	103	103
C2orf3	-0.398269	3.09459e-05	0.000320153	103	103
C2orf43	-0.261192	0.00770151	0.0246381	103	103
C2orf44	-0.195433	0.0478903	0.106628	103	103
C2orf47	-0.28706	0.00328292	0.0123628	103	103
C2orf48	-0.276744	0.00465692	0.0163827	103	92
C2orf49	-0.300449	0.00204525	0.00838196	103	103
C2orf56	-0.295153	0.00247283	0.00980041	103	103
C2orf58	-0.284809	0.00354702	0.0131515	103	88
C2orf60	-0.406072	2.08352e-05	0.000241232	103	103
C2orf63	-0.364494	0.000153623	0.00108515	103	103
C2orf64	-0.220353	0.0253119	0.0640886	103	103
C2orf66	-0.261831	0.00754822	0.024256	103	88
C2orf67	-0.389297	4.81873e-05	0.000448329	103	103
C2orf69	-0.373761	0.000100705	0.000782429	103	103
C2orf70	0.196059	0.0471661	0.10536	103	93
C2orf71	-0.210737	0.032622	0.0785452	103	85
C2orf7	0.368978	0.000125427	0.000926796	103	103
C2orf86	-0.27996	0.00418172	0.014992	103	103
C3orf17	-0.362192	0.000170277	0.00117216	103	103
C3orf23	-0.367585	0.000133623	0.000974587	103	103
C3orf27	0.235825	0.0164811	0.0455146	103	4
C3orf33	-0.282224	0.00387383	0.0141295	103	103
C3orf38	-0.347676	0.000320179	0.00191129	103	103
C3orf39	0.270784	0.00566605	0.019227	103	103
C3orf43	-0.269775	0.00585498	0.0197384	103	41
C3orf58	-0.415567	1.27015e-05	0.000167394	103	103
C3orf59	-0.237069	0.0159046	0.0443444	103	103
C3orf62	-0.263271	0.00721237	0.023342	103	103
C3orf63	-0.452965	1.55327e-06	3.87904e-05	103	103
C3orf64	-0.41153	1.57049e-05	0.000196351	103	103
C3orf74	-0.44328	2.74195e-06	5.65856e-05	103	62
C3orf75	0.322131	0.000905695	0.00436029	103	103
C4orf10	0.252244	0.0101563	0.0308221	103	103
C4orf14	-0.220658	0.0251046	0.0637192	103	103
C4orf17	-0.20233	0.0404023	0.0931406	103	4
C4orf21	-0.411193	1.59843e-05	0.000198715	103	103
C4orf26	-0.243605	0.013152	0.0379739	103	60
C4orf27	-0.374686	9.64792e-05	0.000757135	103	103
C4orf29	-0.496647	9.52118e-08	6.4551e-06	103	102
C4orf32	-0.43603	4.14912e-06	7.62825e-05	103	103
C4orf33	-0.41114	1.6028e-05	0.000199025	103	103
C4orf34	-0.349176	0.000300367	0.00182505	103	103
C4orf35	-0.25856	0.00836241	0.0263297	103	12
C4orf36	-0.455941	1.29972e-06	3.44653e-05	103	96
C4orf37	-0.194452	0.0490426	0.10871	103	33
C4orf39	-0.200171	0.0426332	0.0972924	103	93
C4orf41	-0.401321	2.65409e-05	0.000284888	103	103
C4orf43	-0.411714	1.55549e-05	0.000195218	103	103
C4orf46	-0.435761	4.21261e-06	7.66859e-05	103	103
C4orf47	-0.242621	0.0135379	0.038889	103	97
C4orf48	0.439096	3.48651e-06	6.75187e-05	103	103
C4orf49	-0.309533	0.00146464	0.00639148	103	91
C4orf52	-0.253847	0.00967172	0.029616	103	103
C5orf15	-0.284544	0.00357943	0.0132542	103	103
C5orf23	-0.434236	4.59002e-06	8.00996e-05	103	92
C5orf24	-0.435117	4.36825e-06	7.8082e-05	103	103
C5orf28	-0.401262	2.66208e-05	0.000285436	103	103
C5orf32	0.299697	0.00210159	0.0085666	103	103
C5orf33	-0.435517	4.27089e-06	7.70609e-05	103	103
C5orf34	-0.3563	0.000220824	0.00143594	103	103
C5orf36	-0.391228	4.3854e-05	0.000415361	103	103
C5orf41	-0.397752	3.17573e-05	0.000326636	103	103
C5orf42	-0.428202	6.4206e-06	0.000102486	103	103
C5orf43	-0.296133	0.00238806	0.00954303	103	103
C5orf44	-0.481754	2.57714e-07	1.21497e-05	103	103
C5orf53	-0.281211	0.00400892	0.0145203	103	103
C5orf54	-0.283676	0.00368705	0.013589	103	103
C5orf55	0.220571	0.0251633	0.0638271	103	103
C5	-0.315298	0.00117849	0.0053585	103	103
C6orf105	-0.370108	0.000119123	0.000890892	103	102
C6orf106	0.28626	0.00337469	0.0126449	103	103
C6orf108	0.284643	0.0035673	0.0132143	103	103
C6orf120	-0.390844	4.4685e-05	0.000421813	103	103
C6orf122	-0.207092	0.0358245	0.0845939	103	97
C6orf124	-0.239049	0.0150224	0.0423335	103	92
C6orf125	0.325157	0.000804431	0.0039776	103	103
C6orf129	0.324934	0.00081154	0.00400559	103	103
C6orf136	0.301474	0.00197067	0.00814399	103	103
C6orf141	-0.290558	0.00290739	0.0111856	103	80
C6orf150	-0.330682	0.000645824	0.00334159	103	102
C6orf162	-0.310533	0.00141089	0.00621291	103	103
C6orf163	-0.30097	0.00200697	0.00826801	103	96
C6orf164	-0.287392	0.00324547	0.0122686	103	94
C6orf165	-0.399836	2.86056e-05	0.000301797	103	94
C6orf167	-0.379255	7.79237e-05	0.000644864	103	103
C6orf170	-0.491807	1.32281e-07	7.8841e-06	103	102
C6orf176	0.326156	0.000773368	0.003852	103	103
C6orf182	-0.396777	3.33408e-05	0.000339412	103	103
C6orf186	-0.289565	0.00300984	0.0114901	103	55
C6orf1	0.578308	1.58291e-10	1.07687e-07	103	103
C6orf201	-0.265544	0.00670938	0.0220579	103	91
C6orf204	-0.303666	0.00181935	0.00762889	103	102
C6orf208	-0.220864	0.0249661	0.0634082	103	33
C6orf211	-0.357013	0.000214042	0.00140247	103	103
C6orf218	0.246929	0.0119187	0.035096	103	103
C6orf221	-0.492966	1.2232e-07	7.43094e-06	103	9
C6orf222	-0.217194	0.0275414	0.0686772	103	33
C6orf226	0.328292	0.000710555	0.00360745	103	103
C6orf25	-0.245994	0.0122552	0.0358463	103	35
C6orf27	-0.206867	0.03603	0.0849977	103	100
C6orf41	-0.202676	0.0400542	0.0925969	103	101
C6orf47	0.384027	6.21335e-05	0.000543365	103	103
C6orf59	-0.228304	0.020369	0.0540062	103	67
C6orf62	-0.329549	0.000675796	0.00346116	103	103
C6orf70	-0.345838	0.000346086	0.0020297	103	103
C6orf72	-0.416993	1.17764e-05	0.000157944	103	103
C6orf97	-0.493284	1.19713e-07	7.33485e-06	103	102
C7orf23	-0.297081	0.00230859	0.00928566	103	103
C7orf27	0.270721	0.0056777	0.0192599	103	103
C7orf28A	-0.372019	0.000109133	0.000833235	103	103
C7orf28B	-0.295423	0.00244924	0.00972253	103	103
C7orf36	-0.284372	0.00360045	0.0133221	103	103
C7orf44	-0.264356	0.00696825	0.0227369	103	103
C7orf46	-0.390979	4.4391e-05	0.000419239	103	103
C7orf47	0.225828	0.0218109	0.056934	103	103
C7orf4	-0.258621	0.00834644	0.0262962	103	48
C7orf50	0.354126	0.000242746	0.00153744	103	103
C7orf53	-0.276255	0.0047332	0.0165908	103	103
C7orf55	0.348344	0.00031122	0.00187368	103	103
C7orf57	-0.26146	0.00763679	0.0244747	103	97
C7orf58	-0.263172	0.00723514	0.0233965	103	101
C7orf59	0.340149	0.000439029	0.0024454	103	103
C7orf60	-0.469748	5.56112e-07	2.01808e-05	103	103
C7orf63	-0.413163	1.44174e-05	0.000184609	103	103
C7orf64	-0.274723	0.0049796	0.0172719	103	103
C7orf70	-0.273652	0.00515842	0.0177701	103	103
C7orf71	-0.22676	0.0212584	0.0557901	103	43
C8ORFK29	-0.226737	0.0212717	0.0558072	103	97
C8orf30A	0.406181	2.07184e-05	0.000240419	103	103
C8orf34	-0.220189	0.0254237	0.0642808	103	62
C8orf37	-0.453025	1.54773e-06	3.87503e-05	103	103
C8orf38	-0.225212	0.0221827	0.0577745	103	103
C8orf39	-0.224831	0.0224153	0.0582712	103	100
C8orf41	0.197292	0.0457666	0.102945	103	103
C8orf42	-0.240104	0.0145696	0.0412816	103	103
C8orf44	-0.28255	0.00383117	0.014005	103	103
C8orf45	-0.19843	0.0445064	0.10073	103	103
C8orf47	-0.58709	7.13498e-11	5.63064e-08	103	66
C8orf4	-0.221993	0.0242157	0.061885	103	103
C8orf55	0.26151	0.00762474	0.02444	103	103
C8orf58	0.264926	0.006843	0.022433	103	103
C8orf59	-0.354753	0.000236228	0.00151027	103	103
C8orf73	0.248256	0.0114555	0.0340061	103	103
C8orf76	-0.360653	0.000182331	0.00123701	103	103
C8orf77	-0.222286	0.0240247	0.0614606	103	100
C8orf83	-0.203024	0.0397057	0.0919428	103	103
C8orf84	-0.444118	2.61223e-06	5.4768e-05	103	103
C9orf100	0.246412	0.0121038	0.0355668	103	103
C9orf102	-0.368085	0.000130629	0.000956637	103	103
C9orf106	-0.445804	2.36847e-06	5.12364e-05	103	23
C9orf114	0.288397	0.00313447	0.0119154	103	103
C9orf119	0.223993	0.0229345	0.0592633	103	103
C9orf11	-0.194237	0.0492986	0.109123	103	40
C9orf122	-0.443976	2.63386e-06	5.4998e-05	103	59
C9orf129	-0.274439	0.00502643	0.0173972	103	103
C9orf131	-0.194847	0.0485763	0.107861	103	73
C9orf142	0.295097	0.00247777	0.00981409	103	103
C9orf144B	-0.208482	0.0345734	0.0822499	103	56
C9orf144	-0.228132	0.0204665	0.0541947	103	11
C9orf150	-0.200803	0.0419692	0.0961189	103	103
C9orf152	-0.33218	0.000608053	0.0031795	103	59
C9orf153	-0.287613	0.00322082	0.0121894	103	51
C9orf163	-0.306676	0.0016287	0.00698081	103	101
C9orf16	0.283572	0.00370017	0.0136221	103	103
C9orf172	0.203936	0.0388068	0.0902639	103	102
C9orf21	-0.251055	0.0105292	0.0317341	103	103
C9orf37	0.219933	0.0255992	0.0646554	103	103
C9orf3	-0.376068	9.04741e-05	0.000720034	103	103
C9orf41	-0.435569	4.2584e-06	7.70609e-05	103	103
C9orf46	-0.203665	0.0390723	0.0907104	103	103
C9orf47	-0.323478	0.000859266	0.0041839	103	64
C9orf57	-0.415708	1.26073e-05	0.000166485	103	3
C9orf64	-0.296428	0.00236306	0.00945654	103	103
C9orf66	-0.246094	0.0122189	0.0357932	103	101
C9orf68	-0.364282	0.000155088	0.00109198	103	101
C9orf69	0.214376	0.0296698	0.072835	103	103
C9orf6	-0.421912	9.04816e-06	0.000129826	103	103
C9orf72	-0.451403	1.70435e-06	4.11065e-05	103	103
C9orf7	0.245749	0.0123446	0.036049	103	103
C9orf80	-0.313469	0.00126322	0.00567314	103	103
C9orf82	-0.420525	9.75003e-06	0.000137301	103	103
C9orf84	-0.256786	0.00883568	0.0275858	103	85
C9orf85	-0.257744	0.00857719	0.0269029	103	103
C9orf86	0.339175	0.000457076	0.00252313	103	103
C9orf91	0.224694	0.0224999	0.0584157	103	103
C9orf95	-0.251073	0.0105235	0.0317217	103	103
C9orf9	0.206334	0.036522	0.0859734	103	103
CA13	-0.471178	5.0821e-07	1.92447e-05	103	102
CA14	0.42612	7.19797e-06	0.000111118	103	103
CA2	-0.200372	0.0424208	0.0969171	103	103
CA3	-0.352535	0.000260047	0.00162169	103	71
CAB39	-0.456805	1.2338e-06	3.32991e-05	103	103
CABIN1	0.400872	2.71506e-05	0.000290327	103	103
CABLES1	0.281077	0.00402716	0.0145569	103	103
CABLES2	0.240777	0.0142875	0.040628	103	103
CACHD1	-0.285869	0.0034204	0.0127781	103	103
CACNA1A	0.226101	0.0216474	0.0566045	103	103
CACNA1C	-0.24793	0.0115677	0.0342825	103	103
CACNA1G	-0.259766	0.00805359	0.0255285	103	101
CACNA1H	0.290943	0.00286842	0.0110638	103	103
CACNA2D2	-0.220247	0.0253842	0.0642109	103	103
CACNA2D3	-0.462481	8.73445e-07	2.68414e-05	103	97
CACNB2	-0.277006	0.00461644	0.0162755	103	100
CACNB4	-0.459485	1.04897e-06	2.97772e-05	103	98
CACNG4	-0.384944	5.94615e-05	0.000525354	103	91
CACYBP	-0.245	0.0126218	0.0367333	103	103
CADM1	-0.200312	0.0424842	0.0970218	103	103
CADM2	-0.231536	0.018611	0.0502362	103	53
CAD	0.241161	0.0141284	0.0402862	103	103
CAGE1	-0.324633	0.000821199	0.00404429	103	68
CALB1	-0.243621	0.0131458	0.0379616	103	56
CALCB	-0.222815	0.0236821	0.0607496	103	36
CALCRL	-0.381177	7.11601e-05	0.000600735	103	103
CALD1	-0.442326	2.89722e-06	5.92325e-05	103	103
CALHM1	-0.39588	3.48633e-05	0.000350928	103	76
CALHM2	-0.282726	0.00380835	0.0139423	103	103
CALHM3	-0.377698	8.3836e-05	0.000680379	103	32
CALM2	-0.303954	0.00180026	0.00756978	103	103
CALM3	0.409923	1.70764e-05	0.000209046	103	103
CALML4	-0.327262	0.00074023	0.00372266	103	103
CALML6	-0.237942	0.0155099	0.0434871	103	81
CALR	0.222214	0.0240716	0.0615485	103	103
CAMK1D	-0.297644	0.00226257	0.00912774	103	103
CAMK2D	-0.327591	0.000730619	0.00368655	103	103
CAMK2G	-0.425769	7.33752e-06	0.000112831	103	103
CAMK2N2	0.283206	0.00374657	0.0137518	103	103
CAMK4	-0.198093	0.0448764	0.101347	103	97
CAMLG	-0.306237	0.00165533	0.00707343	103	103
CAMSAP1L1	-0.398407	3.07329e-05	0.000318953	103	103
CAMSAP1	-0.300706	0.0020263	0.00832851	103	103
CAMTA2	0.286904	0.00330058	0.0124222	103	103
CAND1	-0.491948	1.31033e-07	7.88081e-06	103	103
CANX	-0.203138	0.0395925	0.091767	103	103
CAPN3	0.332331	0.000604358	0.00316606	103	103
CAPN5	0.237302	0.0157983	0.0441348	103	103
CAPN6	-0.448023	2.08032e-06	4.65853e-05	103	72
CAPN7	-0.391023	4.42941e-05	0.000418725	103	103
CAPNS1	0.55196	1.50878e-09	4.5795e-07	103	103
CAPNS2	-0.223099	0.0235003	0.060401	103	95
CAPRIN1	-0.240289	0.0144918	0.0411143	103	103
CAPS2	-0.306922	0.00161394	0.0069326	103	102
CAPSL	-0.202393	0.0403383	0.0930365	103	10
CAPZA1	-0.355433	0.000229343	0.00147673	103	103
CAPZA2	-0.457163	1.20746e-06	3.27675e-05	103	103
CAPZA3	-0.56533	4.92593e-10	2.26008e-07	103	10
CAPZB	0.237074	0.015902	0.0443434	103	103
CARM1	0.291192	0.00284357	0.0109905	103	103
CARS2	0.226514	0.0214031	0.0560772	103	103
CASC1	-0.32021	0.000975892	0.00462943	103	95
CASC2	-0.336241	0.000515615	0.00277939	103	103
CASC4	-0.397177	3.26829e-05	0.000334267	103	103
CASC5	-0.361742	0.000173724	0.00119214	103	103
CASD1	-0.29398	0.00257775	0.0101267	103	103
CASKIN2	0.246309	0.0121408	0.0356545	103	103
CASK	-0.524204	1.32469e-08	1.85353e-06	103	103
CASP10	-0.241468	0.0140025	0.0399618	103	103
CASP3	-0.480212	2.84942e-07	1.28936e-05	103	103
CASP4	-0.203232	0.0394991	0.0916038	103	103
CASP6	-0.388137	5.09778e-05	0.000466702	103	103
CASP7	-0.515353	2.54431e-08	2.7733e-06	103	103
CASP8AP2	-0.428744	6.23161e-06	0.000100447	103	103
CASP8	-0.359885	0.000188636	0.00127129	103	103
CASS4	-0.2359	0.0164461	0.0454371	103	103
CAST	-0.468006	6.20256e-07	2.15441e-05	103	103
CASZ1	-0.239024	0.0150331	0.0423515	103	103
CATSPER2	-0.221102	0.0248063	0.0630836	103	103
CATSPER3	-0.232495	0.0181152	0.0491129	103	92
CATSPERB	-0.196173	0.0470349	0.105127	103	62
CAT	-0.274645	0.00499233	0.0173069	103	103
CAV2	-0.295544	0.00243872	0.00968857	103	103
CBFB	-0.314655	0.00120767	0.00546848	103	103
CBLB	-0.205218	0.0375707	0.0879071	103	103
CBLL1	-0.26819	0.00616299	0.0205947	103	103
CBL	-0.228978	0.019991	0.0531944	103	103
CBR4	-0.458606	1.10645e-06	3.10515e-05	103	103
CBWD1	-0.316345	0.00113235	0.00519539	103	103
CBWD2	-0.399779	2.86871e-05	0.000302334	103	103
CBWD3	-0.313562	0.0012588	0.00565845	103	103
CBX1	-0.332373	0.000603338	0.00316431	103	103
CBX3	-0.25037	0.0107499	0.0322857	103	103
CBX4	0.395236	3.59957e-05	0.000358485	103	103
CBY1	0.271309	0.00557007	0.0189632	103	103
CC2D1A	0.214542	0.0295401	0.0725774	103	103
CC2D1B	0.384576	6.05203e-05	0.000532325	103	103
CCAR1	-0.502125	6.52215e-08	5.14702e-06	103	103
CCBE1	-0.360045	0.000187305	0.00126466	103	95
CCBL2	-0.332836	0.000592172	0.00311629	103	103
CCDC101	0.258411	0.00840137	0.0264157	103	103
CCDC102B	-0.347338	0.000324808	0.00193191	103	103
CCDC104	-0.36226	0.00016976	0.00117023	103	103
CCDC105	-0.622708	2.1744e-12	4.71774e-09	103	5
CCDC106	0.312264	0.00132206	0.00588248	103	103
CCDC107	0.4397	3.36836e-06	6.5927e-05	103	103
CCDC109A	-0.47828	3.22923e-07	1.42062e-05	103	103
CCDC109B	-0.35457	0.000238119	0.00151788	103	103
CCDC110	-0.206536	0.0363349	0.0856045	103	100
CCDC111	-0.4044	2.26971e-05	0.000256174	103	103
CCDC112	-0.347218	0.000326456	0.00193937	103	103
CCDC113	-0.252323	0.0101319	0.0307544	103	103
CCDC117	-0.221665	0.0244317	0.0623239	103	103
CCDC121	-0.302872	0.00187285	0.00780183	103	103
CCDC122	-0.32235	0.000897998	0.00434018	103	103
CCDC124	0.428527	6.30662e-06	0.000101405	103	103
CCDC125	-0.474761	4.04808e-07	1.64377e-05	103	103
CCDC126	-0.31482	0.00120011	0.00544046	103	103
CCDC12	0.212681	0.0310152	0.0754263	103	103
CCDC132	-0.407676	1.91843e-05	0.000227457	103	103
CCDC134	0.315503	0.00116933	0.00532544	103	103
CCDC138	-0.435914	4.1763e-06	7.6291e-05	103	103
CCDC140	0.222584	0.0238309	0.0610518	103	103
CCDC144A	-0.277349	0.00456402	0.0161195	103	91
CCDC144NL	-0.251547	0.0103735	0.0313412	103	31
CCDC146	-0.355586	0.000227819	0.00147076	103	103
CCDC147	-0.412743	1.47391e-05	0.000187493	103	94
CCDC14	-0.370412	0.000117483	0.000881973	103	103
CCDC150	-0.380193	7.45513e-05	0.000622702	103	102
CCDC152	-0.46698	6.61272e-07	2.24548e-05	103	103
CCDC158	-0.407809	1.90526e-05	0.000226576	103	45
CCDC159	0.301356	0.00197911	0.00816687	103	103
CCDC15	-0.349052	0.000301964	0.00183193	103	103
CCDC18	-0.374677	9.65192e-05	0.000757148	103	102
CCDC19	-0.296988	0.00231627	0.00930327	103	103
CCDC22	0.398214	3.10323e-05	0.000320878	103	103
CCDC23	-0.250202	0.0108045	0.0324103	103	103
CCDC24	0.241143	0.0141358	0.0403014	103	103
CCDC25	-0.274709	0.00498187	0.0172764	103	103
CCDC27	-0.249771	0.0109458	0.0327446	103	16
CCDC30	-0.2589	0.00827432	0.0261274	103	102
CCDC34	-0.289043	0.00306495	0.0116825	103	103
CCDC39	-0.327669	0.000728353	0.00367605	103	98
CCDC3	-0.245514	0.012431	0.0362637	103	103
CCDC41	-0.482922	2.38765e-07	1.16599e-05	103	103
CCDC45	-0.424897	7.69536e-06	0.000116607	103	103
CCDC46	-0.278129	0.00444661	0.0157868	103	103
CCDC47	-0.390093	4.63539e-05	0.000435276	103	103
CCDC51	0.24318	0.0133176	0.0383397	103	103
CCDC52	-0.369697	0.000121383	0.000904025	103	103
CCDC55	-0.377251	8.56091e-05	0.000693022	103	103
CCDC56	0.351632	0.000270364	0.00167526	103	103
CCDC58	-0.227196	0.0210038	0.055288	103	103
CCDC59	-0.384186	6.16612e-05	0.000539953	103	103
CCDC60	-0.407329	1.95308e-05	0.000230595	103	11
CCDC61	0.38425	6.14735e-05	0.000538548	103	103
CCDC62	-0.298954	0.00215863	0.0087683	103	93
CCDC66	-0.40366	2.35698e-05	0.000262569	103	103
CCDC67	-0.573217	2.48553e-10	1.53241e-07	103	17
CCDC68	-0.221876	0.024293	0.0620263	103	88
CCDC6	-0.496402	9.68266e-08	6.49759e-06	103	103
CCDC71	0.254727	0.00941444	0.0289717	103	103
CCDC73	-0.332728	0.000594757	0.00312822	103	103
CCDC75	-0.331153	0.000633718	0.00329014	103	101
CCDC76	-0.418687	1.07595e-05	0.000147209	103	103
CCDC77	-0.407792	1.907e-05	0.000226645	103	103
CCDC78	0.195827	0.0474334	0.105835	103	103
CCDC7	-0.274409	0.00503136	0.0174055	103	103
CCDC82	-0.422552	8.74045e-06	0.000126794	103	103
CCDC83	-0.253893	0.00965813	0.029597	103	9
CCDC84	-0.21949	0.0259046	0.0652794	103	103
CCDC85B	0.237467	0.0157234	0.0439698	103	103
CCDC86	0.471029	5.12999e-07	1.93454e-05	103	103
CCDC88A	-0.215398	0.0288823	0.071272	103	103
CCDC89	-0.359777	0.000189535	0.00127449	103	98
CCDC90A	0.303504	0.00183012	0.00765614	103	103
CCDC90B	-0.391741	4.27651e-05	0.000406805	103	103
CCDC91	-0.425426	7.47625e-06	0.000114518	103	103
CCDC92	0.219866	0.0256451	0.0647162	103	103
CCDC93	-0.373502	0.000101915	0.000788504	103	103
CCDC94	0.362322	0.000169291	0.00116863	103	103
CCDC97	0.261196	0.00770049	0.0246381	103	103
CCDC99	-0.381089	7.14586e-05	0.000602482	103	103
CCDC9	0.240985	0.0142011	0.0404406	103	103
CCHCR1	0.33171	0.000619673	0.0032317	103	103
CCKBR	-0.469129	5.7812e-07	2.06021e-05	103	53
CCL25	-0.240034	0.0145995	0.0413427	103	49
CCL3L1	0.205201	0.0375876	0.0879361	103	99
CCNA2	-0.381049	7.15957e-05	0.000602885	103	103
CCNB2	-0.236974	0.0159477	0.044427	103	103
CCNC	-0.452386	1.60776e-06	3.96493e-05	103	103
CCND1	0.21545	0.0288428	0.0712107	103	103
CCND3	0.356265	0.000221168	0.0014377	103	103
CCNE2	-0.42557	7.41767e-06	0.000113886	103	103
CCNG1	-0.272477	0.00536126	0.0183606	103	103
CCNG2	-0.465216	7.37855e-07	2.41737e-05	103	103
CCNH	-0.253647	0.00973095	0.0297508	103	103
CCNI	-0.305349	0.0017104	0.00726782	103	103
CCNJ	-0.410904	1.62263e-05	0.000201086	103	103
CCNK	0.277282	0.00457419	0.0161496	103	103
CCNL1	-0.407307	1.95528e-05	0.000230716	103	103
CCNL2	-0.289691	0.00299664	0.0114486	103	103
CCNT1	-0.260998	0.00774864	0.0247487	103	103
CCNT2	-0.457429	1.18821e-06	3.23787e-05	103	103
CCNYL1	-0.195931	0.0473129	0.105604	103	103
CCPG1	-0.345549	0.000350328	0.00204728	103	103
CCR2	-0.217706	0.0271695	0.067929	103	102
CCR6	-0.324864	0.000813773	0.00401072	103	103
CCRL1	-0.269914	0.00582871	0.0196807	103	103
CCRN4L	-0.21346	0.0303903	0.0742317	103	103
CCS	0.383304	6.43165e-05	0.000555156	103	103
CCT2	-0.309919	0.00144369	0.00632029	103	103
CCT3	0.340156	0.000438904	0.00244539	103	103
CCT4	-0.375085	9.47086e-05	0.000745315	103	103
CCT6A	-0.203228	0.0395035	0.0916038	103	103
CCT6B	-0.232246	0.018243	0.0493983	103	103
CCT6P1	-0.354691	0.000236864	0.00151213	103	103
CCT7	0.23746	0.0157265	0.0439698	103	103
CD109	-0.282714	0.00380991	0.0139454	103	103
CD151	0.207347	0.035592	0.0841858	103	103
CD163L1	-0.364701	0.000152197	0.00107894	103	102
CD164	-0.427969	6.50361e-06	0.000103356	103	103
CD1B	-0.214708	0.0294115	0.0723155	103	76
CD200R1	-0.273604	0.00516656	0.0177859	103	98
CD22	0.255493	0.00919523	0.0284212	103	103
CD24	-0.215111	0.0291013	0.0716958	103	102
CD2AP	-0.432498	5.05921e-06	8.60458e-05	103	103
CD2BP2	0.260555	0.00785713	0.0250425	103	103
CD302	-0.2442	0.0129233	0.0374232	103	103
CD320	0.454427	1.42333e-06	3.63742e-05	103	103
CD37	0.215569	0.0287523	0.0710222	103	103
CD46	-0.449118	1.95075e-06	4.5066e-05	103	103
CD47	-0.334279	0.000558533	0.00296936	103	103
CD58	-0.260437	0.0078861	0.0251065	103	103
CD63	0.55694	1.00015e-09	3.58764e-07	103	103
CD68	0.352721	0.000257963	0.00161157	103	103
CD69	-0.213125	0.030658	0.0747284	103	102
CD81	0.428446	6.3347e-06	0.000101566	103	103
CD99L2	0.348359	0.000311017	0.00187304	103	103
CD99	0.290003	0.00296421	0.0113639	103	103
CDADC1	-0.277496	0.00454171	0.0160551	103	103
CDC123	-0.273406	0.0052004	0.0178837	103	103
CDC14A	-0.383146	6.48023e-05	0.000558213	103	103
CDC14B	-0.310779	0.00139792	0.00616443	103	103
CDC14C	-0.26819	0.00616307	0.0205947	103	100
CDC23	-0.259622	0.00808989	0.0256312	103	103
CDC26	-0.232182	0.018276	0.0494672	103	103
CDC27	-0.368132	0.000130348	0.000954936	103	103
CDC34	0.273433	0.00519581	0.017871	103	103
CDC37L1	-0.329826	0.000668356	0.00343207	103	103
CDC37	0.293723	0.00260128	0.010211	103	103
CDC40	-0.50645	4.81533e-08	4.20677e-06	103	103
CDC42EP1	0.205828	0.0369951	0.0868901	103	103
CDC42EP5	0.237485	0.0157154	0.0439537	103	103
CDC42SE2	-0.394821	3.67438e-05	0.000364281	103	103
CDC42	-0.343956	0.000374609	0.00215912	103	103
CDC5L	-0.293171	0.00265252	0.0103663	103	103
CDC73	-0.406172	2.07285e-05	0.000240419	103	103
CDC7	-0.293197	0.00265007	0.0103593	103	103
CDCA3	0.213694	0.0302049	0.0738704	103	103
CDCA7	-0.42344	8.32985e-06	0.000122825	103	103
CDCP1	-0.210123	0.0331443	0.079531	103	103
CDH11	-0.253727	0.00970738	0.0297017	103	103
CDH13	-0.381618	6.96885e-05	0.000591603	103	103
CDH20	-0.324948	0.000811094	0.00400452	103	69
CDH22	-0.430387	5.69007e-06	9.40118e-05	103	68
CDH24	-0.216241	0.028246	0.0700585	103	103
CDH4	0.326432	0.000764948	0.00381874	103	98
CDH8	-0.224703	0.0224942	0.0584087	103	82
CDHR4	-0.212096	0.0314917	0.0763173	103	38
CDIPT	0.356599	0.00021796	0.00142106	103	103
CDK11B	0.245673	0.0123723	0.0361139	103	103
CDK12	-0.213815	0.0301097	0.0737015	103	103
CDK13	-0.345577	0.000349917	0.00204609	103	103
CDK14	-0.352676	0.000258466	0.0016137	103	103
CDK16	0.29611	0.00239007	0.00954723	103	103
CDK17	-0.270305	0.00575512	0.0194723	103	103
CDK19	-0.261356	0.00766181	0.0245429	103	103
CDK1	-0.410333	1.67169e-05	0.000205487	103	103
CDK2AP2	0.402438	2.50808e-05	0.000273474	103	103
CDK2	0.312111	0.0013297	0.00591115	103	103
CDK4	0.244315	0.0128799	0.037323	103	103
CDK5R2	0.202292	0.0404407	0.0932181	103	95
CDK5	0.466755	6.70594e-07	2.27113e-05	103	103
CDK6	-0.365343	0.000147866	0.00105468	103	103
CDK7	-0.427011	6.85522e-06	0.000106999	103	103
CDK8	-0.367819	0.000132213	0.000966088	103	103
CDK9	0.309106	0.00148817	0.00647984	103	103
CDKL1	-0.253957	0.00963907	0.0295477	103	100
CDKL3	-0.272356	0.00538253	0.0184233	103	103
CDKL4	-0.228578	0.020215	0.0536843	103	46
CDKL5	-0.224227	0.022789	0.0589917	103	99
CDKN1B	-0.411138	1.60297e-05	0.000199025	103	103
CDKN1C	0.226085	0.0216569	0.0566219	103	103
CDKN2AIP	-0.497681	8.86987e-08	6.18352e-06	103	103
CDR1	-0.240568	0.0143748	0.0408469	103	80
CDRT1	-0.254988	0.0093393	0.0288124	103	86
CDS1	-0.300756	0.00202263	0.00832036	103	103
CDS2	0.403299	2.40072e-05	0.000266538	103	103
CDV3	-0.246022	0.012245	0.0358463	103	103
CEACAM19	-0.219682	0.0257717	0.0649942	103	103
CEACAM1	0.296282	0.00237546	0.00950039	103	103
CEACAM20	0.274781	0.00496996	0.0172475	103	3
CEBPG	-0.467898	6.24445e-07	2.16514e-05	103	103
CEBPZ	-0.454313	1.43313e-06	3.6494e-05	103	103
CECR5	0.203069	0.0396614	0.0918578	103	103
CELA2A	-0.202081	0.0406539	0.0936259	103	3
CELF1	-0.366504	0.000140325	0.00101298	103	103
CELF3	-0.382489	6.68636e-05	0.000572797	103	37
CELP	-0.419167	1.04872e-05	0.000144585	103	7
CEMP1	0.245604	0.0123977	0.036172	103	103
CENPB	0.39655	3.37205e-05	0.000342042	103	103
CENPC1	-0.457458	1.18613e-06	3.23787e-05	103	103
CENPE	-0.397896	3.15298e-05	0.000325001	103	103
CENPF	-0.264245	0.0069928	0.0227809	103	103
CENPH	-0.364817	0.000151408	0.00107502	103	103
CENPI	-0.195632	0.0476592	0.106257	103	103
CENPJ	-0.291955	0.00276849	0.0107434	103	103
CENPK	-0.411518	1.57152e-05	0.000196356	103	103
CENPL	-0.260058	0.00798043	0.0253454	103	103
CENPM	0.315574	0.00116616	0.0053171	103	103
CENPP	-0.299784	0.002095	0.00854151	103	103
CENPQ	-0.370039	0.000119502	0.000892716	103	103
CEP110	-0.364078	0.000156514	0.0010985	103	103
CEP120	-0.44185	2.9776e-06	6.04863e-05	103	103
CEP135	-0.474475	4.12246e-07	1.66323e-05	103	103
CEP152	-0.332039	0.000611522	0.00319595	103	103
CEP192	-0.387297	5.30942e-05	0.000482494	103	103
CEP290	-0.39701	3.29563e-05	0.000336233	103	103
CEP350	-0.337377	0.000492174	0.00267422	103	103
CEP55	-0.366115	0.000142812	0.00102796	103	103
CEP57	-0.435932	4.17206e-06	7.6291e-05	103	103
CEP63	-0.315739	0.00115886	0.00529115	103	103
CEP70	-0.395684	3.52045e-05	0.00035328	103	103
CEP76	-0.430995	5.50108e-06	9.1742e-05	103	103
CEP78	-0.440558	3.20691e-06	6.3651e-05	103	103
CEP97	-0.340295	0.000436377	0.00243337	103	103
CEPT1	-0.342525	0.000397732	0.00225653	103	103
CERCAM	0.319494	0.00100328	0.00472518	103	103
CERK	0.210212	0.033068	0.0793963	103	103
CES7	-0.205292	0.0375009	0.0878167	103	51
CES8	-0.223031	0.0235438	0.0604969	103	99
CETN3	-0.300964	0.00200743	0.00826817	103	103
CFB	-0.271224	0.00558553	0.019006	103	103
CFH	-0.286486	0.00334857	0.0125645	103	103
CFL1	0.352285	0.000262872	0.00163696	103	103
CG030	-0.390304	4.58781e-05	0.000432248	103	102
CGB2	-0.199508	0.0433386	0.098623	103	43
CGB5	-0.266977	0.00640828	0.0212639	103	41
CGB7	-0.226891	0.0211814	0.0556294	103	83
CGGBP1	-0.331145	0.000633922	0.00329014	103	103
CGNL1	-0.305215	0.00171885	0.00729431	103	103
CGRRF1	-0.427083	6.82809e-06	0.000106808	103	103
CHAC1	0.265739	0.00666761	0.0219389	103	103
CHAC2	-0.421877	9.06522e-06	0.000129977	103	103
CHADL	0.309504	0.00146623	0.00639562	103	103
CHAT	-0.540306	3.84757e-09	8.25095e-07	103	6
CHCHD10	0.321489	0.000928634	0.00444469	103	103
CHCHD2	0.198532	0.0443946	0.100523	103	103
CHCHD5	0.369907	0.000120222	0.000897414	103	103
CHCHD6	0.412467	1.49534e-05	0.000189477	103	103
CHCHD8	0.237774	0.0155851	0.0436386	103	103
CHD1	-0.373454	0.000102143	0.000789341	103	103
CHD2	-0.31819	0.00105503	0.00491955	103	103
CHD9	-0.475447	3.8742e-07	1.60576e-05	103	103
CHEK1	-0.371488	0.000111829	0.00084759	103	103
CHIC1	-0.230084	0.0193843	0.0518763	103	103
CHIC2	-0.352257	0.000263188	0.00163696	103	103
CHID1	0.309267	0.00147926	0.00644386	103	103
CHKB	0.254061	0.0096084	0.0294747	103	103
CHML	-0.322988	0.000875896	0.00425326	103	103
CHMP2A	0.430373	5.69436e-06	9.40118e-05	103	103
CHMP2B	-0.438335	3.64091e-06	6.96043e-05	103	103
CHMP4A	0.230964	0.0189126	0.050911	103	103
CHMP4B	0.268846	0.00603374	0.020238	103	103
CHMP4C	-0.198405	0.0445333	0.100757	103	94
CHMP5	-0.434165	4.60846e-06	8.02799e-05	103	103
CHMP6	0.417829	1.12642e-05	0.000152946	103	103
CHM	-0.427582	6.64345e-06	0.000104963	103	103
CHN1	-0.233278	0.0177192	0.0482648	103	103
CHODL	-0.336708	0.000505868	0.00273629	103	99
CHORDC1	-0.305807	0.00168174	0.00716763	103	103
CHPF	0.389395	4.79564e-05	0.000447017	103	103
CHP	0.256731	0.00885077	0.0276118	103	103
CHRDL1	-0.205235	0.0375545	0.0879071	103	96
CHRM3	-0.217151	0.0275729	0.0687284	103	93
CHRM5	-0.357439	0.000210081	0.0013811	103	82
CHRNA5	-0.281109	0.00402288	0.014551	103	103
CHRND	0.236551	0.0161425	0.0448178	103	33
CHST10	0.383436	6.39129e-05	0.000553043	103	103
CHST11	0.195614	0.0476795	0.10629	103	103
CHST12	0.339525	0.000450507	0.00249432	103	103
CHST13	0.223772	0.0230734	0.0595287	103	102
CHST14	0.398189	3.10704e-05	0.000320974	103	103
CHST15	-0.194253	0.0492799	0.109106	103	103
CHST2	-0.267231	0.00635626	0.0211334	103	103
CHSY1	-0.250984	0.0105521	0.0317883	103	103
CHUK	-0.428425	6.3422e-06	0.000101566	103	103
CHURC1	-0.349762	0.00029295	0.00179212	103	103
CIAO1	0.228772	0.020106	0.0534454	103	103
CIB1	0.297301	0.00229049	0.00922415	103	103
CIB3	-0.208449	0.0346025	0.0822994	103	9
CIDECP	0.372923	0.000104677	0.00080482	103	103
CINP	0.428968	6.15482e-06	9.945e-05	103	103
CIR1	-0.341681	0.00041197	0.00232222	103	103
CISD1	-0.300076	0.002073	0.00846929	103	103
CISD3	0.462652	8.64316e-07	2.66856e-05	103	103
CISH	-0.207046	0.0358662	0.0846823	103	103
CITED1	0.493236	1.20105e-07	7.33609e-06	103	103
CITED2	-0.195818	0.0474432	0.105835	103	103
CIZ1	0.235028	0.0168603	0.046393	103	103
CKAP2L	-0.278089	0.00445258	0.0158051	103	103
CKAP2	-0.510993	3.48532e-08	3.38729e-06	103	103
CKMT2	-0.245237	0.0125334	0.036503	103	67
CKS2	-0.234124	0.0172993	0.0473496	103	103
CLASP2	-0.216195	0.028281	0.0701038	103	103
CLCA2	-0.214767	0.0293665	0.0722139	103	102
CLCC1	-0.248226	0.0114657	0.0340212	103	103
CLCN7	0.585273	8.43046e-11	6.3971e-08	103	103
CLDN12	-0.316122	0.00114205	0.0052265	103	103
CLDN14	0.241652	0.0139273	0.0398096	103	101
CLDN16	-0.497082	9.24192e-08	6.33104e-06	103	46
CLDN19	-0.470548	5.28788e-07	1.9676e-05	103	48
CLDN1	-0.225515	0.0219989	0.0573791	103	102
CLDN8	-0.368236	0.000129737	0.000952226	103	42
CLDND1	-0.269425	0.00592181	0.0199303	103	103
CLEC16A	0.382747	6.60481e-05	0.000566549	103	103
CLEC18A	-0.282694	0.00381239	0.0139467	103	97
CLEC18B	-0.290834	0.0028794	0.0110953	103	83
CLEC18C	-0.434302	4.57305e-06	7.99837e-05	103	39
CLEC2A	-0.356378	0.000220073	0.00143153	103	58
CLEC2B	-0.319939	0.000986181	0.00466244	103	103
CLEC2D	-0.300458	0.00204456	0.0083813	103	103
CLEC3A	-0.551172	1.60918e-09	4.72028e-07	103	10
CLEC4A	-0.240331	0.0144738	0.0410692	103	103
CLEC7A	-0.286581	0.0033376	0.0125313	103	103
CLIC1	0.311692	0.00135084	0.00598757	103	103
CLIC2	-0.328784	0.00069675	0.00354923	103	103
CLIC4	-0.375463	9.30596e-05	0.000736451	103	103
CLINT1	-0.409122	1.78014e-05	0.00021533	103	103
CLIP1	-0.414531	1.34162e-05	0.000174136	103	103
CLIP4	-0.353042	0.000254414	0.00159445	103	103
CLK1	-0.408995	1.79192e-05	0.000216357	103	103
CLK2P	0.232827	0.0179467	0.0487297	103	103
CLK3	0.280649	0.00408584	0.0147178	103	103
CLK4	-0.448112	2.06956e-06	4.65195e-05	103	103
CLN3	0.298917	0.00216149	0.00877628	103	103
CLN5	-0.23764	0.0156457	0.0437835	103	103
CLN6	0.489643	1.52973e-07	8.58861e-06	103	103
CLNS1A	-0.201876	0.0408627	0.0940043	103	103
CLOCK	-0.406718	2.01543e-05	0.000235979	103	103
CLPB	0.291118	0.00285092	0.0110092	103	103
CLPP	0.369994	0.000119746	0.000894196	103	103
CLPTM1L	0.301849	0.00194401	0.00805742	103	103
CLPTM1	0.496546	9.58717e-08	6.46577e-06	103	103
CLPX	-0.500864	7.11994e-08	5.44455e-06	103	103
CLSPN	-0.264123	0.00701995	0.0228496	103	103
CLSTN2	-0.342687	0.000395042	0.0022441	103	91
CLTC	-0.259751	0.00805749	0.0255367	103	103
CLUAP1	-0.3138	0.00124749	0.00561784	103	103
CLVS2	-0.401812	2.589e-05	0.000279728	103	36
CMA1	-0.259413	0.0081429	0.0257619	103	56
CMAH	-0.481285	2.65729e-07	1.23645e-05	103	102
CMAS	-0.332999	0.000588271	0.00309951	103	103
CMC1	-0.220437	0.0252542	0.0639754	103	103
CMPK1	-0.443433	2.71792e-06	5.62663e-05	103	103
CMPK2	-0.224954	0.0223404	0.0581001	103	103
CMTM1	-0.388403	5.03255e-05	0.000463093	103	103
CMTM2	-0.221476	0.0245571	0.0625902	103	93
CMTM6	-0.427339	6.73281e-06	0.000105842	103	103
CMTM7	0.240341	0.0144698	0.0410637	103	103
CMTM8	-0.363059	0.000163814	0.00113919	103	102
CMYA5	-0.341333	0.000417987	0.00235009	103	101
CN5H6.4	0.235492	0.0166388	0.0458921	103	103
CNBP	-0.466423	6.84598e-07	2.30092e-05	103	103
CNDP2	0.227958	0.0205654	0.0543734	103	103
CNGA1	-0.281743	0.00393742	0.0143086	103	85
CNIH	-0.246933	0.0119174	0.035096	103	103
CNKSR1	-0.269151	0.00597467	0.0200842	103	102
CNNM1	0.214374	0.0296708	0.072835	103	102
CNNM3	0.288148	0.00316168	0.0120071	103	103
CNOT10	-0.212602	0.0310791	0.0755588	103	103
CNOT1	-0.308625	0.0015151	0.00658257	103	103
CNOT2	-0.289651	0.00300085	0.011458	103	103
CNOT3	0.360388	0.000184478	0.00124838	103	103
CNOT6L	-0.483863	2.2446e-07	1.12395e-05	103	103
CNOT6	-0.445228	2.44923e-06	5.22954e-05	103	103
CNOT7	-0.329226	0.000684574	0.00349895	103	103
CNOT8	-0.548811	1.94982e-09	5.34278e-07	103	103
CNPY2	0.346938	0.000330359	0.00195726	103	103
CNPY3	0.459659	1.03789e-06	2.97625e-05	103	103
CNPY4	0.311769	0.0013469	0.00597547	103	103
CNP	0.38208	6.81764e-05	0.000581016	103	103
CNST	-0.233814	0.0174523	0.047709	103	103
CNTD1	-0.21316	0.0306299	0.0746969	103	103
CNTLN	-0.412833	1.46692e-05	0.0001871	103	103
CNTN1	-0.222885	0.0236369	0.060665	103	98
CNTNAP1	0.209336	0.0338228	0.0808934	103	103
COASY	0.358659	0.000199115	0.00132535	103	103
COBLL1	-0.272095	0.00542883	0.0185528	103	103
COG1	0.413966	1.3822e-05	0.000178547	103	103
COG3	-0.420166	9.94012e-06	0.000139282	103	103
COG4	0.233385	0.0176654	0.0481582	103	103
COG5	-0.217071	0.0276313	0.0688567	103	103
COG6	-0.402475	2.50344e-05	0.000273328	103	103
COG8	0.207437	0.0355103	0.084033	103	103
COIL	-0.386725	5.45806e-05	0.000492598	103	103
COL10A1	-0.30404	0.00179459	0.00755397	103	103
COL12A1	-0.284338	0.00360467	0.0133327	103	103
COL16A1	-0.247482	0.0117239	0.0346312	103	103
COL21A1	-0.38543	5.80911e-05	0.000516485	103	100
COL27A1	-0.341221	0.000419929	0.0023588	103	103
COL4A3BP	-0.264347	0.00697022	0.0227374	103	103
COL4A5	-0.224958	0.0223374	0.0581001	103	102
COL4A6	-0.32227	0.000900792	0.00434516	103	98
COL7A1	-0.358615	0.000199505	0.0013275	103	103
COL8A2	-0.204132	0.0386152	0.0899668	103	103
COL9A2	-0.24533	0.0124988	0.0364398	103	103
COLEC10	-0.291672	0.00279608	0.0108377	103	35
COLEC12	-0.371502	0.000111756	0.000847363	103	103
COMMD10	-0.366907	0.000137792	0.000999509	103	103
COMMD1	0.271437	0.00554674	0.0188936	103	103
COMMD2	-0.492955	1.22412e-07	7.43094e-06	103	103
COMMD3	-0.36305	0.000163881	0.00113926	103	103
COMMD4	0.434579	4.50241e-06	7.93815e-05	103	103
COMMD7	0.280846	0.00405875	0.0146497	103	103
COMMD8	-0.445462	2.41613e-06	5.17676e-05	103	103
COMMD9	0.357128	0.00021297	0.00139637	103	103
COMT	0.356763	0.000216398	0.00141415	103	103
COPB1	-0.371707	0.000110705	0.000842306	103	103
COPB2	-0.213162	0.030628	0.0746969	103	103
COPE	0.425003	7.65089e-06	0.00011629	103	103
COPG	0.485117	2.06668e-07	1.06458e-05	103	103
COPS2	-0.400475	2.76996e-05	0.000295079	103	103
COPS3	-0.429753	5.89347e-06	9.67323e-05	103	103
COPS4	-0.42247	8.77927e-06	0.00012717	103	103
COPS5	-0.349467	0.000296657	0.00181081	103	103
COPS6	0.454495	1.41758e-06	3.63213e-05	103	103
COPS7A	0.349945	0.000290662	0.00178089	103	103
COPZ1	0.248876	0.0112445	0.0334809	103	103
COQ10B	-0.247821	0.0116056	0.0343742	103	103
COQ4	0.226685	0.0213022	0.0558501	103	103
COQ6	0.261093	0.00772547	0.0247067	103	103
COQ7	-0.250115	0.0108327	0.0324751	103	103
CORIN	-0.435642	4.24084e-06	7.7025e-05	103	98
CORO1B	0.38763	5.22442e-05	0.00047618	103	103
CORO7	0.221919	0.0242644	0.0619694	103	103
COTL1	0.320048	0.000982019	0.00464833	103	103
COX11	-0.337518	0.000489346	0.00266271	103	103
COX15	-0.291248	0.00283797	0.010972	103	103
COX17	0.275229	0.00489692	0.017048	103	103
COX18	-0.369849	0.000120546	0.000899492	103	103
COX5A	0.194295	0.0492293	0.109006	103	103
COX5B	0.340956	0.000424581	0.00237903	103	103
COX6A1	0.301468	0.0019711	0.00814404	103	103
COX6B1	0.348432	0.000310057	0.00186896	103	103
COX7A2	0.238508	0.0152589	0.0428836	103	103
COX8A	0.383607	6.33909e-05	0.000550806	103	103
CP110	-0.501154	6.97818e-08	5.37784e-06	103	103
CPA1	-0.216351	0.0281642	0.069946	103	24
CPA2	0.30166	0.00195734	0.00810248	103	100
CPA3	-0.218219	0.0268005	0.0671341	103	87
CPA4	-0.242418	0.0136189	0.0390759	103	102
CPA6	-0.591541	4.72054e-11	4.23325e-08	103	54
CPD	-0.366506	0.000140311	0.00101298	103	103
CPEB3	-0.463007	8.4565e-07	2.62738e-05	103	103
CPEB4	-0.226689	0.0212996	0.0558501	103	103
CPE	-0.449424	1.91584e-06	4.46254e-05	103	103
CPM	0.219145	0.0261455	0.065794	103	103
CPN1	0.264852	0.00685912	0.0224603	103	96
CPNE1	0.352964	0.000255276	0.00159884	103	103
CPNE3	-0.406333	2.05578e-05	0.000239335	103	103
CPNE4	-0.326553	0.000761307	0.003806	103	56
CPNE8	-0.283267	0.00373878	0.013736	103	103
CPOX	-0.313156	0.00127827	0.00572854	103	103
CPPED1	0.255711	0.00913364	0.0282752	103	103
CPSF2	-0.317084	0.00110076	0.00508712	103	103
CPSF3	-0.227718	0.0207025	0.0546776	103	103
CPSF4L	-0.356577	0.000218164	0.00142145	103	28
CPSF6	-0.43434	4.56343e-06	7.99481e-05	103	103
CRABP1	-0.196181	0.0470259	0.105124	103	95
CRADD	-0.224004	0.0229276	0.0592633	103	103
CRAMP1L	-0.274093	0.00508405	0.0175662	103	103
CRAT	0.388142	5.09665e-05	0.000466702	103	103
CRB3	-0.211886	0.031664	0.0766315	103	100
CRBN	-0.464449	7.73683e-07	2.5064e-05	103	103
CREB1	-0.500899	7.10246e-08	5.44455e-06	103	103
CREB3	0.344862	0.000360623	0.00209501	103	103
CREB5	-0.427508	6.67055e-06	0.000105114	103	103
CREBZF	-0.406126	2.07778e-05	0.000240708	103	103
CREG1	-0.303076	0.00185895	0.00775212	103	103
CRELD1	0.219873	0.0256403	0.0647125	103	103
CRELD2	0.270655	0.00568993	0.0192848	103	103
CRHR2	-0.218	0.0269573	0.0674668	103	56
CRIM1	-0.424283	7.95705e-06	0.000119471	103	103
CRIP2	0.315251	0.00118061	0.0053669	103	103
CRIPT	-0.286082	0.00339539	0.0127015	103	103
CRISP2	-0.503347	5.98886e-08	4.94369e-06	103	12
CRISPLD1	-0.244081	0.012969	0.037539	103	103
CRK	-0.295701	0.00242508	0.00965188	103	103
CRLF3	-0.444285	2.58709e-06	5.44143e-05	103	103
CRLS1	-0.197522	0.0455098	0.102476	103	103
CRNKL1	-0.236509	0.0161617	0.0448521	103	103
CROCCL1	-0.222575	0.0238372	0.0610599	103	103
CROCCL2	-0.306781	0.00162234	0.0069596	103	103
CROT	-0.37248	0.000106839	0.000818257	103	103
CRTAP	0.332365	0.000603543	0.00316431	103	103
CRTC1	0.277666	0.00451593	0.0159851	103	103
CRTC2	0.344275	0.000369634	0.00213544	103	103
CRTC3	0.194906	0.0485068	0.107721	103	103
CRY1	-0.383833	6.27121e-05	0.000547583	103	103
CRYBG3	-0.404374	2.27278e-05	0.000256373	103	103
CRYZL1	-0.230714	0.0190456	0.0511644	103	103
CRYZ	-0.20134	0.0414125	0.0950252	103	103
CSAD	-0.252321	0.0101325	0.0307544	103	103
CSDC2	-0.269343	0.00593751	0.0199797	103	73
CSDE1	-0.361471	0.00017583	0.00120408	103	103
CSGALNACT2	-0.463076	8.4207e-07	2.62038e-05	103	103
CSK	0.419183	1.04779e-05	0.000144558	103	103
CSMD1	-0.198242	0.0447118	0.101076	103	78
CSNK1A1	-0.454115	1.45023e-06	3.6823e-05	103	103
CSNK1D	0.229364	0.0197774	0.0527852	103	103
CSNK1E	0.203728	0.0390105	0.0906096	103	103
CSNK1G1	-0.399135	2.96319e-05	0.000309972	103	103
CSNK1G3	-0.437393	3.84106e-06	7.26561e-05	103	103
CSNK2A1P	-0.195317	0.0480255	0.106832	103	103
CSNK2B	0.437251	3.872e-06	7.30313e-05	103	103
CSPP1	-0.429453	5.99221e-06	9.77431e-05	103	103
CSRNP2	-0.238245	0.0153752	0.0431798	103	103
CSRNP3	-0.23405	0.0173359	0.0474236	103	75
CSRP1	0.380316	7.41206e-05	0.000619367	103	103
CST1	0.243516	0.0131864	0.0380636	103	89
CST3	0.43225	5.12971e-06	8.68484e-05	103	103
CSTB	0.296087	0.00239202	0.00955307	103	103
CSTF2T	-0.317791	0.00107132	0.00498022	103	103
CSTF3	-0.428859	6.1922e-06	9.99721e-05	103	103
CT47A1	0.196008	0.047225	0.105468	103	3
CT47A6	0.228339	0.0203495	0.0539761	103	6
CTAGE1	-0.318762	0.00103205	0.0048341	103	96
CTAGE4	-0.303587	0.00182458	0.00764271	103	94
CTAGE5	-0.420553	9.73555e-06	0.000137256	103	103
CTAGE6	-0.257318	0.00869146	0.0272181	103	76
CTAGE9	-0.267976	0.0062057	0.0207091	103	100
CTBP2	-0.197692	0.0453198	0.102149	103	103
CTBS	-0.264537	0.00692827	0.0226462	103	103
CTCFL	-0.248343	0.0114255	0.0339428	103	103
CTDP1	0.217833	0.0270772	0.067724	103	103
CTDSPL2	-0.496085	9.89435e-08	6.59479e-06	103	103
CTNNA2	0.243198	0.0133105	0.0383249	103	101
CTNNAL1	-0.347579	0.000321503	0.00191687	103	103
CTNNBL1	0.477246	3.45192e-07	1.48696e-05	103	103
CTNS	0.374001	9.95903e-05	0.000776914	103	103
CTR9	-0.36443	0.000154065	0.0010871	103	103
CTRC	-0.209183	0.0339563	0.0811274	103	46
CTSA	0.554639	1.21035e-09	4.10499e-07	103	103
CTSB	0.214804	0.0293379	0.0721618	103	103
CTSD	0.400178	2.81172e-05	0.000297919	103	103
CTSF	0.294546	0.00252668	0.00996979	103	103
CTSL2	-0.210618	0.0327229	0.0787208	103	103
CTSO	-0.237114	0.015884	0.0443132	103	103
CTSZ	0.322223	0.00090246	0.00434683	103	103
CTTNBP2NL	-0.571658	2.8497e-10	1.60634e-07	103	103
CTU1	0.243945	0.0130211	0.0376565	103	103
CTU2	0.226051	0.0216773	0.0566603	103	103
CTXN3	-0.27159	0.00551911	0.0188222	103	27
CUEDC1	0.228028	0.0205257	0.0543059	103	103
CUEDC2	0.261599	0.00760349	0.0243918	103	103
CUL1	-0.322791	0.000882674	0.00427974	103	103
CUL2	-0.501202	6.95497e-08	5.37784e-06	103	103
CUL3	-0.494153	1.12861e-07	7.05742e-06	103	103
CUL4A	-0.344207	0.000370686	0.00214032	103	103
CUL4B	-0.448411	2.03353e-06	4.60085e-05	103	103
CUL5	-0.502388	6.40381e-08	5.07393e-06	103	103
CUL7	0.214251	0.0297668	0.0730162	103	103
CUTA	0.46004	1.01409e-06	2.9711e-05	103	103
CUTC	-0.207309	0.0356267	0.0842477	103	103
CUX2	-0.415991	1.24197e-05	0.000164677	103	95
CUZD1	-0.336925	0.000501396	0.00271461	103	98
CWC15	-0.240685	0.0143258	0.0407193	103	103
CWC22	-0.449565	1.90001e-06	4.45193e-05	103	103
CWC25	-0.30079	0.00202011	0.00831346	103	103
CWC27	-0.399888	2.85313e-05	0.000301497	103	103
CWF19L1	-0.234124	0.0172993	0.0473496	103	103
CWF19L2	-0.448762	1.99201e-06	4.56616e-05	103	103
CXADRP2	-0.204103	0.0386435	0.0900223	103	25
CXADRP3	-0.297327	0.00228837	0.00921939	103	39
CXADR	-0.381181	7.1147e-05	0.000600735	103	101
CXCL14	-0.232951	0.0178839	0.0485794	103	103
CXCR2	-0.219155	0.0261387	0.0657861	103	99
CXXC1	0.319239	0.0010132	0.00476395	103	103
CXXC4	-0.285779	0.00343099	0.0128104	103	47
CXorf1	-0.220795	0.0250124	0.0635095	103	82
CXorf22	-0.365975	0.000143718	0.00103272	103	32
CXorf23	-0.406305	2.05874e-05	0.000239486	103	103
CXorf38	-0.285491	0.00346504	0.0129106	103	103
CXorf42	-0.285248	0.00349409	0.0129943	103	97
CXorf49B	-0.363743	0.000158884	0.00110999	103	42
CXorf50B	-0.332337	0.000604218	0.00316606	103	39
CXorf56	-0.311077	0.0013824	0.00610614	103	103
CXorf59	-0.194192	0.0493527	0.10923	103	24
CYB561D2	0.455509	1.33398e-06	3.51846e-05	103	103
CYB5A	-0.249489	0.0110389	0.032993	103	103
CYB5R1	0.361175	0.000178153	0.00121577	103	103
CYB5R3	0.449718	1.88296e-06	4.4225e-05	103	103
CYB5R4	-0.412416	1.49936e-05	0.000189865	103	103
CYBASC3	0.324928	0.000811717	0.00400559	103	103
CYBA	0.338363	0.000472625	0.00259012	103	103
CYBRD1	-0.428424	6.34238e-06	0.000101566	103	103
CYCS	-0.201615	0.0411295	0.0945628	103	103
CYGB	0.278023	0.00446237	0.0158285	103	103
CYHR1	0.196724	0.0464073	0.104009	103	103
CYLD	-0.330805	0.000642637	0.00332771	103	103
CYP17A1	-0.258984	0.00825278	0.0260636	103	41
CYP1B1	-0.291282	0.00283463	0.0109666	103	103
CYP20A1	-0.202248	0.0404852	0.0932989	103	103
CYP27A1	0.499156	8.01312e-08	5.74875e-06	103	103
CYP27B1	-0.267868	0.00622727	0.0207706	103	103
CYP2A13	-0.610716	7.39516e-12	1.04214e-08	103	3
CYP2A6	-0.202758	0.0399712	0.0924641	103	37
CYP2C8	-0.317956	0.00106455	0.00495577	103	50
CYP2D6	-0.210462	0.032855	0.0790002	103	102
CYP2E1	-0.264262	0.00698912	0.0227789	103	98
CYP2R1	-0.330089	0.00066134	0.00340313	103	103
CYP2W1	-0.440149	3.28285e-06	6.47027e-05	103	81
CYP3A5	-0.205514	0.0372906	0.0874592	103	99
CYP3A7	-0.226847	0.021207	0.0556817	103	56
CYP4F2	-0.330241	0.000657344	0.00338786	103	51
CYP4F3	-0.288421	0.00313189	0.01191	103	75
CYP4X1	-0.295079	0.00247935	0.00981837	103	97
CYS1	-0.29852	0.00219252	0.00888946	103	102
CYTL1	0.197001	0.0460936	0.103515	103	103
CYYR1	-0.424245	7.97324e-06	0.000119532	103	103
DAAM1	-0.497962	8.7001e-08	6.10694e-06	103	103
DACH1	-0.507674	4.41561e-08	4.05188e-06	103	103
DACH2	-0.230953	0.0189185	0.05092	103	43
DAD1	0.480803	2.74204e-07	1.25517e-05	103	103
DAK	0.223927	0.022976	0.0593548	103	103
DALRD3	0.310241	0.00142642	0.00626068	103	103
DAPK3	0.297725	0.00225603	0.0091058	103	103
DAPL1	-0.231664	0.0185446	0.0501048	103	95
DAPP1	-0.251655	0.0103397	0.0312775	103	103
DARS	-0.39602	3.46217e-05	0.000348674	103	103
DBC1	-0.326939	0.000749766	0.00376008	103	78
DBF4	-0.408896	1.80115e-05	0.000217206	103	103
DBNDD1	0.263872	0.00707621	0.0229956	103	103
DBNL	0.27637	0.00471508	0.0165464	103	103
DBP	0.245999	0.0122532	0.0358463	103	103
DBR1	-0.443396	2.72373e-06	5.62686e-05	103	103
DBT	-0.509185	3.96612e-08	3.79843e-06	103	103
DCAF10	-0.364377	0.00015443	0.00108882	103	103
DCAF11	0.282772	0.00380235	0.0139229	103	103
DCAF12L2	-0.388286	5.06123e-05	0.000464433	103	32
DCAF12	-0.347923	0.000316833	0.00189648	103	103
DCAF13	-0.370748	0.00011569	0.000872492	103	103
DCAF15	0.283234	0.003743	0.0137413	103	103
DCAF16	-0.415798	1.25471e-05	0.000165913	103	103
DCAF17	-0.501221	6.94571e-08	5.37784e-06	103	103
DCAF6	-0.439204	3.46505e-06	6.73582e-05	103	103
DCAF7	0.263399	0.00718321	0.0232591	103	103
DCAF8L1	-0.198513	0.0444151	0.100558	103	25
DCBLD1	-0.305297	0.00171367	0.00727703	103	103
[truncated: 6,927 more rows]

## Sheet: POS
Query	Statistic	P-value	FDR (BH)	Event_SD	Event_TD
A1BG	0.335007	0.000542248	0.00289449	103	103
AAAS	0.375984	9.08272e-05	0.00072197	103	103
AAMP	0.315962	0.00114901	0.00525104	103	103
AARS2	0.342829	0.00039271	0.00223408	103	103
AARSD1	0.326579	0.000760533	0.00380388	103	103
AARS	0.3573	0.00021137	0.00138773	103	103
AATF	0.386861	5.42239e-05	0.000490276	103	103
AATK	0.377057	8.63894e-05	0.000695948	103	103
ABCA2	0.318211	0.00105417	0.00491673	103	103
ABCB5	0.256286	0.00897323	0.0279187	103	103
ABCB6	0.368701	0.00012702	0.000936814	103	103
ABCB8	0.370361	0.000117755	0.000883506	103	103
ABCC10	0.28531	0.00348673	0.0129719	103	103
ABCC2	0.213053	0.0307157	0.0748158	103	103
ABCD1	0.39392	3.8416e-05	0.000377257	103	103
ABCF1	0.267122	0.00637852	0.0211998	103	103
ABCF2	0.221297	0.0246759	0.0628169	103	103
ABCF3	0.434747	4.46008e-06	7.91093e-05	103	103
ABHD11	0.345722	0.000347792	0.00203676	103	103
ABHD12	0.4917	1.33237e-07	7.8841e-06	103	103
ABHD14A	0.512571	3.11156e-08	3.18072e-06	103	103
ABHD14B	0.40231	2.52448e-05	0.000274561	103	103
ABHD4	0.340298	0.000436329	0.00243337	103	103
ABI3	0.268607	0.00608062	0.020364	103	103
ABL1	0.193715	0.0499239	0.110367	103	103
ABTB1	0.229783	0.0195479	0.0522505	103	103
ACAA1	0.261021	0.00774297	0.0247415	103	103
ACADS	0.333086	0.000586212	0.00309396	103	103
ACBD6	0.215412	0.0288715	0.071263	103	103
ACCSL	0.267834	0.00623417	0.0207901	103	95
ACD	0.36406	0.000156643	0.00109862	103	103
ACO2	0.419751	1.01637e-05	0.000141333	103	103
ACOT1	0.329542	0.00067598	0.00346116	103	103
ACOT2	0.260429	0.00788811	0.0251069	103	103
ACOT7	0.42485	7.71516e-06	0.000116727	103	103
ACOT8	0.465981	7.03661e-07	2.34107e-05	103	103
ACP2	0.265046	0.00681686	0.0223628	103	103
ACP5	0.244288	0.01289	0.0373323	103	103
ACSF3	0.27762	0.00452285	0.0159941	103	103
ACSS2	0.386868	5.42047e-05	0.000490276	103	103
ACTA2	0.261828	0.00754886	0.024256	103	103
ACTB	0.402623	2.48473e-05	0.000272037	103	103
ACTG1	0.300289	0.00205709	0.00841824	103	103
ACTR1A	0.298822	0.00216889	0.00880272	103	103
ACTR5	0.318846	0.00102871	0.00482211	103	103
ACY1	0.485718	1.98628e-07	1.03125e-05	103	103
ADAM15	0.290254	0.00293834	0.0112871	103	103
ADAT3	0.195546	0.0477582	0.106407	103	103
ADA	0.387044	5.37458e-05	0.000486846	103	103
ADCK1	0.460889	9.62885e-07	2.86527e-05	103	103
ADCK4	0.340617	0.000430594	0.00240657	103	103
ADCY9	0.266145	0.00658166	0.0217176	103	103
ADD1	0.218677	0.0264747	0.0664359	103	103
ADIPOR1	0.303507	0.00182993	0.00765614	103	103
ADPRHL2	0.240435	0.0144303	0.0409752	103	103
ADRM1	0.32916	0.000686384	0.0035073	103	103
ADSL	0.226361	0.0214933	0.0562689	103	103
AEBP1	0.236268	0.0162737	0.0450741	103	103
AEN	0.36504	0.0001499	0.00106649	103	103
AES	0.271993	0.00544695	0.0185986	103	103
AG2	0.450023	1.84936e-06	4.36159e-05	103	103
AGFG2	0.336568	0.000508778	0.00274704	103	103
AGPAT1	0.572614	2.62074e-10	1.5668e-07	103	103
AGPAT2	0.431139	5.45742e-06	9.11679e-05	103	103
AGPAT3	0.376867	8.71627e-05	0.000700176	103	103
AGPAT6	0.362231	0.000169982	0.0011706	103	103
AGPHD1	0.25425	0.00955314	0.0293253	103	103
AGTRAP	0.280586	0.00409454	0.0147394	103	103
AHCY	0.258708	0.00832404	0.0262424	103	103
AHSA1	0.307708	0.00156759	0.00676889	103	103
AIMP2	0.214137	0.0298564	0.0731996	103	103
AIP	0.389566	4.75605e-05	0.000443861	103	103
AK1	0.454433	1.42289e-06	3.63742e-05	103	103
AKAP8L	0.298898	0.00216291	0.00878027	103	103
AKR7A2	0.350799	0.000280212	0.00172652	103	103
AKT1S1	0.355485	0.000228824	0.0014758	103	103
AKT1	0.402641	2.48241e-05	0.000271935	103	103
AKT2	0.197335	0.0457188	0.102873	103	103
ALDH16A1	0.264693	0.00689395	0.0225594	103	103
ALDH3B1	0.354375	0.000240138	0.00152395	103	103
ALDOA	0.438817	3.54227e-06	6.82476e-05	103	103
ALG12	0.458989	1.08104e-06	3.04249e-05	103	103
ALG1	0.377959	8.28188e-05	0.0006749	103	103
ALG3	0.472904	4.556e-07	1.78344e-05	103	103
ALG8	0.276134	0.00475224	0.0166324	103	103
ALKBH4	0.354884	0.000234887	0.00150555	103	103
ALKBH5	0.262387	0.00741677	0.023892	103	103
ALKBH6	0.308233	0.00153731	0.00666289	103	103
ALKBH7	0.357624	0.00020839	0.00137227	103	103
ALX1	0.456476	1.25856e-06	3.36453e-05	103	103
AMBN	0.296644	0.00234497	0.00939751	103	36
AMBRA1	0.212737	0.0309702	0.0753405	103	103
AMDHD2	0.385295	5.84704e-05	0.000518455	103	103
ANAPC11	0.359211	0.000194332	0.00129833	103	103
ANAPC2	0.237003	0.0159345	0.0444027	103	103
ANGEL1	0.21595	0.0284648	0.0704178	103	103
ANGPTL6	0.294934	0.0024921	0.00985697	103	103
ANG	0.274975	0.00493821	0.0171615	103	103
ANKRD13D	0.194405	0.0490992	0.108767	103	103
ANKRD39	0.348033	0.00031536	0.00189053	103	103
ANKRD53	0.35566	0.000227076	0.00146708	103	103
ANKRD54	0.487858	1.72339e-07	9.1894e-06	103	103
ANKRD58	0.256449	0.00892806	0.0278171	103	103
ANKRD9	0.259366	0.00815485	0.0257956	103	103
ANO10	0.398974	2.98723e-05	0.000311414	103	103
ANXA5	0.459736	1.03304e-06	2.97564e-05	103	103
AP1B1	0.392053	4.21147e-05	0.000402134	103	103
AP1M1	0.475221	3.93077e-07	1.61468e-05	103	103
AP1S1	0.200352	0.0424419	0.0969381	103	103
AP2A1	0.425129	7.59839e-06	0.000115581	103	103
AP2A2	0.280008	0.00417507	0.0149736	103	103
AP2M1	0.417544	1.14363e-05	0.000154645	103	103
AP2S1	0.319262	0.00101231	0.00476086	103	103
AP3D1	0.321845	0.000915865	0.0043953	103	103
AP3S2	0.325249	0.000801538	0.00396464	103	103
APBA3	0.298356	0.00220551	0.00892566	103	103
APC2	0.227982	0.0205516	0.0543589	103	103
APEH	0.362015	0.000171626	0.00117938	103	103
APEX2	0.256293	0.0089712	0.0279169	103	103
APH1A	0.229101	0.019923	0.0530558	103	103
APOA1BP	0.464021	7.94418e-07	2.52792e-05	103	103
APOBEC3C	0.244819	0.0126893	0.0368918	103	103
APOC1P1	0.23917	0.0149699	0.0422157	103	66
APOC1	0.303135	0.001855	0.00773891	103	103
APOC4	0.223137	0.0234756	0.060361	103	93
APOD	0.228366	0.020334	0.0539497	103	103
APOE	0.440923	3.14049e-06	6.27113e-05	103	103
APOL2	0.204586	0.0381762	0.0891123	103	103
APOO	0.304218	0.00178294	0.00752097	103	103
APRT	0.239996	0.0146155	0.0413759	103	103
AQP6	0.200629	0.0421514	0.0964042	103	93
ARAF	0.212982	0.0307729	0.0748975	103	103
ARAP1	0.252875	0.00996294	0.0303144	103	103
ARAP3	0.272562	0.00534646	0.0183189	103	103
ARF1	0.421787	9.10935e-06	0.00013039	103	103
ARF3	0.28972	0.00299362	0.0114482	103	103
ARF5	0.282263	0.00386863	0.0141175	103	103
ARFGAP1	0.304309	0.001777	0.00750072	103	103
ARFGAP2	0.248137	0.0114964	0.034102	103	103
ARFRP1	0.306148	0.00166074	0.00709038	103	103
ARHGAP17	0.29405	0.00257139	0.0101068	103	103
ARHGAP1	0.216712	0.0278964	0.0693946	103	103
ARHGAP31	0.289849	0.0029802	0.0114101	103	103
ARHGAP39	0.26306	0.00726064	0.0234674	103	103
ARHGDIA	0.495306	1.04347e-07	6.77194e-06	103	103
ARHGEF11	0.267755	0.00625011	0.0208256	103	103
ARHGEF15	0.209177	0.0339618	0.0811274	103	103
ARHGEF18	0.287233	0.00326333	0.0123149	103	103
ARHGEF1	0.238575	0.0152296	0.0428073	103	103
ARL2	0.495899	1.00211e-07	6.63869e-06	103	103
ARL6IP4	0.309206	0.00148261	0.00645705	103	103
ARL8A	0.327575	0.000731073	0.00368789	103	103
ARMC5	0.249191	0.0111383	0.0332197	103	103
ARMC6	0.361215	0.000177836	0.00121402	103	103
ARMC7	0.396786	3.33264e-05	0.000339412	103	103
ARPC1A	0.263086	0.00725473	0.0234522	103	103
ARPC1B	0.387103	5.35941e-05	0.000485953	103	103
ARPC4	0.267048	0.00639382	0.0212327	103	103
ARRB1	0.248043	0.0115287	0.0341875	103	103
ARSA	0.474061	4.23284e-07	1.68706e-05	103	103
ARSE	0.358834	0.000197589	0.00131697	103	103
ARSI	0.256102	0.00902442	0.0280206	103	103
ARX	0.231132	0.0188237	0.0506994	103	92
ASB2	0.234681	0.0170274	0.046755	103	103
ASB6	0.220607	0.0251394	0.0637831	103	103
ASCC2	0.352224	0.00026356	0.00163876	103	103
ASL	0.40242	2.5104e-05	0.000273474	103	103
ASNA1	0.437127	3.89937e-06	7.34071e-05	103	103
ASPHD1	0.23447	0.01713	0.0469975	103	103
ASPSCR1	0.440635	3.19273e-06	6.35992e-05	103	103
ASRGL1	0.216264	0.0282287	0.0700445	103	103
ATAD3A	0.315635	0.00116345	0.00530654	103	103
ATF4	0.197624	0.0453964	0.102275	103	103
ATF5	0.215445	0.0288467	0.0712107	103	103
ATF6B	0.270607	0.00569893	0.019312	103	103
ATG2A	0.404269	2.285e-05	0.00025731	103	103
ATG4B	0.283962	0.00365129	0.0134698	103	103
ATG4D	0.273295	0.00521939	0.0179321	103	103
ATG7	0.20841	0.0346372	0.0823621	103	103
ATG9A	0.310323	0.00142205	0.00624708	103	103
ATIC	0.364069	0.000156579	0.00109856	103	103
ATN1	0.278983	0.00432136	0.0154087	103	103
ATOH8	0.246997	0.0118945	0.0350459	103	103
ATOX1	0.319668	0.000996584	0.00469923	103	103
ATP13A1	0.366597	0.000139739	0.00101097	103	103
ATP13A2	0.352779	0.000257328	0.00160913	103	103
ATP1A1	0.364454	0.000153898	0.0010867	103	103
ATP5D	0.322536	0.000891517	0.00431658	103	103
ATP5G1	0.380757	7.25902e-05	0.0006089	103	103
ATP5G2	0.361707	0.000173991	0.00119273	103	103
ATP5H	0.313138	0.00127913	0.00573026	103	103
ATP5I	0.227617	0.0207609	0.0547875	103	103
ATP5SL	0.288126	0.00316413	0.0120108	103	103
ATP6AP1	0.377799	8.34409e-05	0.000678782	103	103
ATP6V0A1	0.445482	2.41335e-06	5.17676e-05	103	103
ATP6V0B	0.297486	0.00227537	0.0091745	103	103
ATP6V0C	0.528373	9.67785e-09	1.42488e-06	103	103
ATP6V0D1	0.276846	0.00464108	0.016339	103	103
ATP6V0E1	0.268074	0.00618615	0.0206543	103	103
ATP6V0E2	0.228434	0.0202959	0.0538819	103	103
ATP6V1B2	0.309871	0.00144626	0.00632945	103	103
ATP6V1E1	0.241628	0.013937	0.0398265	103	103
ATP6V1F	0.398327	3.08564e-05	0.00031973	103	103
ATPAF2	0.300644	0.00203088	0.00834388	103	103
ATRIP	0.205159	0.0376267	0.0880067	103	103
ATXN2L	0.245862	0.0123034	0.0359393	103	103
AUP1	0.414992	1.30939e-05	0.000170853	103	103
AURKAIP1	0.343076	0.00038868	0.00221818	103	103
AVPI1	0.349836	0.000292023	0.00178701	103	103
AXIN1	0.252522	0.0100708	0.0306001	103	103
AZI1	0.273757	0.00514068	0.0177247	103	103
B3GALT4	0.322413	0.000895789	0.00433162	103	103
B3GALT6	0.22397	0.0229495	0.0592941	103	103
B3GAT3	0.284635	0.00356829	0.0132155	103	103
B3GNT1	0.357767	0.000207086	0.00136551	103	103
B3GNT6	0.218988	0.0262553	0.0659608	103	20
B4GALT2	0.285126	0.00350879	0.0130293	103	103
B4GALT3	0.379845	7.57878e-05	0.000630627	103	103
B4GALT7	0.356407	0.000219796	0.0014302	103	103
B9D1	0.216747	0.0278702	0.0693518	103	103
BACE2	0.51176	3.29851e-08	3.28668e-06	103	103
BAD	0.383776	6.28826e-05	0.000547973	103	103
BAIAP2L2	0.335507	0.000531309	0.00284688	103	103
BAIAP2	0.246284	0.0121498	0.0356756	103	103
BAK1	0.247665	0.01166	0.0345043	103	103
BAMBI	0.289699	0.00299585	0.0114486	103	103
BANF1	0.381048	7.15981e-05	0.000602885	103	103
BAT2	0.321741	0.000919559	0.00440981	103	103
BAT3	0.46644	6.8387e-07	2.30092e-05	103	103
BAT4	0.287069	0.00328186	0.0123612	103	103
BAT5	0.244847	0.0126787	0.0368772	103	103
BATF2	0.280035	0.0041712	0.0149625	103	103
BAX	0.461417	9.32291e-07	2.81241e-05	103	103
BBC3	0.210443	0.0328709	0.0790287	103	103
BCAN	0.259697	0.008071	0.0255754	103	103
BCAP31	0.351835	0.000268017	0.00166333	103	103
BCAR1	0.199461	0.0433886	0.0986977	103	103
BCAS3	0.230845	0.0189756	0.0510387	103	103
BCKDK	0.365117	0.000149379	0.00106393	103	103
BCL2L12	0.345153	0.00035623	0.00207501	103	103
BCL2L13	0.303934	0.00180157	0.00757366	103	103
BCL2L1	0.301011	0.00200403	0.00825764	103	103
BCL7C	0.421936	9.03654e-06	0.000129754	103	103
BCS1L	0.364371	0.000154473	0.00108882	103	103
BEST1	0.39286	4.04769e-05	0.000390805	103	103
BFAR	0.229106	0.0199199	0.0530558	103	103
BGLAP	0.236095	0.0163545	0.0452283	103	103
BIN3	0.288807	0.00309018	0.0117695	103	103
BIRC7	0.312927	0.0012894	0.00576445	103	103
BLCAP	0.228041	0.0205182	0.0543059	103	103
BLOC1S1	0.385992	5.65418e-05	0.000506361	103	103
BLOC1S3	0.442199	2.91849e-06	5.96054e-05	103	103
BLVRA	0.273796	0.00513413	0.0177052	103	103
BLVRB	0.457639	1.1732e-06	3.2192e-05	103	103
BOLA2	0.27229	0.00539433	0.0184541	103	103
BOLA3	0.248879	0.0112434	0.0334809	103	103
BRD4	0.212903	0.0308359	0.0750415	103	103
BRE	0.256774	0.00883884	0.0275876	103	103
BRF1	0.252098	0.0102016	0.0309357	103	103
BRI3BP	0.273743	0.00514307	0.0177298	103	103
BRI3	0.412548	1.48901e-05	0.000189002	103	103
BRMS1	0.334784	0.000547189	0.00291691	103	103
BRSK2	0.246007	0.0122503	0.0358463	103	102
BSCL2	0.438186	3.67187e-06	6.99926e-05	103	103
BSG	0.45785	1.15837e-06	3.19183e-05	103	103
BTBD2	0.263725	0.00710941	0.0230807	103	103
BTBD9	0.38314	6.48216e-05	0.000558213	103	103
BTD	0.328509	0.000704424	0.00358	103	103
BYSL	0.325659	0.000788688	0.00391546	103	103
C10orf110	0.231583	0.0185868	0.0502111	103	103
C10orf11	0.232651	0.0180358	0.0489313	103	103
C10orf125	0.241696	0.0139095	0.0397767	103	103
C10orf75	0.230419	0.0192033	0.0514899	103	103
C10orf90	0.259898	0.00802031	0.0254434	103	102
C11orf10	0.364129	0.000156156	0.00109714	103	103
C11orf24	0.465565	7.22045e-07	2.38837e-05	103	103
C11orf2	0.208348	0.0346923	0.0824732	103	103
C11orf48	0.246115	0.0122111	0.0357766	103	103
C11orf49	0.195389	0.0479416	0.106694	103	103
C11orf59	0.275976	0.00477727	0.0166934	103	103
C11orf67	0.247901	0.0115779	0.0343076	103	103
C11orf68	0.368147	0.000130258	0.00095463	103	103
C11orf83	0.328468	0.000705577	0.00358402	103	103
C11orf84	0.251186	0.0104878	0.0316477	103	103
C12orf10	0.356661	0.000217365	0.00141812	103	103
C12orf44	0.260426	0.00788878	0.0251069	103	103
C12orf52	0.342332	0.000400948	0.00226946	103	103
C12orf57	0.233086	0.0178154	0.0484703	103	103
C12orf69	0.284708	0.00355938	0.0131899	103	99
C14orf119	0.2103	0.0329925	0.0792439	103	103
C14orf128	0.237342	0.01578	0.0440906	103	103
C14orf169	0.276122	0.00475413	0.0166331	103	103
C14orf178	0.238323	0.0153406	0.0430949	103	76
C14orf1	0.338017	0.000479408	0.00262074	103	103
C14orf80	0.306216	0.0016566	0.00707733	103	103
C15orf34	0.200753	0.0420212	0.0961872	103	103
C15orf37	0.201565	0.0411807	0.094637	103	103
C15orf39	0.290077	0.00295663	0.0113455	103	103
C15orf57	0.215749	0.0286162	0.0707214	103	103
C15orf58	0.301167	0.00199269	0.00821604	103	103
C15orf63	0.238629	0.0152059	0.0427529	103	103
C16orf13	0.435974	4.16218e-06	7.6291e-05	103	103
C16orf42	0.481326	2.65017e-07	1.23606e-05	103	103
C16orf48	0.226758	0.0212596	0.0557901	103	103
C16orf53	0.286087	0.00339488	0.0127015	103	103
C16orf57	0.277658	0.00451717	0.0159851	103	103
C16orf58	0.353528	0.000249125	0.00156628	103	103
C16orf59	0.254833	0.00938376	0.0288953	103	103
C16orf5	0.388656	4.9711e-05	0.000458341	103	103
C16orf62	0.249803	0.0109351	0.0327222	103	103
C16orf7	0.199069	0.0438108	0.0994834	103	103
C16orf86	0.198073	0.0448986	0.101385	103	103
C17orf101	0.395335	3.58195e-05	0.000357995	103	103
C17orf106	0.250774	0.0106194	0.031952	103	103
C17orf37	0.407188	1.96727e-05	0.000231854	103	103
C17orf49	0.235774	0.0165051	0.0455681	103	103
C17orf59	0.294882	0.0024967	0.00986926	103	103
C17orf61	0.195883	0.0473684	0.105704	103	103
C17orf62	0.381116	7.13665e-05	0.000601962	103	103
C17orf63	0.436989	3.93004e-06	7.37323e-05	103	103
C17orf70	0.198066	0.0449058	0.10139	103	103
C17orf79	0.304066	0.00179285	0.00754827	103	103
C17orf81	0.256123	0.00901851	0.0280081	103	103
C17orf89	0.35384	0.000245774	0.0015496	103	103
C17orf90	0.252993	0.00992714	0.0302248	103	103
C18orf56	0.228994	0.0199825	0.0531887	103	103
C19orf10	0.256281	0.00897462	0.0279187	103	103
C19orf20	0.195823	0.0474381	0.105835	103	102
C19orf22	0.315314	0.00117778	0.0053565	103	103
C19orf23	0.232372	0.0181781	0.0492497	103	103
C19orf24	0.402333	2.5215e-05	0.000274389	103	103
C19orf25	0.271157	0.00559771	0.0190409	103	103
C19orf28	0.474205	4.19406e-07	1.67839e-05	103	103
C19orf29	0.230649	0.0190804	0.0512411	103	103
C19orf39	0.403888	2.32976e-05	0.000260713	103	103
C19orf42	0.202513	0.0402174	0.0928444	103	103
C19orf43	0.312821	0.00129454	0.00578351	103	103
C19orf47	0.345112	0.000356847	0.00207799	103	103
C19orf50	0.232977	0.0178708	0.0485571	103	103
C19orf51	0.254648	0.00943709	0.0290323	103	102
C19orf52	0.35928	0.00019374	0.00129525	103	103
C19orf53	0.369261	0.000123824	0.000917705	103	103
C19orf54	0.251256	0.0104656	0.0315905	103	103
C19orf56	0.403062	2.42981e-05	0.000268258	103	103
C19orf60	0.234712	0.0170127	0.0467275	103	103
C19orf61	0.241663	0.013923	0.0398038	103	103
C19orf62	0.25266	0.0100285	0.030495	103	103
C19orf63	0.296119	0.0023893	0.00954606	103	103
C19orf66	0.263727	0.00710882	0.0230807	103	103
C19orf6	0.215503	0.0288024	0.0711281	103	103
C19orf70	0.363426	0.00016115	0.00112463	103	103
C19orf73	0.252908	0.00995297	0.0302892	103	103
C1QA	0.235741	0.016521	0.0455992	103	103
C1QB	0.228334	0.0203522	0.0539761	103	103
C1QL4	0.295609	0.00243303	0.0096757	103	101
C1orf122	0.411334	1.58671e-05	0.000197651	103	103
C1orf123	0.293625	0.00261034	0.0102385	103	103
C1orf127	0.212542	0.031128	0.0756496	103	102
C1orf229	0.273637	0.00516102	0.017773	103	103
C1orf38	0.251703	0.0103246	0.0312365	103	103
C1orf56	0.383726	6.30332e-05	0.000548708	103	103
C1orf57	0.202616	0.0401138	0.0926813	103	103
C1orf66	0.404206	2.29227e-05	0.000257982	103	103
C1orf85	0.534345	6.12714e-09	1.06636e-06	103	103
C1orf86	0.320748	0.00095575	0.00455038	103	103
C1orf89	0.228697	0.0201482	0.0535359	103	103
C1orf93	0.364732	0.00015199	0.00107851	103	103
C20orf117	0.231435	0.0186639	0.0503583	103	103
C20orf134	0.30211	0.00192558	0.00798942	103	103
C20orf135	0.371533	0.000111596	0.000846797	103	103
C20orf27	0.495213	1.0501e-07	6.79257e-06	103	103
C20orf29	0.539779	4.01068e-09	8.50824e-07	103	103
C20orf30	0.211147	0.0322776	0.0778872	103	103
C20orf43	0.390243	4.60157e-05	0.000433204	103	103
C20orf4	0.413006	1.45367e-05	0.000185868	103	103
C21orf130	0.203931	0.0388115	0.0902643	103	100
C21orf2	0.271274	0.00557628	0.0189778	103	103
C21orf67	0.203718	0.0390201	0.0906213	103	103
C21orf70	0.321223	0.000938278	0.00448215	103	103
C22orf13	0.459949	1.01972e-06	2.9711e-05	103	103
C22orf25	0.369428	0.000122884	0.000914171	103	103
C22orf32	0.303715	0.00181604	0.00761826	103	103
C22orf40	0.346362	0.000338509	0.00199475	103	103
C22orf9	0.371853	0.000109969	0.000837998	103	103
C2CD4D	0.290332	0.00293036	0.0112608	103	103
C2orf18	0.301781	0.00194877	0.00807207	103	103
C2orf24	0.432308	5.11314e-06	8.68134e-05	103	103
C2orf28	0.331911	0.000614692	0.00320999	103	103
C2orf70	0.196059	0.0471661	0.10536	103	93
C2orf7	0.368978	0.000125427	0.000926796	103	103
C3orf27	0.235825	0.0164811	0.0455146	103	4
C3orf39	0.270784	0.00566605	0.019227	103	103
C3orf75	0.322131	0.000905695	0.00436029	103	103
C4orf10	0.252244	0.0101563	0.0308221	103	103
C4orf48	0.439096	3.48651e-06	6.75187e-05	103	103
C5orf32	0.299697	0.00210159	0.0085666	103	103
C5orf55	0.220571	0.0251633	0.0638271	103	103
C6orf106	0.28626	0.00337469	0.0126449	103	103
C6orf108	0.284643	0.0035673	0.0132143	103	103
C6orf125	0.325157	0.000804431	0.0039776	103	103
C6orf129	0.324934	0.00081154	0.00400559	103	103
C6orf136	0.301474	0.00197067	0.00814399	103	103
C6orf176	0.326156	0.000773368	0.003852	103	103
C6orf1	0.578308	1.58291e-10	1.07687e-07	103	103
C6orf218	0.246929	0.0119187	0.035096	103	103
C6orf226	0.328292	0.000710555	0.00360745	103	103
C6orf47	0.384027	6.21335e-05	0.000543365	103	103
C7orf27	0.270721	0.0056777	0.0192599	103	103
C7orf47	0.225828	0.0218109	0.056934	103	103
C7orf50	0.354126	0.000242746	0.00153744	103	103
C7orf55	0.348344	0.00031122	0.00187368	103	103
C7orf59	0.340149	0.000439029	0.0024454	103	103
C8orf30A	0.406181	2.07184e-05	0.000240419	103	103
C8orf41	0.197292	0.0457666	0.102945	103	103
C8orf55	0.26151	0.00762474	0.02444	103	103
C8orf58	0.264926	0.006843	0.022433	103	103
C8orf73	0.248256	0.0114555	0.0340061	103	103
C9orf100	0.246412	0.0121038	0.0355668	103	103
C9orf114	0.288397	0.00313447	0.0119154	103	103
C9orf119	0.223993	0.0229345	0.0592633	103	103
C9orf142	0.295097	0.00247777	0.00981409	103	103
C9orf16	0.283572	0.00370017	0.0136221	103	103
C9orf172	0.203936	0.0388068	0.0902639	103	102
C9orf37	0.219933	0.0255992	0.0646554	103	103
C9orf69	0.214376	0.0296698	0.072835	103	103
C9orf7	0.245749	0.0123446	0.036049	103	103
C9orf86	0.339175	0.000457076	0.00252313	103	103
C9orf91	0.224694	0.0224999	0.0584157	103	103
C9orf9	0.206334	0.036522	0.0859734	103	103
CA14	0.42612	7.19797e-06	0.000111118	103	103
CABIN1	0.400872	2.71506e-05	0.000290327	103	103
CABLES1	0.281077	0.00402716	0.0145569	103	103
CABLES2	0.240777	0.0142875	0.040628	103	103
CACNA1A	0.226101	0.0216474	0.0566045	103	103
CACNA1H	0.290943	0.00286842	0.0110638	103	103
CAD	0.241161	0.0141284	0.0402862	103	103
CALM3	0.409923	1.70764e-05	0.000209046	103	103
CALR	0.222214	0.0240716	0.0615485	103	103
CAMK2N2	0.283206	0.00374657	0.0137518	103	103
CAMTA2	0.286904	0.00330058	0.0124222	103	103
CAPN3	0.332331	0.000604358	0.00316606	103	103
CAPN5	0.237302	0.0157983	0.0441348	103	103
CAPNS1	0.55196	1.50878e-09	4.5795e-07	103	103
CAPZB	0.237074	0.015902	0.0443434	103	103
CARM1	0.291192	0.00284357	0.0109905	103	103
CARS2	0.226514	0.0214031	0.0560772	103	103
CASKIN2	0.246309	0.0121408	0.0356545	103	103
CBX4	0.395236	3.59957e-05	0.000358485	103	103
CBY1	0.271309	0.00557007	0.0189632	103	103
CC2D1A	0.214542	0.0295401	0.0725774	103	103
CC2D1B	0.384576	6.05203e-05	0.000532325	103	103
CCDC101	0.258411	0.00840137	0.0264157	103	103
CCDC106	0.312264	0.00132206	0.00588248	103	103
CCDC107	0.4397	3.36836e-06	6.5927e-05	103	103
CCDC124	0.428527	6.30662e-06	0.000101405	103	103
CCDC12	0.212681	0.0310152	0.0754263	103	103
CCDC134	0.315503	0.00116933	0.00532544	103	103
CCDC140	0.222584	0.0238309	0.0610518	103	103
CCDC159	0.301356	0.00197911	0.00816687	103	103
CCDC22	0.398214	3.10323e-05	0.000320878	103	103
CCDC24	0.241143	0.0141358	0.0403014	103	103
CCDC51	0.24318	0.0133176	0.0383397	103	103
CCDC56	0.351632	0.000270364	0.00167526	103	103
CCDC61	0.38425	6.14735e-05	0.000538548	103	103
CCDC71	0.254727	0.00941444	0.0289717	103	103
CCDC78	0.195827	0.0474334	0.105835	103	103
CCDC85B	0.237467	0.0157234	0.0439698	103	103
CCDC86	0.471029	5.12999e-07	1.93454e-05	103	103
CCDC90A	0.303504	0.00183012	0.00765614	103	103
CCDC92	0.219866	0.0256451	0.0647162	103	103
CCDC94	0.362322	0.000169291	0.00116863	103	103
CCDC97	0.261196	0.00770049	0.0246381	103	103
CCDC9	0.240985	0.0142011	0.0404406	103	103
CCHCR1	0.33171	0.000619673	0.0032317	103	103
CCL3L1	0.205201	0.0375876	0.0879361	103	99
CCND1	0.21545	0.0288428	0.0712107	103	103
CCND3	0.356265	0.000221168	0.0014377	103	103
CCNK	0.277282	0.00457419	0.0161496	103	103
CCS	0.383304	6.43165e-05	0.000555156	103	103
CCT3	0.340156	0.000438904	0.00244539	103	103
CCT7	0.23746	0.0157265	0.0439698	103	103
CD151	0.207347	0.035592	0.0841858	103	103
CD22	0.255493	0.00919523	0.0284212	103	103
CD2BP2	0.260555	0.00785713	0.0250425	103	103
CD320	0.454427	1.42333e-06	3.63742e-05	103	103
CD37	0.215569	0.0287523	0.0710222	103	103
CD63	0.55694	1.00015e-09	3.58764e-07	103	103
CD68	0.352721	0.000257963	0.00161157	103	103
CD81	0.428446	6.3347e-06	0.000101566	103	103
CD99L2	0.348359	0.000311017	0.00187304	103	103
CD99	0.290003	0.00296421	0.0113639	103	103
CDC34	0.273433	0.00519581	0.017871	103	103
CDC37	0.293723	0.00260128	0.010211	103	103
CDC42EP1	0.205828	0.0369951	0.0868901	103	103
CDC42EP5	0.237485	0.0157154	0.0439537	103	103
CDCA3	0.213694	0.0302049	0.0738704	103	103
CDH4	0.326432	0.000764948	0.00381874	103	98
CDIPT	0.356599	0.00021796	0.00142106	103	103
CDK11B	0.245673	0.0123723	0.0361139	103	103
CDK16	0.29611	0.00239007	0.00954723	103	103
CDK2AP2	0.402438	2.50808e-05	0.000273474	103	103
CDK2	0.312111	0.0013297	0.00591115	103	103
CDK4	0.244315	0.0128799	0.037323	103	103
CDK5R2	0.202292	0.0404407	0.0932181	103	95
CDK5	0.466755	6.70594e-07	2.27113e-05	103	103
CDK9	0.309106	0.00148817	0.00647984	103	103
CDKN1C	0.226085	0.0216569	0.0566219	103	103
CDS2	0.403299	2.40072e-05	0.000266538	103	103
CEACAM1	0.296282	0.00237546	0.00950039	103	103
CEACAM20	0.274781	0.00496996	0.0172475	103	3
CECR5	0.203069	0.0396614	0.0918578	103	103
CEMP1	0.245604	0.0123977	0.036172	103	103
CENPB	0.39655	3.37205e-05	0.000342042	103	103
CENPM	0.315574	0.00116616	0.0053171	103	103
CERCAM	0.319494	0.00100328	0.00472518	103	103
CERK	0.210212	0.033068	0.0793963	103	103
CFL1	0.352285	0.000262872	0.00163696	103	103
CHAC1	0.265739	0.00666761	0.0219389	103	103
CHADL	0.309504	0.00146623	0.00639562	103	103
CHCHD10	0.321489	0.000928634	0.00444469	103	103
CHCHD2	0.198532	0.0443946	0.100523	103	103
CHCHD5	0.369907	0.000120222	0.000897414	103	103
CHCHD6	0.412467	1.49534e-05	0.000189477	103	103
CHCHD8	0.237774	0.0155851	0.0436386	103	103
CHID1	0.309267	0.00147926	0.00644386	103	103
CHKB	0.254061	0.0096084	0.0294747	103	103
CHMP2A	0.430373	5.69436e-06	9.40118e-05	103	103
CHMP4A	0.230964	0.0189126	0.050911	103	103
CHMP4B	0.268846	0.00603374	0.020238	103	103
CHMP6	0.417829	1.12642e-05	0.000152946	103	103
CHPF	0.389395	4.79564e-05	0.000447017	103	103
CHP	0.256731	0.00885077	0.0276118	103	103
CHRND	0.236551	0.0161425	0.0448178	103	33
CHST10	0.383436	6.39129e-05	0.000553043	103	103
CHST11	0.195614	0.0476795	0.10629	103	103
CHST12	0.339525	0.000450507	0.00249432	103	103
CHST13	0.223772	0.0230734	0.0595287	103	102
CHST14	0.398189	3.10704e-05	0.000320974	103	103
CIAO1	0.228772	0.020106	0.0534454	103	103
CIB1	0.297301	0.00229049	0.00922415	103	103
CIDECP	0.372923	0.000104677	0.00080482	103	103
CINP	0.428968	6.15482e-06	9.945e-05	103	103
CISD3	0.462652	8.64316e-07	2.66856e-05	103	103
CITED1	0.493236	1.20105e-07	7.33609e-06	103	103
CIZ1	0.235028	0.0168603	0.046393	103	103
CLCN7	0.585273	8.43046e-11	6.3971e-08	103	103
CLDN14	0.241652	0.0139273	0.0398096	103	101
CLEC16A	0.382747	6.60481e-05	0.000566549	103	103
CLIC1	0.311692	0.00135084	0.00598757	103	103
CLK2P	0.232827	0.0179467	0.0487297	103	103
CLK3	0.280649	0.00408584	0.0147178	103	103
CLN3	0.298917	0.00216149	0.00877628	103	103
CLN6	0.489643	1.52973e-07	8.58861e-06	103	103
CLPB	0.291118	0.00285092	0.0110092	103	103
CLPP	0.369994	0.000119746	0.000894196	103	103
CLPTM1L	0.301849	0.00194401	0.00805742	103	103
CLPTM1	0.496546	9.58717e-08	6.46577e-06	103	103
CMTM7	0.240341	0.0144698	0.0410637	103	103
CN5H6.4	0.235492	0.0166388	0.0458921	103	103
CNDP2	0.227958	0.0205654	0.0543734	103	103
CNNM1	0.214374	0.0296708	0.072835	103	102
CNNM3	0.288148	0.00316168	0.0120071	103	103
CNOT3	0.360388	0.000184478	0.00124838	103	103
CNPY2	0.346938	0.000330359	0.00195726	103	103
CNPY3	0.459659	1.03789e-06	2.97625e-05	103	103
CNPY4	0.311769	0.0013469	0.00597547	103	103
CNP	0.38208	6.81764e-05	0.000581016	103	103
CNTNAP1	0.209336	0.0338228	0.0808934	103	103
COASY	0.358659	0.000199115	0.00132535	103	103
COG1	0.413966	1.3822e-05	0.000178547	103	103
COG4	0.233385	0.0176654	0.0481582	103	103
COG8	0.207437	0.0355103	0.084033	103	103
COMMD1	0.271437	0.00554674	0.0188936	103	103
COMMD4	0.434579	4.50241e-06	7.93815e-05	103	103
COMMD7	0.280846	0.00405875	0.0146497	103	103
COMMD9	0.357128	0.00021297	0.00139637	103	103
COMT	0.356763	0.000216398	0.00141415	103	103
COPE	0.425003	7.65089e-06	0.00011629	103	103
COPG	0.485117	2.06668e-07	1.06458e-05	103	103
COPS6	0.454495	1.41758e-06	3.63213e-05	103	103
COPS7A	0.349945	0.000290662	0.00178089	103	103
COPZ1	0.248876	0.0112445	0.0334809	103	103
COQ4	0.226685	0.0213022	0.0558501	103	103
COQ6	0.261093	0.00772547	0.0247067	103	103
CORO1B	0.38763	5.22442e-05	0.00047618	103	103
CORO7	0.221919	0.0242644	0.0619694	103	103
COTL1	0.320048	0.000982019	0.00464833	103	103
COX17	0.275229	0.00489692	0.017048	103	103
COX5A	0.194295	0.0492293	0.109006	103	103
COX5B	0.340956	0.000424581	0.00237903	103	103
COX6A1	0.301468	0.0019711	0.00814404	103	103
COX6B1	0.348432	0.000310057	0.00186896	103	103
COX7A2	0.238508	0.0152589	0.0428836	103	103
COX8A	0.383607	6.33909e-05	0.000550806	103	103
CPA2	0.30166	0.00195734	0.00810248	103	100
CPM	0.219145	0.0261455	0.065794	103	103
CPN1	0.264852	0.00685912	0.0224603	103	96
CPNE1	0.352964	0.000255276	0.00159884	103	103
CPPED1	0.255711	0.00913364	0.0282752	103	103
CRAT	0.388142	5.09665e-05	0.000466702	103	103
CREB3	0.344862	0.000360623	0.00209501	103	103
CRELD1	0.219873	0.0256403	0.0647125	103	103
CRELD2	0.270655	0.00568993	0.0192848	103	103
CRIP2	0.315251	0.00118061	0.0053669	103	103
CRTAP	0.332365	0.000603543	0.00316431	103	103
CRTC1	0.277666	0.00451593	0.0159851	103	103
CRTC2	0.344275	0.000369634	0.00213544	103	103
CRTC3	0.194906	0.0485068	0.107721	103	103
CSK	0.419183	1.04779e-05	0.000144558	103	103
CSNK1D	0.229364	0.0197774	0.0527852	103	103
CSNK1E	0.203728	0.0390105	0.0906096	103	103
CSNK2B	0.437251	3.872e-06	7.30313e-05	103	103
CSRP1	0.380316	7.41206e-05	0.000619367	103	103
CST1	0.243516	0.0131864	0.0380636	103	89
CST3	0.43225	5.12971e-06	8.68484e-05	103	103
CSTB	0.296087	0.00239202	0.00955307	103	103
CT47A1	0.196008	0.047225	0.105468	103	3
CT47A6	0.228339	0.0203495	0.0539761	103	6
CTDP1	0.217833	0.0270772	0.067724	103	103
CTNNA2	0.243198	0.0133105	0.0383249	103	101
CTNNBL1	0.477246	3.45192e-07	1.48696e-05	103	103
CTNS	0.374001	9.95903e-05	0.000776914	103	103
CTSA	0.554639	1.21035e-09	4.10499e-07	103	103
CTSB	0.214804	0.0293379	0.0721618	103	103
CTSD	0.400178	2.81172e-05	0.000297919	103	103
CTSF	0.294546	0.00252668	0.00996979	103	103
CTSZ	0.322223	0.00090246	0.00434683	103	103
CTU1	0.243945	0.0130211	0.0376565	103	103
CTU2	0.226051	0.0216773	0.0566603	103	103
CUEDC1	0.228028	0.0205257	0.0543059	103	103
CUEDC2	0.261599	0.00760349	0.0243918	103	103
CUL7	0.214251	0.0297668	0.0730162	103	103
CUTA	0.46004	1.01409e-06	2.9711e-05	103	103
CXXC1	0.319239	0.0010132	0.00476395	103	103
CYB561D2	0.455509	1.33398e-06	3.51846e-05	103	103
CYB5R1	0.361175	0.000178153	0.00121577	103	103
CYB5R3	0.449718	1.88296e-06	4.4225e-05	103	103
CYBASC3	0.324928	0.000811717	0.00400559	103	103
CYBA	0.338363	0.000472625	0.00259012	103	103
CYGB	0.278023	0.00446237	0.0158285	103	103
CYHR1	0.196724	0.0464073	0.104009	103	103
CYP27A1	0.499156	8.01312e-08	5.74875e-06	103	103
CYTL1	0.197001	0.0460936	0.103515	103	103
DAD1	0.480803	2.74204e-07	1.25517e-05	103	103
DAK	0.223927	0.022976	0.0593548	103	103
DALRD3	0.310241	0.00142642	0.00626068	103	103
DAPK3	0.297725	0.00225603	0.0091058	103	103
DBNDD1	0.263872	0.00707621	0.0229956	103	103
DBNL	0.27637	0.00471508	0.0165464	103	103
DBP	0.245999	0.0122532	0.0358463	103	103
DCAF11	0.282772	0.00380235	0.0139229	103	103
DCAF15	0.283234	0.003743	0.0137413	103	103
DCAF7	0.263399	0.00718321	0.0232591	103	103
DCI	0.224416	0.0226716	0.0587531	103	103
DCP1B	0.28226	0.0038691	0.0141175	103	103
DCPS	0.342141	0.000404157	0.0022847	103	103
DCTN1	0.373369	0.000102546	0.000791771	103	103
DCXR	0.376469	8.87956e-05	0.000710113	103	103
DDA1	0.400121	2.81978e-05	0.000298452	103	103
DDB1	0.276223	0.00473813	0.0166037	103	103
DDRGK1	0.46396	7.97417e-07	2.53337e-05	103	103
DDTL	0.201827	0.0409129	0.0940978	103	103
DDT	0.333767	0.000570255	0.00302194	103	103
DDX39	0.348794	0.000305303	0.00184815	103	103
DDX41	0.362703	0.000166443	0.00115164	103	103
DDX49	0.228624	0.0201889	0.0536224	103	103
DDX51	0.193684	0.0499615	0.110429	103	103
DDX54	0.277791	0.00449711	0.0159345	103	103
DDX56	0.326341	0.000767734	0.00382974	103	103
DECR2	0.259463	0.0081303	0.0257386	103	103
DEDD	0.195968	0.0472708	0.105522	103	103
DEF8	0.268061	0.00618868	0.0206558	103	103
DEFB108B	0.343376	0.000383824	0.0021966	103	3
DENND1A	0.227442	0.0208612	0.0549861	103	103
DENND4B	0.37718	8.58966e-05	0.000693678	103	103
DERA	0.196748	0.04638	0.103981	103	103
DET1	0.236729	0.0160604	0.0446465	103	103
DEXI	0.439504	3.40622e-06	6.6536e-05	103	103
DGAT1	0.280437	0.00411517	0.0147965	103	103
DGCR14	0.431543	5.33601e-06	8.93669e-05	103	103
DGCR6L	0.386898	5.41268e-05	0.000489848	103	103
DGCR6	0.350187	0.000287661	0.0017658	103	103
DGKQ	0.232484	0.018121	0.0491219	103	103
DGUOK	0.256608	0.0088844	0.0277123	103	103
DHPS	0.392409	4.13845e-05	0.000397118	103	103
DHRS11	0.227084	0.0210692	0.0554083	103	103
DHRS4L2	0.26044	0.00788542	0.0251065	103	103
DHRS4	0.255964	0.00906281	0.0281088	103	103
DHRS7B	0.204459	0.0382988	0.0893524	103	103
DHRSX	0.333055	0.00058693	0.00309531	103	103
DHX30	0.306654	0.00163002	0.00698344	103	103
DHX34	0.304917	0.00173779	0.00735884	103	103
DHX37	0.300342	0.00205315	0.00840735	103	103
DIS3L2	0.394206	3.78783e-05	0.000373464	103	103
DISP2	0.255675	0.00914388	0.028298	103	103
DKFZp761E198	0.358562	0.000199972	0.00132971	103	103
DLGAP4	0.285445	0.00347061	0.0129265	103	103
DLL3	0.437039	3.91896e-06	7.37056e-05	103	103
DMAP1	0.264906	0.00684734	0.0224367	103	103
DMWD	0.290956	0.00286713	0.0110609	103	103
DNAJB1	0.216002	0.0284256	0.0703473	103	103
DNAJC17	0.25461	0.00944826	0.0290531	103	103
DNAJC30	0.385125	5.89474e-05	0.000521279	103	103
DNAJC4	0.367951	0.000131427	0.000961413	103	103
DNAJC5	0.202834	0.0398954	0.0923172	103	103
DNAL4	0.250335	0.0107611	0.0323094	103	103
DNASE1L1	0.335558	0.000530208	0.00284252	103	103
DNASE2B	0.239292	0.0149168	0.042084	103	99
DNASE2	0.311953	0.00133762	0.005941	103	103
DNLZ	0.240283	0.014494	0.0411147	103	103
DNM2	0.313152	0.00127846	0.00572854	103	103
DNPEP	0.317409	0.00108713	0.00503711	103	103
DNTTIP1	0.273934	0.00511074	0.0176399	103	103
DOHH	0.335496	0.00053154	0.00284734	103	103
DOK3	0.247561	0.0116962	0.0345752	103	103
DOLK	0.386226	5.59085e-05	0.0005016	103	103
DOM3Z	0.218862	0.0263439	0.0661582	103	103
DPAGT1	0.323525	0.000857691	0.00417915	103	103
DPM2	0.34301	0.000389745	0.00222298	103	103
DPM3	0.379413	7.7347e-05	0.000640629	103	103
DPP7	0.490083	1.48536e-07	8.46954e-06	103	103
DPP9	0.486216	1.92193e-07	1.00577e-05	103	103
DRAP1	0.233795	0.0174613	0.0477272	103	103
DRG2	0.270987	0.00562883	0.0191138	103	103
DTNBP1	0.280862	0.0040565	0.0146469	103	103
DTX2	0.303995	0.00179758	0.0075617	103	103
DULLARD	0.28558	0.00345449	0.0128831	103	103
DUS1L	0.323566	0.000856317	0.00417404	103	103
DUSP22	0.239036	0.0150277	0.0423424	103	103
DUSP23	0.329753	0.000670304	0.00343849	103	103
DUSP3	0.240838	0.014262	0.0405674	103	103
DUSP4	0.385335	5.83573e-05	0.000518151	103	103
DVL2	0.212412	0.031234	0.0758326	103	103
DVL3	0.274907	0.00494934	0.0171851	103	103
DYNC1H1	0.31896	0.00102417	0.0048075	103	103
DYNLRB1	0.465194	7.38849e-07	2.41737e-05	103	103
DYRK1B	0.263817	0.00708859	0.0230321	103	103
DYRK4	0.206631	0.0362473	0.0854491	103	103
E2F1	0.22507	0.0222694	0.0579622	103	103
E4F1	0.24348	0.0132006	0.0380697	103	103
EBP	0.20387	0.0388712	0.0903819	103	103
ECE2	0.246732	0.0119889	0.0352817	103	103
ECH1	0.409365	1.75791e-05	0.000213427	103	103
ECHS1	0.254378	0.00951572	0.0292286	103	103
ECM1	0.314028	0.00123677	0.00557718	103	103
ECSIT	0.243483	0.0131994	0.0380697	103	103
EDC3	0.238676	0.0151851	0.0427187	103	103
EDEM2	0.31954	0.00100152	0.00471801	103	103
EDF1	0.30614	0.00166124	0.00709101	103	103
EDNRB	0.290766	0.0028863	0.0111175	103	103
EEFSEC	0.341175	0.000420737	0.00236218	103	103
EFHD1	0.231574	0.0185915	0.0502111	103	103
EFR3B	0.368876	0.000126016	0.00093045	103	103
EFTUD2	0.299815	0.00209265	0.00853545	103	103
EGFL7	0.204031	0.038714	0.0901225	103	103
EGFL8	0.460615	9.79135e-07	2.89182e-05	103	103
EGLN2	0.397978	3.14001e-05	0.000323833	103	103
EHD1	0.37954	7.68862e-05	0.000637616	103	103
EHD4	0.377244	8.56398e-05	0.000693022	103	103
EHMT2	0.397051	3.28882e-05	0.000336018	103	103
EIF1AD	0.218654	0.0264908	0.066468	103	103
EIF1	0.257994	0.00851096	0.0267207	103	103
EIF2B4	0.378217	8.18233e-05	0.000670109	103	103
EIF2B5	0.226718	0.021283	0.0558293	103	103
EIF3B	0.213534	0.0303315	0.0741434	103	103
EIF3CL	0.31241	0.00131479	0.00585804	103	103
EIF3G	0.287916	0.00318715	0.0120852	103	103
EIF3I	0.211926	0.0316312	0.0765803	103	103
EIF3K	0.249841	0.0109227	0.0326952	103	103
EIF4EBP1	0.401842	2.58505e-05	0.000279454	103	103
EIF4EBP3	0.219222	0.0260914	0.0656914	103	103
EIF4G1	0.194833	0.048592	0.107874	103	103
EIF5AL1	0.310226	0.00142722	0.00626241	103	103
EIF5A	0.350255	0.000286834	0.00176236	103	103
EIF6	0.393252	3.97037e-05	0.000387013	103	103
ELAC2	0.313873	0.00124403	0.00560456	103	103
ELAVL1	0.225142	0.022225	0.0578696	103	103
ELK1	0.244054	0.0129793	0.0375631	103	103
ELMO2	0.364249	0.00015532	0.00109323	103	103
ELOF1	0.346224	0.000340486	0.00200282	103	103
ELOVL1	0.269981	0.00581602	0.019648	103	103
EMD	0.330942	0.000639105	0.0033129	103	103
EML2	0.472197	4.76489e-07	1.82892e-05	103	103
EML3	0.298942	0.00215957	0.00877029	103	103
EMP3	0.483018	2.3727e-07	1.16156e-05	103	103
EN2	0.384067	6.20125e-05	0.000542547	103	103
ENDOG	0.276958	0.00462378	0.0162956	103	103
ENG	0.433331	4.82895e-06	8.34241e-05	103	103
ENO1	0.217897	0.0270317	0.0676271	103	103
ENTPD6	0.367979	0.000131257	0.000960876	103	103
EPB41L3	0.258429	0.00839653	0.0264125	103	103
EPHX1	0.301082	0.00199889	0.00823987	103	103
EPN1	0.413628	1.40696e-05	0.000181132	103	103
EPOR	0.530915	7.97536e-09	1.26892e-06	103	103
EPS15L1	0.351022	0.000277547	0.00171277	103	103
EPS8L3	0.195098	0.0482811	0.10728	103	19
ERAL1	0.300523	0.00203975	0.00836812	103	103
ERBB3	0.303257	0.00184676	0.00771107	103	103
ERCC1	0.423884	8.13138e-06	0.000120892	103	103
ERCC2	0.407007	1.98568e-05	0.000233326	103	103
ERGIC3	0.401615	2.61491e-05	0.000282064	103	103
ERI3	0.357714	0.000207566	0.00136821	103	103
ERP29	0.281222	0.00400754	0.0145179	103	103
ETFB	0.396428	3.3925e-05	0.000343763	103	103
ETNK2	0.204349	0.0384045	0.0895605	103	103
ETV2	0.344027	0.000373495	0.00215333	103	103
ETV4	0.206456	0.0364096	0.0857395	103	103
ETV5	0.213145	0.0306419	0.0747075	103	103
EVI5L	0.332886	0.000590964	0.00311242	103	103
EXOC3L2	0.234528	0.0171018	0.0469265	103	103
EXOC7	0.244431	0.0128357	0.0372241	103	103
EXOSC4	0.343081	0.000388601	0.00221818	103	103
EXOSC5	0.255565	0.00917503	0.0283766	103	103
EXTL1	0.196653	0.0464875	0.104139	103	103
EXTL3	0.210933	0.0324572	0.0782534	103	103
F8A1	0.305925	0.00167445	0.00713967	103	103
FADD	0.206437	0.0364268	0.0857696	103	103
FADS3	0.342521	0.0003978	0.00225653	103	103
FAHD2A	0.445039	2.47624e-06	5.26779e-05	103	103
FAH	0.368818	0.000126344	0.000932528	103	103
FAM100A	0.392329	4.15474e-05	0.00039806	103	103
FAM102A	0.200643	0.0421368	0.0963845	103	103
FAM108A1	0.297047	0.00231147	0.00928965	103	103
FAM109B	0.217822	0.0270854	0.0677358	103	103
FAM113A	0.301364	0.0019785	0.00816608	103	103
FAM116B	0.266438	0.00652001	0.0215719	103	103
FAM123A	0.203811	0.0389284	0.0904615	103	63
FAM124A	0.376125	9.0233e-05	0.000718405	103	103
FAM125A	0.398373	3.07857e-05	0.000319333	103	103
FAM127A	0.386686	5.46821e-05	0.000493002	103	103
FAM127B	0.347979	0.000316087	0.00189374	103	103
FAM128A	0.277442	0.0045499	0.0160811	103	103
FAM128B	0.275052	0.00492567	0.017127	103	103
FAM134A	0.412742	1.47398e-05	0.000187493	103	103
FAM134C	0.289209	0.0030474	0.0116268	103	103
FAM158A	0.264867	0.00685586	0.0224571	103	103
FAM167B	0.512291	3.17495e-08	3.19585e-06	103	103
FAM173A	0.452967	1.55306e-06	3.87904e-05	103	103
FAM174B	0.26011	0.00796744	0.0253164	103	103
FAM186B	0.24437	0.0128588	0.0372747	103	103
FAM189B	0.35564	0.000227283	0.00146778	103	103
FAM195A	0.259429	0.00813892	0.0257535	103	103
FAM195B	0.430178	5.75652e-06	9.47209e-05	103	103
FAM27A	0.22322	0.0234227	0.0602563	103	103
FAM27C	0.239548	0.0148066	0.041833	103	103
FAM3A	0.363369	0.000161559	0.00112668	103	103
FAM50A	0.431611	5.31577e-06	8.91035e-05	103	103
FAM53B	0.205606	0.0372034	0.0872755	103	103
FAM54B	0.24525	0.0125285	0.0364942	103	103
FAM65A	0.343466	0.000382385	0.0021924	103	103
FAM69B	0.261584	0.00760708	0.0243993	103	103
FAM69C	0.214934	0.0292375	0.0719954	103	102
FAM71D	0.34355	0.000381034	0.00218784	103	103
FAM78A	0.238684	0.0151818	0.0427159	103	103
FAM86A	0.484419	2.16402e-07	1.09472e-05	103	103
FAM86C	0.382606	6.64904e-05	0.000570095	103	103
FAM86D	0.311074	0.00138254	0.00610614	103	103
FAM89B	0.269938	0.0058242	0.0196722	103	103
FAM96B	0.295774	0.0024188	0.00963663	103	103
FAM98C	0.284977	0.00352666	0.0130883	103	103
FANCG	0.211028	0.0323772	0.0781082	103	103
FARP1	0.230204	0.019319	0.0517439	103	103
FARP2	0.363215	0.000162679	0.0011337	103	103
FARS2	0.25981	0.00804252	0.0255057	103	103
FARSA	0.351823	0.000268153	0.00166365	103	103
FASN	0.204793	0.0379772	0.0887005	103	103
FASTK	0.340423	0.000434075	0.00242328	103	103
FAU	0.238633	0.0152041	0.0427529	103	103
FBRS	0.323063	0.00087333	0.00424382	103	103
FBXL12	0.210939	0.0324522	0.0782534	103	103
FBXL15	0.285315	0.00348607	0.0129718	103	103
FBXO24	0.233081	0.017818	0.0484703	103	103
FBXO6	0.348713	0.000306361	0.00185242	103	103
FBXO7	0.435289	4.32617e-06	7.76121e-05	103	103
FBXW4	0.228212	0.0204212	0.0541154	103	103
FBXW5	0.327241	0.000740852	0.00372294	103	103
FCGRT	0.217015	0.027673	0.0689345	103	103
FCN3	0.245942	0.012274	0.0358905	103	102
FCRLA	0.214695	0.0294219	0.0723232	103	103
FCRLB	0.257843	0.00855104	0.026827	103	103
FDFT1	0.332504	0.000600156	0.00315242	103	103
FDX1L	0.470248	5.3888e-07	1.9743e-05	103	103
FDXR	0.274932	0.00494529	0.0171831	103	103
FEM1A	0.253711	0.00971194	0.0297111	103	103
FGD1	0.354574	0.000238068	0.00151788	103	103
FGFR4	0.216247	0.0282416	0.0700585	103	103
FHIT	0.210266	0.0330218	0.0793046	103	103
FHL3	0.277838	0.00449013	0.0159135	103	103
FHOD1	0.214519	0.0295581	0.0726036	103	103
FIBP	0.395305	3.58714e-05	0.000358333	103	103
FIS1	0.326365	0.000766983	0.00382793	103	103
FITM2	0.341775	0.000410367	0.0023145	103	103
FIZ1	0.371568	0.000111417	0.000846421	103	103
FKBP2	0.32576	0.000785557	0.00390384	103	103
FKBP4	0.296648	0.00234463	0.00939751	103	103
FKBP8	0.385567	5.77103e-05	0.000514026	103	103
FKBPL	0.25745	0.00865591	0.0271201	103	103
FLAD1	0.341313	0.00041833	0.00235135	103	103
FLII	0.317832	0.00106964	0.00497361	103	103
FLJ10357	0.255501	0.00919307	0.028419	103	103
FLJ35220	0.195757	0.0475146	0.105964	103	103
FLJ39582	0.199956	0.0428603	0.0977335	103	103
FLJ90757	0.298513	0.00219308	0.00888947	103	103
FLOT1	0.445836	2.36403e-06	5.11965e-05	103	103
FLOT2	0.222666	0.0237781	0.0609403	103	103
FLYWCH1	0.488451	1.65659e-07	8.95421e-06	103	103
FLYWCH2	0.366767	0.000138669	0.00100507	103	103
FMN1	0.196499	0.0466632	0.104484	103	103
FN3KRP	0.249087	0.0111735	0.0333044	103	103
FN3K	0.381914	6.87152e-05	0.00058485	103	103
FNTB	0.363151	0.000163147	0.00113576	103	103
FOXD3	0.198239	0.0447154	0.101076	103	103
FOXP4	0.417631	1.13833e-05	0.000154245	103	103
FOXRED2	0.344915	0.000359818	0.00209159	103	103
FRS3	0.286365	0.00336254	0.0126097	103	103
FSTL3	0.212382	0.0312583	0.0758635	103	103
FTH1	0.312627	0.00130409	0.00581826	103	103
FTHL3	0.247628	0.0116727	0.0345368	103	103
FTL	0.448039	2.07841e-06	4.65853e-05	103	103
FTSJD2	0.20695	0.035954	0.0848386	103	103
FUCA2	0.21462	0.0294799	0.0724474	103	103
FUK	0.320695	0.000957708	0.00455731	103	103
FUZ	0.296351	0.00236956	0.00948063	103	103
FXR2	0.295102	0.0024773	0.00981409	103	103
FXYD5	0.253442	0.00979221	0.0298964	103	103
FYN	0.348705	0.000306463	0.00185242	103	103
FZD9	0.298018	0.00223243	0.00902165	103	103
FZR1	0.28979	0.00298631	0.0114291	103	103
G6PC3	0.516921	2.26948e-08	2.57572e-06	103	103
G6PD	0.465264	7.35626e-07	2.41484e-05	103	103
GAA	0.261051	0.00773561	0.0247231	103	103
GABARAP	0.368488	0.000128258	0.000944531	103	103
GADD45GIP1	0.425505	7.44413e-06	0.000114203	103	103
GAK	0.200959	0.0418071	0.0958081	103	103
GALE	0.32168	0.000921746	0.00441708	103	103
GALK1	0.488953	1.602e-07	8.79619e-06	103	103
GALM	0.246365	0.0121206	0.035611	103	103
GALNT2	0.205715	0.0371013	0.0870772	103	103
GALT	0.27383	0.00512837	0.0176915	103	103
GANAB	0.233079	0.0178192	0.0484703	103	103
GAPDHS	0.32775	0.000726035	0.00366998	103	102
GAPDH	0.320548	0.000963175	0.0045767	103	103
GAS2L1	0.296875	0.00232564	0.00933515	103	103
GAS7	0.335044	0.000541433	0.00289233	103	103
GATA4	0.232376	0.0181763	0.0492497	103	95
GATAD2A	0.339507	0.000450846	0.00249432	103	103
GBAP1	0.395376	3.57457e-05	0.000357475	103	103
GBA	0.423379	8.35746e-06	0.000122963	103	103
GBF1	0.278564	0.00438236	0.0156008	103	103
GCAT	0.405127	2.18694e-05	0.000249544	103	103
GCDH	0.423166	8.45466e-06	0.00012388	103	103
GCHFR	0.272947	0.00527934	0.0181127	103	103
GDF1	0.325616	0.00079001	0.00392005	103	103
GDI1	0.386346	5.55858e-05	0.000498932	103	103
GDPD5	0.48574	1.98332e-07	1.03125e-05	103	103
GEMIN7	0.415774	1.25633e-05	0.000166015	103	103
GFER	0.320146	0.000978322	0.00463751	103	103
GGA1	0.40985	1.71417e-05	0.000209534	103	103
GGA3	0.260454	0.00788185	0.0251051	103	103
GGCX	0.309066	0.0014904	0.00648667	103	103
GGTLC1	0.208126	0.0348904	0.0828243	103	77
GGTLC2	0.225331	0.0221104	0.0576166	103	102
GHDC	0.449399	1.91866e-06	4.46383e-05	103	103
GIPC1	0.434254	4.58548e-06	8.00996e-05	103	103
GIPC3	0.215892	0.028508	0.0705157	103	103
GIYD2	0.274229	0.00506127	0.0174967	103	103
GJA4	0.320091	0.00098039	0.00464396	103	103
GJB1	0.260472	0.00787759	0.0250996	103	103
GLA	0.321665	0.000922308	0.00441714	103	103
GLB1L	0.208688	0.0343913	0.0819649	103	103
GLRX5	0.212573	0.0311029	0.0756073	103	103
GLT25D1	0.27216	0.00541732	0.0185231	103	103
GLTPD1	0.322242	0.000901807	0.00434683	103	103
GLTSCR1	0.3219	0.00091388	0.00439112	103	103
GLYATL3	0.244507	0.0128069	0.0371623	103	5
GLYCTK	0.199881	0.0429407	0.097851	103	103
GM2A	0.283066	0.00376454	0.0137998	103	103
GMDS	0.235835	0.0164765	0.0455081	103	103
GMEB2	0.253255	0.00984831	0.0300305	103	103
GMIP	0.224585	0.0225671	0.0585385	103	103
GMPPA	0.51678	2.29299e-08	2.57572e-06	103	103
GMPPB	0.284367	0.00360115	0.0133222	103	103
GMPR	0.39623	3.42606e-05	0.000345919	103	103
GNAI2	0.32609	0.000775372	0.00386101	103	103
GNAS	0.348705	0.000306467	0.00185242	103	103
GNB2	0.269873	0.00583632	0.0196929	103	103
GNG5	0.377884	8.31121e-05	0.000676939	103	103
GNG7	0.227396	0.0208883	0.0550354	103	103
GNL1	0.323956	0.000843325	0.00412648	103	103
GNLY	0.223507	0.0232404	0.0598577	103	103
GNPDA1	0.259802	0.00804442	0.0255076	103	103
GNPTG	0.357787	0.0002069	0.00136532	103	103
GORASP1	0.296159	0.00238585	0.00953809	103	103
GOT1	0.203306	0.0394264	0.0914464	103	103
GPAA1	0.321476	0.000929114	0.00444591	103	103
GPATCH3	0.256268	0.00897812	0.0279252	103	103
GPI	0.371539	0.000111565	0.000846797	103	103
GPKOW	0.208692	0.0343876	0.0819649	103	103
GPR108	0.308284	0.00153442	0.00665333	103	103
GPR137	0.451737	1.67088e-06	4.06471e-05	103	103
GPR146	0.279204	0.00428935	0.0153083	103	103
GPR172A	0.319962	0.000985315	0.00466058	103	103
GPR44	0.237082	0.0158983	0.0443394	103	102
GPR4	0.307549	0.00157689	0.00680455	103	103
GPRIN1	0.247675	0.0116564	0.0344988	103	103
GPS1	0.462103	8.93928e-07	2.73008e-05	103	103
GPS2	0.36943	0.000122872	0.000914171	103	103
GPSM3	0.34896	0.000303151	0.00183744	103	103
GPX1	0.375641	9.22897e-05	0.000730916	103	103
GPX4	0.334282	0.000558466	0.00296936	103	103
GRAMD1A	0.408812	1.809e-05	0.000217886	103	103
GRAMD4	0.217099	0.0276111	0.068815	103	103
GRASP	0.262923	0.00729222	0.0235464	103	103
GREB1	0.308579	0.00151768	0.00659157	103	103
GRHPR	0.216057	0.0283843	0.070305	103	103
GRINA	0.307541	0.00157736	0.00680509	103	103
GRN	0.429226	6.06793e-06	9.84492e-05	103	103
GRWD1	0.449342	1.92509e-06	4.46825e-05	103	103
GSK3A	0.373733	0.000100835	0.00078291	103	103
GSS	0.280957	0.0040435	0.0146026	103	103
GSTK1	0.309737	0.00145355	0.00635431	103	103
GSTM2P1	0.323151	0.000870334	0.00423239	103	91
GSTM2	0.250744	0.0106289	0.031971	103	103
GSTM4	0.383821	6.27468e-05	0.000547583	103	103
GSTO1	0.25019	0.0108084	0.0324171	103	103
GSTP1	0.356578	0.000218161	0.00142145	103	103
GSTT1	0.221441	0.0245798	0.0626183	103	89
GSTZ1	0.37496	9.52586e-05	0.000749046	103	103
GTF2F1	0.338736	0.000465419	0.00255987	103	103
GTF2H4	0.35443	0.00023957	0.00152142	103	103
GTF3C5	0.212403	0.031241	0.0758356	103	103
GTPBP1	0.355506	0.000228609	0.0014749	103	103
GTPBP5	0.211465	0.0320124	0.0773227	103	103
GUK1	0.303862	0.00180634	0.00758563	103	103
GUSB	0.313095	0.00128123	0.00573706	103	103
GYG2	0.297051	0.00231113	0.00928965	103	103
GYPC	0.457667	1.17121e-06	3.21821e-05	103	103
GYS1	0.336121	0.00051816	0.00279006	103	103
H2AFJ	0.453812	1.47671e-06	3.72557e-05	103	103
HAGHL	0.483265	2.33459e-07	1.15137e-05	103	103
HAGH	0.412645	1.48152e-05	0.000188209	103	103
HAMP	0.265526	0.0067132	0.0220617	103	92
HARS	0.269796	0.00585108	0.0197293	103	103
HAS2	0.218521	0.0265854	0.0666798	103	103
HAUS5	0.199096	0.0437818	0.099444	103	103
HAUS7	0.243721	0.0131074	0.0378618	103	103
HAX1	0.383923	6.24416e-05	0.000545818	103	103
HBA2	0.228168	0.0204464	0.0541605	103	103
HBXIP	0.201287	0.0414678	0.0951299	103	103
HCFC1R1	0.449519	1.90518e-06	4.45382e-05	103	103
HCST	0.222815	0.023682	0.0607496	103	103
HDAC10	0.354502	0.00023882	0.00152088	103	103
HDAC11	0.288544	0.00311855	0.0118661	103	103
HDAC6	0.289872	0.00297776	0.0114052	103	103
HDDC3	0.281263	0.00400193	0.0145003	103	103
HDGFRP2	0.29643	0.00236292	0.00945654	103	103
HDLBP	0.20824	0.0347883	0.0826516	103	103
HEBP1	0.320749	0.000955696	0.00455038	103	103
HECTD3	0.232672	0.0180253	0.0489101	103	103
HEMK1	0.265294	0.00676309	0.0222049	103	103
HES6	0.381236	7.09617e-05	0.000599573	103	103
HEXA	0.399839	2.86013e-05	0.000301797	103	103
HEXIM2	0.532208	7.22364e-09	1.18763e-06	103	103
HGS	0.370448	0.000117286	0.000880903	103	103
HHLA3	0.338542	0.000469165	0.0025776	103	103
HIC1	0.198707	0.0442035	0.10016	103	103
HIC2	0.198262	0.0446903	0.101054	103	103
HIGD2A	0.362571	0.000167423	0.00115735	103	103
HILS1	0.507034	4.62048e-08	4.12478e-06	103	103
HINT2	0.251453	0.0104032	0.0314166	103	103
HIPK2	0.27846	0.00439765	0.0156411	103	103
HIRIP3	0.271466	0.00554154	0.0188841	103	103
HIST1H1C	0.196823	0.0462949	0.103861	103	103
HIST1H2AB	0.234438	0.0171458	0.0470275	103	62
HIST1H2AJ	0.222971	0.0235823	0.06058	103	72
HIST1H2AL	0.21414	0.0298537	0.0731996	103	88
HIST1H2BL	0.196804	0.046316	0.103896	103	96
HIST1H4J	0.360144	0.000186485	0.00126042	103	103
HIST2H2AC	0.292391	0.00272638	0.0106197	103	103
HIST3H2A	0.212535	0.031134	0.075655	103	102
HLA-A	0.214328	0.0297067	0.072905	103	103
HLA-J	0.198308	0.04464	0.100952	103	103
HLX	0.304177	0.00178559	0.00752833	103	103
HM13	0.511132	3.45074e-08	3.37028e-06	103	103
HMG20B	0.410594	1.64912e-05	0.000203473	103	103
HMOX1	0.320754	0.000955508	0.00455038	103	103
HMOX2	0.469641	5.59863e-07	2.02299e-05	103	103
HNRNPAB	0.224573	0.0225743	0.0585472	103	103
HNRNPUL1	0.197956	0.0450271	0.101605	103	103
HOMER3	0.19763	0.0453895	0.102271	103	103
HOXB5	0.201429	0.0413211	0.0948596	103	103
HOXB7	0.233	0.0178591	0.0485319	103	103
HOXB8	0.227578	0.020783	0.0548311	103	101
HOXC5	0.281997	0.00390368	0.0142043	103	103
HOXC6	0.302212	0.00191847	0.00796662	103	103
HOXD1	0.263017	0.00727068	0.0234895	103	103
HOXD4	0.227893	0.0206025	0.0544498	103	103
HOXD9	0.244423	0.0128387	0.0372272	103	103
HPCAL1	0.347742	0.000319284	0.0019071	103	103
HPS1	0.301529	0.00196669	0.00813263	103	103
HPS4	0.243108	0.0133458	0.0384041	103	103
HPS5	0.263184	0.00723236	0.0233913	103	103
HPS6	0.329611	0.000674113	0.00345533	103	103
HS1BP3	0.422104	8.95471e-06	0.000128863	103	103
HS3ST2	0.27418	0.00506959	0.0175193	103	103
HSBP1L1	0.2348	0.0169702	0.0466627	103	103
HSD17B10	0.40891	1.79988e-05	0.000217185	103	103
HSD17B14	0.424665	7.79333e-06	0.000117639	103	103
HSD17B8	0.316486	0.00112624	0.00517696	103	103
HSD3B7	0.280544	0.00410032	0.0147484	103	103
HSF1	0.264307	0.00697911	0.0227513	103	103
HSPA2	0.407774	1.90871e-05	0.000226712	103	103
HSPA6	0.263134	0.00724374	0.0234205	103	103
HSPB1	0.331875	0.000615584	0.00321377	103	103
HSPB9	0.229408	0.0197535	0.0527428	103	97
HSPBP1	0.398508	3.05781e-05	0.000317513	103	103
HSPG2	0.223158	0.0234625	0.0603509	103	103
HTRA2	0.250897	0.0105799	0.031848	103	103
HTRA4	0.318717	0.00103382	0.00483898	103	99
HTT	0.208415	0.0346326	0.0823609	103	103
HYAL2	0.306281	0.00165261	0.00706614	103	103
HYI	0.348252	0.000312429	0.00187924	103	103
ICAM1	0.294735	0.00250974	0.00991086	103	103
ICAM2	0.235125	0.0168136	0.0462837	103	103
ICAM3	0.455876	1.30484e-06	3.45547e-05	103	103
IDH3B	0.349911	0.000291084	0.00178181	103	103
IDH3G	0.367889	0.000131795	0.000963703	103	103
IER2	0.197527	0.0455042	0.102476	103	103
IFFO1	0.404304	2.28085e-05	0.000256989	103	103
IFI27L1	0.25365	0.00973011	0.0297508	103	103
IFI27L2	0.292059	0.00275836	0.010717	103	103
IFI30	0.320177	0.000977146	0.00463416	103	103
IFI35	0.216942	0.0277263	0.0690586	103	103
IFRD2	0.383706	6.30937e-05	0.000548843	103	103
IFT27	0.283455	0.00371493	0.0136636	103	103
IGHMBP2	0.292057	0.00275857	0.010717	103	103
IGSF11	0.274063	0.00508908	0.0175774	103	103
IGSF8	0.480969	2.71254e-07	1.24602e-05	103	103
IHH	0.245075	0.0125938	0.0366626	103	91
IKBKG	0.250306	0.0107704	0.0323325	103	103
IL17RA	0.26502	0.00682246	0.0223737	103	103
IL17RC	0.334045	0.000563867	0.00299529	103	103
IL32	0.214296	0.0297318	0.0729484	103	103
ILKAP	0.262366	0.00742169	0.0238986	103	103
ILK	0.421097	9.45487e-06	0.000134198	103	103
ILVBL	0.464031	7.93925e-07	2.52792e-05	103	103
IMP3	0.279364	0.00426634	0.01524	103	103
IMP4	0.382198	6.77958e-05	0.000579024	103	103
IMPDH1	0.279463	0.00425223	0.0152002	103	103
INCENP	0.221492	0.0245463	0.0625757	103	103
INF2	0.293717	0.00260191	0.0102115	103	103
INO80B	0.256177	0.0090036	0.0279824	103	103
INO80E	0.438231	3.66246e-06	6.98807e-05	103	103
INPP5K	0.306358	0.00164794	0.00704795	103	103
INPPL1	0.276734	0.00465846	0.0163827	103	103
INSM2	0.227143	0.0210349	0.055355	103	76
INTS1	0.264921	0.00684394	0.022433	103	103
INTS5	0.197755	0.04525	0.102036	103	103
INTS9	0.20512	0.0376645	0.0880848	103	103
IP6K1	0.252102	0.0102003	0.0309357	103	103
IPO13	0.448916	1.974e-06	4.53906e-05	103	103
IPO4	0.23791	0.0155244	0.0435182	103	103
IRF2BP1	0.388348	5.04586e-05	0.000463885	103	103
IRF3	0.293318	0.00263878	0.0103245	103	103
IRF4	0.289753	0.00299017	0.0114372	103	103
IRF9	0.218192	0.0268197	0.0671735	103	103
ISCA2	0.236579	0.0161293	0.0448001	103	103
ISOC2	0.436046	4.14531e-06	7.62825e-05	103	103
ISYNA1	0.21584	0.028547	0.0706035	103	103
ITFG3	0.421477	9.26304e-06	0.000132045	103	103
ITGAX	0.227922	0.0205862	0.0544138	103	103
ITGB1BP1	0.277758	0.00450218	0.0159468	103	103
ITGB1BP3	0.266823	0.00644004	0.0213539	103	83
ITIH3	0.260536	0.00786184	0.0250535	103	98
ITPA	0.236497	0.0161676	0.0448623	103	103
ITPK1	0.424831	7.7231e-06	0.000116758	103	103
ITPKB	0.401558	2.62245e-05	0.000282723	103	103
JAGN1	0.32329	0.000865612	0.00421047	103	103
JARID2	0.25194	0.0102505	0.0310602	103	103
JMJD4	0.344842	0.000360922	0.00209501	103	103
JMJD5	0.229098	0.0199245	0.0530558	103	103
JMJD8	0.371443	0.000112059	0.000848683	103	103
JOSD2	0.449618	1.89405e-06	4.44325e-05	103	103
JPH4	0.198344	0.0446001	0.100873	103	103
JUND	0.283602	0.0036964	0.0136133	103	103
KANK2	0.198899	0.0439951	0.0998136	103	103
KANK3	0.214403	0.0296489	0.0727995	103	103
KAT5	0.275253	0.00489302	0.0170375	103	103
KCNAB2	0.286074	0.00339638	0.0127028	103	103
KCNC4	0.203842	0.0388988	0.0904248	103	103
KCNIP3	0.248091	0.0115122	0.0341437	103	103
KCNJ13	0.231795	0.0184762	0.0499538	103	103
KCNK15	0.226011	0.021701	0.0567002	103	102
KCTD2	0.240995	0.0141969	0.0404347	103	103
KDELR1	0.328986	0.000691172	0.00352902	103	103
KDELR3	0.268576	0.00608676	0.0203812	103	103
KHK	0.275561	0.0048434	0.0168856	103	103
KHSRP	0.406244	2.06515e-05	0.000239949	103	103
KIAA0195	0.264132	0.00701809	0.0228482	103	103
KIAA0226	0.19616	0.0470497	0.105148	103	103
KIAA0284	0.248717	0.0112981	0.0336199	103	103
KIAA0406	0.233354	0.0176811	0.0481942	103	103
KIAA0415	0.289134	0.00305534	0.0116503	103	103
KIAA0427	0.276588	0.00468105	0.0164398	103	103
KIAA0649	0.197888	0.0451029	0.101742	103	103
KIAA0652	0.213874	0.0300633	0.0736152	103	103
KIAA1539	0.22945	0.0197302	0.0527021	103	103
KIAA1755	0.269551	0.00589765	0.0198594	103	103
KIAA1908	0.217197	0.0275397	0.0686772	103	103
KIAA1949	0.236827	0.0160154	0.0445591	103	103
KIAA2013	0.333767	0.000570262	0.00302194	103	103
KIF1C	0.245175	0.0125565	0.0365649	103	103
KIF3C	0.200814	0.0419584	0.0961103	103	103
KLC2	0.315842	0.00115429	0.00527275	103	103
KLC4	0.226763	0.0212567	0.0557901	103	103
KLF15	0.249861	0.0109161	0.0326804	103	103
KLF16	0.269023	0.00599944	0.0201446	103	103
KLF2	0.255552	0.00917853	0.0283829	103	103
KLHDC3	0.204488	0.0382701	0.0893104	103	103
KLHDC8B	0.205811	0.0370107	0.0869164	103	103
KLHL21	0.239156	0.0149758	0.0422263	103	103
KLHL22	0.313413	0.00126591	0.00568263	103	103
KLRF1	0.2202	0.0254157	0.064269	103	96
KPTN	0.345382	0.000352812	0.00205814	103	103
KRI1	0.203564	0.0391711	0.0909077	103	103
KRTCAP2	0.45973	1.0334e-06	2.97564e-05	103	103
L1CAM	0.200044	0.0427669	0.0975544	103	103
L3MBTL2	0.401233	2.66597e-05	0.000285697	103	103
LAGE3	0.44618	2.31712e-06	5.03768e-05	103	103
LAMB2	0.452523	1.59468e-06	3.93759e-05	103	103
LASP1	0.373385	0.000102471	0.000791565	103	103
LASS1	0.277226	0.0045827	0.016171	103	103
LASS2	0.31616	0.00114036	0.00522365	103	103
LASS4	0.208455	0.034597	0.0822961	103	103
LBX2	0.402503	2.49987e-05	0.0002731	103	103
LCMT1	0.237038	0.0159187	0.044365	103	103
LCN6	0.202464	0.0402672	0.0929378	103	31
LDHD	0.270414	0.00573471	0.0194113	103	103
LDLRAD2	0.348887	0.000304098	0.00184205	103	103
LDLRAP1	0.316163	0.00114025	0.00522365	103	103
LENG1	0.46389	8.00863e-07	2.54023e-05	103	103
LENG9	0.212488	0.0311721	0.0757196	103	103
LEPRE1	0.227593	0.0207746	0.0548165	103	103
LGALS1	0.418093	1.11066e-05	0.000151118	103	103
LGALS3BP	0.448706	1.9986e-06	4.56616e-05	103	103
LGALS3	0.226354	0.0214974	0.056272	103	103
LGI3	0.264309	0.00697857	0.0227513	103	103
LHB	0.252591	0.0100497	0.0305481	103	102
LIG1	0.217517	0.0273061	0.0682185	103	103
LIMD2	0.313397	0.00126669	0.00568355	103	103
LIMK1	0.316546	0.00112369	0.00516801	103	103
LIMS2	0.30071	0.00202599	0.00832851	103	103
LIN37	0.438256	3.65735e-06	6.98507e-05	103	103
LIN7B	0.225146	0.0222229	0.0578696	103	103
LIX1L	0.308242	0.00153685	0.00666237	103	103
LMAN2	0.34116	0.000421	0.00236299	103	103
LMCD1	0.227873	0.0206139	0.0544652	103	103
LMF1	0.38426	6.1445e-05	0.000538538	103	103
LMF2	0.562833	6.09447e-10	2.45383e-07	103	103
LMNA	0.458216	1.13296e-06	3.15204e-05	103	103
LOC100009676	0.306209	0.00165702	0.00707758	103	103
LOC100125556	0.219011	0.0262391	0.0659453	103	103
LOC100127888	0.318822	0.00102965	0.00482518	103	103
LOC100130093	0.331273	0.000630666	0.00327726	103	103
LOC100130776	0.373804	0.000100505	0.000781575	103	103
LOC100134368	0.403598	2.36447e-05	0.000263254	103	102
LOC100134713	0.255867	0.00908993	0.028183	103	103
LOC100144603	0.22315	0.0234672	0.0603553	103	103
LOC100188947	0.460691	9.74622e-07	2.88713e-05	103	102
LOC100190939	0.26165	0.00759126	0.0243604	103	103
LOC100270710	0.266091	0.00659289	0.0217474	103	103
LOC100271831	0.434491	4.52471e-06	7.96325e-05	103	99
LOC115110	0.3093	0.00147743	0.00643876	103	103
LOC127841	0.219154	0.0261391	0.0657861	103	61
LOC151534	0.443857	2.65199e-06	5.52493e-05	103	103
LOC152217	0.237881	0.0155373	0.0435419	103	103
LOC222699	0.232008	0.0183659	0.0496901	103	103
LOC257358	0.241835	0.013853	0.0396439	103	103
LOC340357	0.314987	0.0011925	0.00541469	103	102
LOC342346	0.280562	0.00409785	0.0147449	103	101
LOC344967	0.354306	0.000240857	0.00152695	103	103
LOC388588	0.408569	1.83189e-05	0.00022024	103	103
LOC388955	0.372158	0.000108435	0.000828547	103	103
LOC390595	0.35844	0.000201043	0.00133548	103	103
LOC401010	0.233468	0.0176239	0.0480584	103	103
LOC401431	0.197276	0.0457848	0.102974	103	103
LOC407835	0.323928	0.000844249	0.0041283	103	103
LOC440040	0.231141	0.0188189	0.0506933	103	23
LOC440957	0.25675	0.00884539	0.0275994	103	103
LOC441177	0.311865	0.00134207	0.00595539	103	100
LOC550643	0.254924	0.00935754	0.0288461	103	103
LOC606724	0.195477	0.0478386	0.106537	103	103
LOC644172	0.253414	0.0098006	0.0299174	103	103
LOC644936	0.326009	0.000777861	0.00387243	103	103
LOC646498	0.234531	0.0171005	0.0469265	103	6
LOC646762	0.456752	1.23779e-06	3.3361e-05	103	103
LOC653113	0.342961	0.000390546	0.00222681	103	103
LOC653786	0.300303	0.00205603	0.00841564	103	99
LOC729234	0.276882	0.00463559	0.0163226	103	103
LOC729991	0.410779	1.63328e-05	0.000202031	103	103
LOH12CR1	0.357956	0.000205371	0.00135994	103	103
LONP1	0.355769	0.000226007	0.00146241	103	103
LPCAT1	0.372577	0.000106361	0.000815863	103	103
LPCAT3	0.265772	0.0066605	0.0219195	103	103
LPPR2	0.324498	0.000825558	0.00405968	103	103
LQK1	0.194616	0.0488491	0.108395	103	103
LRCH4	0.399035	2.97811e-05	0.000311039	103	103
LRFN3	0.301606	0.00196124	0.0081135	103	103
LRFN4	0.195001	0.0483955	0.107486	103	103
LRGUK	0.201144	0.0416154	0.0954242	103	102
LRP10	0.224768	0.022454	0.058335	103	103
LRPAP1	0.247134	0.0118461	0.0349243	103	103
LRRC14	0.213798	0.0301232	0.0737255	103	103
LRRC23	0.266761	0.00645299	0.0213824	103	103
LRRC25	0.21842	0.0266572	0.0668345	103	103
LRRC28	0.405652	2.12886e-05	0.000244472	103	103
LRRC29	0.28421	0.00362052	0.0133813	103	103
LRRC33	0.355667	0.00022701	0.00146708	103	103
LRRC45	0.423498	8.30353e-06	0.000122528	103	103
LRRC46	0.303047	0.00186092	0.0077587	103	103
LRRC59	0.328514	0.0007043	0.00358	103	103
LRRN4CL	0.208491	0.0345651	0.0822401	103	103
LRSAM1	0.196242	0.0469563	0.10501	103	103
LRWD1	0.325494	0.000793821	0.00393698	103	103
LSM10	0.41405	1.37605e-05	0.000177903	103	103
LSM2	0.343611	0.000380069	0.00218421	103	103
LSM4	0.294809	0.00250315	0.00989277	103	103
LSM7	0.259769	0.00805278	0.0255285	103	103
LSMD1	0.328191	0.000713394	0.00361907	103	103
LST1	0.23403	0.0173456	0.0474437	103	103
LTBR	0.267516	0.0062983	0.0209706	103	103
LY6G5C	0.223547	0.0232152	0.0598083	103	103
LY86	0.22915	0.0198956	0.0530362	103	103
LYL1	0.322318	0.000899123	0.00434265	103	103
LYPLA2P1	0.212732	0.0309741	0.0753407	103	103
LYPLA2	0.240406	0.0144427	0.0409986	103	103
LYRM4	0.196125	0.0470901	0.105207	103	103
LZTR1	0.307681	0.0015692	0.00677284	103	103
LZTS1	0.530758	8.07145e-09	1.27393e-06	103	103
MACROD1	0.238179	0.0154046	0.0432439	103	103
MAD1L1	0.418854	1.06644e-05	0.000146312	103	103
MAD2L1BP	0.248383	0.011412	0.033913	103	103
MAF1	0.290861	0.00287672	0.011089	103	103
MAFF	0.347309	0.000325205	0.00193369	103	103
MAGED2	0.268774	0.00604793	0.0202771	103	103
MAGIX	0.300457	0.00204467	0.0083813	103	103
MAL	0.358355	0.000201797	0.00133958	103	103
MAMLD1	0.406862	2.00059e-05	0.000234519	103	103
MAN2A2	0.252495	0.0100791	0.0306208	103	103
MAN2B1	0.54798	2.08562e-09	5.63659e-07	103	103
MANBAL	0.404584	2.24848e-05	0.00025509	103	103
MANEAL	0.315562	0.00116667	0.00531822	103	103
MAP1S	0.380401	7.38217e-05	0.000617916	103	103
MAP2K2	0.394381	3.75525e-05	0.000371142	103	103
MAP2K3	0.208517	0.0345425	0.0822204	103	103
MAP2K7	0.198955	0.0439341	0.0997011	103	103
MAP3K10	0.338508	0.000469821	0.00257795	103	103
MAP3K11	0.573288	2.47022e-10	1.53241e-07	103	103
MAP3K3	0.331774	0.000618075	0.00322507	103	103
MAP3K6	0.263439	0.00717403	0.023237	103	103
MAP4K2	0.253614	0.00974077	0.0297716	103	103
MAP4	0.299906	0.00208573	0.00851073	103	103
MAPK3	0.330354	0.000654362	0.00337691	103	103
MAPK7	0.359429	0.000192472	0.00128765	103	103
MAPK8IP1	0.288397	0.00313452	0.0119154	103	103
MAPKAPK3	0.229813	0.0195315	0.0522137	103	103
2024-03-02	0.495537	1.02714e-07	6.73236e-06	103	103
MARCKSL1	0.211304	0.0321461	0.0776172	103	103
MARK4	0.195217	0.0481425	0.107056	103	103
MAST2	0.24173	0.0138956	0.0397487	103	103
MAST3	0.204014	0.0387308	0.0901298	103	103
MAVS	0.415621	1.26651e-05	0.000167026	103	103
MAZ	0.340126	0.000439447	0.00244704	103	103
MBD3	0.320683	0.000958162	0.00455837	103	103
MBLAC1	0.229163	0.0198884	0.0530241	103	103
MBOAT7	0.408348	1.85301e-05	0.000221849	103	103
MBP	0.481047	2.69878e-07	1.24602e-05	103	103
MC1R	0.2148	0.0293407	0.0721618	103	103
MCAT	0.333463	0.00057733	0.00305366	103	103
MCM5	0.357951	0.000205414	0.00135994	103	103
MCOLN1	0.519165	1.92523e-08	2.35187e-06	103	103
MCRS1	0.236048	0.0163764	0.0452762	103	103
MDC1	0.210066	0.0331925	0.0796369	103	103
MDGA2	0.219566	0.025852	0.0651717	103	101
MDH2	0.251115	0.0105102	0.0316863	103	103
MEA1	0.417639	1.13784e-05	0.000154245	103	103
MECP2	0.260327	0.00791346	0.0251692	103	103
MECR	0.266241	0.00656138	0.0216797	103	103
MED12	0.358488	0.000200621	0.00133357	103	103
MED15	0.416232	1.22622e-05	0.00016346	103	103
MED16	0.314318	0.00122322	0.00552745	103	103
MED24	0.29946	0.00211957	0.00862919	103	103
MED25	0.43027	5.72723e-06	9.43176e-05	103	103
MED27	0.25843	0.00839624	0.0264125	103	103
MEF2D	0.279543	0.0042408	0.015168	103	103
MEGF8	0.263506	0.0071589	0.0232032	103	103
MEN1	0.320665	0.000958819	0.0045593	103	103
MEPCE	0.304834	0.00174308	0.00737651	103	103
MESDC1	0.42096	9.52445e-06	0.000134991	103	103
MESP1	0.222836	0.0236686	0.0607307	103	103
METRN	0.554589	1.21541e-09	4.10499e-07	103	103
METTL11A	0.261569	0.00761071	0.024407	103	103
METTL1	0.310439	0.00141587	0.00622826	103	103
METTL7B	0.199201	0.0436687	0.0992385	103	103
MFGE8	0.329935	0.000665441	0.00342066	103	103
MFI2	0.326727	0.000756098	0.00378606	103	103
MFSD10	0.225682	0.0218984	0.0571473	103	103
MFSD2B	0.238788	0.0151361	0.0426236	103	103
MFSD3	0.256563	0.00889669	0.0277419	103	103
MFSD5	0.354452	0.000239341	0.00152142	103	103
MFSD7	0.224114	0.0228592	0.0591185	103	103
MGAT1	0.271705	0.00549853	0.0187585	103	103
MGAT4B	0.287273	0.00325883	0.0123026	103	103
MGAT5B	0.343685	0.000378897	0.00217938	103	103
MGC12982	0.371981	0.000109319	0.000834013	103	103
MGC16025	0.290065	0.00295785	0.0113455	103	103
MGC16275	0.303473	0.00183223	0.00766175	103	103
MGC23284	0.202702	0.0400272	0.0925462	103	103
MGC70857	0.208329	0.0347092	0.0825035	103	103
MGC72080	0.308415	0.00152698	0.00662395	103	103
MGRN1	0.55815	9.04097e-10	3.47819e-07	103	103
MGST3	0.427072	6.83219e-06	0.000106808	103	103
MIA	0.41317	1.44123e-05	0.000184609	103	103
MICAL1	0.247745	0.011632	0.0344368	103	103
MICAL3	0.256411	0.00893875	0.0278422	103	103
MICB	0.22051	0.0252047	0.0639074	103	103
MIF	0.341131	0.000421506	0.0023642	103	103
MIIP	0.35218	0.000264064	0.00164086	103	103
MKL1	0.454614	1.40751e-06	3.61103e-05	103	103
MLANA	0.314428	0.00121812	0.00550692	103	103
MLEC	0.417111	1.17029e-05	0.000157065	103	103
MLF2	0.441695	3.0044e-06	6.08561e-05	103	103
MLLT1	0.288122	0.0031645	0.0120108	103	103
MLPH	0.470233	5.39382e-07	1.9743e-05	103	103
MLST8	0.417274	1.16018e-05	0.00015624	103	103
MLX	0.25864	0.00834158	0.0262893	103	103
MMACHC	0.225647	0.0219195	0.0571937	103	103
MMP15	0.261202	0.00769911	0.0246381	103	103
MMP17	0.473867	4.2854e-07	1.7001e-05	103	103
MMP24	0.384602	6.04459e-05	0.000531955	103	103
MNT	0.29707	0.00230956	0.00928768	103	103
MOBKL2A	0.201565	0.0411809	0.094637	103	103
MOCS1	0.335461	0.000532306	0.0028499	103	103
MOGS	0.251824	0.0102867	0.0311507	103	103
MON1A	0.404875	2.2153e-05	0.00025176	103	103
MOSPD3	0.3766	8.82553e-05	0.000707226	103	103
MPDU1	0.356905	0.000215054	0.00140816	103	103
MPG	0.354962	0.000234093	0.00150095	103	103
MPI	0.260446	0.00788396	0.0251065	103	103
MPND	0.402887	2.45152e-05	0.000270201	103	103
MPRIP	0.25626	0.00898044	0.027928	103	103
MPV17L2	0.362171	0.000170438	0.00117285	103	103
MPV17	0.490833	1.41241e-07	8.07691e-06	103	103
MPZ	0.219699	0.0257599	0.0649738	103	103
MRM1	0.336448	0.000511283	0.00275981	103	103
MRP63	0.335894	0.000522991	0.00281147	103	103
MRPL10	0.242483	0.0135928	0.0390126	103	103
MRPL11	0.205453	0.0373483	0.0875217	103	103
MRPL12	0.345887	0.000345368	0.0020261	103	103
MRPL14	0.271527	0.00553056	0.0188547	103	103
MRPL17	0.279427	0.00425743	0.0152137	103	103
MRPL23	0.325252	0.000801445	0.00396464	103	103
MRPL24	0.476701	3.57506e-07	1.52668e-05	103	103
MRPL27	0.305049	0.00172937	0.00732477	103	103
MRPL28	0.406543	2.03365e-05	0.000237268	103	103
MRPL2	0.418669	1.07698e-05	0.000147247	103	103
MRPL34	0.195017	0.0483758	0.107461	103	103
MRPL36	0.204093	0.0386535	0.0900305	103	103
MRPL37	0.208824	0.0342715	0.0817289	103	103
MRPL38	0.437277	3.86629e-06	7.29933e-05	103	103
MRPL40	0.335663	0.00052793	0.00283261	103	103
MRPL41	0.349118	0.00030111	0.00182788	103	103
MRPL4	0.228294	0.0203748	0.0540144	103	103
MRPL51	0.238088	0.0154449	0.0433324	103	103
MRPL52	0.353359	0.000250945	0.00157572	103	103
MRPL53	0.354097	0.000243057	0.00153892	103	103
MRPL54	0.338099	0.000477798	0.00261266	103	103
MRPL55	0.412028	1.53017e-05	0.00019327	103	103
MRPL9	0.198784	0.0441193	0.100024	103	103
MRPS11	0.337789	0.000483924	0.00263969	103	103
MRPS12	0.39024	4.60234e-05	0.000433204	103	103
MRPS15	0.203644	0.0390928	0.0907473	103	103
MRPS18A	0.40499	2.20233e-05	0.00025101	103	103
MRPS18B	0.297467	0.00227697	0.00917905	103	103
MRPS21	0.207996	0.035007	0.0830321	103	103
MRPS24	0.366916	0.000137735	0.000999509	103	103
MRPS26	0.347614	0.000321029	0.0019152	103	103
MRPS2	0.252351	0.0101232	0.0307452	103	103
MRPS34	0.375454	9.30969e-05	0.000736451	103	103
MSC	0.299929	0.00208401	0.00850545	103	103
MSN	0.354028	0.000243779	0.001542	103	103
MSRA	0.386672	5.47202e-05	0.000493002	103	103
MSRB2	0.398513	3.05702e-05	0.000317513	103	103
MSTO1	0.234807	0.0169666	0.0466593	103	103
MTCH1	0.312531	0.0013088	0.00583664	103	103
MTHFD1L	0.276211	0.00474008	0.0166073	103	103
MTHFR	0.233278	0.0177191	0.0482648	103	103
MTMR14	0.293896	0.00258547	0.010153	103	103
MTP18	0.317536	0.00108187	0.00502097	103	103
MTX1	0.425884	7.29151e-06	0.000112298	103	103
MUC5B	0.197838	0.0451585	0.101856	103	103
MUL1	0.233902	0.0174085	0.0476025	103	103
MUTYH	0.217278	0.0274804	0.0685752	103	103
MVK	0.270743	0.00567372	0.0192497	103	103
MVP	0.274199	0.00506628	0.017511	103	103
MXD4	0.26347	0.00716696	0.0232217	103	103
MXRA7	0.237458	0.0157278	0.0439698	103	103
MYBBP1A	0.207617	0.0353476	0.0837083	103	103
MYC	0.199231	0.0436355	0.0992031	103	103
MYH10	0.197009	0.0460851	0.103515	103	103
MYH14	0.237055	0.0159108	0.0443501	103	103
MYH9	0.204714	0.0380531	0.0888671	103	103
MYL2	0.224002	0.0229293	0.0592633	103	38
MYL9	0.20626	0.0365911	0.0861052	103	103
MYO1C	0.278416	0.00440422	0.0156588	103	103
MYO1E	0.273491	0.00518586	0.017843	103	103
MYO7B	0.21774	0.0271446	0.0678752	103	102
MYO9B	0.528823	9.35355e-09	1.39584e-06	103	103
MYPOP	0.33601	0.000520522	0.00280048	103	103
MYST2	0.243139	0.0133338	0.0383752	103	103
N4BP3	0.223265	0.0233945	0.0601917	103	103
NAA10	0.38714	5.34984e-05	0.000485706	103	103
NACC1	0.347656	0.000320456	0.00191236	103	103
NACC2	0.353332	0.000251243	0.00157708	103	103
NAGA	0.435113	4.36933e-06	7.8082e-05	103	103
NAGK	0.276349	0.00471849	0.0165554	103	103
NAGLU	0.447843	2.10246e-06	4.68004e-05	103	103
NAGPA	0.449445	1.91348e-06	4.4623e-05	103	103
NAIF1	0.227636	0.0207498	0.0547803	103	103
NANS	0.291471	0.0028159	0.0109081	103	103
NAPA	0.39276	4.06773e-05	0.000392048	103	103
NAPRT1	0.3186	0.00103849	0.0048562	103	103
NARFL	0.3838	6.28118e-05	0.00054784	103	103
NARF	0.356744	0.000216582	0.00141488	103	103
NAT14	0.388315	5.05403e-05	0.000464023	103	103
NAT15	0.397007	3.29603e-05	0.000336233	103	103
NAT6	0.276203	0.00474141	0.0166073	103	103
NAT8L	0.294044	0.00257195	0.0101068	103	103
NAT8	0.20437	0.0383848	0.0895357	103	77
NBL1	0.2943	0.00254879	0.0100338	103	103
NCAPH2	0.349926	0.000290899	0.00178124	103	103
NCF1	0.200052	0.0427585	0.0975466	103	103
NCKAP5L	0.317099	0.00110013	0.0050854	103	103
NCKIPSD	0.251045	0.0105325	0.0317391	103	103
NCLN	0.363936	0.000157511	0.00110353	103	103
NCRNA00181	0.30047	0.00204368	0.00838074	103	103
NCSTN	0.245605	0.0123974	0.036172	103	103
NDE1	0.316178	0.00113959	0.00522252	103	103
NDOR1	0.221516	0.0245307	0.0625521	103	103
NDUFA11	0.376546	8.84799e-05	0.000708737	103	103
NDUFA13	0.33967	0.000447822	0.00248176	103	103
NDUFA1	0.244318	0.0128786	0.037323	103	103
NDUFA2	0.328017	0.000718345	0.00363764	103	103
NDUFA3	0.478214	3.2431e-07	1.42185e-05	103	103
NDUFA6	0.198771	0.0441333	0.100024	103	103
NDUFA7	0.451419	1.70273e-06	4.11065e-05	103	103
NDUFA8	0.315025	0.0011908	0.00540947	103	103
NDUFA9	0.196563	0.0465903	0.104334	103	103
NDUFAF3	0.54441	2.77841e-09	6.60425e-07	103	103
NDUFB10	0.418119	1.10911e-05	0.000151012	103	103
NDUFB11	0.428185	6.42671e-06	0.0001025	103	103
NDUFB2	0.321072	0.0009438	0.00450308	103	103
NDUFB4	0.339264	0.000455398	0.00251527	103	103
NDUFB7	0.411687	1.5577e-05	0.000195372	103	103
NDUFB8	0.300262	0.00205912	0.00842481	103	103
NDUFC1	0.28593	0.00341317	0.0127559	103	103
NDUFS2	0.307696	0.00156832	0.00677056	103	103
NDUFS3	0.271461	0.00554241	0.0188841	103	103
NDUFS5	0.202704	0.0400252	0.0925462	103	103
NDUFS6	0.312629	0.00130396	0.00581826	103	103
NDUFS7	0.423159	8.45793e-06	0.00012388	103	103
NDUFS8	0.369809	0.000120765	0.000900441	103	103
NDUFV1	0.263971	0.00705397	0.0229385	103	103
NDUFV3	0.351618	0.000270532	0.00167577	103	103
NECAB3	0.347843	0.000317916	0.0019008	103	103
NEDD8	0.266332	0.00654223	0.0216309	103	103
NENF	0.338994	0.000460501	0.00253707	103	103
NES	0.321147	0.000941066	0.0044933	103	103
NEU1	0.399863	2.85672e-05	0.000301714	103	103
NF2	0.360657	0.000182294	0.00123701	103	103
NFE2L1	0.213221	0.0305811	0.0746333	103	103
NFKB2	0.205788	0.0370324	0.086957	103	103
NFKBIB	0.332673	0.000596074	0.00313265	103	103
NFKBIE	0.353856	0.000245603	0.00154957	103	103
NFKBIL1	0.258652	0.0083386	0.0262841	103	103
NFYC	0.257184	0.00872763	0.027301	103	103
NHEJ1	0.495415	1.03575e-07	6.75362e-06	103	103
NHLRC4	0.261094	0.00772532	0.0247067	103	103
NHP2L1	0.409685	1.72895e-05	0.000210558	103	103
NHP2	0.282193	0.00387782	0.0141363	103	103
NHSL1	0.199942	0.0428756	0.0977459	103	103
NINJ1	0.216687	0.0279142	0.0694214	103	103
NIT1	0.341702	0.000411614	0.00232087	103	103
NKIRAS2	0.286535	0.00334285	0.0125478	103	103
NLE1	0.250233	0.0107944	0.032385	103	103
NLRP8	0.207129	0.0357906	0.0845339	103	3
NME1-NME2	0.299789	0.00209462	0.00854151	103	103
NME1	0.29989	0.00208699	0.00851411	103	103
NME2P1	0.240854	0.0142555	0.0405548	103	103
NME2	0.280811	0.00406355	0.0146568	103	103
NME3	0.271741	0.00549191	0.0187392	103	103
NME4	0.460181	1.0054e-06	2.96053e-05	103	103
NMRAL1	0.395058	3.63135e-05	0.000360718	103	103
NMT1	0.251181	0.0104894	0.0316478	103	103
NOC2L	0.254084	0.00960173	0.0294607	103	103
NOC4L	0.317944	0.00106505	0.00495694	103	103
NOL12	0.420751	9.63249e-06	0.000136131	103	103
NOMO1	0.275702	0.00482088	0.0168164	103	103
NOMO3	0.273297	0.00521901	0.0179321	103	103
NOP10	0.237298	0.0158003	0.0441348	103	103
NOP2	0.303901	0.00180377	0.00758128	103	103
NOS3	0.310506	0.00141233	0.00621545	103	103
NOSIP	0.354197	0.000241998	0.00153369	103	103
NOTCH4	0.267794	0.00624214	0.0208061	103	103
NOVA2	0.266394	0.00652935	0.0215956	103	103
NPC1	0.206374	0.0364849	0.0858964	103	103
NPC2	0.388313	5.05441e-05	0.000464023	103	103
NPLOC4	0.283651	0.0036902	0.0135981	103	103
NPR1	0.207369	0.0355724	0.0841496	103	103
NPRL2	0.210133	0.0331353	0.0795287	103	103
NPRL3	0.441491	3.03969e-06	6.14448e-05	103	103
NQO1	0.377162	8.5969e-05	0.000693978	103	103
NQO2	0.27186	0.00547063	0.0186763	103	103
NR1H2	0.507795	4.37816e-08	4.04141e-06	103	103
NR1I3	0.224112	0.0228605	0.0591185	103	103
NR2C2AP	0.248639	0.0113247	0.0336854	103	103
NR2F6	0.338833	0.000463561	0.00255178	103	103
NR4A1	0.339959	0.000442498	0.00246055	103	103
NRL	0.399891	2.85264e-05	0.000301497	103	103
NRM	0.328904	0.000693438	0.00353749	103	103
NRSN2	0.451604	1.68415e-06	4.0819e-05	103	103
NSFL1C	0.283017	0.00377084	0.0138178	103	103
NSMCE1	0.373971	9.9729e-05	0.00077746	103	103
NSUN5	0.316406	0.00112972	0.00518693	103	103
NT5C	0.286788	0.00331385	0.0124602	103	103
NT5M	0.244695	0.012736	0.0370057	103	103
NTHL1	0.457075	1.21387e-06	3.28062e-05	103	103
NUBP1	0.337767	0.000484367	0.00264053	103	103
NUBP2	0.339339	0.000453992	0.00250961	103	103
NUCB1	0.480951	2.71573e-07	1.24602e-05	103	103
NUDCD3	0.236854	0.0160027	0.0445361	103	103
NUDC	0.324417	0.00082819	0.00407059	103	103
NUDT14	0.286469	0.00335051	0.0125694	103	103
NUDT16L1	0.230377	0.0192261	0.0515299	103	103
NUDT1	0.258804	0.00829912	0.0261815	103	103
NUDT22	0.334804	0.000546745	0.00291533	103	103
NUDT3	0.303559	0.00182648	0.00764904	103	103
NUDT8	0.202657	0.0400727	0.092608	103	103
NUP214	0.352833	0.000256727	0.0016064	103	103
NUP62	0.236647	0.0160981	0.0447259	103	103
NUP93	0.244825	0.012687	0.0368905	103	103
NUTF2	0.303139	0.00185474	0.00773891	103	103
NXT1	0.27634	0.00471988	0.0165574	103	103
NYX	0.242755	0.0134847	0.0387531	103	61
OAZ1	0.353987	0.000244217	0.00154428	103	103
OAZ3	0.34294	0.000390893	0.00222695	103	103
OBSL1	0.229114	0.0199158	0.0530558	103	103
OCA2	0.271012	0.00562423	0.0191015	103	100
OCEL1	0.489367	1.55827e-07	8.66461e-06	103	103
ODF3L2	0.247158	0.0118376	0.0349197	103	87
OGDH	0.279697	0.00421886	0.0151087	103	103
OGFOD2	0.21249	0.0311706	0.0757196	103	103
OGFR	0.312915	0.00128994	0.00576559	103	103
OLFM1	0.205438	0.037362	0.0875432	103	103
OLIG1	0.208931	0.0341777	0.0815247	103	98
OPA3	0.367152	0.000136275	0.000990995	103	103
OPN4	0.216141	0.0283209	0.0701761	103	95
OPRL1	0.262064	0.00749286	0.0241075	103	103
OR2C3	0.224957	0.0223383	0.0581001	103	57
OR2Z1	0.224252	0.0227734	0.0589704	103	7
OR4D10	0.200352	0.0424426	0.0969381	103	6
OR4D2	0.266295	0.00655014	0.0216462	103	3
OR7C1	0.245909	0.0122862	0.0359209	103	93
ORAI1	0.325628	0.000789647	0.00391923	103	103
ORAI3	0.48184	2.56277e-07	1.21497e-05	103	103
ORMDL2	0.396844	3.32291e-05	0.000338625	103	103
OS9	0.288246	0.00315097	0.0119733	103	103
OSGEP	0.196154	0.0470575	0.105153	103	103
OSGIN1	0.57582	1.97536e-10	1.29907e-07	103	103
OST4	0.423901	8.12411e-06	0.000120875	103	103
OTOA	0.24729	0.0117911	0.0347982	103	103
OTUB1	0.245723	0.0123542	0.0360663	103	103
OTUD5	0.261961	0.00751714	0.0241658	103	103
OTUD7B	0.362995	0.000164285	0.00114121	103	103
OVCA2	0.313401	0.00126647	0.00568355	103	103
OXA1L	0.274994	0.00493517	0.017154	103	103
P2RX4	0.212824	0.0308995	0.0751871	103	103
P2RX6	0.313462	0.00126356	0.00567335	103	103
P2RY6	0.306882	0.00161629	0.0069412	103	103
P2RY8	0.208098	0.0349156	0.0828561	103	103
P4HB	0.234819	0.0169608	0.0466499	103	103
P704P	0.211667	0.0318453	0.0770135	103	103
PA2G4	0.198447	0.0444874	0.100699	103	103
PAAF1	0.209187	0.0339534	0.0811274	103	103
PABPC4	0.20862	0.0344516	0.0820635	103	103
PACS1	0.306177	0.00165896	0.00708433	103	103
PACS2	0.236142	0.0163324	0.0451862	103	103
PAF1	0.392703	4.07915e-05	0.000392573	103	103
PAFAH1B3	0.360827	0.000180928	0.0012296	103	103
PAK4	0.425373	7.49795e-06	0.000114761	103	103
PANK2	0.194682	0.0487702	0.108244	103	103
PANK4	0.417508	1.14583e-05	0.00015473	103	103
PAQR4	0.466048	7.00728e-07	2.33525e-05	103	103
PAQR8	0.280083	0.00416444	0.0149437	103	103
PARK7	0.221241	0.0247132	0.0628712	103	103
PARP10	0.206582	0.036293	0.0855363	103	103
PARVA	0.258409	0.00840178	0.0264157	103	103
PARVB	0.554468	1.22761e-09	4.10499e-07	103	103
PATZ1	0.277944	0.00447429	0.0158679	103	103
PAX3	0.240023	0.0146041	0.0413496	103	103
PBXIP1	0.377102	8.62118e-05	0.000695369	103	103
PCBD1	0.279607	0.00423177	0.0151439	103	103
PCBP1	0.363412	0.000161253	0.00112495	103	103
PCBP4	0.303601	0.00182363	0.00764197	103	103
PCDH12	0.238288	0.0153562	0.0431325	103	103
PCDHGC3	0.216791	0.0278377	0.0692922	103	103
PCGF1	0.227619	0.0207593	0.0547875	103	103
PCGF2	0.254392	0.00951167	0.0292244	103	103
PCIF1	0.347931	0.000316732	0.00189645	103	103
PCK2	0.215768	0.028602	0.0707082	103	103
PCYT2	0.508027	4.30657e-08	4.02674e-06	103	103
PC	0.246153	0.0121973	0.0357666	103	103
PDE6D	0.352532	0.000260076	0.00162169	103	103
PDK2	0.228009	0.0205364	0.0543258	103	103
PDXP	0.490865	1.40943e-07	8.07691e-06	103	103
PDZD11	0.297305	0.0022902	0.00922415	103	103
PDZD7	0.289906	0.00297429	0.0113963	103	103
PEA15	0.336664	0.000506766	0.00273917	103	103
PEBP1	0.281935	0.00391191	0.0142303	103	103
PEF1	0.213726	0.0301796	0.0738177	103	103
PELI3	0.277169	0.00459147	0.0161987	103	103
PELP1	0.395831	3.4947e-05	0.000351294	103	103
PEMT	0.216423	0.0281108	0.0698225	103	103
PEPD	0.529318	9.00813e-09	1.37769e-06	103	103
PES1	0.284302	0.00360914	0.0133462	103	103
PEX10	0.489747	1.51914e-07	8.56316e-06	103	103
PEX14	0.284478	0.00358748	0.0132815	103	103
PEX16	0.328475	0.00070537	0.00358389	103	103
PEX19	0.235418	0.016674	0.0459699	103	103
PFAS	0.309956	0.00144167	0.00631497	103	103
PFDN2	0.258722	0.00832033	0.0262378	103	103
PFDN6	0.268192	0.0061626	0.0205947	103	103
PFKL	0.312036	0.00133342	0.00592635	103	103
PFN1	0.318586	0.00103904	0.00485764	103	103
PGLS	0.295488	0.00244356	0.0097039	103	103
PGPEP1	0.210203	0.0330757	0.0794049	103	103
PGP	0.445844	2.36292e-06	5.11965e-05	103	103
PHB	0.430272	5.72641e-06	9.43176e-05	103	103
PHF19	0.196852	0.0462619	0.10381	103	103
PHF1	0.314952	0.00119412	0.00541877	103	103
PHF23	0.334706	0.000548916	0.00292454	103	103
PHKG2	0.255782	0.00911383	0.0282353	103	103
PHLDA2	0.199114	0.0437622	0.099411	103	103
PHLDA3	0.274065	0.0050888	0.0175774	103	103
PHLPP1	0.258486	0.00838175	0.0263822	103	103
PHPT1	0.373601	0.000101451	0.000785532	103	103
PI4KB	0.298469	0.00219656	0.00889854	103	103
PIAS4	0.255627	0.00915748	0.0283312	103	103
PICK1	0.218763	0.0264141	0.0663091	103	103
PIGP	0.215322	0.0289405	0.0713977	103	103
PIGQ	0.422196	8.91054e-06	0.0001286	103	103
PIGT	0.437803	3.75257e-06	7.13242e-05	103	103
PIGU	0.442906	2.80183e-06	5.75805e-05	103	103
PIGZ	0.227618	0.0207604	0.0547875	103	103
PIK3CD	0.295323	0.0024579	0.00975106	103	103
PIK3R2	0.335847	0.00052399	0.00281454	103	103
PIM3	0.264536	0.00692852	0.0226462	103	103
PIN1L	0.235494	0.016638	0.0458921	103	84
PIN1	0.401632	2.61264e-05	0.000281974	103	103
PIP4K2A	0.296981	0.0023169	0.00930392	103	103
PIP4K2B	0.246145	0.0122002	0.0357666	103	103
PIP4K2C	0.200869	0.0419011	0.0960123	103	103
PIP5K1C	0.458025	1.14616e-06	3.16261e-05	103	103
PIPSL	0.2135	0.030359	0.074183	103	103
PIR	0.301816	0.00194632	0.00806517	103	103
PITPNM2	0.222482	0.0238973	0.0611822	103	103
PITRM1	0.236873	0.015994	0.0445246	103	103
PKD1L1	0.248632	0.0113269	0.0336854	103	103
PKIG	0.314074	0.00123458	0.00556858	103	103
PKLR	0.266586	0.00648924	0.0214881	103	100
PKM2	0.232858	0.0179309	0.0486935	103	103
PKMYT1	0.272327	0.00538781	0.0184382	103	103
PKN1	0.210645	0.0326997	0.0786842	103	103
PKNOX2	0.414509	1.34317e-05	0.000174223	103	103
PLA1A	0.319972	0.000984919	0.00465982	103	103
PLA2G15	0.246155	0.0121968	0.0357666	103	103
PLA2G2D	0.208289	0.0347446	0.0825776	103	99
PLAT	0.249342	0.0110881	0.0331151	103	103
PLBD2	0.322797	0.000882464	0.00427974	103	103
PLCB2	0.205579	0.0372292	0.0873255	103	103
PLD3	0.373287	0.000102937	0.000793919	103	103
PLEKHA4	0.27026	0.00576353	0.0194873	103	103
PLEKHB1	0.302264	0.00191488	0.00795675	103	103
PLEKHG3	0.218709	0.0264519	0.0663871	103	103
PLEKHH1	0.239371	0.0148829	0.0420183	103	103
PLEKHJ1	0.264183	0.00700673	0.0228149	103	103
PLEKHM2	0.236469	0.0161803	0.0448827	103	103
PLEKHO2	0.612443	6.21961e-12	9.43897e-09	103	103
PLOD1	0.26006	0.00797979	0.0253454	103	103
PLOD3	0.541987	3.36916e-09	7.30441e-07	103	103
PLTP	0.366069	0.00014311	0.0010297	103	103
PLVAP	0.268771	0.00604851	0.0202771	103	103
PLXNA1	0.206189	0.036657	0.0862295	103	103
PLXNB3	0.339002	0.000460339	0.00253688	103	103
PLXND1	0.251525	0.0103806	0.0313553	103	103
PMF1	0.327279	0.000739735	0.00372207	103	103
PML	0.355443	0.000229238	0.00147673	103	103
PMM1	0.461788	9.11355e-07	2.76482e-05	103	103
PMP22	0.226487	0.0214186	0.056103	103	103
PMVK	0.218414	0.0266617	0.0668372	103	103
PNKD	0.451033	1.74215e-06	4.17121e-05	103	103
PNKP	0.332373	0.000603337	0.00316431	103	103
PNPLA2	0.213493	0.0303641	0.0741861	103	103
PNPLA3	0.210744	0.0326164	0.0785412	103	103
PNPLA6	0.431908	5.22849e-06	8.80144e-05	103	103
PNPO	0.340449	0.000433612	0.00242138	103	103
POLD1	0.207373	0.0355688	0.0841496	103	103
POLD2	0.316901	0.00110852	0.00511322	103	103
POLD4	0.305103	0.00172593	0.00731491	103	103
POLDIP2	0.270711	0.00567965	0.0192632	103	103
POLDIP3	0.240145	0.0145527	0.0412395	103	103
POLG	0.256351	0.00895525	0.0278822	103	103
POLH	0.224214	0.022797	0.058993	103	103
POLR2E	0.399245	2.94675e-05	0.00030858	103	103
POLR2F	0.425332	7.51506e-06	0.000114842	103	103
POLR2I	0.434602	4.49665e-06	7.93815e-05	103	103
POLR2J	0.385231	5.86492e-05	0.000519573	103	103
POLR2L	0.385304	5.84451e-05	0.000518455	103	103
POLR3H	0.432091	5.17538e-06	8.74937e-05	103	103
POLR3K	0.293654	0.00260771	0.0102302	103	103
POLRMT	0.272033	0.0054398	0.0185774	103	103
POM121C	0.214122	0.0298684	0.0732107	103	103
POMGNT1	0.427058	6.83757e-06	0.000106808	103	103
POMT1	0.2038	0.0389391	0.0904756	103	103
POMT2	0.252333	0.0101288	0.0307527	103	103
POMZP3	0.275839	0.00479901	0.0167575	103	103
POP4	0.202518	0.0402124	0.0928444	103	103
POP5	0.230411	0.0192075	0.0514941	103	103
POP7	0.307068	0.00160521	0.0069011	103	103
POPDC3	0.313473	0.00126304	0.00567314	103	102
POR	0.404921	2.21008e-05	0.000251602	103	103
POU3F2	0.249775	0.0109445	0.0327446	103	101
PPAN	0.342196	0.000403228	0.0022801	103	103
PPARD	0.278504	0.00439127	0.0156269	103	103
PPCDC	0.346053	0.000342959	0.00201436	103	103
PPDPF	0.388881	4.91702e-05	0.000455009	103	103
PPFIA3	0.203107	0.039623	0.0918086	103	103
PPIB	0.304778	0.00174669	0.0073886	103	103
PPIL2	0.307131	0.00160151	0.00688821	103	103
PPM1F	0.323563	0.000856408	0.00417404	103	103
PPM1G	0.217913	0.0270201	0.0676068	103	103
PPM1H	0.250922	0.0105719	0.0318288	103	103
PPOX	0.285203	0.00349955	0.0130073	103	103
PPP1CA	0.345554	0.000350266	0.00204728	103	103
PPP1R10	0.316145	0.00114101	0.0052254	103	103
PPP1R11	0.522065	1.55367e-08	2.06228e-06	103	103
PPP1R12C	0.380799	7.24476e-05	0.000607962	103	103
PPP1R14B	0.217983	0.0269694	0.0674885	103	103
PPP1R15A	0.321314	0.000934984	0.00447183	103	103
PPP1R7	0.224778	0.0224479	0.0583267	103	103
PPP1R9B	0.332134	0.00060917	0.0031845	103	103
PPP2R1A	0.351244	0.000274911	0.00169808	103	103
PPP2R4	0.259012	0.00824559	0.026045	103	103
PPP2R5B	0.441898	2.96952e-06	6.03975e-05	103	103
PPP2R5D	0.333645	0.000573076	0.00303523	103	103
PPP4C	0.215282	0.0289707	0.0714542	103	103
PPP5C	0.295326	0.0024577	0.00975106	103	103
PPPDE2	0.465055	7.45212e-07	2.43415e-05	103	103
PPT2	0.499554	7.79568e-08	5.69203e-06	103	103
PQBP1	0.399806	2.86489e-05	0.000302092	103	103
PQLC1	0.233657	0.01753	0.047855	103	103
PQLC2	0.458085	1.14195e-06	3.16261e-05	103	103
PRAF2	0.464187	7.86334e-07	2.52183e-05	103	103
PRCC	0.331256	0.000631111	0.00327801	103	103
PRDX5	0.311405	0.0013655	0.0060474	103	103
PRDX6	0.264417	0.00695479	0.022706	103	103
PREB	0.291023	0.00286048	0.0110396	103	103
PRELID1	0.359672	0.000190414	0.00127952	103	103
PREX1	0.246126	0.0122073	0.0357766	103	103
PRKACA	0.468224	6.11853e-07	2.14029e-05	103	103
PRKCDBP	0.243755	0.0130941	0.0378345	103	103
PRKCD	0.373671	0.000101126	0.000784246	103	103
PRKCSH	0.448527	2.01968e-06	4.58629e-05	103	103
PRMT1	0.274911	0.0049487	0.0171851	103	103
PRMT7	0.35277	0.000257424	0.00160919	103	103
PRPF19	0.199364	0.0434933	0.0989026	103	103
PRPF31	0.37581	9.15672e-05	0.00072619	103	103
PRPF6	0.364561	0.000153158	0.00108381	103	103
PRR12	0.37063	0.000116315	0.000875284	103	103
PRR13	0.306647	0.00163044	0.0069837	103	103
PRR14	0.193881	0.0497248	0.109955	103	103
PRR24	0.228032	0.0205234	0.0543059	103	103
PRR5	0.21908	0.0261908	0.0658575	103	103
PRR7	0.242137	0.0137314	0.039336	103	103
PRRT4	0.253206	0.00986301	0.0300707	103	102
PRSS36	0.198954	0.0439354	0.0997011	103	103
PSAP	0.280444	0.00411409	0.0147953	103	103
PSEN2	0.386352	5.557e-05	0.000498932	103	103
PSENEN	0.511137	3.44952e-08	3.37028e-06	103	103
PSKH1	0.216043	0.0283942	0.070305	103	103
PSMB10	0.303544	0.00182744	0.00765145	103	103
PSMB3	0.339202	0.000456556	0.00252096	103	103
PSMB4	0.380895	7.21172e-05	0.000605963	103	103
PSMB5	0.33018	0.000658946	0.00339523	103	103
PSMB6	0.247488	0.0117217	0.0346299	103	103
PSMB7	0.247591	0.0116857	0.0345546	103	103
PSMC4	0.330244	0.000657268	0.00338786	103	103
PSMC5	0.223384	0.0233189	0.0600164	103	103
PSMD2	0.197003	0.0460915	0.103515	103	103
PSMD4	0.318606	0.00103826	0.0048562	103	103
PSMD8	0.356485	0.000219047	0.00142626	103	103
PSMD9	0.203544	0.0391907	0.0909426	103	103
PSME2	0.258188	0.00845985	0.0265771	103	103
PSME3	0.322109	0.000906483	0.00436195	103	103
PSMF1	0.456617	1.24789e-06	3.34506e-05	103	103
PTBP1	0.281102	0.00402378	0.014551	103	103
PTCD1	0.393691	3.88528e-05	0.000380376	103	103
PTCRA	0.320051	0.00098191	0.00464833	103	99
PTDSS2	0.348894	0.000304008	0.00184205	103	103
PTGES2	0.321959	0.000911776	0.00438422	103	103
PTMS	0.278707	0.00436142	0.0155347	103	103
PTOV1	0.455316	1.34948e-06	3.53375e-05	103	103
PTP4A3	0.204285	0.0384664	0.089673	103	103
PTPN18	0.377234	8.56776e-05	0.000693044	103	103
PTPN1	0.25463	0.00944231	0.0290393	103	103
PTPN23	0.434688	4.47493e-06	7.91093e-05	103	103
PTPRH	0.35955	0.00019145	0.00128386	103	103
PTPRS	0.33191	0.000614696	0.00320999	103	103
PTRH1	0.393457	3.93047e-05	0.000383883	103	103
PTTG1IP	0.470014	5.46879e-07	1.99434e-05	103	103
PTTG1	0.236543	0.0161459	0.044821	103	103
PTTG2	0.249003	0.0112015	0.0333728	103	82
PUF60	0.346717	0.000333466	0.00197033	103	103
PUSL1	0.256944	0.00879272	0.0274698	103	103
PVT1	0.231711	0.0185199	0.050045	103	103
PXN	0.22863	0.0201856	0.0536224	103	103
PYCARD	0.331427	0.000626762	0.00326006	103	103
PYCR1	0.287506	0.0032327	0.0122321	103	103
PYCR2	0.20758	0.0353809	0.0837769	103	103
PYCRL	0.297676	0.00225994	0.00911974	103	103
PYGB	0.285576	0.00345503	0.0128831	103	103
PYGO2	0.366441	0.000140726	0.00101548	103	103
QARS	0.213128	0.0306557	0.0747284	103	103
QPCTL	0.364706	0.000152167	0.00107894	103	103
QPCT	0.260131	0.00796215	0.0253037	103	103
QPRT	0.352705	0.000258143	0.00161219	103	103
QSOX1	0.283161	0.0037523	0.0137678	103	103
QTRT1	0.280814	0.00406316	0.0146568	103	103
RAB11B	0.335856	0.000523791	0.00281423	103	103
RAB13	0.210547	0.0327827	0.0788359	103	103
RAB17	0.376371	8.92054e-05	0.000712235	103	103
RAB1B	0.40586	2.10629e-05	0.000242444	103	103
RAB32	0.201199	0.0415578	0.0953254	103	103
RAB38	0.200688	0.0420896	0.09631	103	103
RAB3A	0.330124	0.000660431	0.0034012	103	103
RAB3C	0.247122	0.0118504	0.0349316	103	92
RAB3IL1	0.383579	6.3476e-05	0.000550871	103	103
RAB4B	0.451352	1.70952e-06	4.11294e-05	103	103
RAB5B	0.273026	0.00526572	0.0180778	103	103
RAB5C	0.304618	0.00175698	0.00742667	103	103
RAB7A	0.298363	0.00220498	0.00892566	103	103
RAB8A	0.323678	0.000852556	0.00415927	103	103
RABAC1	0.42573	7.3531e-06	0.000112982	103	103
RABEP2	0.198185	0.0447752	0.101188	103	103
RABGGTA	0.367397	0.000134767	0.000982198	103	103
RABIF	0.344514	0.000365937	0.00211966	103	103
RAD23A	0.49432	1.1159e-07	7.01338e-06	103	103
RAG1AP1	0.384855	5.97167e-05	0.000527373	103	103
RALY	0.456318	1.27061e-06	3.39214e-05	103	103
RAMP2	0.311163	0.00137795	0.00609133	103	103
RAMP3	0.23377	0.0174737	0.0477477	103	103
RANBP10	0.230122	0.0193635	0.0518489	103	103
RANBP3	0.367784	0.000132424	0.000967268	103	103
RANGAP1	0.364121	0.00015621	0.00109714	103	103
RANGRF	0.363919	0.000157632	0.00110359	103	103
RAP1GAP	0.210348	0.0329523	0.0791655	103	103
RAPGEF1	0.25838	0.0084095	0.0264323	103	103
RARA	0.316893	0.00110886	0.00511322	103	103
RASIP1	0.20791	0.0350839	0.0831536	103	103
RASSF2	0.205497	0.0373067	0.0874711	103	103
RAVER1	0.441375	3.06018e-06	6.17138e-05	103	103
RBCK1	0.294298	0.0025489	0.0100338	103	103
RBM10	0.423814	8.16263e-06	0.000121174	103	103
RBM14	0.423941	8.10641e-06	0.000120794	103	103
RBM19	0.242724	0.0134969	0.0387825	103	103
RBM23	0.263596	0.00713848	0.0231637	103	103
RBM42	0.493607	1.1712e-07	7.22083e-06	103	103
RBPMS2	0.209168	0.0339693	0.0811356	103	103
RBPMS	0.475456	3.87205e-07	1.60576e-05	103	103
RBX1	0.232306	0.0182124	0.0493359	103	103
RCE1	0.205888	0.0369388	0.0867814	103	103
RCN3	0.225022	0.0222986	0.0580229	103	103
RDBP	0.371369	0.000112438	0.000851223	103	103
RDH8	0.255843	0.00909662	0.028196	103	94
RECQL5	0.321925	0.000912993	0.004389	103	103
REEP4	0.244576	0.0127808	0.0371085	103	103
REEP6	0.489359	1.55909e-07	8.66461e-06	103	103
REG4	0.2055	0.0373034	0.0874711	103	28
RELA	0.337136	0.000497069	0.00269711	103	103
[truncated: 790 more rows]

## Sheet: POS-FDR
Query	Statistic	P-value	FDR (BH)	Event_SD	Event_TD
PLEKHO2	0.612443	6.21961e-12	9.43897e-09	103	103
CLCN7	0.585273	8.43046e-11	6.3971e-08	103	103
C6orf1	0.578308	1.58291e-10	1.07687e-07	103	103
OSGIN1	0.57582	1.97536e-10	1.29907e-07	103	103
MAP3K11	0.573288	2.47022e-10	1.53241e-07	103	103
AGPAT1	0.572614	2.62074e-10	1.5668e-07	103	103
LMF2	0.562833	6.09447e-10	2.45383e-07	103	103
MGRN1	0.55815	9.04097e-10	3.47819e-07	103	103
CD63	0.55694	1.00015e-09	3.58764e-07	103	103
CTSA	0.554639	1.21035e-09	4.10499e-07	103	103
METRN	0.554589	1.21541e-09	4.10499e-07	103	103
PARVB	0.554468	1.22761e-09	4.10499e-07	103	103
VAT1	0.552462	1.44789e-09	4.53419e-07	103	103
CAPNS1	0.55196	1.50878e-09	4.5795e-07	103	103
MAN2B1	0.54798	2.08562e-09	5.63659e-07	103	103
TUBB4	0.546901	2.27521e-09	5.90628e-07	103	103
TMEM120A	0.545977	2.45063e-09	6.10372e-07	103	103
NDUFAF3	0.54441	2.77841e-09	6.60425e-07	103	103
VEGFB	0.542514	3.23115e-09	7.30441e-07	103	103
RENBP	0.542261	3.29657e-09	7.30441e-07	103	103
PLOD3	0.541987	3.36916e-09	7.30441e-07	103	103
C20orf29	0.539779	4.01068e-09	8.50824e-07	103	103
SIPA1	0.537458	4.81075e-09	9.27396e-07	103	103
TIMM50	0.535961	5.40599e-09	9.72144e-07	103	103
C1orf85	0.534345	6.12714e-09	1.06636e-06	103	103
HEXIM2	0.532208	7.22364e-09	1.18763e-06	103	103
EPOR	0.530915	7.97536e-09	1.26892e-06	103	103
LZTS1	0.530758	8.07145e-09	1.27393e-06	103	103
PEPD	0.529318	9.00813e-09	1.37769e-06	103	103
TMEM147	0.529105	9.1553e-09	1.38942e-06	103	103
MYO9B	0.528823	9.35355e-09	1.39584e-06	103	103
ATP6V0C	0.528373	9.67785e-09	1.42488e-06	103	103
SRM	0.52772	1.01688e-08	1.48608e-06	103	103
PPP1R11	0.522065	1.55367e-08	2.06228e-06	103	103
SNX8	0.522032	1.5575e-08	2.06228e-06	103	103
RRBP1	0.521869	1.57652e-08	2.07354e-06	103	103
USF2	0.519581	1.86717e-08	2.31682e-06	103	103
MCOLN1	0.519165	1.92523e-08	2.35187e-06	103	103
G6PC3	0.516921	2.26948e-08	2.57572e-06	103	103
GMPPA	0.51678	2.29299e-08	2.57572e-06	103	103
ABHD14A	0.512571	3.11156e-08	3.18072e-06	103	103
FAM167B	0.512291	3.17495e-08	3.19585e-06	103	103
BACE2	0.51176	3.29851e-08	3.28668e-06	103	103
PSENEN	0.511137	3.44952e-08	3.37028e-06	103	103
HM13	0.511132	3.45074e-08	3.37028e-06	103	103
PCYT2	0.508027	4.30657e-08	4.02674e-06	103	103
NR1H2	0.507795	4.37816e-08	4.04141e-06	103	103
HILS1	0.507034	4.62048e-08	4.12478e-06	103	103
SGSH	0.503636	5.86896e-08	4.87806e-06	103	103
PPT2	0.499554	7.79568e-08	5.69203e-06	103	103
CYP27A1	0.499156	8.01312e-08	5.74875e-06	103	103
SERF2	0.49832	8.48835e-08	6.00239e-06	103	103
CLPTM1	0.496546	9.58717e-08	6.46577e-06	103	103
ARL2	0.495899	1.00211e-07	6.63869e-06	103	103
2024-03-02	0.495537	1.02714e-07	6.73236e-06	103	103
NHEJ1	0.495415	1.03575e-07	6.75362e-06	103	103
ARHGDIA	0.495306	1.04347e-07	6.77194e-06	103	103
C20orf27	0.495213	1.0501e-07	6.79257e-06	103	103
RAD23A	0.49432	1.1159e-07	7.01338e-06	103	103
RBM42	0.493607	1.1712e-07	7.22083e-06	103	103
CITED1	0.493236	1.20105e-07	7.33609e-06	103	103
ABHD12	0.4917	1.33237e-07	7.8841e-06	103	103
PDXP	0.490865	1.40943e-07	8.07691e-06	103	103
MPV17	0.490833	1.41241e-07	8.07691e-06	103	103
DPP7	0.490083	1.48536e-07	8.46954e-06	103	103
PEX10	0.489747	1.51914e-07	8.56316e-06	103	103
CLN6	0.489643	1.52973e-07	8.58861e-06	103	103
RNPEPL1	0.489462	1.54843e-07	8.6541e-06	103	103
OCEL1	0.489367	1.55827e-07	8.66461e-06	103	103
REEP6	0.489359	1.55909e-07	8.66461e-06	103	103
GALK1	0.488953	1.602e-07	8.79619e-06	103	103
FLYWCH1	0.488451	1.65659e-07	8.95421e-06	103	103
ANKRD54	0.487858	1.72339e-07	9.1894e-06	103	103
TRAPPC1	0.48745	1.7708e-07	9.39143e-06	103	103
DPP9	0.486216	1.92193e-07	1.00577e-05	103	103
GDPD5	0.48574	1.98332e-07	1.03125e-05	103	103
ACY1	0.485718	1.98628e-07	1.03125e-05	103	103
COPG	0.485117	2.06668e-07	1.06458e-05	103	103
FAM86A	0.484419	2.16402e-07	1.09472e-05	103	103
TMEM229B	0.483917	2.23661e-07	1.1228e-05	103	103
YIF1A	0.483823	2.2505e-07	1.12405e-05	103	103
HAGHL	0.483265	2.33459e-07	1.15137e-05	103	103
EMP3	0.483018	2.3727e-07	1.16156e-05	103	103
SYDE1	0.482803	2.40629e-07	1.16806e-05	103	103
ORAI3	0.48184	2.56277e-07	1.21497e-05	103	103
C16orf42	0.481326	2.65017e-07	1.23606e-05	103	103
MBP	0.481047	2.69878e-07	1.24602e-05	103	103
IGSF8	0.480969	2.71254e-07	1.24602e-05	103	103
NUCB1	0.480951	2.71573e-07	1.24602e-05	103	103
DAD1	0.480803	2.74204e-07	1.25517e-05	103	103
WBP2	0.480115	2.86748e-07	1.29161e-05	103	103
NDUFA3	0.478214	3.2431e-07	1.42185e-05	103	103
CTNNBL1	0.477246	3.45192e-07	1.48696e-05	103	103
MRPL24	0.476701	3.57506e-07	1.52668e-05	103	103
TMEM214	0.476487	3.62449e-07	1.54346e-05	103	103
SYS1	0.475461	3.87079e-07	1.60576e-05	103	103
RBPMS	0.475456	3.87205e-07	1.60576e-05	103	103
AP1M1	0.475221	3.93077e-07	1.61468e-05	103	103
TMEM205	0.474359	4.15302e-07	1.67214e-05	103	103
C19orf28	0.474205	4.19406e-07	1.67839e-05	103	103
ARSA	0.474061	4.23284e-07	1.68706e-05	103	103
MMP17	0.473867	4.2854e-07	1.7001e-05	103	103
TSPAN4	0.472981	4.53368e-07	1.77823e-05	103	103
ALG3	0.472904	4.556e-07	1.78344e-05	103	103
TFPT	0.472563	4.65562e-07	1.80453e-05	103	103
SCYL1	0.472203	4.76306e-07	1.82892e-05	103	103
EML2	0.472197	4.76489e-07	1.82892e-05	103	103
SCAF1	0.471491	4.9826e-07	1.89308e-05	103	103
CCDC86	0.471029	5.12999e-07	1.93454e-05	103	103
SPATA20	0.471002	5.13875e-07	1.93454e-05	103	103
SLC39A3	0.47035	5.35443e-07	1.96884e-05	103	103
FDX1L	0.470248	5.3888e-07	1.9743e-05	103	103
MLPH	0.470233	5.39382e-07	1.9743e-05	103	103
PTTG1IP	0.470014	5.46879e-07	1.99434e-05	103	103
HMOX2	0.469641	5.59863e-07	2.02299e-05	103	103
ROPN1B	0.468814	5.89667e-07	2.08486e-05	103	103
PRKACA	0.468224	6.11853e-07	2.14029e-05	103	103
CDK5	0.466755	6.70594e-07	2.27113e-05	103	103
BAT3	0.46644	6.8387e-07	2.30092e-05	103	103
PAQR4	0.466048	7.00728e-07	2.33525e-05	103	103
ACOT8	0.465981	7.03661e-07	2.34107e-05	103	103
C11orf24	0.465565	7.22045e-07	2.38837e-05	103	103
G6PD	0.465264	7.35626e-07	2.41484e-05	103	103
DYNLRB1	0.465194	7.38849e-07	2.41737e-05	103	103
PPPDE2	0.465055	7.45212e-07	2.43415e-05	103	103
PRAF2	0.464187	7.86334e-07	2.52183e-05	103	103
ILVBL	0.464031	7.93925e-07	2.52792e-05	103	103
APOA1BP	0.464021	7.94418e-07	2.52792e-05	103	103
DDRGK1	0.46396	7.97417e-07	2.53337e-05	103	103
LENG1	0.46389	8.00863e-07	2.54023e-05	103	103
SLC35B2	0.463285	8.3131e-07	2.59407e-05	103	103
CISD3	0.462652	8.64316e-07	2.66856e-05	103	103
GPS1	0.462103	8.93928e-07	2.73008e-05	103	103
TOM1	0.461837	9.08616e-07	2.76211e-05	103	103
PMM1	0.461788	9.11355e-07	2.76482e-05	103	103
BAX	0.461417	9.32291e-07	2.81241e-05	103	103
SAPS1	0.461349	9.36207e-07	2.81561e-05	103	103
ZFPL1	0.461022	9.55123e-07	2.85509e-05	103	103
ADCK1	0.460889	9.62885e-07	2.86527e-05	103	103
LOC100188947	0.460691	9.74622e-07	2.88713e-05	103	102
EGFL8	0.460615	9.79135e-07	2.89182e-05	103	103
NME4	0.460181	1.0054e-06	2.96053e-05	103	103
CUTA	0.46004	1.01409e-06	2.9711e-05	103	103
TEX264	0.459998	1.01671e-06	2.9711e-05	103	103
C22orf13	0.459949	1.01972e-06	2.9711e-05	103	103
TCEB2	0.459769	1.03095e-06	2.97564e-05	103	103
ANXA5	0.459736	1.03304e-06	2.97564e-05	103	103
KRTCAP2	0.45973	1.0334e-06	2.97564e-05	103	103
CNPY3	0.459659	1.03789e-06	2.97625e-05	103	103
VPS16	0.459537	1.04564e-06	2.97772e-05	103	103
ALG12	0.458989	1.08104e-06	3.04249e-05	103	103
LMNA	0.458216	1.13296e-06	3.15204e-05	103	103
PQLC2	0.458085	1.14195e-06	3.16261e-05	103	103
PIP5K1C	0.458025	1.14616e-06	3.16261e-05	103	103
BSG	0.45785	1.15837e-06	3.19183e-05	103	103
GYPC	0.457667	1.17121e-06	3.21821e-05	103	103
BLVRB	0.457639	1.1732e-06	3.2192e-05	103	103
ST3GAL3	0.457331	1.19525e-06	3.24853e-05	103	103
NTHL1	0.457075	1.21387e-06	3.28062e-05	103	103
LOC646762	0.456752	1.23779e-06	3.3361e-05	103	103
TMEM150A	0.456634	1.24659e-06	3.34506e-05	103	103
PSMF1	0.456617	1.24789e-06	3.34506e-05	103	103
ALX1	0.456476	1.25856e-06	3.36453e-05	103	103
RALY	0.456318	1.27061e-06	3.39214e-05	103	103
ICAM3	0.455876	1.30484e-06	3.45547e-05	103	103
CYB561D2	0.455509	1.33398e-06	3.51846e-05	103	103
PTOV1	0.455316	1.34948e-06	3.53375e-05	103	103
THAP8	0.45522	1.35728e-06	3.54203e-05	103	103
MKL1	0.454614	1.40751e-06	3.61103e-05	103	103
COPS6	0.454495	1.41758e-06	3.63213e-05	103	103
AK1	0.454433	1.42289e-06	3.63742e-05	103	103
CD320	0.454427	1.42333e-06	3.63742e-05	103	103
H2AFJ	0.453812	1.47671e-06	3.72557e-05	103	103
ZMAT5	0.453459	1.50815e-06	3.79519e-05	103	103
TMEM115	0.453217	1.5301e-06	3.83574e-05	103	103
FAM173A	0.452967	1.55306e-06	3.87904e-05	103	103
LAMB2	0.452523	1.59468e-06	3.93759e-05	103	103
VRK3	0.451846	1.66013e-06	4.04853e-05	103	103
GPR137	0.451737	1.67088e-06	4.06471e-05	103	103
NRSN2	0.451604	1.68415e-06	4.0819e-05	103	103
NDUFA7	0.451419	1.70273e-06	4.11065e-05	103	103
RAB4B	0.451352	1.70952e-06	4.11294e-05	103	103
PNKD	0.451033	1.74215e-06	4.17121e-05	103	103
AG2	0.450023	1.84936e-06	4.36159e-05	103	103
CYB5R3	0.449718	1.88296e-06	4.4225e-05	103	103
JOSD2	0.449618	1.89405e-06	4.44325e-05	103	103
HCFC1R1	0.449519	1.90518e-06	4.45382e-05	103	103
NAGPA	0.449445	1.91348e-06	4.4623e-05	103	103
GHDC	0.449399	1.91866e-06	4.46383e-05	103	103
GRWD1	0.449342	1.92509e-06	4.46825e-05	103	103
IPO13	0.448916	1.974e-06	4.53906e-05	103	103
LGALS3BP	0.448706	1.9986e-06	4.56616e-05	103	103
PRKCSH	0.448527	2.01968e-06	4.58629e-05	103	103
FTL	0.448039	2.07841e-06	4.65853e-05	103	103
NAGLU	0.447843	2.10246e-06	4.68004e-05	103	103
TBC1D16	0.447825	2.10466e-06	4.68004e-05	103	103
TECR	0.447436	2.15315e-06	4.74102e-05	103	103
RPS19BP1	0.446559	2.26646e-06	4.94088e-05	103	103
LAGE3	0.44618	2.31712e-06	5.03768e-05	103	103
PGP	0.445844	2.36292e-06	5.11965e-05	103	103
FLOT1	0.445836	2.36403e-06	5.11965e-05	103	103
TMEM53	0.445488	2.41249e-06	5.17676e-05	103	103
ATP6V0A1	0.445482	2.41335e-06	5.17676e-05	103	103
FAHD2A	0.445039	2.47624e-06	5.26779e-05	103	103
SEMA7A	0.444654	2.53224e-06	5.34889e-05	103	103
LOC151534	0.443857	2.65199e-06	5.52493e-05	103	103
SUPT5H	0.443467	2.71259e-06	5.62149e-05	103	103
YIF1B	0.443147	2.76322e-06	5.68961e-05	103	103
PIGU	0.442906	2.80183e-06	5.75805e-05	103	103
BLOC1S3	0.442199	2.91849e-06	5.96054e-05	103	103
PPP2R5B	0.441898	2.96952e-06	6.03975e-05	103	103
MLF2	0.441695	3.0044e-06	6.08561e-05	103	103
NPRL3	0.441491	3.03969e-06	6.14448e-05	103	103
RAVER1	0.441375	3.06018e-06	6.17138e-05	103	103
APOE	0.440923	3.14049e-06	6.27113e-05	103	103
ASPSCR1	0.440635	3.19273e-06	6.35992e-05	103	103
TBCB	0.440295	3.25551e-06	6.44213e-05	103	103
TSPAN10	0.440087	3.29458e-06	6.4869e-05	103	103
CCDC107	0.4397	3.36836e-06	6.5927e-05	103	103
DEXI	0.439504	3.40622e-06	6.6536e-05	103	103
UNC45A	0.439231	3.45975e-06	6.73582e-05	103	103
C4orf48	0.439096	3.48651e-06	6.75187e-05	103	103
SCAMP3	0.438845	3.53665e-06	6.82279e-05	103	103
ALDOA	0.438817	3.54227e-06	6.82476e-05	103	103
SNRNP25	0.43855	3.5966e-06	6.89576e-05	103	103
LIN37	0.438256	3.65735e-06	6.98507e-05	103	103
INO80E	0.438231	3.66246e-06	6.98807e-05	103	103
BSCL2	0.438186	3.67187e-06	6.99926e-05	103	103
TRIOBP	0.437898	3.73239e-06	7.10091e-05	103	103
PIGT	0.437803	3.75257e-06	7.13242e-05	103	103
MRPL38	0.437277	3.86629e-06	7.29933e-05	103	103
CSNK2B	0.437251	3.872e-06	7.30313e-05	103	103
ASNA1	0.437127	3.89937e-06	7.34071e-05	103	103
DLL3	0.437039	3.91896e-06	7.37056e-05	103	103
C17orf63	0.436989	3.93004e-06	7.37323e-05	103	103
ISOC2	0.436046	4.14531e-06	7.62825e-05	103	103
C16orf13	0.435974	4.16218e-06	7.6291e-05	103	103
VARS2	0.435388	4.30197e-06	7.75102e-05	103	103
ZNF787	0.435293	4.32516e-06	7.76121e-05	103	103
FBXO7	0.435289	4.32617e-06	7.76121e-05	103	103
TXN2	0.435255	4.33443e-06	7.76694e-05	103	103
NAGA	0.435113	4.36933e-06	7.8082e-05	103	103
TAF6	0.435074	4.37881e-06	7.81805e-05	103	103
RRP7A	0.434754	4.45837e-06	7.91093e-05	103	103
ABCF3	0.434747	4.46008e-06	7.91093e-05	103	103
PTPN23	0.434688	4.47493e-06	7.91093e-05	103	103
POLR2I	0.434602	4.49665e-06	7.93815e-05	103	103
COMMD4	0.434579	4.50241e-06	7.93815e-05	103	103
LOC100271831	0.434491	4.52471e-06	7.96325e-05	103	99
ROBLD3	0.434475	4.52899e-06	7.96367e-05	103	103
SF3B4	0.434351	4.56041e-06	7.99481e-05	103	103
GIPC1	0.434254	4.58548e-06	8.00996e-05	103	103
TMEM161A	0.433977	4.65743e-06	8.09572e-05	103	103
ENG	0.433331	4.82895e-06	8.34241e-05	103	103
TPP1	0.432749	4.98871e-06	8.54359e-05	103	103
RNF123	0.432625	5.02355e-06	8.56608e-05	103	103
TFIP11	0.432319	5.11005e-06	8.68134e-05	103	103
C2orf24	0.432308	5.11314e-06	8.68134e-05	103	103
CST3	0.43225	5.12971e-06	8.68484e-05	103	103
POLR3H	0.432091	5.17538e-06	8.74937e-05	103	103
PNPLA6	0.431908	5.22849e-06	8.80144e-05	103	103
FAM50A	0.431611	5.31577e-06	8.91035e-05	103	103
DGCR14	0.431543	5.33601e-06	8.93669e-05	103	103
AGPAT2	0.431139	5.45742e-06	9.11679e-05	103	103
SIRPA	0.430757	5.57426e-06	9.24933e-05	103	103
SDF2L1	0.43067	5.6014e-06	9.28656e-05	103	103
CHMP2A	0.430373	5.69436e-06	9.40118e-05	103	103
TSC22D4	0.430312	5.71381e-06	9.4254e-05	103	103
PHB	0.430272	5.72641e-06	9.43176e-05	103	103
MED25	0.43027	5.72723e-06	9.43176e-05	103	103
FAM195B	0.430178	5.75652e-06	9.47209e-05	103	103
TNFSF12	0.429646	5.92857e-06	9.70661e-05	103	103
RNASEK	0.429324	6.03495e-06	9.79947e-05	103	103
GRN	0.429226	6.06793e-06	9.84492e-05	103	103
CINP	0.428968	6.15482e-06	9.945e-05	103	103
CCDC124	0.428527	6.30662e-06	0.000101405	103	103
CD81	0.428446	6.3347e-06	0.000101566	103	103
VKORC1	0.428211	6.41743e-06	0.000102486	103	103
NDUFB11	0.428185	6.42671e-06	0.0001025	103	103
MGST3	0.427072	6.83219e-06	0.000106808	103	103
POMGNT1	0.427058	6.83757e-06	0.000106808	103	103
CA14	0.42612	7.19797e-06	0.000111118	103	103
MTX1	0.425884	7.29151e-06	0.000112298	103	103
RABAC1	0.42573	7.3531e-06	0.000112982	103	103
GADD45GIP1	0.425505	7.44413e-06	0.000114203	103	103
PAK4	0.425373	7.49795e-06	0.000114761	103	103
POLR2F	0.425332	7.51506e-06	0.000114842	103	103
TSPO	0.425318	7.52068e-06	0.000114842	103	103
AP2A1	0.425129	7.59839e-06	0.000115581	103	103
COPE	0.425003	7.65089e-06	0.00011629	103	103
SLC25A1	0.424942	7.67637e-06	0.000116553	103	103
ACOT7	0.42485	7.71516e-06	0.000116727	103	103
ITPK1	0.424831	7.7231e-06	0.000116758	103	103
HSD17B14	0.424665	7.79333e-06	0.000117639	103	103
TMEM8A	0.424428	7.89447e-06	0.000118712	103	103
RBM14	0.423941	8.10641e-06	0.000120794	103	103
OST4	0.423901	8.12411e-06	0.000120875	103	103
ERCC1	0.423884	8.13138e-06	0.000120892	103	103
RBM10	0.423814	8.16263e-06	0.000121174	103	103
LRRC45	0.423498	8.30353e-06	0.000122528	103	103
GBA	0.423379	8.35746e-06	0.000122963	103	103
RFXANK	0.423226	8.42715e-06	0.000123705	103	103
GCDH	0.423166	8.45466e-06	0.00012388	103	103
NDUFS7	0.423159	8.45793e-06	0.00012388	103	103
STIP1	0.422425	8.80092e-06	0.000127391	103	103
PIGQ	0.422196	8.91054e-06	0.0001286	103	103
HS1BP3	0.422104	8.95471e-06	0.000128863	103	103
BCL7C	0.421936	9.03654e-06	0.000129754	103	103
ARF1	0.421787	9.10935e-06	0.00013039	103	103
ITFG3	0.421477	9.26304e-06	0.000132045	103	103
ILK	0.421097	9.45487e-06	0.000134198	103	103
MESDC1	0.42096	9.52445e-06	0.000134991	103	103
NOL12	0.420751	9.63249e-06	0.000136131	103	103
TM9SF4	0.42006	9.99693e-06	0.00013978	103	103
SQSTM1	0.419849	1.01109e-05	0.000140973	103	103
ACO2	0.419751	1.01637e-05	0.000141333	103	103
CSK	0.419183	1.04779e-05	0.000144558	103	103
TKT	0.419122	1.05122e-05	0.000144829	103	103
ZBTB45	0.418896	1.06399e-05	0.000146078	103	103
MAD1L1	0.418854	1.06644e-05	0.000146312	103	103
USP11	0.418746	1.07256e-05	0.000146846	103	103
MRPL2	0.418669	1.07698e-05	0.000147247	103	103
TFAP2A	0.418271	1.10013e-05	0.000149951	103	103
SGTA	0.418264	1.10056e-05	0.000149951	103	103
NDUFB10	0.418119	1.10911e-05	0.000151012	103	103
LGALS1	0.418093	1.11066e-05	0.000151118	103	103
CHMP6	0.417829	1.12642e-05	0.000152946	103	103
MEA1	0.417639	1.13784e-05	0.000154245	103	103
FOXP4	0.417631	1.13833e-05	0.000154245	103	103
AP2M1	0.417544	1.14363e-05	0.000154645	103	103
PANK4	0.417508	1.14583e-05	0.00015473	103	103
MLST8	0.417274	1.16018e-05	0.00015624	103	103
MLEC	0.417111	1.17029e-05	0.000157065	103	103
SMYD5	0.416778	1.19116e-05	0.000159485	103	103
MED15	0.416232	1.22622e-05	0.00016346	103	103
S100A1	0.415906	1.24755e-05	0.000165187	103	103
GEMIN7	0.415774	1.25633e-05	0.000166015	103	103
MAVS	0.415621	1.26651e-05	0.000167026	103	103
ZNHIT1	0.415287	1.28912e-05	0.000169441	103	103
TBRG4	0.415017	1.30764e-05	0.000170851	103	103
AUP1	0.414992	1.30939e-05	0.000170853	103	103
SIRT2	0.414933	1.31347e-05	0.000171272	103	103
ZDHHC24	0.414663	1.33234e-05	0.000173274	103	103
TBL3	0.414624	1.33505e-05	0.000173513	103	103
PKNOX2	0.414509	1.34317e-05	0.000174223	103	103
LSM10	0.41405	1.37605e-05	0.000177903	103	103
COG1	0.413966	1.3822e-05	0.000178547	103	103
TACR2	0.41383	1.39206e-05	0.000179621	103	103
EPN1	0.413628	1.40696e-05	0.000181132	103	103
ROMO1	0.413621	1.40745e-05	0.000181132	103	103
MIA	0.41317	1.44123e-05	0.000184609	103	103
C20orf4	0.413006	1.45367e-05	0.000185868	103	103
TMEM219	0.412767	1.47201e-05	0.000187484	103	103
FAM134A	0.412742	1.47398e-05	0.000187493	103	103
HAGH	0.412645	1.48152e-05	0.000188209	103	103
BRI3	0.412548	1.48901e-05	0.000189002	103	103
CHCHD6	0.412467	1.49534e-05	0.000189477	103	103
MRPL55	0.412028	1.53017e-05	0.00019327	103	103
SNX17	0.411989	1.53328e-05	0.000193291	103	103
NDUFB7	0.411687	1.5577e-05	0.000195372	103	103
TEX261	0.411562	1.56786e-05	0.000196186	103	103
TAB1	0.411396	1.58157e-05	0.000197361	103	103
C1orf122	0.411334	1.58671e-05	0.000197651	103	103
LOC729991	0.410779	1.63328e-05	0.000202031	103	103
SLC38A10	0.410759	1.635e-05	0.000202111	103	103
HMG20B	0.410594	1.64912e-05	0.000203473	103	103
UBE2M	0.410171	1.68582e-05	0.000206967	103	103
CALM3	0.409923	1.70764e-05	0.000209046	103	103
GGA1	0.40985	1.71417e-05	0.000209534	103	103
NHP2L1	0.409685	1.72895e-05	0.000210558	103	103
ECH1	0.409365	1.75791e-05	0.000213427	103	103
HSD17B10	0.40891	1.79988e-05	0.000217185	103	103
GRAMD1A	0.408812	1.809e-05	0.000217886	103	103
LOC388588	0.408569	1.83189e-05	0.00022024	103	103
SCAMP4	0.408476	1.8407e-05	0.000220761	103	103
MBOAT7	0.408348	1.85301e-05	0.000221849	103	103
RPUSD3	0.408268	1.86067e-05	0.000222345	103	103
SDSL	0.408093	1.87758e-05	0.000223824	103	103
HSPA2	0.407774	1.90871e-05	0.000226712	103	103
TESK1	0.407682	1.91785e-05	0.000227457	103	103
TNFRSF14	0.407336	1.95236e-05	0.000230595	103	103
C17orf37	0.407188	1.96727e-05	0.000231854	103	103
ERCC2	0.407007	1.98568e-05	0.000233326	103	103
MAMLD1	0.406862	2.00059e-05	0.000234519	103	103
MRPL28	0.406543	2.03365e-05	0.000237268	103	103
STUB1	0.406334	2.05568e-05	0.000239335	103	103
KHSRP	0.406244	2.06515e-05	0.000239949	103	103
C8orf30A	0.406181	2.07184e-05	0.000240419	103	103
SNTA1	0.40602	2.08909e-05	0.000241614	103	103
ZNF444	0.405995	2.09173e-05	0.000241614	103	103
RAB1B	0.40586	2.10629e-05	0.000242444	103	103
LRRC28	0.405652	2.12886e-05	0.000244472	103	103
SCAMP2	0.405354	2.1616e-05	0.000247655	103	103
GCAT	0.405127	2.18694e-05	0.000249544	103	103
MRPS18A	0.40499	2.20233e-05	0.00025101	103	103
POR	0.404921	2.21008e-05	0.000251602	103	103
MON1A	0.404875	2.2153e-05	0.00025176	103	103
MANBAL	0.404584	2.24848e-05	0.00025509	103	103
IFFO1	0.404304	2.28085e-05	0.000256989	103	103
ATG2A	0.404269	2.285e-05	0.00025731	103	103
C1orf66	0.404206	2.29227e-05	0.000257982	103	103
TMEM101	0.404015	2.31475e-05	0.000260067	103	103
TRPV2	0.403952	2.32225e-05	0.000260168	103	103
C19orf39	0.403888	2.32976e-05	0.000260713	103	103
TOMM40	0.403668	2.35611e-05	0.000262569	103	103
LOC100134368	0.403598	2.36447e-05	0.000263254	103	102
CDS2	0.403299	2.40072e-05	0.000266538	103	103
SLC7A5	0.40322	2.41042e-05	0.000267164	103	103
RNASEH2A	0.403107	2.42436e-05	0.000268106	103	103
C19orf56	0.403062	2.42981e-05	0.000268258	103	103
MPND	0.402887	2.45152e-05	0.000270201	103	103
UBL7	0.402652	2.48105e-05	0.000271935	103	103
AKT1	0.402641	2.48241e-05	0.000271935	103	103
ACTB	0.402623	2.48473e-05	0.000272037	103	103
LBX2	0.402503	2.49987e-05	0.0002731	103	103
UQCR10	0.402502	2.49997e-05	0.0002731	103	103
CDK2AP2	0.402438	2.50808e-05	0.000273474	103	103
ASL	0.40242	2.5104e-05	0.000273474	103	103
C19orf24	0.402333	2.5215e-05	0.000274389	103	103
ABHD14B	0.40231	2.52448e-05	0.000274561	103	103
EIF4EBP1	0.401842	2.58505e-05	0.000279454	103	103
PIN1	0.401632	2.61264e-05	0.000281974	103	103
ERGIC3	0.401615	2.61491e-05	0.000282064	103	103
ITPKB	0.401558	2.62245e-05	0.000282723	103	103
L3MBTL2	0.401233	2.66597e-05	0.000285697	103	103
TMEM140	0.400927	2.70751e-05	0.000289677	103	103
CABIN1	0.400872	2.71506e-05	0.000290327	103	103
URM1	0.400426	2.77674e-05	0.000295322	103	103
WDR13	0.400338	2.78916e-05	0.000296324	103	103
CTSD	0.400178	2.81172e-05	0.000297919	103	103
DDA1	0.400121	2.81978e-05	0.000298452	103	103
NRL	0.399891	2.85264e-05	0.000301497	103	103
NEU1	0.399863	2.85672e-05	0.000301714	103	103
HEXA	0.399839	2.86013e-05	0.000301797	103	103
PQBP1	0.399806	2.86489e-05	0.000302092	103	103
RNF5	0.399703	2.87975e-05	0.000303004	103	103
POLR2E	0.399245	2.94675e-05	0.00030858	103	103
LRCH4	0.399035	2.97811e-05	0.000311039	103	103
ANO10	0.398974	2.98723e-05	0.000311414	103	103
RRP9	0.39858	3.04687e-05	0.000316711	103	103
MSRB2	0.398513	3.05702e-05	0.000317513	103	103
HSPBP1	0.398508	3.05781e-05	0.000317513	103	103
FAM125A	0.398373	3.07857e-05	0.000319333	103	103
ATP6V1F	0.398327	3.08564e-05	0.00031973	103	103
CCDC22	0.398214	3.10323e-05	0.000320878	103	103
CHST14	0.398189	3.10704e-05	0.000320974	103	103
EGLN2	0.397978	3.14001e-05	0.000323833	103	103
EHMT2	0.397051	3.28882e-05	0.000336018	103	103
NAT15	0.397007	3.29603e-05	0.000336233	103	103
ORMDL2	0.396844	3.32291e-05	0.000338625	103	103
ARMC7	0.396786	3.33264e-05	0.000339412	103	103
SPNS1	0.396684	3.34954e-05	0.000340458	103	103
CENPB	0.39655	3.37205e-05	0.000342042	103	103
ETFB	0.396428	3.3925e-05	0.000343763	103	103
SLCO4A1	0.39628	3.41768e-05	0.000345465	103	103
SSSCA1	0.396243	3.42385e-05	0.000345873	103	103
GMPR	0.39623	3.42606e-05	0.000345919	103	103
PELP1	0.395831	3.4947e-05	0.000351294	103	103
GBAP1	0.395376	3.57457e-05	0.000357475	103	103
C17orf101	0.395335	3.58195e-05	0.000357995	103	103
FIBP	0.395305	3.58714e-05	0.000358333	103	103
CBX4	0.395236	3.59957e-05	0.000358485	103	103
VAC14	0.39514	3.61676e-05	0.000360016	103	103
NMRAL1	0.395058	3.63135e-05	0.000360718	103	103
MAP2K2	0.394381	3.75525e-05	0.000371142	103	103
DIS3L2	0.394206	3.78783e-05	0.000373464	103	103
ABCD1	0.39392	3.8416e-05	0.000377257	103	103
THAP7	0.393869	3.85131e-05	0.000377946	103	103
TCN2	0.393746	3.87486e-05	0.000379579	103	103
PTCD1	0.393691	3.88528e-05	0.000380376	103	103
ZNF358	0.39355	3.91251e-05	0.000382459	103	103
PTRH1	0.393457	3.93047e-05	0.000383883	103	103
EIF6	0.393252	3.97037e-05	0.000387013	103	103
TAF10	0.393181	3.98437e-05	0.000387803	103	103
RILP	0.393116	3.99697e-05	0.000388218	103	103
BEST1	0.39286	4.04769e-05	0.000390805	103	103
NAPA	0.39276	4.06773e-05	0.000392048	103	103
WDR25	0.392722	4.07535e-05	0.000392399	103	103
PAF1	0.392703	4.07915e-05	0.000392573	103	103
DHPS	0.392409	4.13845e-05	0.000397118	103	103
FAM100A	0.392329	4.15474e-05	0.00039806	103	103
AP1B1	0.392053	4.21147e-05	0.000402134	103	103
VPS18	0.391944	4.23416e-05	0.00040336	103	103
RNF40	0.391727	4.27944e-05	0.000406887	103	103
C20orf43	0.390243	4.60157e-05	0.000433204	103	103
MRPS12	0.39024	4.60234e-05	0.000433204	103	103
RPS6KA4	0.390182	4.61529e-05	0.000434216	103	103
SHARPIN	0.390163	4.6195e-05	0.000434405	103	103
TBC1D17	0.389872	4.68556e-05	0.000439361	103	103
AIP	0.389566	4.75605e-05	0.000443861	103	103
CHPF	0.389395	4.79564e-05	0.000447017	103	103
UBE2L3	0.389033	4.88086e-05	0.000452938	103	103
PPDPF	0.388881	4.91702e-05	0.000455009	103	103
C16orf5	0.388656	4.9711e-05	0.000458341	103	103
IRF2BP1	0.388348	5.04586e-05	0.000463885	103	103
NAT14	0.388315	5.05403e-05	0.000464023	103	103
NPC2	0.388313	5.05441e-05	0.000464023	103	103
CRAT	0.388142	5.09665e-05	0.000466702	103	103
STXBP1	0.387927	5.1499e-05	0.000471036	103	103
TLN1	0.387827	5.1749e-05	0.000472665	103	103
SAMM50	0.387677	5.21261e-05	0.000475449	103	103
CORO1B	0.38763	5.22442e-05	0.00047618	103	103
NAA10	0.38714	5.34984e-05	0.000485706	103	103
ARPC1B	0.387103	5.35941e-05	0.000485953	103	103
SHISA4	0.387101	5.3598e-05	0.000485953	103	103
ADA	0.387044	5.37458e-05	0.000486846	103	103
DGCR6L	0.386898	5.41268e-05	0.000489848	103	103
ACSS2	0.386868	5.42047e-05	0.000490276	103	103
AATF	0.386861	5.42239e-05	0.000490276	103	103
FAM127A	0.386686	5.46821e-05	0.000493002	103	103
MSRA	0.386672	5.47202e-05	0.000493002	103	103
PSEN2	0.386352	5.557e-05	0.000498932	103	103
GDI1	0.386346	5.55858e-05	0.000498932	103	103
DOLK	0.386226	5.59085e-05	0.0005016	103	103
TMEM201	0.386091	5.62741e-05	0.000504422	103	103
BLOC1S1	0.385992	5.65418e-05	0.000506361	103	103
RPTOR	0.385786	5.71047e-05	0.000510685	103	103
RHBDD2	0.385611	5.75875e-05	0.00051386	103	103
FKBP8	0.385567	5.77103e-05	0.000514026	103	103
SLC6A8	0.385494	5.79133e-05	0.000515368	103	103
DUSP4	0.385335	5.83573e-05	0.000518151	103	103
POLR2L	0.385304	5.84451e-05	0.000518455	103	103
AMDHD2	0.385295	5.84704e-05	0.000518455	103	103
POLR2J	0.385231	5.86492e-05	0.000519573	103	103
DNAJC30	0.385125	5.89474e-05	0.000521279	103	103
RAG1AP1	0.384855	5.97167e-05	0.000527373	103	103
UPP1	0.384656	6.02884e-05	0.000531233	103	103
MMP24	0.384602	6.04459e-05	0.000531955	103	103
SART1	0.3846	6.04512e-05	0.000531955	103	103
CC2D1B	0.384576	6.05203e-05	0.000532325	103	103
LMF1	0.38426	6.1445e-05	0.000538538	103	103
CCDC61	0.38425	6.14735e-05	0.000538548	103	103
EN2	0.384067	6.20125e-05	0.000542547	103	103
C6orf47	0.384027	6.21335e-05	0.000543365	103	103
HAX1	0.383923	6.24416e-05	0.000545818	103	103
GSTM4	0.383821	6.27468e-05	0.000547583	103	103
NARFL	0.3838	6.28118e-05	0.00054784	103	103
BAD	0.383776	6.28826e-05	0.000547973	103	103
C1orf56	0.383726	6.30332e-05	0.000548708	103	103
IFRD2	0.383706	6.30937e-05	0.000548843	103	103
COX8A	0.383607	6.33909e-05	0.000550806	103	103
RAB3IL1	0.383579	6.3476e-05	0.000550871	103	103
TRIB2	0.383544	6.35835e-05	0.000551053	103	103
TRIM3	0.383536	6.36089e-05	0.000551053	103	103
CHST10	0.383436	6.39129e-05	0.000553043	103	103
CCS	0.383304	6.43165e-05	0.000555156	103	103
BTBD9	0.38314	6.48216e-05	0.000558213	103	103
SLC35A4	0.382806	6.58605e-05	0.000565431	103	103
RUVBL2	0.382771	6.59717e-05	0.00056614	103	103
CLEC16A	0.382747	6.60481e-05	0.000566549	103	103
FAM86C	0.382606	6.64904e-05	0.000570095	103	103
IMP4	0.382198	6.77958e-05	0.000579024	103	103
TIMM10	0.382168	6.78931e-05	0.000579603	103	103
ST6GALNAC2	0.382115	6.80643e-05	0.000580562	103	103
CNP	0.38208	6.81764e-05	0.000581016	103	103
FN3K	0.381914	6.87152e-05	0.00058485	103	103
SIGIRR	0.381841	6.89533e-05	0.000586623	103	103
RPP21	0.38179	6.91226e-05	0.000587304	103	103
ZNF526	0.38164	6.96147e-05	0.00059123	103	103
HES6	0.381236	7.09617e-05	0.000599573	103	103
RGS19	0.38113	7.13206e-05	0.000601832	103	103
C17orf62	0.381116	7.13665e-05	0.000601962	103	103
SYNGR1	0.381066	7.15363e-05	0.000602879	103	103
BANF1	0.381048	7.15981e-05	0.000602885	103	103
PSMB4	0.380895	7.21172e-05	0.000605963	103	103
PPP1R12C	0.380799	7.24476e-05	0.000607962	103	103
ATP5G1	0.380757	7.25902e-05	0.0006089	103	103
TMEM143	0.380413	7.3781e-05	0.000617838	103	103
MAP1S	0.380401	7.38217e-05	0.000617916	103	103
ZGPAT	0.380387	7.38715e-05	0.00061807	103	103
CSRP1	0.380316	7.41206e-05	0.000619367	103	103
SYVN1	0.379995	7.5254e-05	0.000628049	103	103
SGSM3	0.379905	7.55723e-05	0.000629897	103	103
VARS	0.379872	7.56898e-05	0.000630464	103	103
B4GALT3	0.379845	7.57878e-05	0.000630627	103	103
RNF187	0.379694	7.633e-05	0.000634336	103	103
VPS33B	0.379618	7.66044e-05	0.000636081	103	103
EHD1	0.37954	7.68862e-05	0.000637616	103	103
DPM3	0.379413	7.7347e-05	0.000640629	103	103
TTLL4	0.378866	7.93659e-05	0.00065433	103	103
TMEM160	0.378343	8.13401e-05	0.000666985	103	103
EIF2B4	0.378217	8.18233e-05	0.000670109	103	103
ALG1	0.377959	8.28188e-05	0.0006749	103	103
GNG5	0.377884	8.31121e-05	0.000676939	103	103
ATP6AP1	0.377799	8.34409e-05	0.000678782	103	103
SLC27A1	0.377738	8.36821e-05	0.000679969	103	103
EHD4	0.377244	8.56398e-05	0.000693022	103	103
PTPN18	0.377234	8.56776e-05	0.000693044	103	103
DENND4B	0.37718	8.58966e-05	0.000693678	103	103
NQO1	0.377162	8.5969e-05	0.000693978	103	103
PBXIP1	0.377102	8.62118e-05	0.000695369	103	103
AATK	0.377057	8.63894e-05	0.000695948	103	103
SNF8	0.376924	8.69305e-05	0.000699165	103	103
TUSC2	0.376903	8.70175e-05	0.00069958	103	103
AGPAT3	0.376867	8.71627e-05	0.000700176	103	103
MOSPD3	0.3766	8.82553e-05	0.000707226	103	103
NDUFA11	0.376546	8.84799e-05	0.000708737	103	103
RNF31	0.376527	8.85573e-05	0.000709069	103	103
DCXR	0.376469	8.87956e-05	0.000710113	103	103
RAB17	0.376371	8.92054e-05	0.000712235	103	103
RHBDD3	0.37615	9.01287e-05	0.000717887	103	103
FAM124A	0.376125	9.0233e-05	0.000718405	103	103
AAAS	0.375984	9.08272e-05	0.00072197	103	103
PRPF31	0.37581	9.15672e-05	0.00072619	103	103
SLC25A45	0.375754	9.18088e-05	0.000727428	103	103
GPX1	0.375641	9.22897e-05	0.000730916	103	103
MRPS34	0.375454	9.30969e-05	0.000736451	103	103
SLC46A1	0.375328	9.36458e-05	0.000739015	103	103
TMEM109	0.375177	9.43054e-05	0.000743032	103	103
VPS37B	0.37501	9.50373e-05	0.000747604	103	103
GSTZ1	0.37496	9.52586e-05	0.000749046	103	103
VAX2	0.374608	9.6829e-05	0.000758674	103	102
SNAPC2	0.374232	9.85309e-05	0.000770172	103	103
CTNS	0.374001	9.95903e-05	0.000776914	103	103
NSMCE1	0.373971	9.9729e-05	0.00077746	103	103
LOC100130776	0.373804	0.000100505	0.000781575	103	103
GSK3A	0.373733	0.000100835	0.00078291	103	103
PRKCD	0.373671	0.000101126	0.000784246	103	103
ZC3H3	0.373661	0.000101172	0.000784246	103	103
PHPT1	0.373601	0.000101451	0.000785532	103	103
LASP1	0.373385	0.000102471	0.000791565	103	103
DCTN1	0.373369	0.000102546	0.000791771	103	103
PLD3	0.373287	0.000102937	0.000793919	103	103
CIDECP	0.372923	0.000104677	0.00080482	103	103
LPCAT1	0.372577	0.000106361	0.000815863	103	103
LOC388955	0.372158	0.000108435	0.000828547	103	103
MGC12982	0.371981	0.000109319	0.000834013	103	103
C22orf9	0.371853	0.000109969	0.000837998	103	103
SHKBP1	0.371789	0.000110289	0.000840111	103	103
TECPR2	0.371684	0.000110824	0.000842886	103	103
TACO1	0.371621	0.000111143	0.000844987	103	103
FIZ1	0.371568	0.000111417	0.000846421	103	103
GPI	0.371539	0.000111565	0.000846797	103	103
C20orf135	0.371533	0.000111596	0.000846797	103	103
JMJD8	0.371443	0.000112059	0.000848683	103	103
RDBP	0.371369	0.000112438	0.000851223	103	103
PRR12	0.37063	0.000116315	0.000875284	103	103
HGS	0.370448	0.000117286	0.000880903	103	103
ABCB8	0.370361	0.000117755	0.000883506	103	103
SLC26A11	0.37019	0.000118681	0.000888935	103	103
CLPP	0.369994	0.000119746	0.000894196	103	103
CHCHD5	0.369907	0.000120222	0.000897414	103	103
NDUFS8	0.369809	0.000120765	0.000900441	103	103
GPS2	0.36943	0.000122872	0.000914171	103	103
C22orf25	0.369428	0.000122884	0.000914171	103	103
ZFYVE1	0.369376	0.000123172	0.000915275	103	103
TXNL4A	0.369329	0.00012344	0.00091655	103	103
C19orf53	0.369261	0.000123824	0.000917705	103	103
TP53I13	0.369235	0.000123969	0.000917834	103	103
C2orf7	0.368978	0.000125427	0.000926796	103	103
EFR3B	0.368876	0.000126016	0.00093045	103	103
FAH	0.368818	0.000126344	0.000932528	103	103
VIM	0.368768	0.000126633	0.000934306	103	103
ABCB6	0.368701	0.00012702	0.000936814	103	103
ZNF213	0.368576	0.000127748	0.000941478	103	103
GABARAP	0.368488	0.000128258	0.000944531	103	103
WRAP53	0.368392	0.000128817	0.000947936	103	103
C11orf68	0.368147	0.000130258	0.00095463	103	103
ENTPD6	0.367979	0.000131257	0.000960876	103	103
DNAJC4	0.367951	0.000131427	0.000961413	103	103
IDH3G	0.367889	0.000131795	0.000963703	103	103
RANBP3	0.367784	0.000132424	0.000967268	103	103
RABGGTA	0.367397	0.000134767	0.000982198	103	103
OPA3	0.367152	0.000136275	0.000990995	103	103
MRPS24	0.366916	0.000137735	0.000999509	103	103
FLYWCH2	0.366767	0.000138669	0.00100507	103	103
ATP13A1	0.366597	0.000139739	0.00101097	103	103
PYGO2	0.366441	0.000140726	0.00101548	103	103
PLTP	0.366069	0.00014311	0.0010297	103	103
TRAPPC5	0.365964	0.000143792	0.00103272	103	103
STOML1	0.365947	0.000143897	0.00103272	103	103
BCKDK	0.365117	0.000149379	0.00106393	103	103
AEN	0.36504	0.0001499	0.00106649	103	103
C1orf93	0.364732	0.00015199	0.00107851	103	103
QPCTL	0.364706	0.000152167	0.00107894	103	103
PRPF6	0.364561	0.000153158	0.00108381	103	103
ATP1A1	0.364454	0.000153898	0.0010867	103	103
SIL1	0.364405	0.000154235	0.00108792	103	103
BCS1L	0.364371	0.000154473	0.00108882	103	103
ELMO2	0.364249	0.00015532	0.00109323	103	103
RING1	0.364142	0.000156065	0.0010969	103	103
C11orf10	0.364129	0.000156156	0.00109714	103	103
RANGAP1	0.364121	0.00015621	0.00109714	103	103
SCO2	0.36409	0.000156432	0.00109831	103	103
ATIC	0.364069	0.000156579	0.00109856	103	103
ACD	0.36406	0.000156643	0.00109862	103	103
NCLN	0.363936	0.000157511	0.00110353	103	103
RANGRF	0.363919	0.000157632	0.00110359	103	103
YIPF3	0.363877	0.00015793	0.0011045	103	103
TIMM22	0.363867	0.000157997	0.00110458	103	103
C19orf70	0.363426	0.00016115	0.00112463	103	103
PCBP1	0.363412	0.000161253	0.00112495	103	103
FAM3A	0.363369	0.000161559	0.00112668	103	103
FARP2	0.363215	0.000162679	0.0011337	103	103
FNTB	0.363151	0.000163147	0.00113576	103	103
OTUD7B	0.362995	0.000164285	0.00114121	103	103
DDX41	0.362703	0.000166443	0.00115164	103	103
HIGD2A	0.362571	0.000167423	0.00115735	103	103
RGR	0.362487	0.00016805	0.00116128	103	94
CCDC94	0.362322	0.000169291	0.00116863	103	103
S100A11	0.362302	0.000169446	0.00116929	103	103
SORBS3	0.36225	0.000169837	0.00117035	103	103
AGPAT6	0.362231	0.000169982	0.0011706	103	103
MPV17L2	0.362171	0.000170438	0.00117285	103	103
TYRO3	0.362072	0.00017119	0.0011768	103	103
APEH	0.362015	0.000171626	0.00117938	103	103
STRN4	0.361713	0.000173942	0.00119273	103	103
ATP5G2	0.361707	0.000173991	0.00119273	103	103
YIPF2	0.361572	0.00017504	0.00119909	103	103
SERPINB6	0.361424	0.000176195	0.00120574	103	103
SLC25A39	0.361249	0.000177569	0.00121304	103	103
ARMC6	0.361215	0.000177836	0.00121402	103	103
CYB5R1	0.361175	0.000178153	0.00121577	103	103
PAFAH1B3	0.360827	0.000180928	0.0012296	103	103
NF2	0.360657	0.000182294	0.00123701	103	103
CNOT3	0.360388	0.000184478	0.00124838	103	103
HIST1H4J	0.360144	0.000186485	0.00126042	103	103
TALDO1	0.360087	0.000186954	0.00126316	103	103
PRELID1	0.359672	0.000190414	0.00127952	103	103
ZNF672	0.35966	0.000190518	0.00127978	103	103
PTPRH	0.35955	0.00019145	0.00128386	103	103
UBE2D4	0.359508	0.000191803	0.00128458	103	103
MAPK7	0.359429	0.000192472	0.00128765	103	103
C19orf52	0.35928	0.00019374	0.00129525	103	103
ANAPC11	0.359211	0.000194332	0.00129833	103	103
ARSE	0.358834	0.000197589	0.00131697	103	103
UBE2S	0.358703	0.000198731	0.00132369	103	103
COASY	0.358659	0.000199115	0.00132535	103	103
DKFZp761E198	0.358562	0.000199972	0.00132971	103	103
MED12	0.358488	0.000200621	0.00133357	103	103
LOC390595	0.35844	0.000201043	0.00133548	103	103
MAL	0.358355	0.000201797	0.00133958	103	103
RRAGD	0.358265	0.000202598	0.00134445	103	103
SAFB	0.358024	0.000204763	0.00135653	103	103
LOH12CR1	0.357956	0.000205371	0.00135994	103	103
MCM5	0.357951	0.000205414	0.00135994	103	103
SYN3	0.357899	0.000205885	0.00136202	103	103
WDR24	0.357832	0.000206494	0.00136343	103	103
GNPTG	0.357787	0.0002069	0.00136532	103	103
B3GNT1	0.357767	0.000207086	0.00136551	103	103
ERI3	0.357714	0.000207566	0.00136821	103	103
ALKBH7	0.357624	0.00020839	0.00137227	103	103
VPS52	0.357375	0.000210676	0.00138409	103	103
AARS	0.3573	0.00021137	0.00138773	103	103
COMMD9	0.357128	0.00021297	0.00139637	103	103
MPDU1	0.356905	0.000215054	0.00140816	103	103
COMT	0.356763	0.000216398	0.00141415	103	103
NARF	0.356744	0.000216582	0.00141488	103	103
SOX12	0.356703	0.000216968	0.00141686	103	103
C12orf10	0.356661	0.000217365	0.00141812	103	103
CDIPT	0.356599	0.00021796	0.00142106	103	103
GSTP1	0.356578	0.000218161	0.00142145	103	103
PSMD8	0.356485	0.000219047	0.00142626	103	103
B4GALT7	0.356407	0.000219796	0.0014302	103	103
CCND3	0.356265	0.000221168	0.0014377	103	103
TTC15	0.356084	0.000222923	0.00144672	103	103
SLC9A1	0.355926	0.000224465	0.00145482	103	103
TM9SF1	0.355903	0.00022469	0.0014558	103	103
LONP1	0.355769	0.000226007	0.00146241	103	103
LRRC33	0.355667	0.00022701	0.00146708	103	103
ANKRD53	0.35566	0.000227076	0.00146708	103	103
FAM189B	0.35564	0.000227283	0.00146778	103	103
GTPBP1	0.355506	0.000228609	0.0014749	103	103
AKT1S1	0.355485	0.000228824	0.0014758	103	103
PML	0.355443	0.000229238	0.00147673	103	103
SUV39H1	0.355263	0.000231044	0.00148623	103	103
MPG	0.354962	0.000234093	0.00150095	103	103
ALKBH4	0.354884	0.000234887	0.00150555	103	103
SH3BGRL3	0.354752	0.000236235	0.00151027	103	103
FGD1	0.354574	0.000238068	0.00151788	103	103
HDAC10	0.354502	0.00023882	0.00152088	103	103
SSR4	0.354494	0.000238898	0.00152089	103	103
MFSD5	0.354452	0.000239341	0.00152142	103	103
GTF2H4	0.35443	0.00023957	0.00152142	103	103
ALDH3B1	0.354375	0.000240138	0.00152395	103	103
TMEM198	0.354355	0.000240349	0.00152422	103	103
LOC344967	0.354306	0.000240857	0.00152695	103	103
NOSIP	0.354197	0.000241998	0.00153369	103	103
C7orf50	0.354126	0.000242746	0.00153744	103	103
MRPL53	0.354097	0.000243057	0.00153892	103	103
SHISA5	0.354088	0.000243143	0.00153897	103	103
RNF25	0.35406	0.000243443	0.00154038	103	103
MSN	0.354028	0.000243779	0.001542	103	103
OAZ1	0.353987	0.000244217	0.00154428	103	103
ROPN1	0.353885	0.000245298	0.00154913	103	103
NFKBIE	0.353856	0.000245603	0.00154957	103	103
C17orf89	0.35384	0.000245774	0.0015496	103	103
C16orf58	0.353528	0.000249125	0.00156628	103	103
SND1	0.353471	0.000249736	0.00156962	103	103
MRPL52	0.353359	0.000250945	0.00157572	103	103
NACC2	0.353332	0.000251243	0.00157708	103	103
CPNE1	0.352964	0.000255276	0.00159884	103	103
UBA1	0.352897	0.00025601	0.00160242	103	103
NUP214	0.352833	0.000256727	0.0016064	103	103
ATP13A2	0.352779	0.000257328	0.00160913	103	103
PRMT7	0.35277	0.000257424	0.00160919	103	103
CD68	0.352721	0.000257963	0.00161157	103	103
QPRT	0.352705	0.000258143	0.00161219	103	103
PDE6D	0.352532	0.000260076	0.00162169	103	103
CFL1	0.352285	0.000262872	0.00163696	103	103
ASCC2	0.352224	0.00026356	0.00163876	103	103
MIIP	0.35218	0.000264064	0.00164086	103	103
BCAP31	0.351835	0.000268017	0.00166333	103	103
FARSA	0.351823	0.000268153	0.00166365	103	103
CCDC56	0.351632	0.000270364	0.00167526	103	103
NDUFV3	0.351618	0.000270532	0.00167577	103	103
ZNF524	0.351487	0.000272054	0.00168467	103	103
PPP2R1A	0.351244	0.000274911	0.00169808	103	103
EPS15L1	0.351022	0.000277547	0.00171277	103	103
AKR7A2	0.350799	0.000280212	0.00172652	103	103
SSNA1	0.350725	0.000281115	0.001731	103	103
EIF5A	0.350255	0.000286834	0.00176236	103	103
ZNF362	0.350206	0.000287435	0.001765	103	103
DGCR6	0.350187	0.000287661	0.0017658	103	103
COPS7A	0.349945	0.000290662	0.00178089	103	103
NCAPH2	0.349926	0.000290899	0.00178124	103	103
IDH3B	0.349911	0.000291084	0.00178181	103	103
AVPI1	0.349836	0.000292023	0.00178701	103	103
STRADA	0.349655	0.000294287	0.00179919	103	103
SNRPC	0.349304	0.00029874	0.0018174	103	103
UFSP1	0.349145	0.000300767	0.00182635	103	103
MRPL41	0.349118	0.00030111	0.00182788	103	103
TAOK2	0.348979	0.000302905	0.00183708	103	103
GPSM3	0.34896	0.000303151	0.00183744	103	103
PTDSS2	0.348894	0.000304008	0.00184205	103	103
LDLRAD2	0.348887	0.000304098	0.00184205	103	103
DDX39	0.348794	0.000305303	0.00184815	103	103
RETSAT	0.348788	0.000305386	0.00184815	103	103
FBXO6	0.348713	0.000306361	0.00185242	103	103
FYN	0.348705	0.000306463	0.00185242	103	103
GNAS	0.348705	0.000306467	0.00185242	103	103
TOR2A	0.34848	0.000309416	0.00186627	103	103
COX6B1	0.348432	0.000310057	0.00186896	103	103
CD99L2	0.348359	0.000311017	0.00187304	103	103
C7orf55	0.348344	0.00031122	0.00187368	103	103
HYI	0.348252	0.000312429	0.00187924	103	103
UCK1	0.348064	0.000314937	0.00188972	103	103
SILV	0.348041	0.000315254	0.00189053	103	103
ANKRD39	0.348033	0.00031536	0.00189053	103	103
FAM127B	0.347979	0.000316087	0.00189374	103	103
TPM3	0.347958	0.00031636	0.0018948	103	103
PCIF1	0.347931	0.000316732	0.00189645	103	103
NECAB3	0.347843	0.000317916	0.0019008	103	103
HPCAL1	0.347742	0.000319284	0.0019071	103	103
NACC1	0.347656	0.000320456	0.00191236	103	103
MRPS26	0.347614	0.000321029	0.0019152	103	103
ZNF142	0.347603	0.000321178	0.00191551	103	103
TUFM	0.347503	0.000322536	0.00192129	103	103
RPUSD1	0.347387	0.000324127	0.00192947	103	103
MAFF	0.347309	0.000325205	0.00193369	103	103
VPS72	0.347167	0.000327171	0.00194303	103	103
SLC45A4	0.347113	0.000327923	0.00194692	103	103
CNPY2	0.346938	0.000330359	0.00195726	103	103
SLC35B1	0.346846	0.000331646	0.00196201	103	103
PUF60	0.346717	0.000333466	0.00197033	103	103
ZNF446	0.34664	0.000334548	0.00197555	103	103
C22orf40	0.346362	0.000338509	0.00199475	103	103
TAF6L	0.346331	0.000338959	0.00199581	103	103
ELOF1	0.346224	0.000340486	0.00200282	103	103
PPCDC	0.346053	0.000342959	0.00201436	103	103
MRPL12	0.345887	0.000345368	0.0020261	103	103
RFNG	0.345787	0.000346834	0.00203288	103	103
WBSCR16	0.345735	0.000347595	0.00203674	103	103
ABHD11	0.345722	0.000347792	0.00203676	103	103
PPP1CA	0.345554	0.000350266	0.00204728	103	103
KPTN	0.345382	0.000352812	0.00205814	103	103
BCL2L12	0.345153	0.00035623	0.00207501	103	103
C19orf47	0.345112	0.000356847	0.00207799	103	103
TSEN34	0.345101	0.000357006	0.0020783	103	103
FOXRED2	0.344915	0.000359818	0.00209159	103	103
CREB3	0.344862	0.000360623	0.00209501	103	103
JMJD4	0.344842	0.000360922	0.00209501	103	103
TMEM175	0.344842	0.000360924	0.00209501	103	103
RABIF	0.344514	0.000365937	0.00211966	103	103
SLC24A5	0.344396	0.000367757	0.00212646	103	103
CRTC2	0.344275	0.000369634	0.00213544	103	103
TIMM17B	0.344132	0.000371848	0.00214571	103	103
ETV2	0.344027	0.000373495	0.00215333	103	103
ZNF341	0.343873	0.000375917	0.00216476	103	103
MGAT5B	0.343685	0.000378897	0.00217938	103	103
LSM2	0.343611	0.000380069	0.00218421	103	103
FAM71D	0.34355	0.000381034	0.00218784	103	103
FAM65A	0.343466	0.000382385	0.0021924	103	103
SDHAF1	0.343382	0.000383729	0.0021966	103	103
DEFB108B	0.343376	0.000383824	0.0021966	103	3
TBL2	0.343212	0.000386474	0.00220905	103	103
EXOSC4	0.343081	0.000388601	0.00221818	103	103
TIMP2	0.34308	0.000388613	0.00221818	103	103
AURKAIP1	0.343076	0.00038868	0.00221818	103	103
DPM2	0.34301	0.000389745	0.00222298	103	103
LOC653113	0.342961	0.000390546	0.00222681	103	103
OAZ3	0.34294	0.000390893	0.00222695	103	103
AARS2	0.342829	0.00039271	0.00223408	103	103
FADS3	0.342521	0.0003978	0.00225653	103	103
C12orf52	0.342332	0.000400948	0.00226946	103	103
TRIM28	0.342329	0.000401	0.00226946	103	103
TRMT112	0.342304	0.000401408	0.00227111	103	103
PPAN	0.342196	0.000403228	0.0022801	103	103
DCPS	0.342141	0.000404157	0.0022847	103	103
WDR46	0.342052	0.000405655	0.00229186	103	103
TUBB2A	0.341909	0.000408079	0.00230489	103	103
SPSB2	0.341821	0.000409574	0.00231069	103	103
FITM2	0.341775	0.000410367	0.0023145	103	103
NIT1	0.341702	0.000411614	0.00232087	103	103
RTN2	0.341489	0.000415283	0.00233888	103	103
SLC45A2	0.341446	0.000416026	0.00234152	103	103
FLAD1	0.341313	0.00041833	0.00235135	103	103
EEFSEC	0.341175	0.000420737	0.00236218	103	103
LMAN2	0.34116	0.000421	0.00236299	103	103
ZNF574	0.34115	0.000421173	0.00236329	103	103
MIF	0.341131	0.000421506	0.0023642	103	103
COX5B	0.340956	0.000424581	0.00237903	103	103
TMEM179B	0.340893	0.000425692	0.00238322	103	103
WIPF3	0.340857	0.000426331	0.00238613	103	103
ADCK4	0.340617	0.000430594	0.00240657	103	103
TMEM208	0.340511	0.000432486	0.00241646	103	103
PNPO	0.340449	0.000433612	0.00242138	103	103
FASTK	0.340423	0.000434075	0.00242328	103	103
ABHD4	0.340298	0.000436329	0.00243337	103	103
CCT3	0.340156	0.000438904	0.00244539	103	103
C7orf59	0.340149	0.000439029	0.0024454	103	103
MAZ	0.340126	0.000439447	0.00244704	103	103
NR4A1	0.339959	0.000442498	0.00246055	103	103
SLC19A1	0.339898	0.000443621	0.00246402	103	103
TRNP1	0.339868	0.000444166	0.00246635	103	103
TRAPPC6A	0.33982	0.00044505	0.00246964	103	103
NDUFA13	0.33967	0.000447822	0.00248176	103	103
CHST12	0.339525	0.000450507	0.00249432	103	103
GATAD2A	0.339507	0.000450846	0.00249432	103	103
NUBP2	0.339339	0.000453992	0.00250961	103	103
NDUFB4	0.339264	0.000455398	0.00251527	103	103
PSMB3	0.339202	0.000456556	0.00252096	103	103
C9orf86	0.339175	0.000457076	0.00252313	103	103
VPS4A	0.339023	0.000459942	0.00253611	103	103
PLXNB3	0.339002	0.000460339	0.00253688	103	103
NENF	0.338994	0.000460501	0.00253707	103	103
UBOX5	0.338975	0.000460867	0.00253837	103	103
RIN3	0.338907	0.000462146	0.0025447	103	103
NR2F6	0.338833	0.000463561	0.00255178	103	103
GTF2F1	0.338736	0.000465419	0.00255987	103	103
HHLA3	0.338542	0.000469165	0.0025776	103	103
MAP3K10	0.338508	0.000469821	0.00257795	103	103
S100A13	0.338412	0.00047167	0.00258632	103	103
CYBA	0.338363	0.000472625	0.00259012	103	103
SNRPB	0.338131	0.000477173	0.00261069	103	103
MRPL54	0.338099	0.000477798	0.00261266	103	103
C14orf1	0.338017	0.000479408	0.00262074	103	103
MRPS11	0.337789	0.000483924	0.00263969	103	103
NUBP1	0.337767	0.000484367	0.00264053	103	103
ZNF628	0.3377	0.000485692	0.00264556	103	103
RELA	0.337136	0.000497069	0.00269711	103	103
RFX1	0.336897	0.000501953	0.00271688	103	103
PEA15	0.336664	0.000506766	0.00273917	103	103
AGFG2	0.336568	0.000508778	0.00274704	103	103
MRM1	0.336448	0.000511283	0.00275981	103	103
TAPBP	0.336149	0.000517558	0.0027882	103	103
GYS1	0.336121	0.00051816	0.00279006	103	103
MYPOP	0.33601	0.000520522	0.00280048	103	103
MRP63	0.335894	0.000522991	0.00281147	103	103
RAB11B	0.335856	0.000523791	0.00281423	103	103
PIK3R2	0.335847	0.00052399	0.00281454	103	103
MRPL40	0.335663	0.00052793	0.00283261	103	103
DNASE1L1	0.335558	0.000530208	0.00284252	103	103
BAIAP2L2	0.335507	0.000531309	0.00284688	103	103
DOHH	0.335496	0.00053154	0.00284734	103	103
SCAND1	0.335475	0.000531997	0.00284902	103	103
MOCS1	0.335461	0.000532306	0.0028499	103	103
TMEM151A	0.335346	0.000534802	0.00286016	103	99
THAP4	0.335086	0.000540496	0.00288904	103	103
GAS7	0.335044	0.000541433	0.00289233	103	103
A1BG	0.335007	0.000542248	0.00289449	103	103
SRRD	0.334853	0.000545647	0.00291027	103	103
NUDT22	0.334804	0.000546745	0.00291533	103	103
BRMS1	0.334784	0.000547189	0.00291691	103	103
SLC35C1	0.334716	0.000548697	0.00292416	103	103
PHF23	0.334706	0.000548916	0.00292454	103	103
GPX4	0.334282	0.000558466	0.00296936	103	103
IL17RC	0.334045	0.000563867	0.00299529	103	103
2024-09-09	0.333993	0.000565048	0.00299996	103	103
DDT	0.333767	0.000570255	0.00302194	103	103
KIAA2013	0.333767	0.000570262	0.00302194	103	103
PPP2R5D	0.333645	0.000573076	0.00303523	103	103
SF4	0.333575	0.000574712	0.00304307	103	103
TMUB1	0.333558	0.000575109	0.00304436	103	103
MCAT	0.333463	0.00057733	0.00305366	103	103
TBC1D10B	0.333445	0.000577752	0.00305507	103	103
UBTD1	0.333426	0.000578188	0.00305574	103	103
TCTA	0.333359	0.000579752	0.00306318	103	103
TIMM16	0.333149	0.000584711	0.0030869	103	103
ACADS	0.333086	0.000586212	0.00309396	103	103
DHRSX	0.333055	0.00058693	0.00309531	103	103
EVI5L	0.332886	0.000590964	0.00311242	103	103
SYMPK	0.332707	0.00059526	0.00312986	103	103
NFKBIB	0.332673	0.000596074	0.00313265	103	103
FDFT1	0.332504	0.000600156	0.00315242	103	103
PNKP	0.332373	0.000603337	0.00316431	103	103
CRTAP	0.332365	0.000603543	0.00316431	103	103
CAPN3	0.332331	0.000604358	0.00316606	103	103
TTC38	0.332214	0.000607216	0.00317597	103	103
PPP1R9B	0.332134	0.00060917	0.0031845	103	103
C2orf28	0.331911	0.000614692	0.00320999	103	103
PTPRS	0.33191	0.000614696	0.00320999	103	103
HSPB1	0.331875	0.000615584	0.00321377	103	103
MAP3K3	0.331774	0.000618075	0.00322507	103	103
CCHCR1	0.33171	0.000619673	0.0032317	103	103
PYCARD	0.331427	0.000626762	0.00326006	103	103
TEAD4	0.331404	0.000627344	0.00326222	103	103
LOC100130093	0.331273	0.000630666	0.00327726	103	103
PRCC	0.331256	0.000631111	0.00327801	103	103
EMD	0.330942	0.000639105	0.0033129	103	103
MAPK3	0.330354	0.000654362	0.00337691	103	103
SLC25A11	0.330313	0.000655456	0.00338078	103	103
PSMC4	0.330244	0.000657268	0.00338786	103	103
PSMB5	0.33018	0.000658946	0.00339523	103	103
RAB3A	0.330124	0.000660431	0.0034012	103	103
MFGE8	0.329935	0.000665441	0.00342066	103	103
DUSP23	0.329753	0.000670304	0.00343849	103	103
HPS6	0.329611	0.000674113	0.00345533	103	103
ACOT1	0.329542	0.00067598	0.00346116	103	103
ADRM1	0.32916	0.000686384	0.0035073	103	103
KDELR1	0.328986	0.000691172	0.00352902	103	103
SLC35C2	0.328947	0.000692224	0.00353256	103	103
NRM	0.328904	0.000693438	0.00353749	103	103
ZNF593	0.3289	0.000693548	0.00353749	103	103
TMEM93	0.328689	0.000699395	0.00356087	103	103
SLC4A2	0.32867	0.000699931	0.00356176	103	103
LRRC59	0.328514	0.0007043	0.00358	103	103
BTD	0.328509	0.000704424	0.00358	103	103
PEX16	0.328475	0.00070537	0.00358389	103	103
C11orf83	0.328468	0.000705577	0.00358402	103	103
C6orf226	0.328292	0.000710555	0.00360745	103	103
RNF181	0.328256	0.000711561	0.00361069	103	103
LSMD1	0.328191	0.000713394	0.00361907	103	103
NDUFA2	0.328017	0.000718345	0.00363764	103	103
SDR39U1	0.327839	0.000723464	0.00365886	103	103
GAPDHS	0.32775	0.000726035	0.00366998	103	102
SAC3D1	0.327742	0.000726247	0.00367011	103	103
WBP1	0.327679	0.000728065	0.00367554	103	103
ARL8A	0.327575	0.000731073	0.00368789	103	103
SSU72	0.327449	0.000734754	0.00370267	103	103
ZNF580	0.327407	0.000735964	0.00370782	103	103
SLC27A4	0.327372	0.000736996	0.00371208	103	103
PMF1	0.327279	0.000739735	0.00372207	103	103
FBXW5	0.327241	0.000740852	0.00372294	103	103
MFI2	0.326727	0.000756098	0.00378606	103	103
ST3GAL4	0.326692	0.000757128	0.00378833	103	103
AARSD1	0.326579	0.000760533	0.00380388	103	103
CDH4	0.326432	0.000764948	0.00381874	103	98
FIS1	0.326365	0.000766983	0.00382793	103	103
ZNF777	0.326341	0.000767711	0.00382974	103	103
DDX56	0.326341	0.000767734	0.00382974	103	103
STYXL1	0.32619	0.000772316	0.00384871	103	103
C6orf176	0.326156	0.000773368	0.003852	103	103
GNAI2	0.32609	0.000775372	0.00386101	103	103
LOC644936	0.326009	0.000777861	0.00387243	103	103
SAT2	0.32582	0.000783687	0.00389749	103	103
FKBP2	0.32576	0.000785557	0.00390384	103	103
BYSL	0.325659	0.000788688	0.00391546	103	103
ORAI1	0.325628	0.000789647	0.00391923	103	103
GDF1	0.325616	0.00079001	0.00392005	103	103
LRWD1	0.325494	0.000793821	0.00393698	103	103
MRPL23	0.325252	0.000801445	0.00396464	103	103
AP3S2	0.325249	0.000801538	0.00396464	103	103
C6orf125	0.325157	0.000804431	0.0039776	103	103
C6orf129	0.324934	0.00081154	0.00400559	103	103
CYBASC3	0.324928	0.000811717	0.00400559	103	103
TBC1D13	0.324913	0.000812192	0.00400694	103	103
TGFB1I1	0.32488	0.000813269	0.00401072	103	103
LPPR2	0.324498	0.000825558	0.00405968	103	103
TBX2	0.324441	0.000827433	0.00406789	103	103
NUDC	0.324417	0.00082819	0.00407059	103	103
TMED1	0.324405	0.000828601	0.0040716	103	103
TFEB	0.324383	0.000829323	0.00407413	103	103
SLC25A23	0.324348	0.000830449	0.00407865	103	103
SLC3A2	0.324294	0.000832217	0.0040853	103	103
ZNF579	0.32409	0.000838907	0.00410894	103	103
GNL1	0.323956	0.000843325	0.00412648	103	103
LOC407835	0.323928	0.000844249	0.0041283	103	103
RPL28	0.323765	0.00084967	0.00414827	103	103
RAB8A	0.323678	0.000852556	0.00415927	103	103
DUS1L	0.323566	0.000856317	0.00417404	103	103
PPM1F	0.323563	0.000856408	0.00417404	103	103
DPAGT1	0.323525	0.000857691	0.00417915	103	103
RPUSD2	0.32335	0.000863574	0.00420263	103	103
JAGN1	0.32329	0.000865612	0.00421047	103	103
GSTM2P1	0.323151	0.000870334	0.00423239	103	91
SNRNP35	0.32314	0.000870719	0.00423322	103	103
FBRS	0.323063	0.00087333	0.00424382	103	103
TREX1	0.323019	0.000874858	0.0042502	103	103
PLBD2	0.322797	0.000882464	0.00427974	103	103
ATP5D	0.322536	0.000891517	0.00431658	103	103
B3GALT4	0.322413	0.000895789	0.00433162	103	103
UBE2MP1	0.322321	0.000899008	0.00434265	103	103
LYL1	0.322318	0.000899123	0.00434265	103	103
GLTPD1	0.322242	0.000901807	0.00434683	103	103
CTSZ	0.322223	0.00090246	0.00434683	103	103
C3orf75	0.322131	0.000905695	0.00436029	103	103
TRMT61A	0.322112	0.000906372	0.00436195	103	103
PSME3	0.322109	0.000906483	0.00436195	103	103
PTGES2	0.321959	0.000911776	0.00438422	103	103
RECQL5	0.321925	0.000912993	0.004389	103	103
GLTSCR1	0.3219	0.00091388	0.00439112	103	103
AP3D1	0.321845	0.000915865	0.0043953	103	103
BAT2	0.321741	0.000919559	0.00440981	103	103
GALE	0.32168	0.000921746	0.00441708	103	103
GLA	0.321665	0.000922308	0.00441714	103	103
CHCHD10	0.321489	0.000928634	0.00444469	103	103
GPAA1	0.321476	0.000929114	0.00444591	103	103
PPP1R15A	0.321314	0.000934984	0.00447183	103	103
C21orf70	0.321223	0.000938278	0.00448215	103	103
NES	0.321147	0.000941066	0.0044933	103	103
NDUFB2	0.321072	0.0009438	0.00450308	103	103
UQCR11	0.321023	0.000945607	0.00451061	103	103
THAP3	0.320879	0.000950888	0.00453142	103	103
HMOX1	0.320754	0.000955508	0.00455038	103	103
HEBP1	0.320749	0.000955696	0.00455038	103	103
C1orf86	0.320748	0.00095575	0.00455038	103	103
FUK	0.320695	0.000957708	0.00455731	103	103
MBD3	0.320683	0.000958162	0.00455837	103	103
MEN1	0.320665	0.000958819	0.0045593	103	103
GAPDH	0.320548	0.000963175	0.0045767	103	103
IFI30	0.320177	0.000977146	0.00463416	103	103
GFER	0.320146	0.000978322	0.00463751	103	103
GJA4	0.320091	0.00098039	0.00464396	103	103
PTCRA	0.320051	0.00098191	0.00464833	103	99
COTL1	0.320048	0.000982019	0.00464833	103	103
PLA1A	0.319972	0.000984919	0.00465982	103	103
GPR172A	0.319962	0.000985315	0.00466058	103	103
ATOX1	0.319668	0.000996584	0.00469923	103	103
ZFPM1	0.319609	0.000998851	0.00470768	103	103
EDEM2	0.31954	0.00100152	0.00471801	103	103
CERCAM	0.319494	0.00100328	0.00472518	103	103
TTYH3	0.319482	0.00100374	0.00472621	103	103
AP2S1	0.319262	0.00101231	0.00476086	103	103
CXXC1	0.319239	0.0010132	0.00476395	103	103
DYNC1H1	0.31896	0.00102417	0.0048075	103	103
RPPH1	0.318948	0.00102467	0.00480779	103	103
ACTR5	0.318846	0.00102871	0.00482211	103	103
VPS25	0.318845	0.00102875	0.00482211	103	103
LOC100127888	0.318822	0.00102965	0.00482518	103	103
HTRA4	0.318717	0.00103382	0.00483898	103	99
PSMD4	0.318606	0.00103826	0.0048562	103	103
NAPRT1	0.3186	0.00103849	0.0048562	103	103
PFN1	0.318586	0.00103904	0.00485764	103	103
TUBG1	0.318381	0.00104729	0.00489159	103	103
ABCA2	0.318211	0.00105417	0.00491673	103	103
NOC4L	0.317944	0.00106505	0.00495694	103	103
FLII	0.317832	0.00106964	0.00497361	103	103
MTP18	0.317536	0.00108187	0.00502097	103	103
TMC6	0.317511	0.00108291	0.00502345	103	103
DNPEP	0.317409	0.00108713	0.00503711	103	103
RHOC	0.317326	0.00109059	0.00504957	103	103
VPS53	0.31731	0.00109127	0.00504984	103	103
NCKAP5L	0.317099	0.00110013	0.0050854	103	103
TMEM223	0.31701	0.00110389	0.00509918	103	103
POLD2	0.316901	0.00110852	0.00511322	103	103
RARA	0.316893	0.00110886	0.00511322	103	103
LIMK1	0.316546	0.00112369	0.00516801	103	103
TMEM55B	0.316544	0.00112376	0.00516801	103	103
HSD17B8	0.316486	0.00112624	0.00517696	103	103
NSUN5	0.316406	0.00112972	0.00518693	103	103
SIRT6	0.316296	0.00113447	0.0052039	103	103
NDE1	0.316178	0.00113959	0.00522252	103	103
LDLRAP1	0.316163	0.00114025	0.00522365	103	103
LASS2	0.31616	0.00114036	0.00522365	103	103
PPP1R10	0.316145	0.00114101	0.0052254	103	103
SCNM1	0.315975	0.00114847	0.00524982	103	103
AAMP	0.315962	0.00114901	0.00525104	103	103
KLC2	0.315842	0.00115429	0.00527275	103	103
ATAD3A	0.315635	0.00116345	0.00530654	103	103
CENPM	0.315574	0.00116616	0.0053171	103	103
MANEAL	0.315562	0.00116667	0.00531822	103	103
CCDC134	0.315503	0.00116933	0.00532544	103	103
TPRA1	0.315424	0.00117283	0.00534012	103	103
C19orf22	0.315314	0.00117778	0.0053565	103	103
CRIP2	0.315251	0.00118061	0.0053669	103	103
SORT1	0.31507	0.00118874	0.00540136	103	103
NDUFA8	0.315025	0.0011908	0.00540947	103	103
LOC340357	0.314987	0.0011925	0.00541469	103	102
PHF1	0.314952	0.00119412	0.00541877	103	103
ZC3HC1	0.314758	0.00120294	0.00545122	103	103
TBCD	0.314715	0.00120493	0.00545857	103	103
MLANA	0.314428	0.00121812	0.00550692	103	103
MED16	0.314318	0.00122322	0.00552745	103	103
ZSCAN22	0.314303	0.00122393	0.00552939	103	103
TMED9	0.314272	0.00122534	0.00553326	103	103
ZDHHC8	0.314242	0.00122678	0.00553846	103	103
TELO2	0.314109	0.00123297	0.00556295	103	103
PKIG	0.314074	0.00123458	0.00556858	103	103
ECM1	0.314028	0.00123677	0.00557718	103	103
ELAC2	0.313873	0.00124403	0.00560456	103	103
TRPT1	0.313509	0.0012613	0.00566707	103	103
POPDC3	0.313473	0.00126304	0.00567314	103	102
P2RX6	0.313462	0.00126356	0.00567335	103	103
KLHL22	0.313413	0.00126591	0.00568263	103	103
OVCA2	0.313401	0.00126647	0.00568355	103	103
LIMD2	0.313397	0.00126669	0.00568355	103	103
TTLL1	0.313271	0.00127274	0.0057094	103	103
SURF1	0.313175	0.00127737	0.00572623	103	103
DNM2	0.313152	0.00127846	0.00572854	103	103
ATP5H	0.313138	0.00127913	0.00573026	103	103
GUSB	0.313095	0.00128123	0.00573706	103	103
BIRC7	0.312927	0.0012894	0.00576445	103	103
OGFR	0.312915	0.00128994	0.00576559	103	103
SPEF1	0.312862	0.00129256	0.00577598	103	102
C19orf43	0.312821	0.00129454	0.00578351	103	103
RNF10	0.312648	0.00130304	0.00581754	103	103
NDUFS6	0.312629	0.00130396	0.00581826	103	103
FTH1	0.312627	0.00130409	0.00581826	103	103
MTCH1	0.312531	0.0013088	0.00583664	103	103
EIF3CL	0.31241	0.00131479	0.00585804	103	103
ZC3H7B	0.312371	0.00131672	0.00586401	103	103
RGS12	0.312362	0.00131715	0.00586458	103	103
VASP	0.312315	0.00131949	0.00587239	103	103
CCDC106	0.312264	0.00132206	0.00588248	103	103
XRCC6	0.312127	0.00132888	0.00590881	103	103
CDK2	0.312111	0.0013297	0.00591115	103	103
PFKL	0.312036	0.00133342	0.00592635	103	103
DNASE2	0.311953	0.00133762	0.005941	103	103
TRADD	0.311927	0.00133893	0.00594514	103	103
LOC441177	0.311865	0.00134207	0.00595539	103	100
CNPY4	0.311769	0.0013469	0.00597547	103	103
CLIC1	0.311692	0.00135084	0.00598757	103	103
PRDX5	0.311405	0.0013655	0.0060474	103	103
SPHK2	0.311403	0.00136556	0.0060474	103	103
RAMP2	0.311163	0.00137795	0.00609133	103	103
VPS37C	0.311126	0.00137983	0.00609829	103	103
FAM86D	0.311074	0.00138254	0.00610614	103	103
TRIM63	0.310784	0.00139767	0.00616443	103	103
SPTAN1	0.31071	0.00140158	0.00617915	103	103
NOS3	0.310506	0.00141233	0.00621545	103	103
METTL1	0.310439	0.00141587	0.00622826	103	103
UQCRC1	0.310379	0.00141902	0.00623934	103	103
ATG9A	0.310323	0.00142205	0.00624708	103	103
DALRD3	0.310241	0.00142642	0.00626068	103	103
EIF5AL1	0.310226	0.00142722	0.00626241	103	103
TMEM184B	0.310076	0.00143522	0.00629231	103	103
PFAS	0.309956	0.00144167	0.00631497	103	103
ATP6V1B2	0.309871	0.00144626	0.00632945	103	103
SPR	0.309823	0.00144888	0.00633532	103	103
GSTK1	0.309737	0.00145355	0.00635431	103	103
TIMP1	0.309716	0.00145465	0.00635775	103	103
ST7	0.309611	0.00146042	0.00637587	103	103
CHADL	0.309504	0.00146623	0.00639562	103	103
LOC115110	0.3093	0.00147743	0.00643876	103	103
CHID1	0.309267	0.00147926	0.00644386	103	103
ARL6IP4	0.309206	0.00148261	0.00645705	103	103
CDK9	0.309106	0.00148817	0.00647984	103	103
GGCX	0.309066	0.0014904	0.00648667	103	103
TMEM104	0.308886	0.00150041	0.00652592	103	103
GREB1	0.308579	0.00151768	0.00659157	103	103
MGC72080	0.308415	0.00152698	0.00662395	103	103
GPR108	0.308284	0.00153442	0.00665333	103	103
LIX1L	0.308242	0.00153685	0.00666237	103	103
ALKBH6	0.308233	0.00153731	0.00666289	103	103
ST3GAL2	0.308174	0.00154073	0.00667332	103	103
SNX15	0.307775	0.00156372	0.00675365	103	103
AHSA1	0.307708	0.00156759	0.00676889	103	103
NDUFS2	0.307696	0.00156832	0.00677056	103	103
LZTR1	0.307681	0.0015692	0.00677284	103	103
GPR4	0.307549	0.00157689	0.00680455	103	103
GRINA	0.307541	0.00157736	0.00680509	103	103
UBE2I	0.307324	0.0015901	0.00685406	103	103
RTKN	0.307174	0.00159892	0.00688156	103	103
PPIL2	0.307131	0.00160151	0.00688821	103	103
POP7	0.307068	0.00160521	0.0069011	103	103
P2RY6	0.306882	0.00161629	0.0069412	103	103
DHX30	0.306654	0.00163002	0.00698344	103	103
PRR13	0.306647	0.00163044	0.0069837	103	103
INPP5K	0.306358	0.00164794	0.00704795	103	103
HYAL2	0.306281	0.00165261	0.00706614	103	103
C14orf80	0.306216	0.0016566	0.00707733	103	103
LOC100009676	0.306209	0.00165702	0.00707758	103	103
PACS1	0.306177	0.00165896	0.00708433	103	103
ARFRP1	0.306148	0.00166074	0.00709038	103	103
EDF1	0.30614	0.00166124	0.00709101	103	103
RPN1	0.306013	0.00166903	0.00712117	103	103
SCRN2	0.305975	0.00167137	0.00712959	103	103
TMEM177	0.305929	0.00167424	0.00713967	103	103
F8A1	0.305925	0.00167445	0.00713967	103	103
TMEM189	0.305594	0.00169502	0.0072149	103	103
SMPD1	0.305524	0.00169939	0.00722725	103	103
POLD4	0.305103	0.00172593	0.00731491	103	103
MRPL27	0.305049	0.00172937	0.00732477	103	103
DHX34	0.304917	0.00173779	0.00735884	103	103
MEPCE	0.304834	0.00174308	0.00737651	103	103
PPIB	0.304778	0.00174669	0.0073886	103	103
RAB5C	0.304618	0.00175698	0.00742667	103	103
TSR2	0.304608	0.00175757	0.00742667	103	103
SPATA2L	0.304499	0.00176462	0.00745325	103	103
ARFGAP1	0.304309	0.001777	0.00750072	103	103
APOO	0.304218	0.00178294	0.00752097	103	103
SLC39A1	0.304182	0.00178527	0.00752833	103	103
HLX	0.304177	0.00178559	0.00752833	103	103
C17orf79	0.304066	0.00179285	0.00754827	103	103
DTX2	0.303995	0.00179758	0.0075617	103	103
BCL2L13	0.303934	0.00180157	0.00757366	103	103
NOP2	0.303901	0.00180377	0.00758128	103	103
GUK1	0.303862	0.00180634	0.00758563	103	103
C22orf32	0.303715	0.00181604	0.00761826	103	103
S100B	0.303686	0.001818	0.00762486	103	103
PCBP4	0.303601	0.00182363	0.00764197	103	103
NUDT3	0.303559	0.00182648	0.00764904	103	103
PSMB10	0.303544	0.00182744	0.00765145	103	103
ADIPOR1	0.303507	0.00182993	0.00765614	103	103
CCDC90A	0.303504	0.00183012	0.00765614	103	103
MGC16275	0.303473	0.00183223	0.00766175	103	103
ERBB3	0.303257	0.00184676	0.00771107	103	103
NUTF2	0.303139	0.00185474	0.00773891	103	103
APOC1	0.303135	0.001855	0.00773891	103	103
LRRC46	0.303047	0.00186092	0.0077587	103	103
WDR83	0.302684	0.00188573	0.00784985	103	103
TMEM111	0.302636	0.00188907	0.00786108	103	103
TPI1	0.30256	0.00189428	0.00787779	103	103
PLEKHB1	0.302264	0.00191488	0.00795675	103	103
HOXC6	0.302212	0.00191847	0.00796662	103	103
C20orf134	0.30211	0.00192558	0.00798942	103	103
CLPTM1L	0.301849	0.00194401	0.00805742	103	103
PIR	0.301816	0.00194632	0.00806517	103	103
TAZ	0.301811	0.00194669	0.00806517	103	103
C2orf18	0.301781	0.00194877	0.00807207	103	103
CPA2	0.30166	0.00195734	0.00810248	103	100
LRFN3	0.301606	0.00196124	0.0081135	103	103
HPS1	0.301529	0.00196669	0.00813263	103	103
VTI1B	0.301505	0.00196843	0.00813812	103	103
C6orf136	0.301474	0.00197067	0.00814399	103	103
COX6A1	0.301468	0.0019711	0.00814404	103	103
FAM113A	0.301364	0.0019785	0.00816608	103	103
CCDC159	0.301356	0.00197911	0.00816687	103	103
TBC1D20	0.301238	0.0019876	0.00820022	103	103
C15orf58	0.301167	0.00199269	0.00821604	103	103
EPHX1	0.301082	0.00199889	0.00823987	103	103
BCL2L1	0.301011	0.00200403	0.00825764	103	103
SMOX	0.300861	0.00201496	0.00829401	103	103
UBQLN4	0.300771	0.00202155	0.00831764	103	103
LIMS2	0.30071	0.00202599	0.00832851	103	103
ATPAF2	0.300644	0.00203088	0.00834388	103	103
ERAL1	0.300523	0.00203975	0.00836812	103	103
NCRNA00181	0.30047	0.00204368	0.00838074	103	103
MAGIX	0.300457	0.00204467	0.0083813	103	103
DHX37	0.300342	0.00205315	0.00840735	103	103
LOC653786	0.300303	0.00205603	0.00841564	103	99
ACTG1	0.300289	0.00205709	0.00841824	103	103
NDUFB8	0.300262	0.00205912	0.00842481	103	103
ZNF205	0.300125	0.00206933	0.00845606	103	103
MSC	0.299929	0.00208401	0.00850545	103	103
MAP4	0.299906	0.00208573	0.00851073	103	103
NME1	0.29989	0.00208699	0.00851411	103	103
EFTUD2	0.299815	0.00209265	0.00853545	103	103
NME1-NME2	0.299789	0.00209462	0.00854151	103	103
C5orf32	0.299697	0.00210159	0.0085666	103	103
MED24	0.29946	0.00211957	0.00862919	103	103
UBE2C	0.298999	0.00215507	0.00875562	103	103
EML3	0.298942	0.00215957	0.00877029	103	103
CLN3	0.298917	0.00216149	0.00877628	103	103
AKAP8L	0.298898	0.00216291	0.00878027	103	103
ACTR1A	0.298822	0.00216889	0.00880272	103	103
FLJ90757	0.298513	0.00219308	0.00888947	103	103
PI4KB	0.298469	0.00219656	0.00889854	103	103
RAB7A	0.298363	0.00220498	0.00892566	103	103
APBA3	0.298356	0.00220551	0.00892566	103	103
SMUG1	0.298027	0.00223173	0.00902066	103	103
FZD9	0.298018	0.00223243	0.00902165	103	103
RHOG	0.298011	0.00223298	0.00902202	103	103
TPRN	0.297732	0.00225546	0.00910536	103	103
DAPK3	0.297725	0.00225603	0.0091058	103	103
PYCRL	0.297676	0.00225994	0.00911974	103	103
ATP6V0B	0.297486	0.00227537	0.0091745	103	103
MRPS18B	0.297467	0.00227697	0.00917905	103	103
PDZD11	0.297305	0.0022902	0.00922415	103	103
CIB1	0.297301	0.00229049	0.00922415	103	103
RILPL1	0.29713	0.00230457	0.00927329	103	103
WBSCR26	0.297109	0.00230632	0.00927842	103	97
MNT	0.29707	0.00230956	0.00928768	103	103
GYG2	0.297051	0.00231113	0.00928965	103	103
FAM108A1	0.297047	0.00231147	0.00928965	103	103
PIP4K2A	0.296981	0.0023169	0.00930392	103	103
GAS2L1	0.296875	0.00232564	0.00933515	103	103
FKBP4	0.296648	0.00234463	0.00939751	103	103
AMBN	0.296644	0.00234497	0.00939751	103	36
HDGFRP2	0.29643	0.00236292	0.00945654	103	103
FUZ	0.296351	0.00236956	0.00948063	103	103
CEACAM1	0.296282	0.00237546	0.00950039	103	103
GORASP1	0.296159	0.00238585	0.00953809	103	103
C19orf63	0.296119	0.0023893	0.00954606	103	103
CDK16	0.29611	0.00239007	0.00954723	103	103
CSTB	0.296087	0.00239202	0.00955307	103	103
SLC22A18	0.295968	0.00240221	0.00958599	103	103
TRIM11	0.295777	0.00241857	0.00963663	103	103
FAM96B	0.295774	0.0024188	0.00963663	103	103
VWA1	0.295757	0.00242032	0.00964071	103	103
C1QL4	0.295609	0.00243303	0.0096757	103	101
PGLS	0.295488	0.00244356	0.0097039	103	103
RRP1	0.295436	0.00244803	0.00971971	103	103
PPP5C	0.295326	0.0024577	0.00975106	103	103
S100A10	0.295324	0.00245785	0.00975106	103	103
PIK3CD	0.295323	0.0024579	0.00975106	103	103
SRA1	0.295119	0.00247583	0.00981034	103	103
FXR2	0.295102	0.0024773	0.00981409	103	103
C9orf142	0.295097	0.00247777	0.00981409	103	103
ZNF668	0.295068	0.00248027	0.00982004	103	103
ANGPTL6	0.294934	0.0024921	0.00985697	103	103
C17orf59	0.294882	0.0024967	0.00986926	103	103
LSM4	0.294809	0.00250315	0.00989277	103	103
ICAM1	0.294735	0.00250974	0.00991086	103	103
SLC27A3	0.294598	0.00252198	0.00995523	103	103
CTSF	0.294546	0.00252668	0.00996979	103	103
NBL1	0.2943	0.00254879	0.0100338	103	103
RBCK1	0.294298	0.0025489	0.0100338	103	103
TBC1D24	0.294086	0.00256817	0.0100991	103	103
ARHGAP17	0.29405	0.00257139	0.0101068	103	103
NAT8L	0.294044	0.00257195	0.0101068	103	103
SH2D3C	0.293914	0.00258378	0.0101484	103	103
MTMR14	0.293896	0.00258547	0.010153	103	103
SLC25A19	0.293849	0.00258973	0.0101677	103	103
CDC37	0.293723	0.00260128	0.010211	103	103
INF2	0.293717	0.00260191	0.0102115	103	103
POLR3K	0.293654	0.00260771	0.0102302	103	103
C1orf123	0.293625	0.00261034	0.0102385	103	103
IRF3	0.293318	0.00263878	0.0103245	103	103
TIMM13	0.293143	0.00265515	0.01037	103	103
SIRPB1	0.293139	0.00265545	0.01037	103	103
WDR18	0.292899	0.00267803	0.0104499	103	103
TTYH2	0.292662	0.00270051	0.0105335	103	103
STX10	0.292492	0.0027167	0.0105883	103	103
HIST2H2AC	0.292391	0.00272638	0.0106197	103	103
VPS28	0.292063	0.00275803	0.010717	103	103
IFI27L2	0.292059	0.00275836	0.010717	103	103
IGHMBP2	0.292057	0.00275857	0.010717	103	103
THTPA	0.29169	0.00279432	0.010833	103	103
NANS	0.291471	0.0028159	0.0109081	103	103
CARM1	0.291192	0.00284357	0.0109905	103	103
ZNF688	0.291169	0.00284581	0.0109953	103	103
CLPB	0.291118	0.00285092	0.0110092	103	103
TSC2	0.291076	0.00285517	0.0110234	103	103
RPP25	0.291035	0.00285926	0.011037	103	103
PREB	0.291023	0.00286048	0.0110396	103	103
DMWD	0.290956	0.00286713	0.0110609	103	103
CACNA1H	0.290943	0.00286842	0.0110638	103	103
TOMM7	0.290882	0.00287464	0.0110834	103	103
MAF1	0.290861	0.00287672	0.011089	103	103
EDNRB	0.290766	0.0028863	0.0111175	103	103
TUBA1B	0.290708	0.00289209	0.0111376	103	103
TMEM60	0.290664	0.00289659	0.0111528	103	103
C2CD4D	0.290332	0.00293036	0.0112608	103	103
ADAM15	0.290254	0.00293834	0.0112871	103	103
C15orf39	0.290077	0.00295663	0.0113455	103	103
MGC16025	0.290065	0.00295785	0.0113455	103	103
CD99	0.290003	0.00296421	0.0113639	103	103
ZDHHC14	0.289944	0.00297029	0.0113832	103	103
PDZD7	0.289906	0.00297429	0.0113963	103	103
HDAC6	0.289872	0.00297776	0.0114052	103	103
ARHGAP31	0.289849	0.0029802	0.0114101	103	103
TMEM149	0.289814	0.00298383	0.0114218	103	103
FZR1	0.28979	0.00298631	0.0114291	103	103
IRF4	0.289753	0.00299017	0.0114372	103	103
ARF3	0.28972	0.00299362	0.0114482	103	103
RHOBTB2	0.289712	0.00299448	0.0114486	103	103
BAMBI	0.289699	0.00299585	0.0114486	103	103
FAM134C	0.289209	0.0030474	0.0116268	103	103
ZSWIM1	0.289158	0.00305275	0.0116427	103	103
KIAA0415	0.289134	0.00305534	0.0116503	103	103
SEPX1	0.288997	0.0030699	0.0116991	103	103
BIN3	0.288807	0.00309018	0.0117695	103	103
HDAC11	0.288544	0.00311855	0.0118661	103	103
C9orf114	0.288397	0.00313447	0.0119154	103	103
MAPK8IP1	0.288397	0.00313452	0.0119154	103	103
WIZ	0.28834	0.00314074	0.0119367	103	103
OS9	0.288246	0.00315097	0.0119733	103	103
CNNM3	0.288148	0.00316168	0.0120071	103	103
ATP5SL	0.288126	0.00316413	0.0120108	103	103
MLLT1	0.288122	0.0031645	0.0120108	103	103
EIF3G	0.287916	0.00318715	0.0120852	103	103
SPRYD3	0.287751	0.00320548	0.012143	103	103
PYCR1	0.287506	0.0032327	0.0122321	103	103
SLC25A6	0.287498	0.00323367	0.0122334	103	103
TRAPPC2L	0.287488	0.00323473	0.0122351	103	103
TUBB	0.287361	0.00324897	0.0122771	103	103
USP21	0.287281	0.00325799	0.0123018	103	103
MGAT4B	0.287273	0.00325883	0.0123026	103	103
ARHGEF18	0.287233	0.00326333	0.0123149	103	103
UBA52	0.287163	0.0032713	0.0123402	103	103
TMEM127	0.287145	0.00327325	0.0123453	103	103
BAT4	0.287069	0.00328186	0.0123612	103	103
CAMTA2	0.286904	0.00330058	0.0124222	103	103
NT5C	0.286788	0.00331385	0.0124602	103	103
NKIRAS2	0.286535	0.00334285	0.0125478	103	103
NUDT14	0.286469	0.00335051	0.0125694	103	103
FRS3	0.286365	0.00336254	0.0126097	103	103
C6orf106	0.28626	0.00337469	0.0126449	103	103
C16orf53	0.286087	0.00339488	0.0127015	103	103
KCNAB2	0.286074	0.00339638	0.0127028	103	103
NDUFC1	0.28593	0.00341317	0.0127559	103	103
ZNRD1	0.285738	0.00343585	0.0128237	103	103
DULLARD	0.28558	0.00345449	0.0128831	103	103
PYGB	0.285576	0.00345503	0.0128831	103	103
DLGAP4	0.285445	0.00347061	0.0129265	103	103
FBXL15	0.285315	0.00348607	0.0129718	103	103
ABCC10	0.28531	0.00348673	0.0129719	103	103
PPOX	0.285203	0.00349955	0.0130073	103	103
TARBP2	0.285134	0.0035078	0.0130281	103	103
B4GALT2	0.285126	0.00350879	0.0130293	103	103
FAM98C	0.284977	0.00352666	0.0130883	103	103
C12orf69	0.284708	0.00355938	0.0131899	103	99
C6orf108	0.284643	0.0035673	0.0132143	103	103
B3GAT3	0.284635	0.00356829	0.0132155	103	103
PEX14	0.284478	0.00358748	0.0132815	103	103
GMPPB	0.284367	0.00360115	0.0133222	103	103
PES1	0.284302	0.00360914	0.0133462	103	103
LRRC29	0.28421	0.00362052	0.0133813	103	103
ATG4B	0.283962	0.00365129	0.0134698	103	103
NPLOC4	0.283651	0.0036902	0.0135981	103	103
JUND	0.283602	0.0036964	0.0136133	103	103
C9orf16	0.283572	0.00370017	0.0136221	103	103
SNRPA	0.283466	0.00371355	0.0136611	103	103
IFT27	0.283455	0.00371493	0.0136636	103	103
DCAF15	0.283234	0.003743	0.0137413	103	103
CAMK2N2	0.283206	0.00374657	0.0137518	103	103
ZNF687	0.28317	0.00375118	0.0137662	103	103
QSOX1	0.283161	0.0037523	0.0137678	103	103
GM2A	0.283066	0.00376454	0.0137998	103	103
NSFL1C	0.283017	0.00377084	0.0138178	103	103
TRAF2	0.282794	0.00379956	0.0139153	103	103
DCAF11	0.282772	0.00380235	0.0139229	103	103
UBE2V1	0.282706	0.00381087	0.0139463	103	103
THOC6	0.282329	0.00386001	0.0140974	103	103
ARF5	0.282263	0.00386863	0.0141175	103	103
DCP1B	0.28226	0.0038691	0.0141175	103	103
RRP8	0.282205	0.00387631	0.0141345	103	103
ZDHHC1	0.282202	0.00387662	0.0141345	103	103
NHP2	0.282193	0.00387782	0.0141363	103	103
SF3A2	0.28212	0.00388744	0.0141609	103	103
HOXC5	0.281997	0.00390368	0.0142043	103	103
PEBP1	0.281935	0.00391191	0.0142303	103	103
SPRYD4	0.281373	0.00398705	0.0144597	103	103
SBF1	0.281333	0.00399247	0.0144751	103	103
HDDC3	0.281263	0.00400193	0.0145003	103	103
ERP29	0.281222	0.00400754	0.0145179	103	103
PTBP1	0.281102	0.00402378	0.014551	103	103
TMEM63B	0.2811	0.00402403	0.014551	103	103
CABLES1	0.281077	0.00402716	0.0145569	103	103
SEPN1	0.281024	0.00403446	0.0145753	103	103
GSS	0.280957	0.0040435	0.0146026	103	103
DTNBP1	0.280862	0.0040565	0.0146469	103	103
COMMD7	0.280846	0.00405875	0.0146497	103	103
QTRT1	0.280814	0.00406316	0.0146568	103	103
NME2	0.280811	0.00406355	0.0146568	103	103
ROGDI	0.280662	0.00408401	0.0147139	103	103
CLK3	0.280649	0.00408584	0.0147178	103	103
TMSB10	0.280604	0.00409202	0.0147347	103	103
AGTRAP	0.280586	0.00409454	0.0147394	103	103
LOC342346	0.280562	0.00409785	0.0147449	103	101
HSD3B7	0.280544	0.00410032	0.0147484	103	103
PSAP	0.280444	0.00411409	0.0147953	103	103
DGAT1	0.280437	0.00411517	0.0147965	103	103
PAQR8	0.280083	0.00416444	0.0149437	103	103
BATF2	0.280035	0.0041712	0.0149625	103	103
AP2A2	0.280008	0.00417507	0.0149736	103	103
SHROOM1	0.279817	0.00420188	0.0150561	103	103
OGDH	0.279697	0.00421886	0.0151087	103	103
REPIN1	0.279691	0.00421974	0.0151091	103	103
SLC2A4RG	0.279637	0.00422738	0.0151337	103	103
PCBD1	0.279607	0.00423177	0.0151439	103	103
MEF2D	0.279543	0.0042408	0.015168	103	103
IMPDH1	0.279463	0.00425223	0.0152002	103	103
MRPL17	0.279427	0.00425743	0.0152137	103	103
IMP3	0.279364	0.00426634	0.01524	103	103
ZMYND12	0.279329	0.00427146	0.01525	103	103
TMEM138	0.279291	0.00427684	0.0152665	103	103
GPR146	0.279204	0.00428935	0.0153083	103	103
ATN1	0.278983	0.00432136	0.0154087	103	103
PTMS	0.278707	0.00436142	0.0155347	103	103
GBF1	0.278564	0.00438236	0.0156008	103	103
PPARD	0.278504	0.00439127	0.0156269	103	103
HIPK2	0.27846	0.00439765	0.0156411	103	103
MYO1C	0.278416	0.00440422	0.0156588	103	103
SEC61B	0.278047	0.00445885	0.0158217	103	103
CYGB	0.278023	0.00446237	0.0158285	103	103
PATZ1	0.277944	0.00447429	0.0158679	103	103
FHL3	0.277838	0.00449013	0.0159135	103	103
DDX54	0.277791	0.00449711	0.0159345	103	103
ITGB1BP1	0.277758	0.00450218	0.0159468	103	103
TMEM187	0.277684	0.00451318	0.01598	103	103
CRTC1	0.277666	0.00451593	0.0159851	103	103
C16orf57	0.277658	0.00451717	0.0159851	103	103
VDAC1	0.27763	0.00452132	0.0159916	103	103
ACSF3	0.27762	0.00452285	0.0159941	103	103
FAM128A	0.277442	0.0045499	0.0160811	103	103
CCNK	0.277282	0.00457419	0.0161496	103	103
LASS1	0.277226	0.0045827	0.016171	103	103
PELI3	0.277169	0.00459147	0.0161987	103	103
XRCC1	0.277164	0.00459219	0.0161987	103	103
ENDOG	0.276958	0.00462378	0.0162956	103	103
TH1L	0.276912	0.00463088	0.0163119	103	103
LOC729234	0.276882	0.00463559	0.0163226	103	103
ATP6V0D1	0.276846	0.00464108	0.016339	103	103
TSPAN15	0.276807	0.00464711	0.0163573	103	103
TGM2	0.276791	0.00464951	0.0163629	103	103
INPPL1	0.276734	0.00465846	0.0163827	103	103
WFS1	0.276631	0.00467441	0.0164241	103	103
KIAA0427	0.276588	0.00468105	0.0164398	103	103
SERTAD1	0.27651	0.00469323	0.0164756	103	103
DBNL	0.27637	0.00471508	0.0165464	103	103
NAGK	0.276349	0.00471849	0.0165554	103	103
NXT1	0.27634	0.00471988	0.0165574	103	103
DDB1	0.276223	0.00473813	0.0166037	103	103
MTHFD1L	0.276211	0.00474008	0.0166073	103	103
NAT6	0.276203	0.00474141	0.0166073	103	103
ZNF414	0.276195	0.00474255	0.0166073	103	103
ALG8	0.276134	0.00475224	0.0166324	103	103
C14orf169	0.276122	0.00475413	0.0166331	103	103
WBSCR22	0.276069	0.00476251	0.0166507	103	103
C11orf59	0.275976	0.00477727	0.0166934	103	103
SDC3	0.275898	0.00478961	0.0167306	103	103
POMZP3	0.275839	0.00479901	0.0167575	103	103
TADA3	0.275736	0.00481539	0.0168058	103	103
SETD1A	0.275717	0.00481837	0.0168132	103	103
NOMO1	0.275702	0.00482088	0.0168164	103	103
STARD3	0.275701	0.00482101	0.0168164	103	103
KHK	0.275561	0.0048434	0.0168856	103	103
KAT5	0.275253	0.00489302	0.0170375	103	103
COX17	0.275229	0.00489692	0.017048	103	103
FAM128B	0.275052	0.00492567	0.017127	103	103
OXA1L	0.274994	0.00493517	0.017154	103	103
ANG	0.274975	0.00493821	0.0171615	103	103
FDXR	0.274932	0.00494529	0.0171831	103	103
PRMT1	0.274911	0.0049487	0.0171851	103	103
DVL3	0.274907	0.00494934	0.0171851	103	103
CEACAM20	0.274781	0.00496996	0.0172475	103	3
SAP30BP	0.274435	0.005027	0.0173972	103	103
UBL5	0.274434	0.00502719	0.0173972	103	103
UAP1L1	0.27436	0.00503947	0.0174305	103	103
RNF157	0.274277	0.00505332	0.0174723	103	103
GIYD2	0.274229	0.00506127	0.0174967	103	103
MVP	0.274199	0.00506628	0.017511	103	103
HS3ST2	0.27418	0.00506959	0.0175193	103	103
PHLDA3	0.274065	0.0050888	0.0175774	103	103
IGSF11	0.274063	0.00508908	0.0175774	103	103
RHBDF1	0.274016	0.00509699	0.0175986	103	103
DNTTIP1	0.273934	0.00511074	0.0176399	103	103
GALT	0.27383	0.00512837	0.0176915	103	103
BLVRA	0.273796	0.00513413	0.0177052	103	103
AZI1	0.273757	0.00514068	0.0177247	103	103
BRI3BP	0.273743	0.00514307	0.0177298	103	103
C1orf229	0.273637	0.00516102	0.017773	103	103
MYO1E	0.273491	0.00518586	0.017843	103	103
CDC34	0.273433	0.00519581	0.017871	103	103
NOMO3	0.273297	0.00521901	0.0179321	103	103
ATG4D	0.273295	0.00521939	0.0179321	103	103
RAB5B	0.273026	0.00526572	0.0180778	103	103
GCHFR	0.272947	0.00527934	0.0181127	103	103
ARAP3	0.272562	0.00534646	0.0183189	103	103
USE1	0.272476	0.00536141	0.0183606	103	103
PKMYT1	0.272327	0.00538781	0.0184382	103	103
BOLA2	0.27229	0.00539433	0.0184541	103	103
VMAC	0.272283	0.00539556	0.0184551	103	103
GLT25D1	0.27216	0.00541732	0.0185231	103	103
POLRMT	0.272033	0.0054398	0.0185774	103	103
AES	0.271993	0.00544695	0.0185986	103	103
NQO2	0.27186	0.00547063	0.0186763	103	103
NME3	0.271741	0.00549191	0.0187392	103	103
MGAT1	0.271705	0.00549853	0.0187585	103	103
SOD1	0.271652	0.00550802	0.0187876	103	103
MRPL14	0.271527	0.00553056	0.0188547	103	103
HIRIP3	0.271466	0.00554154	0.0188841	103	103
NDUFS3	0.271461	0.00554241	0.0188841	103	103
UBAP2L	0.271458	0.00554299	0.0188841	103	103
COMMD1	0.271437	0.00554674	0.0188936	103	103
TRIM26	0.271426	0.0055488	0.0188941	103	103
CBY1	0.271309	0.00557007	0.0189632	103	103
XAB2	0.271277	0.00557584	0.0189778	103	103
C21orf2	0.271274	0.00557628	0.0189778	103	103
C19orf25	0.271157	0.00559771	0.0190409	103	103
ZFAND2B	0.271096	0.00560885	0.0190689	103	103
OCA2	0.271012	0.00562423	0.0191015	103	100
DRG2	0.270987	0.00562883	0.0191138	103	103
ZNF575	0.270948	0.00563589	0.0191345	103	103
C3orf39	0.270784	0.00566605	0.019227	103	103
MVK	0.270743	0.00567372	0.0192497	103	103
C7orf27	0.270721	0.0056777	0.0192599	103	103
POLDIP2	0.270711	0.00567965	0.0192632	103	103
CRELD2	0.270655	0.00568993	0.0192848	103	103
ATF6B	0.270607	0.00569893	0.019312	103	103
LDHD	0.270414	0.00573471	0.0194113	103	103
PLEKHA4	0.27026	0.00576353	0.0194873	103	103
ELOVL1	0.269981	0.00581602	0.019648	103	103
FAM89B	0.269938	0.0058242	0.0196722	103	103
GNB2	0.269873	0.00583632	0.0196929	103	103
HARS	0.269796	0.00585108	0.0197293	103	103
KIAA1755	0.269551	0.00589765	0.0198594	103	103
SF3B5	0.26907	0.00599036	0.0201232	103	103
KLF16	0.269023	0.00599944	0.0201446	103	103
CHMP4B	0.268846	0.00603374	0.020238	103	103
MAGED2	0.268774	0.00604793	0.0202771	103	103
PLVAP	0.268771	0.00604851	0.0202771	103	103
ZC3H4	0.268618	0.00607844	0.0203637	103	103
ABI3	0.268607	0.00608062	0.020364	103	103
KDELR3	0.268576	0.00608676	0.0203812	103	103
SYP	0.268483	0.00610504	0.0204285	103	103
SLC35D2	0.268304	0.00614043	0.0205364	103	103
SLC2A6	0.268274	0.0061464	0.0205529	103	103
PFDN6	0.268192	0.0061626	0.0205947	103	103
ATP6V0E1	0.268074	0.00618615	0.0206543	103	103
DEF8	0.268061	0.00618868	0.0206558	103	103
SCARNA7	0.267871	0.00622671	0.0207706	103	89
ACCSL	0.267834	0.00623417	0.0207901	103	95
ZBTB9	0.267815	0.00623804	0.0207995	103	103
NOTCH4	0.267794	0.00624214	0.0208061	103	103
ARHGEF11	0.267755	0.00625011	0.0208256	103	103
LTBR	0.267516	0.0062983	0.0209706	103	103
ZNF768	0.267343	0.00633333	0.0210693	103	103
ABCF1	0.267122	0.00637852	0.0211998	103	103
ARPC4	0.267048	0.00639382	0.0212327	103	103
ITGB1BP3	0.266823	0.00644004	0.0213539	103	83
SLC12A9	0.266766	0.00645196	0.0213824	103	103
LRRC23	0.266761	0.00645299	0.0213824	103	103
SOLH	0.266662	0.00647343	0.0214466	103	103
PKLR	0.266586	0.00648924	0.0214881	103	100
FAM116B	0.266438	0.00652001	0.0215719	103	103
NOVA2	0.266394	0.00652935	0.0215956	103	103
NEDD8	0.266332	0.00654223	0.0216309	103	103
OR4D2	0.266295	0.00655014	0.0216462	103	3
MECR	0.266241	0.00656138	0.0216797	103	103
TSEN54	0.266223	0.0065652	0.0216814	103	103
WASH2P	0.266148	0.00658094	0.0217176	103	103
ADCY9	0.266145	0.00658166	0.0217176	103	103
LOC100270710	0.266091	0.00659289	0.0217474	103	103
TIAF1	0.265969	0.00661876	0.0218181	103	103
WDR81	0.265873	0.00663916	0.0218659	103	103
LPCAT3	0.265772	0.0066605	0.0219195	103	103
CHAC1	0.265739	0.00666761	0.0219389	103	103
HAMP	0.265526	0.0067132	0.0220617	103	92
SKIV2L	0.265472	0.0067247	0.0220862	103	103
HEMK1	0.265294	0.00676309	0.0222049	103	103
UBB	0.265232	0.00677647	0.0222414	103	103
ACP2	0.265046	0.00681686	0.0223628	103	103
IL17RA	0.26502	0.00682246	0.0223737	103	103
C8orf58	0.264926	0.006843	0.022433	103	103
INTS1	0.264921	0.00684394	0.022433	103	103
DMAP1	0.264906	0.00684734	0.0224367	103	103
FAM158A	0.264867	0.00685586	0.0224571	103	103
CPN1	0.264852	0.00685912	0.0224603	103	96
ALDH16A1	0.264693	0.00689395	0.0225594	103	103
PIM3	0.264536	0.00692852	0.0226462	103	103
RMRP	0.264483	0.00694004	0.0226801	103	103
REXO1	0.264447	0.00694801	0.0226987	103	103
PRDX6	0.264417	0.00695479	0.022706	103	103
TIMM44	0.264416	0.00695486	0.022706	103	103
RFT1	0.264335	0.00697293	0.0227424	103	103
LGI3	0.264309	0.00697857	0.0227513	103	103
HSF1	0.264307	0.00697911	0.0227513	103	103
TMCC2	0.264202	0.00700235	0.0228045	103	103
PLEKHJ1	0.264183	0.00700673	0.0228149	103	103
KIAA0195	0.264132	0.00701809	0.0228482	103	103
NDUFV1	0.263971	0.00705397	0.0229385	103	103
SEC14L1	0.263916	0.00706636	0.0229712	103	103
DBNDD1	0.263872	0.00707621	0.0229956	103	103
DYRK1B	0.263817	0.00708859	0.0230321	103	103
C19orf66	0.263727	0.00710882	0.0230807	103	103
BTBD2	0.263725	0.00710941	0.0230807	103	103
RBM23	0.263596	0.00713848	0.0231637	103	103
TARS2	0.263542	0.00715072	0.0231958	103	103
MEGF8	0.263506	0.0071589	0.0232032	103	103
MXD4	0.26347	0.00716696	0.0232217	103	103
TRMT2A	0.263456	0.00717031	0.0232287	103	103
MAP3K6	0.263439	0.00717403	0.023237	103	103
USP5	0.263421	0.00717814	0.0232465	103	103
DCAF7	0.263399	0.00718321	0.0232591	103	103
HPS5	0.263184	0.00723236	0.0233913	103	103
HSPA6	0.263134	0.00724374	0.0234205	103	103
ARPC1A	0.263086	0.00725473	0.0234522	103	103
ARHGAP39	0.26306	0.00726064	0.0234674	103	103
HOXD1	0.263017	0.00727068	0.0234895	103	103
UROD	0.262972	0.00728105	0.0235141	103	103
GRASP	0.262923	0.00729222	0.0235464	103	103
SMPD4	0.262654	0.00735455	0.0237399	103	103
TRIB1	0.262573	0.00737345	0.0237931	103	103
WDTC1	0.262488	0.00739326	0.0238453	103	103
SARS2	0.262453	0.00740135	0.0238592	103	103
ALKBH5	0.262387	0.00741677	0.023892	103	103
ILKAP	0.262366	0.00742169	0.0238986	103	103
OPRL1	0.262064	0.00749286	0.0241075	103	103
OTUD5	0.261961	0.00751714	0.0241658	103	103
ACTA2	0.261828	0.00754886	0.024256	103	103
TICAM1	0.261788	0.00755837	0.0242766	103	103
RPS15	0.261785	0.00755899	0.0242766	103	103
LOC100190939	0.26165	0.00759126	0.0243604	103	103
CUEDC2	0.261599	0.00760349	0.0243918	103	103
FAM69B	0.261584	0.00760708	0.0243993	103	103
METTL11A	0.261569	0.00761071	0.024407	103	103
C8orf55	0.26151	0.00762474	0.02444	103	103
MMP15	0.261202	0.00769911	0.0246381	103	103
CCDC97	0.261196	0.00770049	0.0246381	103	103
NHLRC4	0.261094	0.00772532	0.0247067	103	103
COQ6	0.261093	0.00772547	0.0247067	103	103
RNF113A	0.261064	0.00773247	0.0247211	103	103
GAA	0.261051	0.00773561	0.0247231	103	103
ACAA1	0.261021	0.00774297	0.0247415	103	103
STAT5A	0.261006	0.00774652	0.024746	103	103
ULK3	0.260619	0.00784134	0.0250165	103	103
CD2BP2	0.260555	0.00785713	0.0250425	103	103
ITIH3	0.260536	0.00786184	0.0250535	103	98
GJB1	0.260472	0.00787759	0.0250996	103	103
GGA3	0.260454	0.00788185	0.0251051	103	103
MPI	0.260446	0.00788396	0.0251065	103	103
DHRS4L2	0.26044	0.00788542	0.0251065	103	103
ACOT2	0.260429	0.00788811	0.0251069	103	103
C12orf44	0.260426	0.00788878	0.0251069	103	103
TYROBP	0.260399	0.00789555	0.0251204	103	103
MECP2	0.260327	0.00791346	0.0251692	103	103
QPCT	0.260131	0.00796215	0.0253037	103	103
FAM174B	0.26011	0.00796744	0.0253164	103	103
PLOD1	0.26006	0.00797979	0.0253454	103	103
C10orf90	0.259898	0.00802031	0.0254434	103	102
FARS2	0.25981	0.00804252	0.0255057	103	103
GNPDA1	0.259802	0.00804442	0.0255076	103	103
LSM7	0.259769	0.00805278	0.0255285	103	103
BCAN	0.259697	0.008071	0.0255754	103	103
DECR2	0.259463	0.0081303	0.0257386	103	103
FAM195A	0.259429	0.00813892	0.0257535	103	103
ANKRD9	0.259366	0.00815485	0.0257956	103	103
PPP2R4	0.259012	0.00824559	0.026045	103	103
NUDT1	0.258804	0.00829912	0.0261815	103	103
PFDN2	0.258722	0.00832033	0.0262378	103	103
AHCY	0.258708	0.00832404	0.0262424	103	103
NFKBIL1	0.258652	0.0083386	0.0262841	103	103
MLX	0.25864	0.00834158	0.0262893	103	103
PHLPP1	0.258486	0.00838175	0.0263822	103	103
MED27	0.25843	0.00839624	0.0264125	103	103
EPB41L3	0.258429	0.00839653	0.0264125	103	103
CCDC101	0.258411	0.00840137	0.0264157	103	103
PARVA	0.258409	0.00840178	0.0264157	103	103
RAPGEF1	0.25838	0.0084095	0.0264323	103	103
RNF167	0.258201	0.00845629	0.0265702	103	103
PSME2	0.258188	0.00845985	0.0265771	103	103
ZFYVE19	0.25803	0.00850148	0.0266952	103	103
EIF1	0.257994	0.00851096	0.0267207	103	103
FCRLB	0.257843	0.00855104	0.026827	103	103
U2AF2	0.257549	0.00862926	0.0270534	103	103
WDR34	0.25754	0.00863175	0.0270569	103	103
FKBPL	0.25745	0.00865591	0.0271201	103	103
WDR74	0.25729	0.00869893	0.0272328	103	103
YIPF1	0.257214	0.0087194	0.0272854	103	103
NFYC	0.257184	0.00872763	0.027301	103	103
SFTPC	0.257032	0.00876878	0.0274123	103	100
SH3BP5L	0.256993	0.00877926	0.0274407	103	103
PUSL1	0.256944	0.00879272	0.0274698	103	103
BRE	0.256774	0.00883884	0.0275876	103	103
LOC440957	0.25675	0.00884539	0.0275994	103	103
CHP	0.256731	0.00885077	0.0276118	103	103
DGUOK	0.256608	0.0088844	0.0277123	103	103
MFSD3	0.256563	0.00889669	0.0277419	103	103
ANKRD58	0.256449	0.00892806	0.0278171	103	103
STRADB	0.256445	0.00892928	0.0278171	103	103
MICAL3	0.256411	0.00893875	0.0278422	103	103
POLG	0.256351	0.00895525	0.0278822	103	103
RNF24	0.256312	0.00896611	0.0279087	103	103
STRA13	0.256308	0.00896715	0.0279087	103	103
APEX2	0.256293	0.0089712	0.0279169	103	103
ABCB5	0.256286	0.00897323	0.0279187	103	103
C19orf10	0.256281	0.00897462	0.0279187	103	103
GPATCH3	0.256268	0.00897812	0.0279252	103	103
MPRIP	0.25626	0.00898044	0.027928	103	103
TMUB2	0.256215	0.00899285	0.0279533	103	103
INO80B	0.256177	0.0090036	0.0279824	103	103
C17orf81	0.256123	0.00901851	0.0280081	103	103
ARSI	0.256102	0.00902442	0.0280206	103	103
DHRS4	0.255964	0.00906281	0.0281088	103	103
LOC100134713	0.255867	0.00908993	0.028183	103	103
RDH8	0.255843	0.00909662	0.028196	103	94
SNHG11	0.255819	0.00910346	0.0282127	103	103
ZSWIM4	0.255812	0.00910539	0.0282143	103	103
PHKG2	0.255782	0.00911383	0.0282353	103	103
CPPED1	0.255711	0.00913364	0.0282752	103	103
DISP2	0.255675	0.00914388	0.028298	103	103
PIAS4	0.255627	0.00915748	0.0283312	103	103
EXOSC5	0.255565	0.00917503	0.0283766	103	103
KLF2	0.255552	0.00917853	0.0283829	103	103
FLJ10357	0.255501	0.00919307	0.028419	103	103
CD22	0.255493	0.00919523	0.0284212	103	103
SEPW1	0.255323	0.00924362	0.028544	103	103
TCEA2	0.25515	0.00929271	0.0286866	103	103
TUT1	0.254942	0.00935249	0.028835	103	103
LOC550643	0.254924	0.00935754	0.0288461	103	103
SLC25A18	0.254874	0.00937202	0.0288682	103	103
C16orf59	0.254833	0.00938376	0.0288953	103	103
CCDC71	0.254727	0.00941444	0.0289717	103	103
C19orf51	0.254648	0.00943709	0.0290323	103	102
PTPN1	0.25463	0.00944231	0.0290393	103	103
DNAJC17	0.25461	0.00944826	0.0290531	103	103
SYT5	0.254601	0.00945075	0.0290562	103	99
PCGF2	0.254392	0.00951167	0.0292244	103	103
ECHS1	0.254378	0.00951572	0.0292286	103	103
AGPHD1	0.25425	0.00955314	0.0293253	103	103
TMCO2	0.254111	0.00959391	0.0294413	103	22
NOC2L	0.254084	0.00960173	0.0294607	103	103
CHKB	0.254061	0.0096084	0.0294747	103	103
TMEM110	0.253979	0.00963261	0.0295371	103	103
UXT	0.253971	0.00963492	0.0295396	103	103
RPAP1	0.253846	0.00967184	0.029616	103	103
FEM1A	0.253711	0.00971194	0.0297111	103	103
IFI27L1	0.25365	0.00973011	0.0297508	103	103
SUFU	0.25363	0.00973618	0.0297622	103	103
MAP4K2	0.253614	0.00974077	0.0297716	103	103
FXYD5	0.253442	0.00979221	0.0298964	103	103
LOC644172	0.253414	0.0098006	0.0299174	103	103
GMEB2	0.253255	0.00984831	0.0300305	103	103
PRRT4	0.253206	0.00986301	0.0300707	103	102
ZNF408	0.253096	0.00989602	0.0301527	103	103
C17orf90	0.252993	0.00992714	0.0302248	103	103
C19orf73	0.252908	0.00995297	0.0302892	103	103
ARAP1	0.252875	0.00996294	0.0303144	103	103
TMEM141	0.252838	0.0099744	0.03034	103	103
C19orf62	0.25266	0.0100285	0.030495	103	103
LHB	0.252591	0.0100497	0.0305481	103	102
AXIN1	0.252522	0.0100708	0.0306001	103	103
MAN2A2	0.252495	0.0100791	0.0306208	103	103
MRPS2	0.252351	0.0101232	0.0307452	103	103
TPCN1	0.252343	0.0101257	0.0307479	103	103
POMT2	0.252333	0.0101288	0.0307527	103	103
C4orf10	0.252244	0.0101563	0.0308221	103	103
IP6K1	0.252102	0.0102003	0.0309357	103	103
BRF1	0.252098	0.0102016	0.0309357	103	103
TMEM121	0.252049	0.0102168	0.0309723	103	102
JARID2	0.25194	0.0102505	0.0310602	103	103
MOGS	0.251824	0.0102867	0.0311507	103	103
TTR	0.251808	0.0102917	0.0311563	103	97
C1orf38	0.251703	0.0103246	0.0312365	103	103
SLC5A6	0.2516	0.010357	0.0313059	103	103
PLXND1	0.251525	0.0103806	0.0313553	103	103
HINT2	0.251453	0.0104032	0.0314166	103	103
C19orf54	0.251256	0.0104656	0.0315905	103	103
C11orf84	0.251186	0.0104878	0.0316477	103	103
NMT1	0.251181	0.0104894	0.0316478	103	103
MDH2	0.251115	0.0105102	0.0316863	103	103
NCKIPSD	0.251045	0.0105325	0.0317391	103	103
PPM1H	0.250922	0.0105719	0.0318288	103	103
HTRA2	0.250897	0.0105799	0.031848	103	103
ZDHHC16	0.250785	0.0106159	0.0319463	103	103
C17orf106	0.250774	0.0106194	0.031952	103	103
SLC27A5	0.250766	0.0106219	0.0319547	103	103
GSTM2	0.250744	0.0106289	0.031971	103	103
SCAP	0.250643	0.0106615	0.0320396	103	103
ZBTB42	0.250573	0.0106839	0.0321021	103	103
TPCN2	0.250548	0.010692	0.0321216	103	103
DNAL4	0.250335	0.0107611	0.0323094	103	103
IKBKG	0.250306	0.0107704	0.0323325	103	103
UBE3B	0.250282	0.0107785	0.0323519	103	103
NLE1	0.250233	0.0107944	0.032385	103	103
GSTO1	0.25019	0.0108084	0.0324171	103	103
KLF15	0.249861	0.0109161	0.0326804	103	103
EIF3K	0.249841	0.0109227	0.0326952	103	103
C16orf62	0.249803	0.0109351	0.0327222	103	103
POU3F2	0.249775	0.0109445	0.0327446	103	101
THOP1	0.24967	0.010979	0.0328339	103	103
SPG21	0.249639	0.0109892	0.0328595	103	103
SEC13	0.249405	0.011067	0.0330621	103	103
PLAT	0.249342	0.0110881	0.0331151	103	103
RNH1	0.249324	0.0110942	0.033128	103	103
RER1	0.249265	0.0111136	0.0331809	103	103
SSBP4	0.249212	0.0111316	0.0332191	103	103
ARMC5	0.249191	0.0111383	0.0332197	103	103
FN3KRP	0.249087	0.0111735	0.0333044	103	103
PTTG2	0.249003	0.0112015	0.0333728	103	82
BOLA3	0.248879	0.0112434	0.0334809	103	103
COPZ1	0.248876	0.0112445	0.0334809	103	103
KIAA0284	0.248717	0.0112981	0.0336199	103	103
WDR4	0.248672	0.0113133	0.0336602	103	103
NR2C2AP	0.248639	0.0113247	0.0336854	103	103
PKD1L1	0.248632	0.0113269	0.0336854	103	103
ZFAT	0.24851	0.0113685	0.0337902	103	103
MAD2L1BP	0.248383	0.011412	0.033913	103	103
C8orf73	0.248256	0.0114555	0.0340061	103	103
ARFGAP2	0.248137	0.0114964	0.034102	103	103
KCNIP3	0.248091	0.0115122	0.0341437	103	103
ARRB1	0.248043	0.0115287	0.0341875	103	103
C11orf67	0.247901	0.0115779	0.0343076	103	103
TRAF3IP2	0.247893	0.0115806	0.0343106	103	103
MICAL1	0.247745	0.011632	0.0344368	103	103
GPRIN1	0.247675	0.0116564	0.0344988	103	103
BAK1	0.247665	0.01166	0.0345043	103	103
FTHL3	0.247628	0.0116727	0.0345368	103	103
TENC1	0.247596	0.011684	0.0345545	103	103
PSMB7	0.247591	0.0116857	0.0345546	103	103
DOK3	0.247561	0.0116962	0.0345752	103	103
SPATA2	0.247523	0.0117095	0.034604	103	103
PSMB6	0.247488	0.0117217	0.0346299	103	103
ZC3H18	0.247387	0.011757	0.0347183	103	103
ZDHHC12	0.247361	0.0117662	0.0347353	103	103
OTOA	0.24729	0.0117911	0.0347982	103	103
S1PR2	0.247166	0.011835	0.0349175	103	103
ODF3L2	0.247158	0.0118376	0.0349197	103	87
LRPAP1	0.247134	0.0118461	0.0349243	103	103
RAB3C	0.247122	0.0118504	0.0349316	103	92
ATOH8	0.246997	0.0118945	0.0350459	103	103
C6orf218	0.246929	0.0119187	0.035096	103	103
TRMT1	0.246733	0.0119887	0.0352817	103	103
ECE2	0.246732	0.0119889	0.0352817	103	103
TRPC4AP	0.246686	0.0120053	0.0353228	103	103
[truncated: 218 more rows]

## Sheet: NEG
Query	Statistic	P-value	FDR (BH)	Event_SD	Event_TD
A2BP1	-0.532741	6.93336e-09	1.14948e-06	103	36
A4GNT	-0.239371	0.0148827	0.0420183	103	67
AACSL	-0.401846	2.58455e-05	0.000279454	103	60
AADAT	-0.41091	1.62215e-05	0.000201086	103	102
AAGAB	-0.378824	7.95204e-05	0.000655055	103	103
AAK1	-0.282269	0.00386788	0.0141175	103	103
AASDHPPT	-0.395049	3.63296e-05	0.000360718	103	103
AASDH	-0.383301	6.4326e-05	0.000555156	103	103
AASS	-0.317541	0.00108162	0.00502097	103	103
ABAT	-0.245871	0.0122999	0.0359352	103	103
ABCA10	-0.287386	0.00324615	0.0122688	103	102
ABCA11P	-0.255967	0.009062	0.0281088	103	103
ABCA12	-0.197106	0.0459759	0.103298	103	99
ABCA1	-0.377648	8.40355e-05	0.000681437	103	103
ABCA4	-0.198659	0.0442553	0.100266	103	96
ABCA5	-0.227472	0.0208444	0.0549565	103	103
ABCA6	-0.219404	0.0259647	0.0653973	103	102
ABCA8	-0.230548	0.0191344	0.0513458	103	93
ABCB10	-0.42248	8.77451e-06	0.00012717	103	103
ABCB11	-0.295185	0.00247005	0.00979332	103	48
ABCB1	-0.209002	0.0341153	0.0814245	103	102
ABCB7	-0.415308	1.28771e-05	0.000169368	103	103
ABCC12	-0.506918	4.65849e-08	4.13997e-06	103	31
ABCC4	-0.414994	1.30921e-05	0.000170853	103	103
ABCC9	-0.250094	0.0108398	0.0324865	103	103
ABCD3	-0.462941	8.49073e-07	2.62973e-05	103	103
ABCE1	-0.435774	4.20935e-06	7.66859e-05	103	103
ABHD13	-0.3605	0.000183567	0.00124282	103	103
ABHD3	-0.298588	0.0021872	0.00886972	103	103
ABHD5	-0.236772	0.0160404	0.0446158	103	103
ABI1	-0.470514	5.29938e-07	1.9676e-05	103	103
ABI2	-0.295581	0.00243552	0.00968369	103	103
ABI3BP	-0.339974	0.000442228	0.00245975	103	102
ABLIM1	-0.201515	0.0412323	0.0947228	103	103
ACACA	-0.206098	0.0367423	0.0863889	103	103
ACAD11	-0.33011	0.000660801	0.00340124	103	103
ACADM	-0.349221	0.000299798	0.00182271	103	103
ACADSB	-0.254517	0.00947516	0.0291222	103	103
ACAP2	-0.432732	4.99353e-06	8.54444e-05	103	103
ACAT2	-0.228987	0.0199865	0.0531921	103	103
ACBD3	-0.273236	0.00522945	0.0179617	103	103
ACBD5	-0.418302	1.09833e-05	0.000149855	103	103
ACBD7	-0.234713	0.0170123	0.0467275	103	101
ACCN1	-0.238791	0.0151349	0.0426236	103	71
ACE2	-0.222706	0.0237525	0.0608985	103	90
ACER2	-0.322988	0.000875919	0.00425326	103	103
ACER3	-0.254992	0.00933813	0.0288124	103	103
ACOX1	-0.359626	0.000190801	0.00128081	103	103
ACPL2	-0.287099	0.00327851	0.0123556	103	103
ACPP	-0.306499	0.00163937	0.00701891	103	102
ACPT	-0.343565	0.000380797	0.00218711	103	23
ACRV1	-0.268948	0.00601387	0.0201885	103	99
ACSBG2	-0.422119	8.94734e-06	0.000128863	103	64
ACSL4	-0.473845	4.2914e-07	1.7001e-05	103	103
ACSM1	-0.208997	0.0341191	0.0814245	103	54
ACSM3	-0.37252	0.000106641	0.00081737	103	97
ACTL6A	-0.297202	0.00229866	0.00925327	103	103
ACTR10	-0.227529	0.0208114	0.0548913	103	103
ACTR2	-0.389334	4.80997e-05	0.000447833	103	103
ACTR3B	-0.218054	0.0269183	0.0673776	103	103
ACTR3	-0.331528	0.000624228	0.00325116	103	103
ACTR6	-0.427563	6.65029e-06	0.000104963	103	103
ACTR8	-0.209182	0.0339578	0.0811274	103	103
ACVR1B	-0.251124	0.0105076	0.0316833	103	103
ACVR1C	-0.322878	0.000879672	0.00427043	103	102
ACVR1	-0.355695	0.000226733	0.00146615	103	103
ACVR2A	-0.504832	5.39683e-08	4.5894e-06	103	103
ACVR2B	-0.232723	0.0179993	0.048859	103	103
ADAL	-0.247077	0.0118665	0.0349685	103	103
ADAM10	-0.242869	0.0134399	0.0386412	103	103
ADAM17	-0.456632	1.24675e-06	3.34506e-05	103	103
ADAM18	-0.254917	0.00935968	0.0288482	103	6
ADAM20	-0.328808	0.000696096	0.00354682	103	77
ADAM21P1	-0.2382	0.0153954	0.043224	103	59
ADAM22	-0.334563	0.000552134	0.0029401	103	94
ADAM28	-0.227962	0.0205631	0.0543734	103	102
ADAM32	-0.252946	0.00994144	0.030263	103	83
ADAM33	-0.224728	0.0224785	0.0583754	103	103
ADAM9	-0.345712	0.000347932	0.0020369	103	103
ADAMTS12	-0.203174	0.0395567	0.0917056	103	102
ADAMTS18	-0.414301	1.35798e-05	0.000175683	103	77
ADAMTS19	-0.381292	7.07735e-05	0.000598239	103	20
ADAMTS3	-0.372802	0.000105264	0.000808704	103	102
ADAMTS5	-0.303031	0.00186202	0.00776137	103	103
ADAMTS6	-0.352028	0.000265794	0.00165056	103	102
ADAMTSL3	-0.231538	0.01861	0.0502362	103	100
ADAT1	-0.269039	0.00599631	0.0201398	103	103
ADAT2	-0.345447	0.000351842	0.00205331	103	103
ADCY7	-0.214966	0.0292126	0.0719431	103	103
ADD3	-0.210167	0.0331064	0.0794692	103	103
ADH1A	-0.205321	0.0374736	0.0877736	103	26
ADH5	-0.400371	2.78452e-05	0.000295991	103	103
ADH6	-0.215228	0.0290124	0.0715112	103	54
ADH7	-0.220384	0.0252906	0.0640512	103	55
ADK	-0.410488	1.65824e-05	0.000204381	103	103
ADNP2	-0.434158	4.61033e-06	8.02799e-05	103	103
ADNP	-0.285646	0.00344674	0.0128595	103	103
ADORA2B	-0.281133	0.00401958	0.0145482	103	103
ADO	-0.257212	0.00871994	0.0272854	103	103
ADPGK	-0.23614	0.0163335	0.0451862	103	103
ADSS	-0.224289	0.0227499	0.0589252	103	103
AEBP2	-0.472805	4.58457e-07	1.7853e-05	103	103
AFF1	-0.194462	0.0490308	0.10871	103	103
AFF2	-0.306276	0.00165291	0.00706614	103	102
AFF4	-0.409267	1.76688e-05	0.00021412	103	103
AFTPH	-0.481535	2.61429e-07	1.22756e-05	103	103
AGAP4	-0.2815	0.00396992	0.0144081	103	103
AGAP5	-0.360707	0.000181889	0.00123485	103	103
AGAP6	-0.292274	0.00273758	0.0106507	103	103
AGAP8	-0.388592	4.98649e-05	0.000459497	103	102
AGBL2	-0.224027	0.0229137	0.0592405	103	100
AGBL3	-0.198255	0.0446984	0.101061	103	101
AGFG1	-0.310396	0.00141812	0.00623677	103	103
AGGF1	-0.377746	8.36486e-05	0.000679969	103	103
AGL	-0.475268	3.91896e-07	1.61468e-05	103	103
AGPAT4	-0.321916	0.000913328	0.00438954	103	103
AGPAT5	-0.284778	0.00355082	0.0131616	103	103
AGPS	-0.263477	0.00716555	0.0232209	103	103
AGTPBP1	-0.394221	3.78506e-05	0.000373378	103	103
AHCTF1	-0.352763	0.000257501	0.00160919	103	103
AHI1	-0.433141	4.8806e-06	8.40221e-05	103	103
AHR	-0.348624	0.000307528	0.00185712	103	103
AHSA2	-0.32998	0.00066425	0.00341632	103	103
AIM1	-0.32746	0.00073443	0.00370267	103	103
AIMP1	-0.450915	1.75441e-06	4.19041e-05	103	103
AIPL1	-0.511166	3.44218e-08	3.37028e-06	103	21
AK3	-0.3513	0.000274256	0.00169511	103	103
AKAP10	-0.499767	7.68201e-08	5.67634e-06	103	103
AKAP11	-0.401271	2.66087e-05	0.000285436	103	103
AKAP1	-0.405631	2.13113e-05	0.00024459	103	103
AKAP5	-0.323892	0.000845443	0.00413177	103	102
AKAP9	-0.369294	0.000123635	0.000916644	103	103
AKD1	-0.343405	0.000383368	0.0021966	103	103
AKIRIN1	-0.31894	0.00102497	0.00480779	103	103
AKNAD1	-0.212033	0.0315431	0.076422	103	92
AKR7L	-0.243165	0.0133233	0.0383507	103	103
AKTIP	-0.408693	1.82017e-05	0.000218965	103	103
ALCAM	-0.416772	1.19155e-05	0.000159485	103	103
ALDH3A2	-0.384477	6.08093e-05	0.00053439	103	103
ALDH7A1	-0.216278	0.028219	0.0700403	103	103
ALG10B	-0.412862	1.46471e-05	0.000187037	103	103
ALG10	-0.249138	0.0111563	0.0332583	103	103
ALG11	-0.215019	0.0291719	0.0718517	103	103
ALG13	-0.299477	0.00211834	0.00862773	103	103
ALKBH8	-0.445458	2.41665e-06	5.17676e-05	103	103
ALMS1	-0.361019	0.000179391	0.00122253	103	103
ALOX12P2	-0.446948	2.21554e-06	4.84595e-05	103	66
ALOX12	-0.224491	0.022625	0.0586556	103	101
ALOX15	-0.302249	0.00191592	0.00795939	103	70
ALPK2	-0.260578	0.00785146	0.0250325	103	102
ALPPL2	-0.288797	0.00309128	0.0117696	103	15
ALPP	-0.200609	0.042172	0.0964203	103	14
ALS2CR11	-0.274353	0.00504076	0.0174319	103	96
ALS2CR4	-0.542872	3.14059e-09	7.30441e-07	103	103
ALS2CR8	-0.437761	3.76161e-06	7.13584e-05	103	103
ALS2	-0.291142	0.00284852	0.0110021	103	103
AMIGO2	-0.441153	3.09942e-06	6.21428e-05	103	103
AMMECR1	-0.368597	0.000127624	0.000940915	103	103
AMN	-0.209862	0.0333676	0.0799891	103	88
AMOTL1	-0.29809	0.00222664	0.00900378	103	103
AMPD3	-0.226417	0.0214603	0.0561899	103	103
AMTN	-0.224895	0.0223762	0.0581787	103	24
AMY2B	-0.248012	0.0115394	0.034214	103	103
ANAPC10	-0.326919	0.000750353	0.00376111	103	103
ANAPC16	-0.297013	0.00231424	0.0092989	103	103
ANAPC1	-0.284087	0.00363568	0.0134323	103	103
ANAPC4	-0.439202	3.46538e-06	6.73582e-05	103	103
ANGEL2	-0.376706	8.78198e-05	0.000704022	103	103
ANGPT1	-0.268504	0.00610083	0.0204213	103	102
ANGPTL1	-0.248219	0.0114681	0.0340233	103	98
ANGPTL5	-0.327055	0.000746329	0.00374665	103	31
ANK3	-0.345805	0.000346571	0.00203195	103	99
ANKAR	-0.389582	4.75229e-05	0.00044372	103	102
ANKHD1	-0.273511	0.0051824	0.0178342	103	103
ANKIB1	-0.410665	1.64303e-05	0.000202976	103	103
ANKMY1	-0.316829	0.00111155	0.00512378	103	103
ANKMY2	-0.292381	0.00272736	0.0106214	103	103
ANKRA2	-0.384944	5.94615e-05	0.000525354	103	103
ANKRD10	-0.309965	0.00144119	0.00631428	103	103
ANKRD12	-0.451093	1.73597e-06	4.16147e-05	103	103
ANKRD13A	-0.317686	0.00107566	0.00499686	103	103
ANKRD13C	-0.37098	0.000114462	0.000864889	103	103
ANKRD17	-0.274052	0.00509099	0.017581	103	103
ANKRD20A3	-0.234741	0.0169988	0.0467088	103	97
ANKRD20B	-0.246062	0.0122305	0.0358217	103	97
ANKRD22	-0.220174	0.0254334	0.0642973	103	103
ANKRD26	-0.423711	8.20812e-06	0.000121575	103	103
ANKRD29	-0.354443	0.000239433	0.00152142	103	103
ANKRD31	-0.319549	0.00100115	0.00471737	103	67
ANKRD32	-0.390534	4.53665e-05	0.000427632	103	103
ANKRD36BP1	-0.251582	0.0103625	0.0313129	103	103
ANKRD36B	-0.448305	2.04618e-06	4.61788e-05	103	100
ANKRD36	-0.338745	0.00046525	0.00255987	103	103
ANKRD42	-0.241993	0.0137891	0.03948	103	103
ANKRD46	-0.306791	0.00162175	0.00695858	103	103
ANKRD49	-0.431823	5.25347e-06	8.82843e-05	103	103
ANKRD50	-0.256056	0.00903713	0.0280512	103	103
ANKRD56	-0.305635	0.00169248	0.00720719	103	76
ANKRD57	-0.404354	2.27509e-05	0.000256487	103	103
ANKRD5	-0.28185	0.00392322	0.0142675	103	101
ANKZF1	-0.222377	0.0239656	0.0613411	103	103
ANLN	-0.257449	0.00865607	0.0271201	103	103
ANO6	-0.385586	5.76572e-05	0.000513973	103	103
ANO9	-0.218992	0.0262526	0.0659608	103	102
ANP32E	-0.256513	0.00891049	0.0277717	103	103
ANTXR1	-0.206545	0.0363266	0.0856045	103	103
ANTXR2	-0.227718	0.0207026	0.0546776	103	103
ANUBL1	-0.364664	0.000152452	0.00107996	103	103
ANXA1	-0.247792	0.0116158	0.0343941	103	103
ANXA7	-0.38372	6.30504e-05	0.000548708	103	103
ANXA8L1	-0.210766	0.0325974	0.0785052	103	16
ANXA8L2	-0.200756	0.0420189	0.0961872	103	87
AP1AR	-0.433671	4.73787e-06	8.20662e-05	103	103
AP1G1	-0.293243	0.00264581	0.0103467	103	103
AP3B1	-0.320211	0.000975846	0.00462943	103	103
AP3M1	-0.325395	0.00079692	0.00395036	103	103
AP4B1	-0.256059	0.0090363	0.0280512	103	103
AP4E1	-0.478011	3.28585e-07	1.42321e-05	103	103
APAF1	-0.38352	6.3655e-05	0.000551053	103	103
APCDD1L	-0.345687	0.000348305	0.00203848	103	97
APC	-0.373322	0.000102771	0.000792947	103	103
API5	-0.44558	2.39961e-06	5.16833e-05	103	103
APIP	-0.316366	0.00113144	0.00519269	103	103
APITD1	-0.304389	0.00177177	0.00748026	103	103
APLF	-0.413473	1.41851e-05	0.0001822	103	103
APOOL	-0.334986	0.000542706	0.00289614	103	103
APPBP2	-0.392397	4.14095e-05	0.000397165	103	103
APPL1	-0.516662	2.31284e-08	2.57796e-06	103	103
APPL2	-0.405308	2.16675e-05	0.000248101	103	103
AQP10	-0.494842	1.07701e-07	6.85471e-06	103	47
AQP8	-0.281831	0.0039257	0.0142739	103	57
AQPEP	-0.219031	0.0262255	0.0659231	103	85
AQR	-0.26407	0.00703198	0.0228783	103	103
ARAP2	-0.388886	4.9159e-05	0.000455009	103	103
ARCN1	-0.250682	0.0106487	0.0320209	103	103
ARF6	-0.236954	0.0159568	0.0444461	103	103
ARFGEF1	-0.508872	4.05539e-08	3.86491e-06	103	103
ARFIP1	-0.389292	4.81984e-05	0.000448329	103	103
ARGFX	-0.367651	0.000133224	0.000972032	103	19
ARGLU1	-0.406329	2.05622e-05	0.000239335	103	103
ARHGAP11A	-0.370181	0.000118728	0.000888953	103	103
ARHGAP11B	-0.412696	1.47755e-05	0.000187826	103	101
ARHGAP12	-0.368985	0.000125391	0.000926796	103	103
ARHGAP21	-0.276029	0.00476874	0.0166695	103	103
ARHGAP28	-0.206474	0.0363926	0.0857097	103	102
ARHGAP29	-0.392669	4.08592e-05	0.000392841	103	103
ARHGAP32	-0.22648	0.021423	0.056107	103	103
ARHGAP42	-0.233779	0.0174693	0.0477422	103	103
ARHGAP5	-0.303158	0.00185345	0.00773733	103	103
ARHGEF12	-0.361427	0.000176174	0.00120574	103	103
ARHGEF19	-0.230084	0.0193842	0.0518763	103	103
ARHGEF35	-0.229032	0.0199613	0.0531395	103	102
ARHGEF3	-0.462794	8.5676e-07	2.64938e-05	103	103
ARHGEF4	-0.211971	0.0315942	0.0765093	103	100
ARID1A	-0.226504	0.0214087	0.0560845	103	103
ARID1B	-0.214695	0.0294216	0.0723232	103	103
ARID2	-0.451459	1.69868e-06	4.10737e-05	103	103
ARID3C	-0.354486	0.000238979	0.00152091	103	64
ARID4A	-0.423019	8.5224e-06	0.000124455	103	103
ARID4B	-0.439594	3.38869e-06	6.62592e-05	103	103
ARIH1	-0.3874	5.283e-05	0.000480758	103	103
ARIH2	-0.200171	0.0426325	0.0972924	103	103
ARL13B	-0.484496	2.15308e-07	1.09198e-05	103	103
ARL14	-0.266987	0.0064062	0.0212639	103	61
ARL15	-0.434716	4.46786e-06	7.91093e-05	103	103
ARL1	-0.306714	0.00162638	0.0069739	103	103
ARL3	-0.323996	0.000841996	0.00412198	103	103
ARL4A	-0.462336	8.81209e-07	2.70106e-05	103	103
ARL4C	-0.340933	0.000424992	0.00237998	103	103
ARL5A	-0.491891	1.31529e-07	7.88081e-06	103	103
ARL5B	-0.478262	3.2331e-07	1.42062e-05	103	103
ARL5C	-0.254874	0.00937187	0.0288682	103	39
ARL6IP1	-0.226964	0.0211389	0.0555622	103	103
ARL6IP5	-0.237101	0.0158898	0.0443219	103	103
ARL6IP6	-0.480261	2.84047e-07	1.28827e-05	103	103
ARL6	-0.345721	0.000347804	0.00203676	103	103
ARL8B	-0.389413	4.79138e-05	0.000446947	103	103
ARL9	-0.198127	0.0448391	0.101286	103	97
ARMC10	-0.305147	0.00172311	0.00730764	103	103
ARMC1	-0.416564	1.20478e-05	0.000161037	103	103
ARMC2	-0.324668	0.00082007	0.00403974	103	102
ARMC4	-0.527022	1.07193e-08	1.54366e-06	103	37
ARMC8	-0.451458	1.69882e-06	4.10737e-05	103	103
ARMCX1	-0.369313	0.000123529	0.00091655	103	103
ARMCX3	-0.213648	0.0302411	0.0739407	103	103
ARMCX5	-0.295035	0.00248321	0.00982805	103	103
ARMS2	-0.271518	0.00553209	0.0188567	103	32
ARNTL2	-0.401078	2.68691e-05	0.000287785	103	99
ARNTL	-0.459238	1.06484e-06	3.00976e-05	103	103
ARPC2	-0.204496	0.0382627	0.0893038	103	103
ARPC5	-0.257631	0.00860727	0.026993	103	103
ARPP19	-0.333921	0.000566713	0.00300718	103	103
ARRDC3	-0.29568	0.0024269	0.00965524	103	103
ARRDC4	-0.217372	0.0274119	0.068431	103	103
ARSJ	-0.385941	5.66821e-05	0.000507387	103	103
ARSK	-0.294286	0.00255	0.0100357	103	103
AR	-0.216238	0.0282485	0.0700585	103	82
ASAH2B	-0.290926	0.00287019	0.0110684	103	74
ASAH2	-0.216803	0.027829	0.0692793	103	83
ASAM	-0.469273	5.72931e-07	2.05142e-05	103	103
ASB14	-0.37834	8.13521e-05	0.000666985	103	102
ASB16	-0.243273	0.0132811	0.038246	103	103
ASB3	-0.342464	0.000398738	0.00226058	103	103
ASB7	-0.296856	0.00232725	0.00933786	103	103
ASB8	-0.332286	0.000605452	0.00316927	103	103
ASCC1	-0.265772	0.00666051	0.0219195	103	103
ASCC3	-0.366985	0.000137307	0.000997761	103	103
ASCL4	-0.415972	1.24319e-05	0.00016472	103	57
ASF1A	-0.356126	0.000222513	0.00144454	103	103
ASH1L	-0.30877	0.00150694	0.00655	103	103
ASNSD1	-0.430111	5.77788e-06	9.49931e-05	103	103
ASNS	-0.22093	0.0249213	0.0633143	103	103
ASPH	-0.32149	0.000928579	0.00444469	103	103
ASPM	-0.381465	7.01974e-05	0.000594644	103	103
ASPN	-0.285424	0.00347308	0.0129333	103	103
ASTL	-0.244439	0.0128328	0.0372211	103	65
ASTN1	-0.263666	0.00712263	0.023116	103	61
ASXL2	-0.259611	0.00809262	0.0256357	103	103
ATAD1	-0.21692	0.0277424	0.069081	103	103
ATAD2B	-0.53175	7.48165e-09	1.21529e-06	103	103
ATAD2	-0.403691	2.35335e-05	0.000262461	103	103
ATAD5	-0.458173	1.13594e-06	3.15204e-05	103	103
ATE1	-0.393161	3.98814e-05	0.000387979	103	103
ATF1	-0.491093	1.38794e-07	8.07691e-06	103	103
ATF2	-0.423093	8.48802e-06	0.000124229	103	103
ATF3	-0.248331	0.0114299	0.0339507	103	103
ATF6	-0.227058	0.0210838	0.0554321	103	103
ATG10	-0.252114	0.0101965	0.0309345	103	103
ATG12	-0.343385	0.000383681	0.0021966	103	103
ATG2B	-0.361873	0.000172713	0.00118562	103	103
ATG3	-0.291996	0.00276455	0.0107324	103	103
ATG4A	-0.234861	0.0169407	0.0466011	103	103
ATG4C	-0.276125	0.00475364	0.0166331	103	103
ATG5	-0.439175	3.47067e-06	6.73946e-05	103	103
ATL2	-0.526721	1.09656e-08	1.5564e-06	103	103
ATMIN	-0.349066	0.000301782	0.00183139	103	103
ATM	-0.343248	0.000385889	0.00220672	103	103
ATOH1	-0.339586	0.000449383	0.00248902	103	8
ATP10D	-0.457596	1.17625e-06	3.22308e-05	103	103
ATP11B	-0.490985	1.39807e-07	8.07691e-06	103	103
ATP11C	-0.44781	2.10648e-06	4.68004e-05	103	103
ATP13A3	-0.346034	0.000343235	0.00201538	103	103
ATP1B3	-0.300064	0.00207387	0.00847108	103	103
ATP2A2	-0.197779	0.0452231	0.10199	103	103
ATP2B1	-0.412831	1.4671e-05	0.0001871	103	103
ATP2B2	-0.220479	0.0252263	0.063921	103	93
ATP2C1	-0.274608	0.00499839	0.0173157	103	103
ATP2C2	-0.309504	0.00146624	0.00639562	103	100
ATP5F1	-0.314561	0.001212	0.00548556	103	103
ATP6AP2	-0.203777	0.0389625	0.0905195	103	103
ATP6V0A2	-0.402284	2.52784e-05	0.000274624	103	103
ATP6V1A	-0.253523	0.009768	0.0298271	103	103
ATP6V1C1	-0.219806	0.0256862	0.0648118	103	103
ATP7A	-0.225026	0.0222964	0.0580229	103	103
ATP8B1	-0.358689	0.000198853	0.00132405	103	103
ATP8B4	-0.324538	0.000824255	0.0040553	103	103
ATP8B5P	-0.28159	0.00395797	0.0143727	103	103
ATRX	-0.461383	9.34237e-07	2.81398e-05	103	103
ATR	-0.45971	1.03467e-06	2.97564e-05	103	103
ATXN10	-0.212561	0.0311126	0.0756216	103	103
ATXN1	-0.233665	0.0175258	0.0478544	103	103
ATXN3	-0.389771	4.70869e-05	0.00044111	103	103
ATXN7L1	-0.236383	0.0162203	0.044977	103	103
ATXN7	-0.400239	2.80307e-05	0.000297322	103	103
AUH	-0.372504	0.000106722	0.000817677	103	103
AVIL	-0.217405	0.0273874	0.0683785	103	102
AVL9	-0.260002	0.00799436	0.0253815	103	103
AZI2	-0.440018	3.30758e-06	6.506e-05	103	103
AZIN1	-0.366707	0.000139047	0.00100707	103	103
B3GALNT1	-0.285978	0.0034076	0.0127399	103	103
B3GALNT2	-0.533216	6.68479e-09	1.13315e-06	103	103
B3GALT5	-0.400695	2.73945e-05	0.000292459	103	47
B3GAT2	-0.353834	0.000245843	0.0015496	103	96
B3GNT2	-0.266979	0.00640786	0.0212639	103	103
B3GNT5	-0.473863	4.28645e-07	1.7001e-05	103	103
B4GALNT3	-0.344808	0.000361433	0.00209665	103	103
B4GALT4	-0.223712	0.0231115	0.0596101	103	103
BACE1	-0.208273	0.034759	0.0825987	103	103
BACH1	-0.435624	4.24519e-06	7.7025e-05	103	103
BACH2	-0.31492	0.00119556	0.00542359	103	103
BAG1	-0.368966	0.000125499	0.000926984	103	103
BAG2	-0.362082	0.000171113	0.0011768	103	103
BAG4	-0.330963	0.000638573	0.00331101	103	103
BAG5	-0.281162	0.00401563	0.0145392	103	103
BARD1	-0.420371	9.83107e-06	0.000138048	103	103
BARX2	-0.225443	0.0220428	0.0574861	103	98
BAZ1A	-0.551037	1.62694e-09	4.72028e-07	103	103
BAZ2A	-0.216232	0.028253	0.0700607	103	103
BAZ2B	-0.404891	2.21344e-05	0.000251694	103	103
BBOX1	-0.234641	0.0170468	0.0468017	103	89
BBS10	-0.413546	1.41302e-05	0.000181731	103	103
BBS2	-0.328874	0.000694257	0.00353928	103	103
BBS4	-0.278727	0.00435854	0.0155272	103	103
BBS7	-0.41894	1.06151e-05	0.00014584	103	103
BBX	-0.384787	5.99122e-05	0.000528863	103	103
BCAP29	-0.23923	0.0149438	0.0421542	103	103
BCAS2	-0.411845	1.54485e-05	0.000194501	103	103
BCAT1	-0.414791	1.32335e-05	0.000172333	103	103
BCCIP	-0.358247	0.000202758	0.00134506	103	103
BCDIN3D	-0.281147	0.00401762	0.0145438	103	103
BCKDHB	-0.345153	0.000356227	0.00207501	103	103
BCL10	-0.42403	8.06719e-06	0.000120416	103	103
BCL11A	-0.3897	4.72497e-05	0.000442005	103	101
BCL11B	-0.275349	0.00487758	0.0169927	103	103
BCL2L10	-0.215714	0.0286428	0.0707784	103	69
BCL2L11	-0.233334	0.0176908	0.0482076	103	103
BCL2L15	-0.266148	0.00658099	0.0217176	103	96
BCL2L2	-0.211701	0.0318167	0.0769726	103	103
BCL6	-0.210124	0.0331429	0.079531	103	103
BCLAF1	-0.503778	5.81092e-08	4.87806e-06	103	103
BCMO1	-0.259971	0.00800216	0.0253981	103	65
BCO2	-0.402416	2.51094e-05	0.000273474	103	102
BDH2	-0.281711	0.0039417	0.0143215	103	103
BDNFOS	-0.217872	0.0270493	0.0676627	103	103
BDNF	-0.238169	0.0154091	0.0432502	103	98
BDP1	-0.429326	6.03429e-06	9.79947e-05	103	103
BEND6	-0.359939	0.000188182	0.00126971	103	103
BEND7	-0.224827	0.0224177	0.0582712	103	103
BEST4	-0.223567	0.0232024	0.0597976	103	98
BEX2	-0.25886	0.00828459	0.0261557	103	101
BEX5	-0.196785	0.046338	0.10391	103	90
BHLHB9	-0.275996	0.00477408	0.0166852	103	103
BICC1	-0.432259	5.12734e-06	8.68484e-05	103	102
BICD2	-0.264599	0.00691462	0.0226196	103	103
BIRC2	-0.39995	2.84414e-05	0.000300868	103	103
BIRC3	-0.312995	0.00128607	0.00575216	103	103
BIRC6	-0.401937	2.57268e-05	0.000278575	103	103
BIVM	-0.359197	0.000194452	0.00129869	103	103
BLNK	-0.342432	0.000399283	0.00226233	103	102
BLOC1S2	-0.320097	0.000980177	0.00464396	103	103
BLZF1	-0.405671	2.12685e-05	0.000244384	103	103
BMI1	-0.375252	9.39758e-05	0.000741323	103	103
BMP2K	-0.348129	0.000314069	0.00188525	103	103
BMP2	-0.436965	3.93533e-06	7.37323e-05	103	103
BMP3	-0.282698	0.00381188	0.0139467	103	31
BMPER	-0.202842	0.0398872	0.092309	103	99
BMPR1A	-0.436968	3.93468e-06	7.37323e-05	103	103
BMPR2	-0.451887	1.65608e-06	4.04853e-05	103	103
BMS1P4	-0.402753	2.46838e-05	0.000271226	103	98
BMS1P5	-0.403255	2.40615e-05	0.000266908	103	103
BMS1	-0.334013	0.000564594	0.00299835	103	103
BNC1	-0.329905	0.00066623	0.00342242	103	97
BNC2	-0.226933	0.0211569	0.0555873	103	103
BNIP2	-0.371005	0.000114333	0.000864246	103	103
BNIP3L	-0.208613	0.0344576	0.0820635	103	103
BNIP3	-0.207172	0.035751	0.0844809	103	103
BNIPL	-0.207945	0.0350526	0.0830997	103	102
BOC	-0.227342	0.0209191	0.0550946	103	103
BOD1L	-0.421526	9.23863e-06	0.000131888	103	103
BOD1	-0.360519	0.000183414	0.00124221	103	103
BOLL	-0.252908	0.0099531	0.0302892	103	13
BPNT1	-0.268667	0.00606876	0.0203347	103	103
BPTF	-0.314107	0.00123305	0.00556295	103	103
BRAF	-0.251522	0.0103813	0.0313553	103	103
BRAP	-0.287683	0.003213	0.0121668	103	103
BRCA1	-0.209507	0.033675	0.0806076	103	103
BRCA2	-0.438584	3.58973e-06	6.88929e-05	103	103
BRCC3	-0.486419	1.89621e-07	9.94954e-06	103	103
BRD3	-0.225989	0.0217147	0.0567143	103	103
BRD7	-0.268487	0.00610429	0.0204285	103	103
BRDT	-0.225988	0.0217152	0.0567143	103	7
BRIP1	-0.479078	3.06694e-07	1.36279e-05	103	103
BRIX1	-0.40399	2.31773e-05	0.000260168	103	103
BRMS1L	-0.511307	3.40773e-08	3.37028e-06	103	103
BRWD1	-0.49589	1.00275e-07	6.63869e-06	103	103
BRWD3	-0.420426	9.80223e-06	0.000137787	103	103
BSND	-0.285387	0.00347743	0.0129421	103	21
BTAF1	-0.49576	1.01165e-07	6.6732e-06	103	103
BTBD10	-0.364932	0.000150624	0.0010701	103	103
BTBD11	-0.345448	0.000351826	0.00205331	103	103
BTBD18	-0.291367	0.00282619	0.0109394	103	85
BTBD1	-0.49138	1.36137e-07	7.99362e-06	103	103
BTBD3	-0.272311	0.00539047	0.0184441	103	103
BTBD7	-0.333073	0.000586517	0.00309396	103	103
BTBD8	-0.24351	0.0131888	0.0380636	103	73
BTC	-0.316134	0.00114151	0.00522591	103	60
BTF3L4	-0.396316	3.4115e-05	0.000345334	103	103
BTG2	-0.282103	0.00388964	0.0141663	103	103
BTG3	-0.280135	0.00415719	0.0149204	103	103
BTN2A1	-0.226299	0.0215297	0.0563267	103	103
BTN2A3	-0.19964	0.0431976	0.0983663	103	103
BTNL2	-0.359532	0.000191597	0.00128441	103	18
BUB1B	-0.330602	0.000647893	0.00334996	103	103
BUB1	-0.285981	0.00340722	0.0127399	103	103
BUB3	-0.36389	0.000157836	0.00110423	103	103
BUD13	-0.215517	0.0287921	0.0711116	103	103
BZW1	-0.453963	1.46346e-06	3.71113e-05	103	103
C10orf105	-0.202243	0.0404904	0.0933001	103	99
C10orf111	-0.337958	0.00048058	0.00262496	103	99
C10orf118	-0.553503	1.32923e-09	4.37074e-07	103	103
C10orf119	-0.507953	4.32905e-08	4.02867e-06	103	103
C10orf128	-0.23321	0.0177532	0.0483375	103	97
C10orf131	-0.278185	0.00443837	0.015766	103	50
C10orf137	-0.495012	1.0646e-07	6.8415e-06	103	103
C10orf140	-0.267385	0.00632487	0.0210498	103	103
C10orf18	-0.438649	3.57633e-06	6.87024e-05	103	103
C10orf26	-0.218151	0.0268493	0.0672306	103	103
C10orf27	-0.292342	0.0027311	0.0106318	103	16
C10orf32	-0.494483	1.10364e-07	7.00117e-06	103	103
C10orf46	-0.430514	5.64999e-06	9.3514e-05	103	103
C10orf4	-0.354992	0.000233781	0.00150013	103	103
C10orf68	-0.333518	0.000576047	0.00304851	103	79
C10orf71	-0.620434	2.75364e-12	4.93878e-09	103	8
C10orf72	-0.22813	0.0204676	0.0541947	103	103
C10orf78	-0.322049	0.000908598	0.00437	103	103
C10orf82	-0.301489	0.00196956	0.00814111	103	78
C10orf84	-0.455365	1.34555e-06	3.53375e-05	103	103
C10orf88	-0.33263	0.000597112	0.00313726	103	103
C10orf95	-0.278999	0.00431903	0.0154031	103	99
C11orf30	-0.30508	0.0017274	0.00731957	103	103
C11orf42	-0.363715	0.00015908	0.00111097	103	59
C11orf45	-0.300672	0.00202881	0.0083371	103	103
C11orf46	-0.362717	0.000166333	0.00115164	103	103
C11orf53	-0.219087	0.0261861	0.065854	103	21
C11orf54	-0.422891	8.58166e-06	0.000125042	103	103
C11orf57	-0.478163	3.25383e-07	1.42294e-05	103	103
C11orf58	-0.415203	1.29488e-05	0.000169858	103	103
C11orf61	-0.336255	0.000515334	0.00277864	103	103
C11orf65	-0.359599	0.000191034	0.00128194	103	97
C11orf70	-0.282081	0.00389266	0.0141747	103	84
C11orf82	-0.436567	4.02501e-06	7.47031e-05	103	103
C11orf90	-0.221767	0.0243642	0.0621679	103	24
C12orf11	-0.321783	0.000918077	0.00440378	103	103
C12orf23	-0.332439	0.000601734	0.00315903	103	103
C12orf24	-0.39306	4.00815e-05	0.000388621	103	103
C12orf26	-0.475207	3.93426e-07	1.61468e-05	103	103
C12orf29	-0.531499	7.62709e-09	1.22337e-06	103	103
C12orf35	-0.373202	0.000103341	0.000796412	103	103
C12orf41	-0.37364	0.00010127	0.000784437	103	103
C12orf48	-0.458036	1.1454e-06	3.16261e-05	103	103
C12orf4	-0.4252	7.56934e-06	0.000115395	103	103
C12orf51	-0.227492	0.0208329	0.0549336	103	103
C12orf54	-0.387056	5.37155e-05	0.000486795	103	42
C12orf56	-0.285542	0.00345903	0.0128907	103	64
C12orf63	-0.207123	0.0357964	0.0845376	103	57
C12orf65	-0.241881	0.0138344	0.0395964	103	103
C12orf66	-0.203902	0.0388399	0.0903196	103	103
C12orf70	-0.333429	0.00057812	0.00305574	103	52
C12orf71	-0.219138	0.0261505	0.0657982	103	53
C12orf73	-0.207165	0.0357581	0.0844876	103	103
C12orf75	-0.288481	0.0031254	0.0118899	103	103
C13orf15	-0.26328	0.00721033	0.0233392	103	103
C13orf27	-0.259039	0.00823864	0.0260283	103	103
C13orf30	-0.367305	0.000135334	0.000984881	103	53
C13orf31	-0.397743	3.17713e-05	0.000326636	103	103
C13orf34	-0.35139	0.000273196	0.00169015	103	103
C13orf37	-0.343037	0.000389314	0.00222116	103	103
C14orf101	-0.24588	0.0122965	0.0359352	103	103
C14orf104	-0.487923	1.71599e-07	9.17475e-06	103	103
C14orf106	-0.488516	1.6495e-07	8.95421e-06	103	103
C14orf118	-0.323727	0.000850931	0.00415237	103	103
C14orf126	-0.284924	0.00353309	0.0131073	103	103
C14orf129	-0.470944	5.15774e-07	1.93454e-05	103	103
C14orf132	-0.202478	0.0402526	0.0929148	103	103
C14orf135	-0.278466	0.00439678	0.0156408	103	103
C14orf138	-0.410077	1.69408e-05	0.000207593	103	103
C14orf142	-0.299516	0.00211531	0.00861715	103	103
C14orf145	-0.32179	0.000917811	0.00440357	103	103
C14orf147	-0.375394	9.33589e-05	0.000738001	103	103
C14orf148	-0.310935	0.00138979	0.00613403	103	97
C14orf159	-0.236298	0.0162598	0.0450421	103	103
C14orf166B	-0.199176	0.0436954	0.0992706	103	26
C14orf180	-0.300345	0.00205293	0.00840735	103	17
C14orf45	-0.354823	0.000235512	0.0015076	103	103
C15orf21	-0.25116	0.010496	0.0316534	103	103
C15orf27	-0.250459	0.0107207	0.0322031	103	102
C15orf28	-0.252103	0.0101999	0.0309357	103	87
C15orf29	-0.536464	5.19865e-09	9.58544e-07	103	103
C15orf33	-0.295034	0.00248329	0.00982805	103	101
C15orf41	-0.267524	0.00629661	0.0209699	103	103
C15orf44	-0.274911	0.00494869	0.0171851	103	103
C15orf60	-0.20299	0.0397394	0.0920102	103	15
C16orf3	-0.276144	0.00475057	0.0166295	103	92
C16orf46	-0.233662	0.0175273	0.0478544	103	103
C16orf52	-0.307494	0.00158006	0.00681528	103	103
C16orf63	-0.313209	0.00127569	0.00572003	103	103
C16orf72	-0.362707	0.000166412	0.00115164	103	103
C16orf73	-0.197598	0.0454248	0.102328	103	62
C16orf87	-0.386347	5.55835e-05	0.000498932	103	103
C17orf104	-0.277311	0.00456969	0.0161367	103	103
C17orf39	-0.340395	0.000434576	0.00242539	103	103
C17orf42	-0.375226	9.40898e-05	0.000741629	103	103
C17orf46	-0.209057	0.034067	0.0813295	103	75
C17orf57	-0.242918	0.0134206	0.0385914	103	100
C17orf75	-0.234074	0.0173239	0.0473976	103	103
C17orf80	-0.380464	7.36034e-05	0.000616612	103	103
C17orf85	-0.46106	9.5287e-07	2.85268e-05	103	103
C17orf91	-0.249502	0.0110347	0.0329855	103	103
C17orf99	-0.365967	0.000143772	0.00103272	103	51
C18orf19	-0.28797	0.00318127	0.0120675	103	103
C18orf1	-0.285403	0.00347556	0.0129376	103	103
C18orf21	-0.333038	0.000587348	0.00309669	103	103
C18orf25	-0.30804	0.00154842	0.00670077	103	103
C18orf54	-0.359864	0.000188809	0.00127177	103	103
C18orf55	-0.249069	0.0111793	0.0333168	103	103
C19orf18	-0.319842	0.000989881	0.00467657	103	96
C19orf21	-0.278891	0.00433468	0.0154478	103	80
C19orf2	-0.378462	8.08874e-05	0.000664651	103	103
C19orf36	-0.253577	0.00975171	0.0297958	103	102
C1D	-0.358425	0.000201176	0.00133591	103	103
C1GALT1C1	-0.274624	0.0049958	0.017312	103	103
C1GALT1	-0.29051	0.00291226	0.0112022	103	103
C1QL2	-0.234257	0.0172339	0.0472298	103	26
C1QL3	-0.251618	0.0103512	0.0312932	103	97
C1QTNF3	-0.210712	0.0326435	0.0785873	103	103
C1QTNF7	-0.406009	2.09028e-05	0.000241614	103	87
C1RL	-0.211034	0.0323721	0.0781056	103	103
C1orf103	-0.27111	0.00560623	0.0190633	103	103
C1orf104	-0.249255	0.0111172	0.0331868	103	103
C1orf106	-0.243919	0.0130309	0.0376738	103	101
C1orf107	-0.220429	0.0252603	0.0639825	103	103
C1orf109	-0.354446	0.000239397	0.00152142	103	103
C1orf112	-0.211887	0.0316637	0.0766315	103	103
C1orf124	-0.389274	4.8241e-05	0.000448514	103	103
C1orf131	-0.403205	2.41231e-05	0.000267223	103	103
C1orf133	-0.259037	0.00823897	0.0260283	103	101
C1orf135	-0.194369	0.0491419	0.108837	103	103
C1orf150	-0.280804	0.00406445	0.0146568	103	59
C1orf152	-0.281555	0.00396256	0.0143841	103	101
C1orf156	-0.223558	0.0232084	0.0597987	103	103
C1orf157	-0.352259	0.000263157	0.00163696	103	53
C1orf161	-0.286224	0.00337885	0.0126564	103	77
C1orf172	-0.239526	0.0148164	0.0418486	103	88
C1orf174	-0.423378	8.35795e-06	0.000122963	103	103
C1orf175	-0.332702	0.000595385	0.00312986	103	102
C1orf185	-0.335832	0.000524318	0.00281553	103	4
C1orf186	-0.213152	0.0306363	0.0747033	103	75
C1orf187	-0.227077	0.0210729	0.0554109	103	96
C1orf192	-0.216027	0.0284066	0.0703268	103	100
C1orf204	-0.234154	0.0172846	0.0473425	103	102
C1orf210	-0.207313	0.0356232	0.0842477	103	88
C1orf213	-0.368548	0.000127905	0.000942285	103	103
C1orf220	-0.315519	0.00116859	0.00532451	103	100
C1orf25	-0.339358	0.000453637	0.00250835	103	103
C1orf26	-0.321848	0.000915732	0.0043953	103	103
C1orf27	-0.393071	4.00597e-05	0.000388621	103	103
C1orf52	-0.365213	0.000148738	0.00106052	103	103
C1orf55	-0.299225	0.00213765	0.00869023	103	103
C1orf58	-0.291978	0.00276629	0.010737	103	103
C1orf59	-0.285562	0.00345662	0.0128841	103	103
C1orf63	-0.320085	0.000980625	0.00464396	103	103
C1orf83	-0.255378	0.00922794	0.0285045	103	103
C1orf94	-0.388707	4.95882e-05	0.000457873	103	18
C1orf9	-0.429131	6.09981e-06	9.87228e-05	103	103
C20orf103	-0.319805	0.000991322	0.00468036	103	101
C20orf165	-0.247083	0.0118643	0.0349672	103	97
C20orf177	-0.322527	0.000891802	0.00431658	103	103
C20orf197	-0.293707	0.00260274	0.0102127	103	81
C20orf203	-0.195583	0.0477154	0.106358	103	69
C20orf7	-0.315354	0.00117599	0.00535267	103	103
C20orf85	-0.214848	0.0293039	0.072114	103	13
C20orf94	-0.28521	0.0034987	0.0130073	103	99
C21orf29	-0.314965	0.00119351	0.00541801	103	60
C21orf34	-0.273316	0.00521583	0.0179305	103	91
C21orf45	-0.270407	0.00573612	0.0194113	103	103
C21orf7	-0.370833	0.000115238	0.000869754	103	103
C21orf81	-0.257207	0.00872124	0.0272854	103	80
C21orf88	-0.49917	8.00525e-08	5.74875e-06	103	36
C21orf91	-0.277913	0.00447891	0.0158812	103	103
C22orf15	-0.194428	0.0490719	0.108731	103	75
C22orf24	-0.272805	0.00530405	0.0181887	103	81
C22orf29	-0.240797	0.0142791	0.04061	103	103
C2orf15	-0.432595	5.03208e-06	8.57323e-05	103	102
C2orf3	-0.398269	3.09459e-05	0.000320153	103	103
C2orf43	-0.261192	0.00770151	0.0246381	103	103
C2orf44	-0.195433	0.0478903	0.106628	103	103
C2orf47	-0.28706	0.00328292	0.0123628	103	103
C2orf48	-0.276744	0.00465692	0.0163827	103	92
C2orf49	-0.300449	0.00204525	0.00838196	103	103
C2orf56	-0.295153	0.00247283	0.00980041	103	103
C2orf58	-0.284809	0.00354702	0.0131515	103	88
C2orf60	-0.406072	2.08352e-05	0.000241232	103	103
C2orf63	-0.364494	0.000153623	0.00108515	103	103
C2orf64	-0.220353	0.0253119	0.0640886	103	103
C2orf66	-0.261831	0.00754822	0.024256	103	88
C2orf67	-0.389297	4.81873e-05	0.000448329	103	103
C2orf69	-0.373761	0.000100705	0.000782429	103	103
C2orf71	-0.210737	0.032622	0.0785452	103	85
C2orf86	-0.27996	0.00418172	0.014992	103	103
C3orf17	-0.362192	0.000170277	0.00117216	103	103
C3orf23	-0.367585	0.000133623	0.000974587	103	103
C3orf33	-0.282224	0.00387383	0.0141295	103	103
C3orf38	-0.347676	0.000320179	0.00191129	103	103
C3orf43	-0.269775	0.00585498	0.0197384	103	41
C3orf58	-0.415567	1.27015e-05	0.000167394	103	103
C3orf59	-0.237069	0.0159046	0.0443444	103	103
C3orf62	-0.263271	0.00721237	0.023342	103	103
C3orf63	-0.452965	1.55327e-06	3.87904e-05	103	103
C3orf64	-0.41153	1.57049e-05	0.000196351	103	103
C3orf74	-0.44328	2.74195e-06	5.65856e-05	103	62
C4orf14	-0.220658	0.0251046	0.0637192	103	103
C4orf17	-0.20233	0.0404023	0.0931406	103	4
C4orf21	-0.411193	1.59843e-05	0.000198715	103	103
C4orf26	-0.243605	0.013152	0.0379739	103	60
C4orf27	-0.374686	9.64792e-05	0.000757135	103	103
C4orf29	-0.496647	9.52118e-08	6.4551e-06	103	102
C4orf32	-0.43603	4.14912e-06	7.62825e-05	103	103
C4orf33	-0.41114	1.6028e-05	0.000199025	103	103
C4orf34	-0.349176	0.000300367	0.00182505	103	103
C4orf35	-0.25856	0.00836241	0.0263297	103	12
C4orf36	-0.455941	1.29972e-06	3.44653e-05	103	96
C4orf37	-0.194452	0.0490426	0.10871	103	33
C4orf39	-0.200171	0.0426332	0.0972924	103	93
C4orf41	-0.401321	2.65409e-05	0.000284888	103	103
C4orf43	-0.411714	1.55549e-05	0.000195218	103	103
C4orf46	-0.435761	4.21261e-06	7.66859e-05	103	103
C4orf47	-0.242621	0.0135379	0.038889	103	97
C4orf49	-0.309533	0.00146464	0.00639148	103	91
C4orf52	-0.253847	0.00967172	0.029616	103	103
C5orf15	-0.284544	0.00357943	0.0132542	103	103
C5orf23	-0.434236	4.59002e-06	8.00996e-05	103	92
C5orf24	-0.435117	4.36825e-06	7.8082e-05	103	103
C5orf28	-0.401262	2.66208e-05	0.000285436	103	103
C5orf33	-0.435517	4.27089e-06	7.70609e-05	103	103
C5orf34	-0.3563	0.000220824	0.00143594	103	103
C5orf36	-0.391228	4.3854e-05	0.000415361	103	103
C5orf41	-0.397752	3.17573e-05	0.000326636	103	103
C5orf42	-0.428202	6.4206e-06	0.000102486	103	103
C5orf43	-0.296133	0.00238806	0.00954303	103	103
C5orf44	-0.481754	2.57714e-07	1.21497e-05	103	103
C5orf53	-0.281211	0.00400892	0.0145203	103	103
C5orf54	-0.283676	0.00368705	0.013589	103	103
C5	-0.315298	0.00117849	0.0053585	103	103
C6orf105	-0.370108	0.000119123	0.000890892	103	102
C6orf120	-0.390844	4.4685e-05	0.000421813	103	103
C6orf122	-0.207092	0.0358245	0.0845939	103	97
[truncated: 5,411 more rows]

## Sheet: NEG-FDR
Query	Statistic	P-value	FDR (BH)	Event_SD	Event_TD
[truncated: 5,081 more rows]
