# Supplementary material for: High expression of SOX10 is correlated with poor prognosis and immune infiltrates in skin cutaneous melanoma
Source: Front Oncol. 2025 Apr 24;15:1444670. doi: 10.3389/fonc.2025.1444670 (PMC12058902; doi:10.3389/fonc.2025.1444670)
Supplement: Supplementary file 6 [file DataSheet6.xlsx]

## Sheet: Sheet 1
id	baseMean	log2FoldChange	lfcSE	stat	pvalue	padj	gene_name	gene_type
ENSG00000000003.15	2063.47	0.120554	0.0773005	1.55955	0.118865	0.208123	TSPAN6	protein_coding
ENSG00000000005.6	6.18013	-2.0003	0.284968	-7.01938	2.22852e-12	4.25211e-11	TNMD	protein_coding
ENSG00000000419.13	1596.4	-0.19035	0.0491522	-3.87266	0.000107653	0.000476558	DPM1	protein_coding
ENSG00000000457.14	656.047	-0.00647274	0.0469935	-0.137737	0.890448	0.928663	SCYL3	protein_coding
ENSG00000000460.17	549.932	0.0508779	0.0620681	0.81971	0.412381	0.545167	C1orf112	protein_coding
ENSG00000000938.13	639.58	-0.674591	0.130678	-5.16223	2.4402e-07	1.87505e-06	FGR	protein_coding
ENSG00000000971.16	2552.14	-1.07737	0.129482	-8.3206	8.75191e-17	3.61493e-15	CFH	protein_coding
ENSG00000001036.14	3050.81	0.0348221	0.0648001	0.537376	0.591008	0.70492	FUCA2	protein_coding
ENSG00000001084.13	1369.96	-0.0749065	0.0576428	-1.29949	0.193774	0.306644	GCLC	protein_coding
ENSG00000001167.14	2383.96	0.128422	0.0632585	2.03012	0.0423446	0.0892471	NFYA	protein_coding
ENSG00000001460.18	1101.13	0.428397	0.0784327	5.46198	4.70862e-08	4.14198e-07	STPG1	protein_coding
ENSG00000001461.17	5038.25	0.239353	0.0996245	2.40256	0.016281	0.0397036	NIPAL3	protein_coding
ENSG00000001497.18	3311.55	0.221039	0.0390785	5.65627	1.54697e-08	1.46876e-07	LAS1L	protein_coding
ENSG00000001561.7	350.601	-0.702508	0.159882	-4.39391	1.1133e-05	6.11807e-05	ENPP4	protein_coding
ENSG00000001617.12	1043.64	-0.239418	0.107451	-2.22816	0.0258699	0.0590283	SEMA3F	protein_coding
ENSG00000001626.16	17.6132	-0.759517	0.180233	-4.21408	2.50794e-05	0.000127342	CFTR	protein_coding
ENSG00000001629.10	3148.25	-0.282956	0.0628965	-4.49876	6.83526e-06	3.91311e-05	ANKIB1	protein_coding
ENSG00000001630.17	162.194	0.095653	0.107781	0.887479	0.374821	0.507869	CYP51A1	protein_coding
ENSG00000001631.16	312.219	-0.218341	0.0618532	-3.52998	0.000415589	0.00159716	KRIT1	protein_coding
ENSG00000002016.18	456.06	-0.000773218	0.0589419	-0.0131183	0.989533	0.993572	RAD52	protein_coding
ENSG00000002079.14	8.17483	-0.405916	0.126525	-3.20819	0.00133573	0.0044797	MYH16	transcribed_unitary_pseudogene
ENSG00000002330.14	527.159	0.446879	0.0755283	5.91671	3.28442e-09	3.55074e-08	BAD	protein_coding
ENSG00000002549.12	7850.61	-0.533128	0.0780388	-6.83158	8.39844e-12	1.4668e-10	LAP3	protein_coding
ENSG00000002586.20	19781.2	0.48698	0.0766049	6.35703	2.05696e-10	2.76666e-09	CD99	protein_coding
ENSG00000002586.20_PAR_Y	0						CD99	protein_coding
ENSG00000002587.10	330.91	-0.0518492	0.128978	-0.402	0.687684	0.783603	HS3ST1	protein_coding
ENSG00000002726.21	37.8057	-0.350296	0.153379	-2.28385	0.0223802	0.0520798	AOC1	protein_coding
ENSG00000002745.13	31.7068	-1.1344	0.201544	-5.62852	1.81761e-08	1.70975e-07	WNT16	protein_coding
ENSG00000002746.15	47.2955	0.0112223	0.230123	0.0487663	0.961106	0.975288	HECW1	protein_coding
ENSG00000002822.15	737.138	0.97711	0.137378	7.11258	1.13893e-12	2.30174e-11	MAD1L1	protein_coding
ENSG00000002834.18	14241.1	0.236629	0.0549892	4.30318	1.68362e-05	8.88727e-05	LASP1	protein_coding
ENSG00000002919.15	1607.84	0.18013	0.0481759	3.73902	0.000184741	0.000773386	SNX11	protein_coding
ENSG00000002933.9	1736.96	-0.564309	0.128675	-4.38555	1.15693e-05	6.33849e-05	TMEM176A	protein_coding
ENSG00000003056.8	5491.62	0.208686	0.0625958	3.33386	0.000856487	0.00302535	M6PR	protein_coding
ENSG00000003096.14	352.724	0.152611	0.19317	0.790032	0.429509	0.561369	KLHL13	protein_coding
ENSG00000003137.8	543.143	-0.168797	0.129436	-1.3041	0.192199	0.304832	CYP26B1	protein_coding
ENSG00000003147.19	681.551	0.00378894	0.111992	0.0338323	0.973011	0.983062	ICA1	protein_coding
ENSG00000003249.15	4486.26	0.55373	0.105193	5.26393	1.41006e-07	1.13179e-06	DBNDD1	protein_coding
ENSG00000003393.15	1989.94	0.020748	0.0476185	0.435712	0.663045	0.763574	ALS2	protein_coding
ENSG00000003400.15	544.298	-0.696301	0.0958694	-7.26302	3.78549e-13	8.40511e-12	CASP10	protein_coding
ENSG00000003402.20	3172.38	-0.469478	0.0546875	-8.58473	9.10536e-18	4.44178e-16	CFLAR	protein_coding
ENSG00000003436.16	761.58	-0.986939	0.125803	-7.84511	4.32558e-15	1.31598e-13	TFPI	protein_coding
ENSG00000003509.16	640.59	-0.190394	0.0441469	-4.31273	1.6125e-05	8.54711e-05	NDUFAF7	protein_coding
ENSG00000003756.17	3346.8	-0.040468	0.0464224	-0.871733	0.383354	0.516643	RBM5	protein_coding
ENSG00000003987.14	62.7267	-0.388255	0.0970261	-4.00155	6.29277e-05	0.000293388	MTMR7	protein_coding
ENSG00000003989.18	978.696	0.0159826	0.159833	0.0999958	0.920348	0.948335	SLC7A2	protein_coding
ENSG00000004059.11	5485.21	0.348897	0.0636046	5.4854	4.12538e-08	3.66896e-07	ARF5	protein_coding
ENSG00000004139.14	436.719	0.351678	0.0845564	4.15909	3.19514e-05	0.000158973	SARM1	protein_coding
ENSG00000004142.12	7626.86	0.369319	0.0524928	7.03561	1.98389e-12	3.8129e-11	POLDIP2	protein_coding
ENSG00000004399.13	9980.01	0.0135374	0.0922321	0.146776	0.883309	0.923831	PLXND1	protein_coding
ENSG00000004455.17	9917.15	0.186331	0.0513238	3.63049	0.000282882	0.00113551	AK2	protein_coding
ENSG00000004468.13	832.279	-1.51933	0.165267	-9.1932	3.81332e-20	2.69731e-18	CD38	protein_coding
ENSG00000004478.8	7605.63	0.368941	0.0743594	4.96159	6.99186e-07	4.90706e-06	FKBP4	protein_coding
ENSG00000004487.17	6491.44	0.168465	0.072749	2.3157	0.0205747	0.0484879	KDM1A	protein_coding
ENSG00000004534.15	3616.88	-0.261061	0.0522937	-4.99222	5.96905e-07	4.24336e-06	RBM6	protein_coding
ENSG00000004660.15	526.768	0.233274	0.0842964	2.76731	0.00565208	0.0159655	CAMKK1	protein_coding
ENSG00000004700.16	1572.28	-0.37594	0.0821832	-4.57441	4.77559e-06	2.82211e-05	RECQL	protein_coding
ENSG00000004766.17	1371.94	-0.186181	0.0599374	-3.10625	0.00189474	0.00610678	VPS50	protein_coding
ENSG00000004776.13	148.46	0.52411	0.181215	2.89221	0.00382546	0.0113277	HSPB6	protein_coding
ENSG00000004777.18	479.538	-0.094041	0.0804484	-1.16896	0.24242	0.364867	ARHGAP33	protein_coding
ENSG00000004779.10	2719.07	0.0130758	0.0409419	0.319375	0.749442	0.83031	NDUFAB1	protein_coding
ENSG00000004799.8	1970.31	-0.927736	0.1747	-5.31046	1.09348e-07	8.97696e-07	PDK4	protein_coding
ENSG00000004809.14	6.89231	-0.516318	0.159449	-3.23813	0.00120314	0.00408272	SLC22A16	protein_coding
ENSG00000004838.14	66.8381	0.45565	0.120286	3.78807	0.000151825	0.000648192	ZMYND10	protein_coding
ENSG00000004846.16	3658.78	0.753429	0.222657	3.38381	0.000714877	0.00257287	ABCB5	protein_coding
ENSG00000004848.8	45.8317	0.607761	0.239949	2.53287	0.0113132	0.0290747	ARX	protein_coding
ENSG00000004864.14	5059.77	0.392936	0.0707896	5.55075	2.84439e-08	2.59308e-07	SLC25A13	protein_coding
ENSG00000004866.22	2642.75	0.466589	0.0797625	5.84974	4.92356e-09	5.16902e-08	ST7	protein_coding
ENSG00000004897.12	3692.02	-0.112254	0.051827	-2.16593	0.0303163	0.0675436	CDC27	protein_coding
ENSG00000004939.15	3.18872	-0.79341	0.208482	-3.80564	0.000141436	0.000609421	SLC4A1	protein_coding
ENSG00000004948.16	28.5624	-0.667651	0.188562	-3.54076	0.000398979	0.00154095	CALCR	protein_coding
ENSG00000004961.15	1316.39	-0.0424787	0.0423909	-1.00207	0.316309	0.446407	HCCS	protein_coding
ENSG00000004975.12	3737.79	0.480386	0.051914	9.2535	2.17265e-20	1.61163e-18	DVL2	protein_coding
ENSG00000005001.10	45.5521	-1.05104	0.247271	-4.25055	2.13242e-05	0.000109869	PRSS22	protein_coding
ENSG00000005007.13	7295.8	0.30213	0.0443496	6.81246	9.59423e-12	1.65684e-10	UPF1	protein_coding
ENSG00000005020.13	2693.97	-0.143967	0.0916096	-1.57152	0.116061	0.204188	SKAP2	protein_coding
ENSG00000005022.6	18525.6	0.233159	0.0601953	3.87338	0.000107337	0.000475423	SLC25A5	protein_coding
ENSG00000005059.16	611.397	-0.881158	0.104284	-8.44962	2.92262e-17	1.31256e-15	MCUB	protein_coding
ENSG00000005073.6	285.604	0.45914	0.146231	3.13983	0.00169047	0.00550758	HOXA11	protein_coding
ENSG00000005075.15	2618.61	0.30442	0.0716947	4.24606	2.17565e-05	0.000111878	POLR2J	protein_coding
ENSG00000005100.13	3486.72	0.139352	0.0662522	2.10335	0.0354351	0.0769275	DHX33	protein_coding
ENSG00000005102.14	206.567	-1.3448	0.165029	-8.14885	3.67396e-16	1.34874e-14	MEOX1	protein_coding
ENSG00000005108.16	161.987	-0.852609	0.13821	-6.16892	6.87579e-10	8.39054e-09	THSD7A	protein_coding
ENSG00000005156.12	2264.42	0.353404	0.0525342	6.72713	1.73039e-11	2.84763e-10	LIG3	protein_coding
ENSG00000005175.10	1416.12	-0.384362	0.0608924	-6.31215	2.75187e-10	3.60942e-09	RPAP3	protein_coding
ENSG00000005187.12	75.2907	-0.706422	0.136574	-5.17245	2.31046e-07	1.78401e-06	ACSM3	protein_coding
ENSG00000005189.20	258.548	-0.032821	0.0695688	-0.471778	0.637085	0.743032	REXO5	protein_coding
ENSG00000005194.15	3374.9	0.248518	0.0480369	5.17348	2.29769e-07	1.77554e-06	CIAPIN1	protein_coding
ENSG00000005206.17	2561.82	0.194236	0.0701108	2.77041	0.00559853	0.0158357	SPPL2B	protein_coding
ENSG00000005238.20	2289.06	0.119494	0.069962	1.70799	0.0876386	0.162651	FAM214B	protein_coding
ENSG00000005243.10	1339.86	0.298784	0.11368	2.62829	0.00858146	0.0229139	COPZ2	protein_coding
ENSG00000005249.13	1035.82	-0.291114	0.118721	-2.45207	0.0142036	0.0353471	PRKAR2B	protein_coding
ENSG00000005302.19	1493.73	-0.434589	0.0511452	-8.49715	1.94297e-17	8.87694e-16	MSL3	protein_coding
ENSG00000005339.15	6395.79	0.291315	0.0457028	6.37412	1.84019e-10	2.4963e-09	CREBBP	protein_coding
ENSG00000005379.17	423.65	-0.316533	0.153756	-2.05866	0.0395264	0.084208	TSPOAP1	protein_coding
ENSG00000005381.8	17.8013	-0.454629	0.152423	-2.98269	0.00285731	0.00876897	MPO	protein_coding
ENSG00000005421.9	3.6577	-0.404828	0.195977	-2.06569	0.0388582	0.0830615	PON1	protein_coding
ENSG00000005436.14	829.134	-0.203344	0.0596935	-3.40646	0.000658101	0.00239486	GCFC2	protein_coding
ENSG00000005448.17	1154.87	0.382993	0.0821071	4.66455	3.09293e-06	1.9018e-05	WDR54	protein_coding
ENSG00000005469.12	838.321	-0.11253	0.0709826	-1.58532	0.112894	0.19969	CROT	protein_coding
ENSG00000005471.19	715.524	0.131596	0.163618	0.804288	0.42123	0.553789	ABCB4	protein_coding
ENSG00000005483.21	5170.8	-0.0380225	0.0558897	-0.680314	0.496306	0.622914	KMT2E	protein_coding
ENSG00000005486.17	7499.89	0.416185	0.0779565	5.33868	9.36242e-08	7.79106e-07	RHBDD2	protein_coding
ENSG00000005513.10	2103.75	0.172901	0.176333	0.980534	0.326822	0.457995	SOX8	protein_coding
ENSG00000005700.15	2488.42	-0.338296	0.0690809	-4.8971	9.72595e-07	6.64721e-06	IBTK	protein_coding
ENSG00000005801.18	834.454	-0.363053	0.0716211	-5.06908	3.99746e-07	2.94401e-06	ZNF195	protein_coding
ENSG00000005810.18	3643.47	-0.0987745	0.0634052	-1.55783	0.119274	0.208701	MYCBP2	protein_coding
ENSG00000005812.11	1413.96	-0.280359	0.0727001	-3.85638	0.00011508	0.00050565	FBXL3	protein_coding
ENSG00000005844.19	2056.14	-1.23711	0.15779	-7.84026	4.49628e-15	1.36372e-13	ITGAL	protein_coding
ENSG00000005882.12	1348.6	0.487745	0.0802888	6.07488	1.24077e-09	1.44383e-08	PDK2	protein_coding
ENSG00000005884.18	21795.4	0.0592345	0.139543	0.424488	0.67121	0.770499	ITGA3	protein_coding
ENSG00000005889.16	1693.75	-0.200854	0.0593065	-3.38672	0.000707344	0.00254848	ZFX	protein_coding
ENSG00000005893.16	19859.8	0.0342449	0.0628399	0.544955	0.585784	0.700822	LAMP2	protein_coding
ENSG00000005961.19	45.4358	0.00235811	0.145951	0.0161569	0.987109	0.992169	ITGA2B	protein_coding
ENSG00000005981.13	351.597	-0.23627	0.271915	-0.868911	0.384896	0.518166	ASB4	protein_coding
ENSG00000006007.12	3349.69	0.0650472	0.0436936	1.48871	0.136563	0.232721	GDE1	protein_coding
ENSG00000006015.18	1682.1	0.33257	0.0807655	4.11772	3.82641e-05	0.00018689	REX1BD	protein_coding
ENSG00000006016.11	156.749	-0.433588	0.185003	-2.34369	0.0190943	0.0455204	CRLF1	protein_coding
ENSG00000006025.12	875.532	0.196307	0.0726364	2.70259	0.00688008	0.0189242	OSBPL7	protein_coding
ENSG00000006042.12	5884.23	0.544651	0.109142	4.99028	6.02923e-07	4.28153e-06	TMEM98	protein_coding
ENSG00000006047.13	81.6538	0.588702	0.171664	3.42939	0.000604932	0.00222488	YBX2	protein_coding
ENSG00000006059.4	0.574034	-0.833371	0.429062	-1.94231	0.0520994	0.106027	KRT33A	protein_coding
ENSG00000006062.17	1091.61	-0.129033	0.0722653	-1.78554	0.0741731	0.141655	MAP3K14	protein_coding
ENSG00000006071.15	8.62976	-0.245138	0.251111	-0.976217	0.328957	0.460354	ABCC8	protein_coding
ENSG00000006116.4	0.809014	-0.862189	0.253542	-3.40057	0.000672446	0.00244123	CACNG3	protein_coding
ENSG00000006118.15	2899.1	0.0136984	0.118796	0.11531	0.9082	0.940515	TMEM132A	protein_coding
ENSG00000006125.18	15815.1	0.156151	0.0465145	3.35704	0.000787827	0.00281039	AP2B1	protein_coding
ENSG00000006128.12	4.14043	-1.92055	0.358071	-5.36361	8.15741e-08	6.85792e-07	TAC1	protein_coding
ENSG00000006194.10	1806.19	0.187621	0.0396879	4.72741	2.27402e-06	1.43869e-05	ZNF263	protein_coding
ENSG00000006210.7	2741.18	0.385336	0.100872	3.82005	0.000133423	0.000578611	CX3CL1	protein_coding
ENSG00000006282.21	5742.52	0.645416	0.0847919	7.61176	2.70382e-14	7.26109e-13	SPATA20	protein_coding
ENSG00000006283.18	27.2184	-0.381045	0.153918	-2.47564	0.0132999	0.0334237	CACNA1G	protein_coding
ENSG00000006327.14	2860.95	-0.217372	0.121273	-1.79242	0.073066	0.139946	TNFRSF12A	protein_coding
ENSG00000006377.11	103.912	0.0457777	0.212672	0.21525	0.829573	0.887634	DLX6	protein_coding
ENSG00000006432.15	387.974	0.242289	0.120953	2.00317	0.045159	0.094053	MAP3K9	protein_coding
ENSG00000006451.8	3538.24	-0.241641	0.0481456	-5.01896	5.19513e-07	3.73882e-06	RALA	protein_coding
ENSG00000006453.14	1322.54	0.420649	0.150342	2.79794	0.00514296	0.014694	BAIAP2L1	protein_coding
ENSG00000006459.11	1285.36	-0.438525	0.0801261	-5.47294	4.4264e-08	3.91371e-07	KDM7A	protein_coding
ENSG00000006468.14	4383.15	-0.087773	0.114112	-0.769181	0.441786	0.57315	ETV1	protein_coding
ENSG00000006530.18	2139.71	-0.067896	0.0532976	-1.2739	0.202698	0.317354	AGK	protein_coding
ENSG00000006534.16	2288.63	0.43353	0.114419	3.78898	0.000151267	0.000646021	ALDH3B1	protein_coding
ENSG00000006555.11	109.132	-1.20863	0.207272	-5.83112	5.50554e-09	5.72539e-08	TTC22	protein_coding
ENSG00000006576.16	1865.55	-0.2887	0.073278	-3.93979	8.15535e-05	0.000370673	PHTF2	protein_coding
ENSG00000006606.9	12.6986	-0.550634	0.154871	-3.55543	0.000377362	0.00146532	CCL26	protein_coding
ENSG00000006607.14	8768.16	0.43182	0.0756104	5.71112	1.12236e-08	1.09664e-07	FARP2	protein_coding
ENSG00000006611.17	5.29921	-0.998642	0.326226	-3.0612	0.00220454	0.00697085	USH1C	protein_coding
ENSG00000006625.18	1105.58	-0.0151887	0.0577434	-0.263039	0.792521	0.86154	GGCT	protein_coding
ENSG00000006634.8	907.364	-0.370264	0.074716	-4.95562	7.21e-07	5.04764e-06	DBF4	protein_coding
ENSG00000006638.13	498.536	-0.36036	0.141499	-2.54673	0.0108737	0.0280818	TBXA2R	protein_coding
ENSG00000006652.15	524.209	-0.499815	0.0830382	-6.01909	1.75395e-09	1.98616e-08	IFRD1	protein_coding
ENSG00000006659.13	0.293723	-0.885379	0.382811	-2.31283	0.0207318	0.0487983	LGALS14	protein_coding
ENSG00000006695.12	955.351	0.15944	0.0460537	3.46204	0.000536107	0.00199734	COX10	protein_coding
ENSG00000006704.11	1778.66	0.372769	0.0725631	5.13716	2.78918e-07	2.12017e-06	GTF2IRD1	protein_coding
ENSG00000006712.15	4212.67	0.246451	0.0433792	5.68133	1.33654e-08	1.28686e-07	PAF1	protein_coding
ENSG00000006715.16	4868.21	0.111127	0.0546487	2.03348	0.042004	0.0886615	VPS41	protein_coding
ENSG00000006740.17	72.2623	-0.705677	0.105952	-6.66032	2.73229e-11	4.33262e-10	ARHGAP44	protein_coding
ENSG00000006744.19	5070.26	0.382362	0.0489856	7.8056	5.92169e-15	1.75704e-13	ELAC2	protein_coding
ENSG00000006747.15	2951.95	0.619999	0.220517	2.81158	0.00492995	0.0141692	SCIN	protein_coding
ENSG00000006756.16	2041.75	0.312949	0.076153	4.10948	3.96549e-05	0.000193017	ARSD	protein_coding
ENSG00000006757.12	1092.92	0.280529	0.0703723	3.98636	6.70954e-05	0.000310917	PNPLA4	protein_coding
ENSG00000006788.14	31.0092	0.370419	0.274764	1.34813	0.177615	0.286264	MYH13	protein_coding
ENSG00000006831.10	8827.12	0.316844	0.0557025	5.68814	1.28428e-08	1.24047e-07	ADIPOR2	protein_coding
ENSG00000006837.12	23.2241	-0.313489	0.078182	-4.00973	6.07874e-05	0.000284717	CDKL3	protein_coding
ENSG00000007001.13	3.36779	-0.393377	0.164731	-2.388	0.0169405	0.0410718	UPP2	protein_coding
ENSG00000007038.11	384.779	0.179633	0.281923	0.637171	0.524013	0.647494	PRSS21	protein_coding
ENSG00000007047.15	2968.05	0.388557	0.0585575	6.63547	3.23467e-11	5.05836e-10	MARK4	protein_coding
ENSG00000007062.12	159.086	0.0858953	0.167664	0.512305	0.608437	0.719599	PROM1	protein_coding
ENSG00000007080.11	4837.49	0.559188	0.074908	7.465	8.32993e-14	2.06945e-12	CCDC124	protein_coding
ENSG00000007129.18	117.117	-1.09565	0.143721	-7.6234	2.47083e-14	6.68068e-13	CEACAM21	protein_coding
ENSG00000007168.14	6471.7	-0.0218402	0.0421279	-0.518427	0.604161	0.715695	PAFAH1B1	protein_coding
ENSG00000007171.18	78.5683	0.230843	0.15414	1.49762	0.134233	0.22978	NOS2	protein_coding
ENSG00000007174.18	369.812	-0.582625	0.256893	-2.26797	0.0233313	0.0539822	DNAH9	protein_coding
ENSG00000007202.15	8685.02	0.241815	0.0507473	4.76508	1.88778e-06	1.21588e-05	KIAA0100	protein_coding
ENSG00000007216.15	1.93635	-0.223745	0.375892	-0.595237	0.551685	0.671877	SLC13A2	protein_coding
ENSG00000007237.19	28613.9	0.474786	0.101388	4.68287	2.82881e-06	1.75438e-05	GAS7	protein_coding
ENSG00000007255.10	1260.97	0.638911	0.0853813	7.48304	7.26252e-14	1.83e-12	TRAPPC6A	protein_coding
ENSG00000007264.15	325.623	-0.403559	0.160254	-2.51825	0.0117939	0.030138	MATK	protein_coding
ENSG00000007306.15	3.14031	-0.516799	0.344455	-1.50034	0.133526	0.228833	CEACAM7	protein_coding
ENSG00000007312.13	457.29	-1.10741	0.175188	-6.32126	2.59435e-10	3.4198e-09	CD79B	protein_coding
ENSG00000007314.12	50.7406	-0.162549	0.155826	-1.04315	0.296881	0.425845	SCN4A	protein_coding
ENSG00000007341.19	622.874	0.0937621	0.0475595	1.97147	0.0486701	0.100061	ST7L	protein_coding
ENSG00000007350.17	302.921	-0.195114	0.211752	-0.921423	0.35683	0.489333	TKTL1	protein_coding
ENSG00000007372.24	29.4474	0.041792	0.257702	0.162172	0.871171	0.916244	PAX6	protein_coding
ENSG00000007376.8	2098.51	0.454881	0.0694262	6.55202	5.67654e-11	8.47544e-10	RPUSD1	protein_coding
ENSG00000007384.15	3409.3	0.330087	0.0732999	4.50325	6.69235e-06	3.838e-05	RHBDF1	protein_coding
ENSG00000007392.17	2110.82	-0.107519	0.0693011	-1.55148	0.120787	0.210817	LUC7L	protein_coding
ENSG00000007402.12	145.213	0.162251	0.158731	1.02218	0.306696	0.436417	CACNA2D2	protein_coding
ENSG00000007516.14	214.42	0.031102	0.149024	0.208704	0.834679	0.891556	BAIAP3	protein_coding
ENSG00000007520.4	2270.73	0.461503	0.0592406	7.79031	6.68432e-15	1.96128e-13	TSR3	protein_coding
ENSG00000007541.17	2611.24	0.49999	0.0703986	7.10227	1.22726e-12	2.46142e-11	PIGQ	protein_coding
ENSG00000007545.16	856.349	0.0767398	0.0442228	1.7353	0.0826875	0.154825	CRAMP1	protein_coding
ENSG00000007866.22	1226.44	0.293232	0.0990897	2.95926	0.00308382	0.00936613	TEAD3	protein_coding
ENSG00000007908.16	181.28	-0.994173	0.170087	-5.84509	5.06281e-09	5.29836e-08	SELE	protein_coding
ENSG00000007923.16	2323.31	0.31763	0.0535049	5.93647	2.91225e-09	3.17352e-08	DNAJC11	protein_coding
ENSG00000007933.13	100.906	-0.426571	0.141405	-3.01665	0.00255582	0.00795714	FMO3	protein_coding
ENSG00000007944.15	2724.37	0.304189	0.0787057	3.86489	0.00011114	0.000490352	MYLIP	protein_coding
ENSG00000007952.18	43.0164	0.00500015	0.0735107	0.0680193	0.94577	0.965265	NOX1	protein_coding
ENSG00000007968.7	670.921	0.159739	0.0819438	1.94937	0.051251	0.104537	E2F2	protein_coding
ENSG00000008018.9	6131.25	-0.0805599	0.0535416	-1.50462	0.132421	0.227286	PSMB1	protein_coding
ENSG00000008056.14	63.396	-0.109329	0.123946	-0.88207	0.377739	0.510774	SYN1	protein_coding
ENSG00000008083.14	4553.04	0.413462	0.0663837	6.22838	4.71294e-10	5.90774e-09	JARID2	protein_coding
ENSG00000008086.13	618.337	0.115971	0.0815307	1.42242	0.154905	0.257056	CDKL5	protein_coding
ENSG00000008118.10	186.046	0.769021	0.184363	4.17123	3.02959e-05	0.000151521	CAMK1G	protein_coding
ENSG00000008128.23	56.6357	-0.0587637	0.0733001	-0.801686	0.422735	0.555211	CDK11A	protein_coding
ENSG00000008130.15	3884.53	0.0428871	0.0483362	0.887267	0.374935	0.507954	NADK	protein_coding
ENSG00000008196.13	235.439	-0.368952	0.356783	-1.03411	0.301085	0.430117	TFAP2B	protein_coding
ENSG00000008197.5	0.214455	0.666576	0.453961	1.46835	0.142008		TFAP2D	protein_coding
ENSG00000008226.20	26.735	-0.516852	0.12009	-4.30389	1.67826e-05	8.86483e-05	DLEC1	protein_coding
ENSG00000008256.16	13021.3	0.664655	0.0899801	7.38668	1.50537e-13	3.57704e-12	CYTH3	protein_coding
ENSG00000008277.14	382.259	-0.364137	0.133405	-2.72956	0.00634193	0.0176347	ADAM22	protein_coding
ENSG00000008282.9	6373.47	-0.128193	0.0521994	-2.45584	0.0140555	0.0350511	SYPL1	protein_coding
ENSG00000008283.16	2399.22	0.118991	0.0726354	1.63819	0.101382	0.183078	CYB561	protein_coding
ENSG00000008294.21	8074.45	0.0535354	0.0603363	0.887284	0.374926	0.507954	SPAG9	protein_coding
ENSG00000008300.17	580.741	-0.0304535	0.131493	-0.231598	0.816851	0.878565	CELSR3	protein_coding
ENSG00000008311.15	1493.57	0.00720542	0.0809297	0.0890331	0.929056	0.954254	AASS	protein_coding
ENSG00000008323.15	40.8349	-0.601377	0.17947	-3.35086	0.00080562	0.00286612	PLEKHG6	protein_coding
ENSG00000008324.12	758.402	-0.170475	0.0513205	-3.32177	0.000894494	0.00314363	SS18L2	protein_coding
ENSG00000008382.16	674.746	0.405163	0.0700491	5.78399	7.29496e-09	7.3903e-08	MPND	protein_coding
ENSG00000008394.13	1049.31	-0.271089	0.208031	-1.30312	0.192533	0.305252	MGST1	protein_coding
ENSG00000008405.12	941.431	-0.156962	0.0613897	-2.55682	0.0105634	0.0274181	CRY1	protein_coding
ENSG00000008438.5	2.76133	-0.184464	0.145148	-1.27086	0.203778	0.318727	PGLYRP1	protein_coding
ENSG00000008441.18	5728.5	0.361113	0.0920827	3.92161	8.79586e-05	0.000397033	NFIX	protein_coding
ENSG00000008513.16	5920.17	0.0770741	0.0893498	0.862611	0.388351	0.521616	ST3GAL1	protein_coding
ENSG00000008516.17	149.432	-0.505214	0.14287	-3.53619	0.000405944	0.00156404	MMP25	protein_coding
ENSG00000008517.18	2118.48	-0.687962	0.147925	-4.65075	3.30733e-06	2.02202e-05	IL32	protein_coding
ENSG00000008710.20	3195.75	0.129821	0.0635146	2.04395	0.0409585	0.0867227	PKD1	protein_coding
ENSG00000008735.14	1567.59	0.270291	0.17511	1.54354	0.122699	0.213533	MAPK8IP2	protein_coding
ENSG00000008838.20	5720.97	0.449856	0.0534628	8.41439	3.94961e-17	1.7268e-15	MED24	protein_coding
ENSG00000008853.17	2406.63	0.329097	0.0615089	5.35039	8.77646e-08	7.32963e-07	RHOBTB2	protein_coding
ENSG00000008869.12	2047.67	0.00634122	0.041692	0.152097	0.87911	0.92119	HEATR5B	protein_coding
ENSG00000008952.17	5653.13	-0.310765	0.0574626	-5.40813	6.36845e-08	5.46966e-07	SEC62	protein_coding
ENSG00000008988.11	47246.2	-0.0655855	0.0715892	-0.916137	0.359595	0.492222	RPS20	protein_coding
ENSG00000009307.16	29020.2	-0.112639	0.0559761	-2.01227	0.0441911	0.0924308	CSDE1	protein_coding
ENSG00000009335.18	6651.66	-0.102625	0.0514179	-1.99589	0.0459454	0.0953898	UBE3C	protein_coding
ENSG00000009413.16	2525.57	0.168174	0.0954876	1.76122	0.0782019	0.147895	REV3L	protein_coding
ENSG00000009694.13	73.2156	-0.568755	0.208644	-2.72596	0.00641142	0.0177968	TENM1	protein_coding
ENSG00000009709.12	3.69582	0.284659	0.337746	0.84282	0.399329	0.532533	PAX7	protein_coding
ENSG00000009724.17	51.4245	-0.155851	0.111061	-1.40328	0.160532	0.264378	MASP2	protein_coding
ENSG00000009765.15	1.58664	-0.537802	0.280497	-1.91731	0.055198	0.111196	IYD	protein_coding
ENSG00000009780.16	595.813	-0.0535227	0.0550032	-0.973082	0.330512	0.461924	FAM76A	protein_coding
ENSG00000009790.15	465.828	-1.71564	0.148143	-11.5809	5.14952e-31	2.91397e-28	TRAF3IP3	protein_coding
ENSG00000009830.12	2288.47	0.312464	0.0579012	5.39651	6.79512e-08	5.80465e-07	POMT2	protein_coding
ENSG00000009844.16	2166.41	-0.167231	0.0526518	-3.17616	0.00149238	0.00493444	VTA1	protein_coding
ENSG00000009950.16	57.9715	-0.980451	0.181171	-5.41173	6.2418e-08	5.37487e-07	MLXIPL	protein_coding
ENSG00000009954.11	8417.46	-0.0906305	0.049139	-1.84437	0.0651291	0.127324	BAZ1B	protein_coding
ENSG00000010017.13	2489.52	0.0130733	0.0517309	0.252716	0.800487	0.867266	RANBP9	protein_coding
ENSG00000010030.14	449.348	-0.452571	0.161559	-2.80128	0.00509004	0.0145649	ETV7	protein_coding
ENSG00000010072.16	741.643	0.0559753	0.0480033	1.16607	0.243585	0.366215	SPRTN	protein_coding
ENSG00000010165.20	3777.4	0.281051	0.0535934	5.24413	1.57018e-07	1.24943e-06	EEF1AKNMT	protein_coding
ENSG00000010219.13	782.875	-0.00116711	0.0552816	-0.021112	0.983156	0.989652	DYRK4	protein_coding
ENSG00000010244.19	6743.59	-0.00168739	0.0280705	-0.0601124	0.952066	0.969767	ZNF207	protein_coding
ENSG00000010256.11	13445	0.470454	0.0692378	6.79475	1.08503e-11	1.85414e-10	UQCRC1	protein_coding
ENSG00000010270.14	2372.15	-0.134522	0.0505384	-2.66178	0.00777287	0.0210639	STARD3NL	protein_coding
ENSG00000010278.15	8994.03	-0.145433	0.111773	-1.30115	0.193207	0.306015	CD9	protein_coding
ENSG00000010282.15	784.461	-1.33792	0.334416	-4.00078	6.31353e-05	0.000294253	HHATL	protein_coding
ENSG00000010292.13	7041.36	0.183822	0.055434	3.31606	0.000912977	0.0032012	NCAPD2	protein_coding
ENSG00000010295.20	2327.65	0.128942	0.0652199	1.97703	0.0480384	0.09905	IFFO1	protein_coding
ENSG00000010310.9	64.0492	-0.967482	0.129399	-7.47673	7.61936e-14	1.91019e-12	GIPR	protein_coding
ENSG00000010318.21	284.874	0.026127	0.0629556	0.415008	0.678136	0.775819	PHF7	protein_coding
ENSG00000010319.7	433.887	-0.40226	0.122194	-3.29197	0.000994892	0.0034566	SEMA3G	protein_coding
ENSG00000010322.16	5190.71	0.0662993	0.0527905	1.2559	0.209154	0.325135	NISCH	protein_coding
ENSG00000010327.10	3407.12	-0.63276	0.100535	-6.2939	3.09578e-10	4.02056e-09	STAB1	protein_coding
ENSG00000010361.14	1004.19	0.38402	0.0621513	6.1788	6.45908e-10	7.93581e-09	FUZ	protein_coding
ENSG00000010379.16	7.24013	0.0400583	0.169719	0.236028	0.813411	0.876211	SLC6A13	protein_coding
ENSG00000010404.18	448.471	-0.11904	0.076136	-1.56352	0.117931	0.206771	IDS	protein_coding
ENSG00000010438.17	38.0111	-0.763395	0.303953	-2.51156	0.0120199	0.0306167	PRSS3	protein_coding
ENSG00000010539.12	544.208	-0.112842	0.0478759	-2.35697	0.0184248	0.0441488	ZNF200	protein_coding
ENSG00000010610.10	4595	-0.859702	0.125075	-6.8735	6.26438e-12	1.11623e-10	CD4	protein_coding
ENSG00000010626.15	659.745	0.35614	0.0673757	5.28589	1.25098e-07	1.01514e-06	LRRC23	protein_coding
ENSG00000010671.16	630.019	-1.11795	0.116684	-9.58101	9.60986e-22	9.32981e-20	BTK	protein_coding
ENSG00000010704.18	724.652	-0.0612117	0.129283	-0.473472	0.635876	0.742124	HFE	protein_coding
ENSG00000010803.16	2305.5	0.276864	0.0479574	5.77313	7.78143e-09	7.83902e-08	SCMH1	protein_coding
ENSG00000010810.17	6175.84	0.0478785	0.0586386	0.816501	0.414214	0.54706	FYN	protein_coding
ENSG00000010818.10	1727.83	-0.219367	0.0741508	-2.9584	0.00309245	0.00938947	HIVEP2	protein_coding
ENSG00000010932.17	235.369	-1.01513	0.160015	-6.34397	2.23912e-10	2.98681e-09	FMO1	protein_coding
ENSG00000011007.12	4096	0.141801	0.0489107	2.89918	0.00374144	0.0111096	ELOA	protein_coding
ENSG00000011009.11	5867.27	0.369274	0.0641702	5.75459	8.68511e-09	8.64821e-08	LYPLA2	protein_coding
ENSG00000011021.23	1864.14	0.265035	0.0524702	5.05115	4.39164e-07	3.2117e-06	CLCN6	protein_coding
ENSG00000011028.14	4579.71	-0.956919	0.14647	-6.53322	6.43695e-11	9.48918e-10	MRC2	protein_coding
ENSG00000011052.21	0						NME1-NME2	protein_coding
ENSG00000011083.9	4.38511	-0.458225	0.171632	-2.66981	0.00758952	0.0206249	SLC6A7	protein_coding
ENSG00000011105.14	4113.29	0.384147	0.0829605	4.63049	3.64809e-06	2.21392e-05	TSPAN9	protein_coding
ENSG00000011114.15	1636.75	0.0237462	0.0497331	0.477474	0.633025	0.73969	BTBD7	protein_coding
ENSG00000011132.12	994.742	0.170504	0.0582235	2.92844	0.00340667	0.0102291	APBA3	protein_coding
ENSG00000011143.19	934.989	0.311101	0.0485677	6.40551	1.49863e-10	2.06982e-09	MKS1	protein_coding
ENSG00000011198.10	1114.26	-0.107948	0.0574523	-1.87891	0.0602567	0.119378	ABHD5	protein_coding
ENSG00000011201.12	277.27	-1.06238	0.144815	-7.33614	2.19842e-13	5.08358e-12	ANOS1	protein_coding
ENSG00000011243.18	1627.93	0.223932	0.0452367	4.95022	7.41306e-07	5.17684e-06	AKAP8L	protein_coding
ENSG00000011258.16	975.133	-0.0929616	0.0755166	-1.23101	0.218319	0.336274	MBTD1	protein_coding
ENSG00000011260.14	2842.88	-0.0337757	0.0475254	-0.710686	0.477279	0.605557	UTP18	protein_coding
ENSG00000011275.19	5113.29	0.171962	0.049007	3.50893	0.000449911	0.00171245	RNF216	protein_coding
ENSG00000011295.16	2439.8	0.0185045	0.0573247	0.322801	0.746846	0.828572	TTC19	protein_coding
ENSG00000011304.22	18104.5	0.300635	0.0438095	6.86231	6.77545e-12	1.20135e-10	PTBP1	protein_coding
ENSG00000011332.19	117.267	0.378831	0.107447	3.52576	0.000422276	0.00161877	DPF1	protein_coding
ENSG00000011347.10	262.398	-0.284987	0.147043	-1.93812	0.0526087	0.106893	SYT7	protein_coding
ENSG00000011376.12	2083.26	0.231552	0.0529634	4.37192	1.23158e-05	6.70759e-05	LARS2	protein_coding
ENSG00000011405.13	2843.64	-0.252742	0.0805875	-3.13624	0.0017113	0.00556904	PIK3C2A	protein_coding
ENSG00000011422.12	3313.42	-0.519979	0.140527	-3.7002	0.000215426	0.000887678	PLAUR	protein_coding
ENSG00000011426.11	3265.41	-0.0197223	0.091429	-0.215711	0.829213	0.887321	ANLN	protein_coding
ENSG00000011451.21	4561.27	0.455076	0.0536252	8.48622	2.13469e-17	9.70808e-16	WIZ	protein_coding
ENSG00000011454.18	2434.27	-0.087047	0.0450887	-1.93057	0.053536	0.108473	RABGAP1	protein_coding
ENSG00000011465.18	7185.54	-1.16366	0.14799	-7.86308	3.74788e-15	1.15441e-13	DCN	protein_coding
ENSG00000011478.13	2072.27	0.600486	0.0887183	6.76845	1.30166e-11	2.18753e-10	QPCTL	protein_coding
ENSG00000011485.15	3771.2	0.250062	0.0421201	5.93687	2.9051e-09	3.16746e-08	PPP5C	protein_coding
ENSG00000011523.14	1582.4	0.233077	0.045218	5.15453	2.54271e-07	1.94626e-06	CEP68	protein_coding
ENSG00000011566.15	1549.11	-0.170649	0.0659839	-2.58623	0.00970333	0.0254863	MAP4K3	protein_coding
ENSG00000011590.14	63.1398	-1.28548	0.134557	-9.55337	1.25539e-21	1.19536e-19	ZBTB32	protein_coding
ENSG00000011600.12	3652.3	-0.582492	0.125831	-4.62916	3.67146e-06	2.22609e-05	TYROBP	protein_coding
ENSG00000011638.11	1225.48	-0.0671849	0.07038	-0.954602	0.339779	0.471616	TMEM159	protein_coding
ENSG00000011677.13	420.162	0.151619	0.238493	0.635736	0.524948	0.648325	GABRA3	protein_coding
ENSG00000012048.23	1399.77	0.0536705	0.0744659	0.72074	0.47107	0.600251	BRCA1	protein_coding
ENSG00000012061.16	4313.49	0.253339	0.0613967	4.12627	3.68691e-05	0.000180723	ERCC1	protein_coding
ENSG00000012124.17	1733.23	-0.983296	0.176857	-5.55985	2.70006e-08	2.47117e-07	CD22	protein_coding
ENSG00000012171.20	6320.27	-0.021789	0.17167	-0.126924	0.899	0.934212	SEMA3B	protein_coding
ENSG00000012174.12	2163.32	0.0367877	0.0653327	0.563083	0.573379	0.690682	MBTPS2	protein_coding
ENSG00000012211.13	837.298	0.45957	0.0716074	6.41791	1.38155e-10	1.91679e-09	PRICKLE3	protein_coding
ENSG00000012223.13	279.725	-0.390478	0.201111	-1.9416	0.052185	0.106152	LTF	protein_coding
ENSG00000012232.9	5344.48	0.297926	0.0657905	4.5284	5.94327e-06	3.44734e-05	EXTL3	protein_coding
ENSG00000012504.15	4.24684	-1.22992	0.255866	-4.80687	1.53309e-06	1.00625e-05	NR1H4	protein_coding
ENSG00000012660.14	6080.32	-0.139996	0.058585	-2.38962	0.0168656	0.0409219	ELOVL5	protein_coding
ENSG00000012779.11	727.37	-0.879721	0.12688	-6.93348	4.10609e-12	7.50906e-11	ALOX5	protein_coding
ENSG00000012817.16	1323.12	-0.0667499	0.279419	-0.238888	0.811192	0.874487	KDM5D	protein_coding
ENSG00000012822.16	3721.33	0.107757	0.053777	2.00377	0.0450943	0.0939577	CALCOCO1	protein_coding
ENSG00000012963.15	2347.53	0.0331222	0.0425088	0.779186	0.43587	0.567302	UBR7	protein_coding
ENSG00000012983.11	2004.67	-0.203235	0.0684711	-2.96819	0.00299561	0.00913393	MAP4K5	protein_coding
ENSG00000013016.16	1531.7	-0.125217	0.134694	-0.929639	0.352558	0.485075	EHD3	protein_coding
ENSG00000013275.8	6218.22	0.132412	0.0539998	2.45209	0.0142029	0.0353471	PSMC4	protein_coding
ENSG00000013288.9	4604.86	0.317861	0.0639723	4.96873	6.73915e-07	4.74315e-06	MAN2B2	protein_coding
ENSG00000013293.6	3.71302	-0.317949	0.245768	-1.2937	0.19577	0.308949	SLC7A14	protein_coding
ENSG00000013297.12	532.123	-0.824546	0.217127	-3.79752	0.000146151	0.000626941	CLDN11	protein_coding
ENSG00000013306.16	9171.71	0.462699	0.0694617	6.6612	2.71594e-11	4.31186e-10	SLC25A39	protein_coding
ENSG00000013364.19	13523.7	0.14651	0.0866442	1.69094	0.0908485	0.16726	MVP	protein_coding
ENSG00000013374.16	4440.65	-0.203078	0.0514289	-3.94871	7.8573e-05	0.000358195	NUB1	protein_coding
ENSG00000013375.16	1465.23	-0.373192	0.0674062	-5.53647	3.08632e-08	2.79946e-07	PGM3	protein_coding
ENSG00000013392.8	327.013	-0.21962	0.0591568	-3.7125	0.000205219	0.000849614	RWDD2A	protein_coding
ENSG00000013441.16	2868.64	-0.420136	0.0777459	-5.40397	6.5183e-08	5.58625e-07	CLK1	protein_coding
ENSG00000013503.10	699.272	-0.0216312	0.0510361	-0.42384	0.671682	0.77084	POLR3B	protein_coding
ENSG00000013523.11	1820	0.283099	0.0557892	5.07445	3.8862e-07	2.87088e-06	ANGEL1	protein_coding
ENSG00000013561.18	3721.73	0.0826895	0.0566302	1.46017	0.144244	0.242964	RNF14	protein_coding
ENSG00000013563.14	726.663	0.230966	0.0654996	3.52622	0.000421529	0.00161607	DNASE1L1	protein_coding
ENSG00000013573.17	1588.89	0.182522	0.0669257	2.72724	0.00638666	0.0177419	DDX11	protein_coding
ENSG00000013583.10	2627.43	0.455099	0.0756219	6.01809	1.76491e-09	1.99628e-08	HEBP1	protein_coding
ENSG00000013588.9	2032.26	0.452379	0.175486	2.57787	0.00994115	0.0259869	GPRC5A	protein_coding
ENSG00000013619.14	1728.3	0.448156	0.0931158	4.81289	1.4876e-06	9.78988e-06	MAMLD1	protein_coding
ENSG00000013725.14	800.073	-1.1739	0.155156	-7.56589	3.8521e-14	1.0085e-12	CD6	protein_coding
ENSG00000013810.20	3733.56	0.119069	0.0680608	1.74945	0.080214	0.150994	TACC3	protein_coding
ENSG00000014123.10	1630.45	-0.395337	0.0692402	-5.70965	1.1321e-08	1.10533e-07	UFL1	protein_coding
ENSG00000014138.9	333.357	0.0826228	0.0669215	1.23462	0.216971	0.334622	POLA2	protein_coding
ENSG00000014164.7	2761.8	0.515247	0.069469	7.41693	1.19863e-13	2.89681e-12	ZC3H3	protein_coding
ENSG00000014216.16	10721.5	0.39511	0.0709738	5.56698	2.59193e-08	2.3777e-07	CAPN1	protein_coding
ENSG00000014257.16	243.937	-1.06633	0.212843	-5.00991	5.44551e-07	3.90199e-06	ACP3	protein_coding
ENSG00000014641.21	10796.8	0.0454835	0.0544798	0.834869	0.403791	0.536749	MDH1	protein_coding
ENSG00000014824.14	3543.48	0.0027006	0.0531399	0.0508205	0.959469	0.974126	SLC30A9	protein_coding
ENSG00000014914.21	646.435	-0.124477	0.101052	-1.23182	0.218018	0.335962	MTMR11	protein_coding
ENSG00000014919.13	1454.54	0.020811	0.0466259	0.446341	0.655351	0.757643	COX15	protein_coding
ENSG00000015133.19	895.965	-1.08806	0.118719	-9.165	4.95478e-20	3.46144e-18	CCDC88C	protein_coding
ENSG00000015153.15	592.735	-0.255453	0.0599454	-4.26143	2.03123e-05	0.000105065	YAF2	protein_coding
ENSG00000015171.20	3067.83	-0.184006	0.060988	-3.01708	0.00255222	0.00794781	ZMYND11	protein_coding
ENSG00000015285.11	1118	-0.920999	0.131519	-7.0028	2.50902e-12	4.74165e-11	WAS	protein_coding
ENSG00000015413.9	62.8493	-0.82783	0.182487	-4.53636	5.72324e-06	3.33044e-05	DPEP1	protein_coding
ENSG00000015475.19	1321.27	-0.0295552	0.0613024	-0.482122	0.629719	0.737067	BID	protein_coding
ENSG00000015479.20	98.0238	-0.3607	0.106066	-3.4007	0.000672134	0.00244049	MATR3	protein_coding
ENSG00000015520.15	9.49665	-0.723616	0.171006	-4.23152	2.32113e-05	0.000118635	NPC1L1	protein_coding
ENSG00000015532.10	2509.91	0.400788	0.0563733	7.10953	1.16435e-12	2.34593e-11	XYLT2	protein_coding
ENSG00000015568.13	1.07645	-0.329332	0.181283	-1.81667	0.0692672	0.133841	RGPD5	protein_coding
ENSG00000015592.16	2.58945	-0.763616	0.224824	-3.39651	0.000682518	0.00247145	STMN4	protein_coding
ENSG00000015676.18	8222.81	0.378787	0.0512982	7.38403	1.53573e-13	3.64044e-12	NUDCD3	protein_coding
ENSG00000016082.15	46.1365	0.510862	0.291693	1.75137	0.0798826	0.150513	ISL1	protein_coding
ENSG00000016391.11	160.049	-0.189669	0.179336	-1.05761	0.290231	0.418658	CHDH	protein_coding
ENSG00000016402.13	28.8694	-1.12339	0.248979	-4.51199	6.42215e-06	3.69803e-05	IL20RA	protein_coding
ENSG00000016490.16	0.605334	-0.550085	0.351115	-1.56668	0.117189	0.205676	CLCA1	protein_coding
ENSG00000016602.9	25.8852	-0.590361	0.309256	-1.90897	0.0562661	0.113037	CLCA4	protein_coding
ENSG00000016864.18	3312.35	-0.0278733	0.0434683	-0.641232	0.521372	0.644994	GLT8D1	protein_coding
ENSG00000017260.20	5826.37	0.0374408	0.0492079	0.760871	0.446734	0.577797	ATP2C1	protein_coding
ENSG00000017427.17	77.3915	-0.198106	0.153114	-1.29385	0.195717	0.308916	IGF1	protein_coding
ENSG00000017483.15	490.421	-0.845936	0.148707	-5.68861	1.28077e-08	1.23738e-07	SLC38A5	protein_coding
ENSG00000017797.13	4409.09	0.0287821	0.0489064	0.588514	0.556187	0.675905	RALBP1	protein_coding
ENSG00000018189.13	2097.17	-0.113507	0.0627718	-1.80824	0.0705686	0.135938	RUFY3	protein_coding
ENSG00000018236.15	643.036	0.66313	0.186313	3.55922	0.000371956	0.0014456	CNTN1	protein_coding
ENSG00000018280.17	422.672	-0.156398	0.130794	-1.19576	0.231789	0.352363	SLC11A1	protein_coding
ENSG00000018408.15	8588.44	-0.511682	0.11372	-4.49948	6.81192e-06	3.90036e-05	WWTR1	protein_coding
ENSG00000018510.17	3590.7	-0.108328	0.0597688	-1.81245	0.0699162	0.134878	AGPS	protein_coding
ENSG00000018607.7	2.51299	-0.604465	0.225499	-2.68056	0.00734985	0.0200603	ZNF806	transcribed_unprocessed_pseudogene
ENSG00000018610.15	1554.11	0.077053	0.0406767	1.89428	0.0581879	0.116056	CXorf56	protein_coding
ENSG00000018625.15	86.8466	1.09731	0.23488	4.67177	2.98608e-06	1.84354e-05	ATP1A2	protein_coding
ENSG00000018699.13	1164.75	-0.0437011	0.041285	-1.05852	0.289817	0.418289	TTC27	protein_coding
ENSG00000018869.17	71.255	-0.108581	0.111943	-0.969965	0.332064	0.46349	ZNF582	protein_coding
ENSG00000019102.12	18.432	-0.474805	0.137484	-3.45353	0.000553303	0.00205407	VSIG2	protein_coding
ENSG00000019144.19	7025.39	0.202111	0.0807749	2.50216	0.0123439	0.0313292	PHLDB1	protein_coding
ENSG00000019169.10	902.907	-0.727887	0.200579	-3.62893	0.0002846	0.00114125	MARCO	protein_coding
ENSG00000019186.10	36.9449	-2.30832	0.245818	-9.39039	5.97779e-21	4.95368e-19	CYP24A1	protein_coding
ENSG00000019485.13	762.648	0.295693	0.0736079	4.01714	5.89089e-05	0.000276638	PRDM11	protein_coding
ENSG00000019505.8	22.9831	-0.405875	0.299111	-1.35694	0.174801	0.282706	SYT13	protein_coding
ENSG00000019549.13	3496.06	0.591224	0.117403	5.03586	4.75704e-07	3.45239e-06	SNAI2	protein_coding
ENSG00000019582.15	164066	-0.651041	0.145666	-4.46941	7.84366e-06	4.44231e-05	CD74	protein_coding
ENSG00000019991.18	236.551	-1.40206	0.13996	-10.0176	1.27612e-23	1.71351e-21	HGF	protein_coding
ENSG00000019995.6	619.58	-0.0652948	0.0581567	-1.12274	0.261549	0.38708	ZRANB1	protein_coding
ENSG00000020129.16	3857.42	0.446277	0.0581743	7.67138	1.7016e-14	4.70028e-13	NCDN	protein_coding
ENSG00000020181.18	2987.07	0.188698	0.114878	1.6426	0.100467	0.181774	ADGRA2	protein_coding
ENSG00000020219.9	0.626428	-0.218093	0.21904	-0.995678	0.319407	0.449834	CCT8L1P	processed_pseudogene
ENSG00000020256.20	1354.93	0.27314	0.0453084	6.02847	1.65521e-09	1.88591e-08	ZFP64	protein_coding
ENSG00000020426.11	496.574	-0.143905	0.055408	-2.59719	0.00939893	0.0248052	MNAT1	protein_coding
ENSG00000020577.14	2847.9	0.24963	0.0710937	3.51129	0.000445943	0.00169898	SAMD4A	protein_coding
ENSG00000020633.19	6334.91	0.493493	0.130592	3.77889	0.000157529	0.000670164	RUNX3	protein_coding
ENSG00000020922.13	1274.77	-0.159669	0.0624794	-2.55555	0.010602	0.0274984	MRE11	protein_coding
ENSG00000021300.14	6412.25	0.0216168	0.1532	0.141102	0.88779	0.926817	PLEKHB1	protein_coding
ENSG00000021355.13	3842.83	-0.263663	0.0726901	-3.62722	0.000286494	0.00114769	SERPINB1	protein_coding
ENSG00000021461.17	2.07223	-0.129571	0.178019	-0.727848	0.466707	0.596575	CYP3A43	protein_coding
ENSG00000021488.13	6.21694	-0.299479	0.128834	-2.32453	0.0200971	0.0475463	SLC7A9	protein_coding
ENSG00000021574.13	1098.08	-0.291126	0.0644022	-4.52044	6.17116e-06	3.56699e-05	SPAST	protein_coding
ENSG00000021645.20	361.263	-0.383241	0.194221	-1.97323	0.0484697	0.0997368	NRXN3	protein_coding
ENSG00000021762.20	1848.09	0.26191	0.0837446	3.12749	0.00176308	0.00572158	OSBPL5	protein_coding
ENSG00000021776.11	2786.67	-0.0662388	0.0460097	-1.43967	0.149961	0.250616	AQR	protein_coding
ENSG00000021826.17	1006.37	0.13592	0.143019	0.950366	0.341926	0.474032	CPS1	protein_coding
ENSG00000021852.13	1.15048	-0.112091	0.517353	-0.216662	0.828472	0.886831	C8B	protein_coding
ENSG00000022267.19	1273.81	-0.665047	0.132745	-5.00996	5.44414e-07	3.90171e-06	FHL1	protein_coding
ENSG00000022277.13	5925.29	0.316757	0.054164	5.84812	4.97175e-09	5.20856e-08	RTF2	protein_coding
ENSG00000022355.18	1.3012	-1.13459	0.314324	-3.60964	0.000306622	0.00121969	GABRA1	protein_coding
ENSG00000022556.16	253.24	-0.340894	0.20736	-1.64398	0.100181	0.181332	NLRP2	protein_coding
ENSG00000022567.10	1285.7	0.107583	0.0588577	1.82785	0.0675718	0.131141	SLC45A4	protein_coding
ENSG00000022840.16	8969.66	0.136421	0.0404595	3.37179	0.000746813	0.00267759	RNF10	protein_coding
ENSG00000022976.15	353.83	0.136502	0.0571002	2.39057	0.0168224	0.0408328	ZNF839	protein_coding
ENSG00000023041.11	1483.9	-0.201434	0.0503074	-4.00406	6.22655e-05	0.000290678	ZDHHC6	protein_coding
ENSG00000023171.18	643.017	-1.08958	0.149998	-7.26397	3.75883e-13	8.35528e-12	GRAMD1B	protein_coding
ENSG00000023191.17	13240.2	0.315099	0.0685965	4.59352	4.35838e-06	2.5957e-05	RNH1	protein_coding
ENSG00000023228.14	5765.17	-0.021599	0.0490921	-0.43997	0.659959	0.76137	NDUFS1	protein_coding
ENSG00000023287.13	3282	-0.246329	0.0850263	-2.89709	0.00376638	0.0111753	RB1CC1	protein_coding
ENSG00000023318.8	3723.53	-0.157628	0.0475007	-3.31844	0.000905222	0.00317766	ERP44	protein_coding
ENSG00000023330.15	4529.75	0.177709	0.0658994	2.69668	0.00700349	0.0192133	ALAS1	protein_coding
ENSG00000023445.16	1712.68	-1.27531	0.155384	-8.20744	2.25952e-16	8.60596e-15	BIRC3	protein_coding
ENSG00000023516.9	2722.17	-0.29611	0.073242	-4.0429	5.27937e-05	0.000250264	AKAP11	protein_coding
ENSG00000023572.10	1341.75	-0.113055	0.0528801	-2.13796	0.0325203	0.0716441	GLRX2	protein_coding
ENSG00000023608.5	368.341	-0.334169	0.0698384	-4.78489	1.7108e-06	1.11161e-05	SNAPC1	protein_coding
ENSG00000023697.13	2847.26	0.299643	0.0684523	4.37741	1.20099e-05	6.55993e-05	DERA	protein_coding
ENSG00000023734.11	7129.09	-0.00158097	0.0493957	-0.0320062	0.974467	0.983967	STRAP	protein_coding
ENSG00000023839.12	1622.73	0.150606	0.182262	0.826313	0.408627	0.541373	ABCC2	protein_coding
ENSG00000023892.11	1089.15	-0.783594	0.117713	-6.65682	2.79808e-11	4.43162e-10	DEF6	protein_coding
ENSG00000023902.14	3750.17	-0.543055	0.0903604	-6.00987	1.8567e-09	2.09174e-08	PLEKHO1	protein_coding
ENSG00000023909.10	747.883	-0.281907	0.0661627	-4.26082	2.03678e-05	0.000105325	GCLM	protein_coding
ENSG00000024048.11	3315.51	-0.0839973	0.0539773	-1.55616	0.11967	0.209227	UBR2	protein_coding
ENSG00000024422.12	4859.78	-0.125223	0.109282	-1.14587	0.251851	0.375845	EHD2	protein_coding
ENSG00000024526.17	612.558	-0.310858	0.103759	-2.99598	0.00273566	0.00844193	DEPDC1	protein_coding
ENSG00000024862.18	788.102	-0.272889	0.0522042	-5.22735	1.71958e-07	1.36066e-06	CCDC28A	protein_coding
ENSG00000025039.15	3552.73	0.265343	0.0884747	2.99908	0.00270796	0.00836178	RRAGD	protein_coding
ENSG00000025156.13	774.64	-0.0505411	0.0556953	-0.907457	0.364165	0.497226	HSF2	protein_coding
ENSG00000025293.17	3092.13	0.0522485	0.0433864	1.20426	0.22849	0.348654	PHF20	protein_coding
ENSG00000025423.11	54.9598	-0.216519	0.112671	-1.92169	0.0546448	0.110297	HSD17B6	protein_coding
ENSG00000025434.19	1680.02	-0.582498	0.0893191	-6.52153	6.95934e-11	1.0191e-09	NR1H3	protein_coding
ENSG00000025708.14	4802.26	-0.35057	0.120701	-2.90446	0.0036789	0.0109436	TYMP	protein_coding
ENSG00000025770.19	4330.85	0.452703	0.0643584	7.03408	2.00574e-12	3.85066e-11	NCAPH2	protein_coding
ENSG00000025772.8	3514.94	0.0912347	0.0593424	1.53743	0.124188	0.215631	TOMM34	protein_coding
ENSG00000025796.14	5218.86	-0.142407	0.0517706	-2.75074	0.00594608	0.0166794	SEC63	protein_coding
ENSG00000025800.14	4606.06	0.120295	0.0457338	2.63033	0.00853008	0.0228023	KPNA6	protein_coding
ENSG00000026025.16	118154	0.238209	0.0749803	3.17695	0.00148832	0.00492373	VIM	protein_coding
ENSG00000026036.22	102.146	-0.0515089	0.104531	-0.49276	0.622182	0.73114	RTEL1-TNFRSF6B	protein_coding
ENSG00000026103.22	586.277	-0.614829	0.107715	-5.70795	1.14346e-08	1.11561e-07	FAS	protein_coding
ENSG00000026297.16	991.933	-0.563452	0.0941903	-5.98206	2.20334e-09	2.4413e-08	RNASET2	protein_coding
ENSG00000026508.20	57361.2	0.220108	0.0910328	2.4179	0.0156104	0.0383208	CD44	protein_coding
ENSG00000026559.14	210.924	-0.835362	0.194961	-4.28476	1.82934e-05	9.57513e-05	KCNG1	protein_coding
ENSG00000026652.15	370.906	-0.67526	0.124376	-5.42919	5.66119e-08	4.90905e-07	AGPAT4	protein_coding
ENSG00000026751.17	2543.5	-0.712765	0.166617	-4.27787	1.88692e-05	9.83327e-05	SLAMF7	protein_coding
ENSG00000026950.17	3253.1	-0.400967	0.0901589	-4.44734	8.6941e-06	4.8807e-05	BTN3A1	protein_coding
ENSG00000027001.10	1548.91	0.247549	0.0582982	4.24625	2.17377e-05	0.00011181	MIPEP	protein_coding
ENSG00000027075.15	1259.7	-0.607782	0.0924873	-6.57152	4.98053e-11	7.50986e-10	PRKCH	protein_coding
ENSG00000027644.5	13.1974	-0.854977	0.156895	-5.44936	5.0552e-08	4.42327e-07	INSRR	protein_coding
ENSG00000027697.15	2623.95	-0.568007	0.0665221	-8.53862	1.35835e-17	6.38261e-16	IFNGR1	protein_coding
ENSG00000027847.14	1954.52	0.314675	0.0585679	5.37282	7.75138e-08	6.54111e-07	B4GALT7	protein_coding
ENSG00000027869.12	526.176	-0.50054	0.125992	-3.97279	7.10354e-05	0.000327412	SH2D2A	protein_coding
ENSG00000028116.18	641.739	-0.323667	0.0578285	-5.59702	2.18066e-08	2.02718e-07	VRK2	protein_coding
ENSG00000028137.19	3436.86	-0.803302	0.114468	-7.0177	2.25549e-12	4.30149e-11	TNFRSF1B	protein_coding
ENSG00000028203.18	1583.77	-0.402753	0.0559056	-7.20416	5.84016e-13	1.25046e-11	VEZT	protein_coding
ENSG00000028277.21	738.025	-1.53903	0.135351	-11.3707	5.85367e-30	2.52032e-27	POU2F2	protein_coding
ENSG00000028310.18	2782.21	0.153351	0.0545813	2.8096	0.00496038	0.0142445	BRD9	protein_coding
ENSG00000028528.15	9917.61	0.0345083	0.0632381	0.545689	0.58528	0.700408	SNX1	protein_coding
ENSG00000028839.10	422.869	-0.372651	0.0554849	-6.71626	1.8645e-11	3.04179e-10	TBPL1	protein_coding
ENSG00000029153.14	484.378	-1.75218	0.152523	-11.488	1.51563e-30	7.69686e-28	ARNTL2	protein_coding
ENSG00000029363.17	4952.29	-0.208669	0.0495515	-4.21115	2.54078e-05	0.000128864	BCLAF1	protein_coding
ENSG00000029364.12	4948.82	0.0877485	0.0435919	2.01295	0.0441195	0.0923044	SLC39A9	protein_coding
ENSG00000029534.21	98.2748	-1.55249	0.144207	-10.7657	4.99774e-27	1.11217e-24	ANK1	protein_coding
ENSG00000029559.7	25.8222	-0.800968	0.231971	-3.45288	0.000554627	0.00205879	IBSP	protein_coding
ENSG00000029639.11	555.488	-0.186814	0.0686538	-2.7211	0.00650646	0.0180202	TFB1M	protein_coding
ENSG00000029725.17	2500.91	-0.0874714	0.0623729	-1.4024	0.160797	0.264727	RABEP1	protein_coding
ENSG00000029993.15	1808.94	0.0536975	0.0892287	0.601796	0.54731	0.667876	HMGB3	protein_coding
ENSG00000030066.13	3478.77	-0.131352	0.0595936	-2.20413	0.0275153	0.0622508	NUP160	protein_coding
ENSG00000030110.13	1868.25	0.257135	0.0570003	4.51111	6.44882e-06	3.71231e-05	BAK1	protein_coding
ENSG00000030304.14	11.7297	-1.53376	0.242701	-6.31955	2.62333e-10	3.4557e-09	MUSK	protein_coding
ENSG00000030419.16	257.83	-0.833002	0.125482	-6.63841	3.1708e-11	4.97617e-10	IKZF2	protein_coding
ENSG00000030582.18	44331	0.506579	0.0828671	6.11315	9.7684e-10	1.15953e-08	GRN	protein_coding
ENSG00000031003.10	1776.81	0.0466778	0.0733551	0.636326	0.524564	0.647931	FAM13B	protein_coding
ENSG00000031081.11	4528.44	0.319611	0.075328	4.24292	2.20632e-05	0.000113279	ARHGAP31	protein_coding
ENSG00000031691.7	395.84	-0.211108	0.0784295	-2.69169	0.00710901	0.0194714	CENPQ	protein_coding
ENSG00000031698.13	9824.02	0.214154	0.0506421	4.22878	2.34962e-05	0.000119999	SARS1	protein_coding
ENSG00000031823.14	4386.65	0.318757	0.0465267	6.85106	7.33038e-12	1.29165e-10	RANBP3	protein_coding
ENSG00000032219.19	989.978	-0.329136	0.0728053	-4.52077	6.16146e-06	3.5619e-05	ARID4A	protein_coding
ENSG00000032389.13	1571.29	0.192843	0.0486336	3.96523	7.33255e-05	0.000337027	EIPR1	protein_coding
ENSG00000032444.17	5713.9	0.238856	0.0725266	3.29336	0.000989974	0.00344283	PNPLA6	protein_coding
ENSG00000032742.18	842.722	-0.0105365	0.0710627	-0.148271	0.882129	0.923158	IFT88	protein_coding
ENSG00000033011.13	1587.41	0.452731	0.0572293	7.91083	2.55671e-15	8.12791e-14	ALG1	protein_coding
ENSG00000033030.15	1161.98	-0.207147	0.0465391	-4.45104	8.54572e-06	4.80352e-05	ZCCHC8	protein_coding
ENSG00000033050.9	1850.68	0.271182	0.0578134	4.69064	2.72354e-06	1.6952e-05	ABCF2	protein_coding
ENSG00000033100.16	5772.92	0.169856	0.0732994	2.31729	0.0204878	0.0483204	CHPF2	protein_coding
ENSG00000033122.21	44.6914	-0.0524301	0.130802	-0.400835	0.688542	0.78424	LRRC7	protein_coding
ENSG00000033170.17	1912.06	-0.425968	0.0817272	-5.21208	1.8674e-07	1.4694e-06	FUT8	protein_coding
ENSG00000033178.13	2199.66	-0.339214	0.0630487	-5.38019	7.44074e-08	6.30449e-07	UBA6	protein_coding
ENSG00000033327.13	5978.66	0.786171	0.0955973	8.22379	1.97179e-16	7.62738e-15	GAB2	protein_coding
ENSG00000033627.17	9039.53	0.606281	0.0756496	8.01433	1.10736e-15	3.74262e-14	ATP6V0A1	protein_coding
ENSG00000033800.14	1574.44	-0.142993	0.0413267	-3.46007	0.000540029	0.00201082	PIAS1	protein_coding
ENSG00000033867.16	1888.04	-0.211131	0.0908319	-2.32441	0.0201035	0.0475557	SLC4A7	protein_coding
ENSG00000034053.14	1377.03	0.452867	0.157232	2.88024	0.00397367	0.0117218	APBA2	protein_coding
ENSG00000034152.19	4081.57	0.247351	0.0686179	3.60476	0.000312446	0.0012411	MAP2K3	protein_coding
ENSG00000034239.11	12.3233	0.232671	0.26564	0.87589	0.38109	0.514349	EFCAB1	protein_coding
ENSG00000034510.6	50639.9	-0.100725	0.0753906	-1.33604	0.181537	0.291268	TMSB10	protein_coding
ENSG00000034533.12	367.1	-0.0268491	0.043634	-0.615326	0.538339	0.66015	ASTE1	protein_coding
ENSG00000034677.13	3112.74	-0.258661	0.0691324	-3.74153	0.0001829	0.000766651	RNF19A	protein_coding
ENSG00000034693.15	451.376	-0.304858	0.0599511	-5.08511	3.67408e-07	2.72893e-06	PEX3	protein_coding
ENSG00000034713.8	4200.98	-0.05122	0.0427738	-1.19746	0.231127	0.351606	GABARAPL2	protein_coding
ENSG00000034971.17	57.6333	0.388076	0.360386	1.07684	0.281554	0.409511	MYOC	protein_coding
ENSG00000035115.22	807.159	-0.259853	0.0680162	-3.82045	0.000133208	0.000577804	SH3YL1	protein_coding
ENSG00000035141.8	2000.88	-0.0193883	0.0422106	-0.459324	0.646001	0.750162	FAM136A	protein_coding
ENSG00000035403.18	6075.44	-0.0989297	0.0654964	-1.51046	0.130926	0.225167	VCL	protein_coding
ENSG00000035499.13	411.169	-0.110363	0.0850791	-1.29718	0.194571	0.307511	DEPDC1B	protein_coding
ENSG00000035664.11	192.024	-0.75834	0.111301	-6.81341	9.53118e-12	1.64721e-10	DAPK2	protein_coding
ENSG00000035681.9	2690.2	-0.142974	0.0494017	-2.8941	0.00380243	0.0112679	NSMAF	protein_coding
ENSG00000035687.10	3664.47	0.0919713	0.0539009	1.7063	0.0879515	0.163132	ADSS2	protein_coding
ENSG00000035720.8	93.905	-2.39803	0.195188	-12.2858	1.08011e-34	1.1259e-31	STAP1	protein_coding
ENSG00000035862.12	52705.3	0.516772	0.080365	6.43032	1.27339e-10	1.77794e-09	TIMP2	protein_coding
ENSG00000035928.16	3757.74	0.0705682	0.0526168	1.34117	0.179864	0.289171	RFC1	protein_coding
ENSG00000036054.13	1843.47	-0.368334	0.0625905	-5.88483	3.98472e-09	4.24298e-08	TBC1D23	protein_coding
ENSG00000036257.13	2521.14	-0.167033	0.0531439	-3.14303	0.00167211	0.00545467	CUL3	protein_coding
ENSG00000036448.10	122.735	-0.00767024	0.136736	-0.0560953	0.955266	0.971572	MYOM2	protein_coding
ENSG00000036473.8	2.1837	-0.322021	0.220681	-1.45922	0.144506	0.243296	OTC	protein_coding
ENSG00000036530.9	28.2007	-0.398966	0.126394	-3.15651	0.00159669	0.00524258	CYP46A1	protein_coding
ENSG00000036549.13	2657.21	-0.0349336	0.0660241	-0.529103	0.596734	0.710146	ZZZ3	protein_coding
ENSG00000036565.15	36.4726	-1.4503	0.23443	-6.18651	6.15113e-10	7.58569e-09	SLC18A1	protein_coding
ENSG00000036672.16	332.264	0.320114	0.127389	2.51289	0.0119746	0.030523	USP2	protein_coding
ENSG00000036828.17	1.97678	0.858088	0.245487	3.49545	0.000473257	0.00178862	CASR	protein_coding
ENSG00000037042.9	1265.58	0.36171	0.0569165	6.3551	2.08285e-10	2.79863e-09	TUBG2	protein_coding
ENSG00000037241.7	941.543	-0.0311563	0.0531341	-0.586371	0.557626	0.67701	RPL26L1	protein_coding
ENSG00000037280.16	561.591	-0.639168	0.108725	-5.87876	4.13362e-09	4.3909e-08	FLT4	protein_coding
ENSG00000037474.15	4219.68	0.0982911	0.0440197	2.23289	0.0255563	0.058397	NSUN2	protein_coding
ENSG00000037637.11	1888.51	0.178268	0.0379714	4.69479	2.66879e-06	1.66504e-05	FBXO42	protein_coding
ENSG00000037749.12	923.398	-0.134662	0.0740996	-1.81731	0.0691698	0.133699	MFAP3	protein_coding
ENSG00000037757.14	449.598	-0.0690051	0.0552795	-1.24829	0.211923	0.328487	MRI1	protein_coding
ENSG00000037897.17	1170.16	0.462395	0.0759428	6.08873	1.13812e-09	1.33458e-08	METTL1	protein_coding
ENSG00000037965.6	303.542	-0.0585651	0.11082	-0.528471	0.597172	0.710481	HOXC8	protein_coding
ENSG00000038002.9	1719.12	0.178171	0.0679158	2.62341	0.00870549	0.0232039	AGA	protein_coding
ENSG00000038210.14	998.157	-0.488415	0.0698254	-6.99481	2.65617e-12	4.99827e-11	PI4K2B	protein_coding
ENSG00000038219.13	3629.84	-0.0175417	0.0626534	-0.27998	0.779493	0.852471	BOD1L1	protein_coding
ENSG00000038274.17	3308.17	-0.311952	0.0516235	-6.04284	1.51428e-09	1.7376e-08	MAT2B	protein_coding
ENSG00000038295.8	58.2181	-1.63415	0.153998	-10.6114	2.6363e-26	5.31307e-24	TLL1	protein_coding
ENSG00000038358.15	2657.09	0.277124	0.0500978	5.53166	3.17215e-08	2.87271e-07	EDC4	protein_coding
ENSG00000038382.20	4508.25	-0.0870775	0.081043	-1.07446	0.282616	0.410559	TRIO	protein_coding
ENSG00000038427.16	6355.46	-0.64677	0.156971	-4.1203	3.78373e-05	0.000185057	VCAN	protein_coding
ENSG00000038532.16	2672.26	0.33919	0.0458277	7.40142	1.34737e-13	3.22872e-12	CLEC16A	protein_coding
ENSG00000038945.15	1459.26	-1.08042	0.118922	-9.08515	1.03557e-19	6.81392e-18	MSR1	protein_coding
ENSG00000039068.19	12449.5	0.448719	0.202425	2.21672	0.0266425	0.0605401	CDH1	protein_coding
ENSG00000039123.16	3002.23	-0.203374	0.0553505	-3.67429	0.00023851	0.000973679	MTREX	protein_coding
ENSG00000039139.9	43.8422	-2.1437	0.215212	-9.9609	2.26014e-23	2.9067e-21	DNAH5	protein_coding
ENSG00000039319.17	3908.97	0.117371	0.0913555	1.28477	0.198874	0.312652	ZFYVE16	protein_coding
ENSG00000039523.20	4401.76	0.36725	0.0626823	5.85891	4.6592e-09	4.90839e-08	RIPOR1	protein_coding
ENSG00000039537.14	21.3701	-0.796506	0.245474	-3.24476	0.00117549	0.00399953	C6	protein_coding
ENSG00000039560.14	4174.71	-0.0020113	0.0747379	-0.0269114	0.97853	0.9865	RAI14	protein_coding
ENSG00000039600.11	18.4277	-0.368844	0.133607	-2.76067	0.00576827	0.0162439	SOX30	protein_coding
ENSG00000039650.12	2459.27	0.361116	0.0679085	5.31769	1.05092e-07	8.64908e-07	PNKP	protein_coding
ENSG00000039987.7	2.15381	-0.377187	0.217122	-1.73722	0.0823492	0.154298	BEST2	protein_coding
ENSG00000040199.18	492.958	-0.200476	0.0621	-3.22828	0.00124536	0.0042094	PHLPP2	protein_coding
ENSG00000040275.17	862.342	-0.261613	0.0738172	-3.54406	0.000394013	0.001524	SPDL1	protein_coding
ENSG00000040341.18	1549.99	-0.139397	0.0562786	-2.4769	0.0132528	0.0333306	STAU2	protein_coding
ENSG00000040487.13	1910.51	0.566274	0.0709037	7.98652	1.388e-15	4.60856e-14	SLC66A1	protein_coding
ENSG00000040531.16	2027.65	0.53877	0.0661627	8.14311	3.85237e-16	1.40771e-14	CTNS	protein_coding
ENSG00000040608.14	995.812	1.07109	0.149871	7.14672	8.88752e-13	1.8288e-11	RTN4R	protein_coding
ENSG00000040633.13	3880.14	0.503293	0.0545745	9.22213	2.91257e-20	2.11688e-18	PHF23	protein_coding
ENSG00000040731.10	16.4919	-0.141607	0.345954	-0.409324	0.682302	0.779216	CDH10	protein_coding
ENSG00000040933.16	1952.14	-0.173927	0.0429699	-4.04766	5.17331e-05	0.000245737	INPP4A	protein_coding
ENSG00000041353.10	102.991	-1.28885	0.204497	-6.30251	2.92862e-10	3.81848e-09	RAB27B	protein_coding
ENSG00000041357.16	5462.68	-0.294953	0.0441057	-6.68742	2.2714e-11	3.66337e-10	PSMA4	protein_coding
ENSG00000041515.16	98.1784	0.345778	0.169545	2.03944	0.041406	0.0875577	MYO16	protein_coding
ENSG00000041802.11	2705.8	0.0311887	0.037552	0.830545	0.406231	0.539013	LSG1	protein_coding
ENSG00000041880.14	1660.75	0.0201429	0.0722487	0.2788	0.780399	0.853179	PARP3	protein_coding
ENSG00000041982.16	36375.5	-0.0526857	0.14637	-0.359949	0.718886	0.808144	TNC	protein_coding
ENSG00000041988.15	927.879	0.240684	0.0547284	4.39778	1.09362e-05	6.01908e-05	THAP3	protein_coding
ENSG00000042062.13	98.1998	-1.14546	0.137034	-8.35897	6.327e-17	2.68328e-15	RIPOR3	protein_coding
ENSG00000042088.14	965.822	-0.108413	0.04768	-2.27376	0.0229805	0.0533013	TDP1	protein_coding
ENSG00000042286.15	1725.09	0.425425	0.0843542	5.04332	4.57524e-07	3.33327e-06	AIFM2	protein_coding
ENSG00000042304.12	0.550202	-0.521316	0.264114	-1.97383	0.0484012	0.0996301	C2orf83	protein_coding
ENSG00000042317.17	309.317	-0.152413	0.057323	-2.65884	0.00784111	0.0212111	SPATA7	protein_coding
ENSG00000042429.12	193.553	-0.0909707	0.0538514	-1.68929	0.0911639	0.167732	MED17	protein_coding
ENSG00000042445.14	7508.76	0.668532	0.0916307	7.29594	2.96587e-13	6.70172e-12	RETSAT	protein_coding
ENSG00000042493.16	20798.4	0.675093	0.187265	3.60501	0.000312139	0.00124001	CAPG	protein_coding
ENSG00000042753.12	6988.78	0.348938	0.0688751	5.06624	4.0576e-07	2.98359e-06	AP2S1	protein_coding
ENSG00000042781.14	35.7611	0.394811	0.143613	2.74913	0.00597546	0.0167512	USH2A	protein_coding
ENSG00000042813.8	0.612853	-0.101168	0.352271	-0.287189	0.773968	0.848512	ZPBP	protein_coding
ENSG00000042832.12	85.533	0.294438	0.158117	1.86216	0.0625808	0.123132	TG	protein_coding
ENSG00000042980.13	335.654	-1.68577	0.143264	-11.7669	5.7829e-32	3.88248e-29	ADAM28	protein_coding
ENSG00000043039.7	90.4882	-1.04963	0.227413	-4.61553	3.92088e-06	2.35962e-05	BARX2	protein_coding
ENSG00000043093.15	1253.67	-0.262385	0.0547193	-4.7951	1.62591e-06	1.0612e-05	DCUN1D1	protein_coding
ENSG00000043143.20	4763.16	0.125119	0.0804623	1.555	0.119947	0.209619	JADE2	protein_coding
ENSG00000043355.12	89.0934	-0.844198	0.252802	-3.33937	0.000839696	0.00297471	ZIC2	protein_coding
ENSG00000043462.13	2366.47	-0.740128	0.119602	-6.18828	6.08257e-10	7.50672e-09	LCP2	protein_coding
ENSG00000043514.17	1027.11	-0.0515429	0.0459106	-1.12268	0.261574	0.387103	TRIT1	protein_coding
ENSG00000043591.6	41.7058	-1.56584	0.235966	-6.63587	3.22591e-11	5.04666e-10	ADRB1	protein_coding
ENSG00000044012.4	0.0999492	0.0716034	0.842946	0.0849443	0.932306		GUCA2B	protein_coding
ENSG00000044090.10	4141.13	0.345616	0.0657667	5.25518	1.47876e-07	1.18286e-06	CUL7	protein_coding
ENSG00000044115.21	21775.3	0.105829	0.0517115	2.04653	0.0407043	0.0863121	CTNNA1	protein_coding
ENSG00000044446.12	1126.64	0.140431	0.0538574	2.60746	0.00912179	0.0241817	PHKA2	protein_coding
ENSG00000044459.15	558.051	-0.290166	0.0759819	-3.81888	0.000134059	0.000580988	CNTLN	protein_coding
ENSG00000044524.11	681.36	-0.564441	0.189567	-2.97752	0.0029059	0.0088981	EPHA3	protein_coding
ENSG00000044574.8	40814.2	-0.10201	0.0595404	-1.71328	0.0866607	0.161183	HSPA5	protein_coding
ENSG00000046604.13	1874.54	-0.395948	0.212741	-1.86117	0.0627198	0.123336	DSG2	protein_coding
ENSG00000046647.13	888.763	0.154705	0.0625936	2.47157	0.013452	0.0337716	GEMIN8	protein_coding
ENSG00000046651.15	1223.75	-0.406158	0.0661567	-6.13933	8.28699e-10	9.95923e-09	OFD1	protein_coding
ENSG00000046653.15	12376.5	0.316516	0.101021	3.13317	0.0017293	0.00562207	GPM6B	protein_coding
ENSG00000046774.10	2509.02	0.0763882	0.310733	0.245832	0.805812	0.870844	MAGEC2	protein_coding
ENSG00000046889.19	173.849	-0.912603	0.126068	-7.23896	4.5213e-13	9.91656e-12	PREX2	protein_coding
ENSG00000047056.16	1445.27	-0.00952944	0.0553354	-0.172212	0.863271	0.91124	WDR37	protein_coding
ENSG00000047188.16	1623.25	-0.207166	0.0609344	-3.39982	0.000674314	0.00244667	YTHDC2	protein_coding
ENSG00000047230.15	1319.32	0.0959255	0.0574728	1.66906	0.0951058	0.173701	CTPS2	protein_coding
ENSG00000047249.18	4388.01	0.0414716	0.0560119	0.740406	0.459053	0.589571	ATP6V1H	protein_coding
ENSG00000047315.17	5750.7	0.0650557	0.0528507	1.23093	0.218348	0.336274	POLR2B	protein_coding
ENSG00000047346.12	958.271	-0.417568	0.0720436	-5.79604	6.78973e-09	6.9085e-08	FAM214A	protein_coding
ENSG00000047365.12	823.568	-0.568689	0.109372	-5.19957	1.99748e-07	1.56275e-06	ARAP2	protein_coding
ENSG00000047410.14	8651.4	-0.10484	0.0628486	-1.66814	0.0952884	0.173987	TPR	protein_coding
ENSG00000047457.14	204.494	-1.43931	0.184366	-7.80679	5.86613e-15	1.74185e-13	CP	protein_coding
ENSG00000047578.13	2549.59	0.463433	0.0810598	5.71717	1.0831e-08	1.06168e-07	KATNIP	protein_coding
ENSG00000047579.20	1965.96	0.281224	0.0518448	5.42435	5.81665e-08	5.03614e-07	DTNBP1	protein_coding
ENSG00000047597.7	58.3184	-0.693447	0.173468	-3.99754	6.40046e-05	0.000297814	XK	protein_coding
ENSG00000047617.15	40.0958	-0.137668	0.154077	-0.893503	0.371588	0.504835	ANO2	protein_coding
ENSG00000047621.12	985.965	-0.355323	0.0559754	-6.34784	2.18352e-10	2.92004e-09	C12orf4	protein_coding
ENSG00000047634.15	564.104	-0.419798	0.108771	-3.85948	0.000113628	0.000499991	SCML1	protein_coding
ENSG00000047644.19	4384.2	0.101931	0.0705649	1.4445	0.148599	0.248791	WWC3	protein_coding
ENSG00000047648.23	310.047	-0.229148	0.178157	-1.28621	0.19837	0.312046	ARHGAP6	protein_coding
ENSG00000047662.5	77.488	0.0318274	0.13681	0.232639	0.816042	0.877994	FAM184B	protein_coding
ENSG00000047849.21	26362.4	0.32523	0.0574687	5.65925	1.52037e-08	1.4449e-07	MAP4	protein_coding
ENSG00000047932.14	1587.65	-0.311475	0.0598409	-5.20506	1.93935e-07	1.52101e-06	GOPC	protein_coding
ENSG00000047936.11	9.83208	-1.51078	0.300179	-5.03293	4.83045e-07	3.50117e-06	ROS1	protein_coding
ENSG00000048028.11	919.106	-0.30769	0.0577792	-5.32527	1.00805e-07	8.32566e-07	USP28	protein_coding
ENSG00000048052.22	594.953	-0.577823	0.14244	-4.0566	4.97922e-05	0.0002372	HDAC9	protein_coding
ENSG00000048140.18	3155.78	0.232902	0.0618079	3.76816	0.000164458	0.000696722	TSPAN17	protein_coding
ENSG00000048162.21	1127.69	0.0853336	0.0641182	1.33088	0.183229	0.293414	NOP16	protein_coding
ENSG00000048342.17	1414.17	0.253999	0.0611742	4.15207	3.29488e-05	0.000163366	CC2D2A	protein_coding
ENSG00000048392.12	2482.37	-0.44082	0.0789612	-5.58274	2.3676e-08	2.19016e-07	RRM2B	protein_coding
ENSG00000048405.10	1293.03	-0.194754	0.0503344	-3.8692	0.000109191	0.000482721	ZNF800	protein_coding
ENSG00000048462.11	113.32	-1.93261	0.226022	-8.55054	1.22519e-17	5.79127e-16	TNFRSF17	protein_coding
ENSG00000048471.14	1879.62	0.00885388	0.0603068	0.146814	0.883279	0.923831	SNX29	protein_coding
ENSG00000048540.15	124.234	-0.11485	0.233475	-0.491914	0.62278	0.731561	LMO3	protein_coding
ENSG00000048544.6	2509.29	-0.0393252	0.045572	-0.862926	0.388178	0.521448	MRPS10	protein_coding
ENSG00000048545.16	0.587353	0.0627648	0.221431	0.283451	0.776831	0.850546	GUCA1A	protein_coding
ENSG00000048649.13	2937.61	-0.0224683	0.0780137	-0.288005	0.773343	0.848204	RSF1	protein_coding
ENSG00000048707.15	3451.83	0.0259906	0.0507228	0.512404	0.608368	0.719555	VPS13D	protein_coding
ENSG00000048740.18	8087.48	0.0250641	0.08595	0.291613	0.770583	0.846278	CELF2	protein_coding
ENSG00000048828.17	8794.01	-0.0364957	0.0414012	-0.881513	0.37804	0.511118	FAM120A	protein_coding
ENSG00000048991.16	1875.23	-0.187653	0.0423653	-4.4294	9.44941e-06	5.26591e-05	R3HDM1	protein_coding
ENSG00000049089.15	719.33	-1.11584	0.156515	-7.12928	1.00893e-12	2.05898e-11	COL9A2	protein_coding
ENSG00000049130.16	380.58	-0.772938	0.111759	-6.91612	4.64186e-12	8.42662e-11	KITLG	protein_coding
ENSG00000049167.15	469.13	-0.0905065	0.0522655	-1.73167	0.0833327	0.155901	ERCC8	protein_coding
ENSG00000049192.15	126.706	-1.42755	0.150755	-9.46932	2.81663e-21	2.50156e-19	ADAMTS6	protein_coding
ENSG00000049239.13	5945.73	0.0997531	0.0604393	1.65047	0.0988474	0.179303	H6PD	protein_coding
ENSG00000049245.13	7605.32	0.14255	0.0488326	2.91916	0.00350981	0.0105022	VAMP3	protein_coding
ENSG00000049246.14	1210.04	0.333752	0.0847427	3.93842	8.20195e-05	0.000372705	PER3	protein_coding
ENSG00000049247.14	15.9525	-0.516258	0.200419	-2.57589	0.00999825	0.0261156	UTS2	protein_coding
ENSG00000049249.9	412.065	-1.49789	0.162899	-9.19521	3.74265e-20	2.65206e-18	TNFRSF9	protein_coding
ENSG00000049283.18	36.5936	-0.346205	0.213353	-1.62269	0.104656	0.187768	EPN3	protein_coding
ENSG00000049323.16	2056.04	-1.0343	0.137018	-7.54861	4.39922e-14	1.14417e-12	LTBP1	protein_coding
ENSG00000049449.10	2342.21	-0.301459	0.0866207	-3.48022	0.000501009	0.00188267	RCN1	protein_coding
ENSG00000049540.18	1076.11	-0.635301	0.181124	-3.50754	0.000452275	0.00171979	ELN	protein_coding
ENSG00000049541.11	2665.61	0.137704	0.0567792	2.42526	0.0152976	0.037665	RFC2	protein_coding
ENSG00000049618.24	4667.41	0.118188	0.0535191	2.20833	0.0272214	0.0616753	ARID1B	protein_coding
ENSG00000049656.14	8740.72	0.279332	0.0597261	4.67689	2.91265e-06	1.80155e-05	CLPTM1L	protein_coding
ENSG00000049759.19	7289.99	0.469022	0.100732	4.65613	3.22207e-06	1.97477e-05	NEDD4L	protein_coding
ENSG00000049768.16	292.924	-0.809319	0.1229	-6.58517	4.54369e-11	6.89315e-10	FOXP3	protein_coding
ENSG00000049769.14	348.413	0.14426	0.0923353	1.56235	0.118205	0.207159	PPP1R3F	protein_coding
ENSG00000049860.14	9266.94	0.11426	0.0598191	1.91009	0.0561222	0.112817	HEXB	protein_coding
ENSG00000049883.15	706.444	-0.0901215	0.0480295	-1.87638	0.0606032	0.119908	PTCD2	protein_coding
ENSG00000050030.16	6.24427	-1.77396	0.2173	-8.16366	3.2501e-16	1.20769e-14	NEXMIF	protein_coding
ENSG00000050130.18	1939.16	-0.0439748	0.0451948	-0.973006	0.33055	0.46193	JKAMP	protein_coding
ENSG00000050165.18	2445.38	-0.592796	0.168559	-3.51684	0.000436719	0.00166768	DKK3	protein_coding
ENSG00000050327.15	377.374	0.414566	0.161343	2.56948	0.0101852	0.0265407	ARHGEF5	protein_coding
ENSG00000050344.9	1144.55	-0.506608	0.118766	-4.26559	1.99371e-05	0.000103286	NFE2L3	protein_coding
ENSG00000050393.11	3119.01	0.099209	0.0508106	1.95252	0.0508761	0.103904	MCUR1	protein_coding
ENSG00000050405.13	6187.67	-0.0396731	0.0750742	-0.528451	0.597186	0.710481	LIMA1	protein_coding
ENSG00000050426.16	2872.7	0.149544	0.0599183	2.4958	0.0125674	0.0318292	LETMD1	protein_coding
ENSG00000050438.17	115.579	-0.684243	0.136429	-5.0154	5.29241e-07	3.80312e-06	SLC4A8	protein_coding
ENSG00000050555.19	966.888	0.542957	0.155134	3.49993	0.000465389	0.00176339	LAMC3	protein_coding
ENSG00000050628.20	137.514	-1.09407	0.147146	-7.43526	1.04359e-13	2.54229e-12	PTGER3	protein_coding
ENSG00000050730.16	46.5979	-1.70473	0.169201	-10.0752	7.11449e-24	9.92296e-22	TNIP3	protein_coding
ENSG00000050748.18	1695.83	-0.185077	0.0496868	-3.72488	0.000195411	0.000813239	MAPK9	protein_coding
ENSG00000050767.17	72.0847	-0.208064	0.150426	-1.38316	0.166616	0.272438	COL23A1	protein_coding
ENSG00000050820.17	5638.75	0.511031	0.0805396	6.34509	2.223e-10	2.96882e-09	BCAR1	protein_coding
ENSG00000051009.11	1729.45	0.0999998	0.0420065	2.38058	0.0172854	0.0417955	FAM160A2	protein_coding
ENSG00000051108.15	6404.14	-0.169197	0.0636055	-2.66011	0.00781153	0.021147	HERPUD1	protein_coding
ENSG00000051128.19	961.132	0.235673	0.0861983	2.73408	0.00625542	0.0174213	HOMER3	protein_coding
ENSG00000051180.17	615.012	0.145851	0.0695754	2.0963	0.036056	0.0780504	RAD51	protein_coding
ENSG00000051341.14	426.438	-0.255266	0.0861507	-2.96302	0.00304638	0.00927234	POLQ	protein_coding
ENSG00000051382.9	2783.47	0.123494	0.0695273	1.77619	0.0757014	0.143942	PIK3CB	protein_coding
ENSG00000051523.11	6914.86	0.0680429	0.106943	0.636257	0.524609	0.647947	CYBA	protein_coding
ENSG00000051596.10	482.683	0.113171	0.0596968	1.89577	0.0579903	0.115771	THOC3	protein_coding
ENSG00000051620.11	1224.51	-0.262446	0.0740585	-3.54377	0.000394456	0.00152556	HEBP2	protein_coding
ENSG00000051825.15	958.989	-0.307073	0.072519	-4.23438	2.2918e-05	0.000117227	MPHOSPH9	protein_coding
ENSG00000052126.14	3903.83	0.360146	0.10458	3.44375	0.000573706	0.00212146	PLEKHA5	protein_coding
ENSG00000052344.16	78.7641	0.185676	0.252168	0.736317	0.461538	0.591688	PRSS8	protein_coding
ENSG00000052723.12	1788.18	-0.236275	0.0704406	-3.35424	0.000795821	0.00283534	SIKE1	protein_coding
ENSG00000052749.14	3626.5	0.185649	0.0660758	2.80964	0.00495974	0.0142445	RRP12	protein_coding
ENSG00000052795.13	3457.42	0.0520691	0.0833598	0.624631	0.532213	0.654807	FNIP2	protein_coding
ENSG00000052802.13	2041.07	-0.140718	0.0943427	-1.49156	0.135814	0.231745	MSMO1	protein_coding
ENSG00000052841.15	3568.54	-0.0829705	0.0428235	-1.9375	0.0526844	0.107042	TTC17	protein_coding
ENSG00000052850.8	41.8212	0.036502	0.211287	0.17276	0.86284	0.911023	ALX4	protein_coding
ENSG00000053108.17	160.143	0.990595	0.176954	5.59803	2.16805e-08	2.01688e-07	FSTL4	protein_coding
ENSG00000053254.16	2376.14	-0.123048	0.0690778	-1.7813	0.0748633	0.142712	FOXN3	protein_coding
ENSG00000053328.8	7.66661	-0.936803	0.191298	-4.89709	9.72639e-07	6.64721e-06	METTL24	protein_coding
ENSG00000053371.12	3275.64	0.582108	0.0621171	9.37115	7.17481e-21	5.84777e-19	AKR7A2	protein_coding
ENSG00000053372.5	3591.97	0.120397	0.0494756	2.43347	0.014955	0.0369592	MRTO4	protein_coding
ENSG00000053438.11	26.1895	-0.418966	0.111926	-3.74323	0.00018167	0.000761978	NNAT	protein_coding
ENSG00000053501.13	1670.44	0.319256	0.0713978	4.47151	7.76675e-06	4.40127e-05	USE1	protein_coding
ENSG00000053524.12	107.426	-0.14693	0.131795	-1.11484	0.264918	0.390971	MCF2L2	protein_coding
ENSG00000053702.15	196.812	-0.196493	0.0787145	-2.49628	0.0125505	0.0317945	NRIP2	protein_coding
ENSG00000053747.17	413.884	-0.434011	0.148537	-2.92192	0.00347886	0.010419	LAMA3	protein_coding
ENSG00000053770.12	1758.79	-0.12679	0.0470409	-2.69531	0.00703233	0.01928	AP5M1	protein_coding
ENSG00000053900.11	1260.27	-0.224456	0.0553493	-4.05526	5.00776e-05	0.000238473	ANAPC4	protein_coding
ENSG00000053918.18	266.23	-0.364025	0.0972055	-3.74491	0.000180462	0.000757795	KCNQ1	protein_coding
ENSG00000054116.12	3282.46	0.159679	0.0430993	3.70491	0.000211462	0.000872704	TRAPPC3	protein_coding
ENSG00000054118.15	10350.8	0.194378	0.0354917	5.4767	4.33322e-08	3.83989e-07	THRAP3	protein_coding
ENSG00000054148.18	3571.16	0.524791	0.0820606	6.39516	1.60375e-10	2.20041e-09	PHPT1	protein_coding
ENSG00000054179.12	63.9849	-0.489248	0.223243	-2.19155	0.0284119	0.0639736	ENTPD2	protein_coding
ENSG00000054219.11	241.892	-1.4982	0.142619	-10.5049	8.199e-26	1.54653e-23	LY75	protein_coding
ENSG00000054267.22	2080.44	-0.287672	0.0765727	-3.75685	0.000172066	0.000726001	ARID4B	protein_coding
ENSG00000054277.14	353.605	0.458897	0.113923	4.02814	5.62202e-05	0.000265175	OPN3	protein_coding
ENSG00000054282.16	1061.92	-0.261937	0.0599535	-4.369	1.24818e-05	6.7905e-05	SDCCAG8	protein_coding
ENSG00000054356.14	130.897	-1.03475	0.203289	-5.09005	3.57978e-07	2.66389e-06	PTPRN	protein_coding
ENSG00000054392.13	951.382	0.35529	0.0955578	3.71806	0.000200758	0.000832953	HHAT	protein_coding
ENSG00000054523.18	4100.19	0.0486365	0.055101	0.88268	0.377409	0.510468	KIF1B	protein_coding
ENSG00000054598.9	613.054	-0.406306	0.121892	-3.33334	0.000858115	0.00303002	FOXC1	protein_coding
ENSG00000054611.14	2903.41	0.258233	0.0594282	4.34529	1.39094e-05	7.48593e-05	TBC1D22A	protein_coding
ENSG00000054654.19	5816.1	-0.0445511	0.0748502	-0.595204	0.551707	0.671882	SYNE2	protein_coding
ENSG00000054690.14	4197.22	0.35471	0.115061	3.0828	0.00205065	0.00654632	PLEKHH1	protein_coding
ENSG00000054793.14	4875.99	0.326966	0.117677	2.77851	0.00546096	0.0155019	ATP9A	protein_coding
ENSG00000054796.13	0.0921138	-0.0384323	0.730001	-0.052647	0.958013		SPO11	protein_coding
ENSG00000054803.4	20.0344	-2.17821	0.265313	-8.20995	2.21278e-16	8.45162e-15	CBLN4	protein_coding
ENSG00000054938.16	39.0932	-0.258291	0.202054	-1.27833	0.201134	0.315405	CHRDL2	protein_coding
ENSG00000054965.11	4725.2	0.121663	0.0606041	2.0075	0.0446962	0.0932608	FAM168A	protein_coding
ENSG00000054967.13	519.991	0.0290967	0.0766612	0.379549	0.70428	0.7967	RELT	protein_coding
ENSG00000054983.17	1764.28	-0.0940463	0.0828318	-1.13539	0.256212	0.380766	GALC	protein_coding
ENSG00000055044.11	2698.44	-0.356619	0.0615452	-5.79443	6.85532e-09	6.96986e-08	NOP58	protein_coding
ENSG00000055070.17	7467.23	0.207804	0.0472941	4.39388	1.11347e-05	6.11813e-05	SZRD1	protein_coding
ENSG00000055118.16	185.382	-1.04762	0.224749	-4.66127	3.14259e-06	1.93144e-05	KCNH2	protein_coding
ENSG00000055130.17	5095.3	-0.0903642	0.0505211	-1.78864	0.0736721	0.140882	CUL1	protein_coding
ENSG00000055147.19	1284.09	-0.118395	0.0485411	-2.43906	0.0147255	0.0364512	FAM114A2	protein_coding
ENSG00000055163.20	2481.01	-0.467555	0.123664	-3.78085	0.000156295	0.000665412	CYFIP2	protein_coding
ENSG00000055208.19	3368.67	-0.356934	0.0593802	-6.011	1.84382e-09	2.07783e-08	TAB2	protein_coding
ENSG00000055211.14	1225.07	-0.333318	0.0571167	-5.83573	5.35543e-09	5.58541e-08	GINM1	protein_coding
ENSG00000055332.18	4167.41	-0.189048	0.0650073	-2.90811	0.00363617	0.010836	EIF2AK2	protein_coding
ENSG00000055483.19	5054.7	0.356528	0.0552653	6.45121	1.1096e-10	1.5608e-09	USP36	protein_coding
ENSG00000055609.19	3883.65	-0.0887626	0.0501331	-1.77054	0.0766376	0.145464	KMT2C	protein_coding
ENSG00000055732.13	2449.89	0.241642	0.189094	1.27789	0.201288	0.315583	MCOLN3	protein_coding
ENSG00000055813.6	16.2235	-0.262586	0.1468	-1.78873	0.0736584	0.140862	CCDC85A	protein_coding
ENSG00000055917.16	6935.99	-0.0828288	0.0449604	-1.84226	0.065437	0.127756	PUM2	protein_coding
ENSG00000055950.16	2101.21	0.228867	0.0523254	4.37391	1.22042e-05	6.65592e-05	MRPL43	protein_coding
ENSG00000055955.17	4.66102	-0.81587	0.138398	-5.89509	3.7447e-09	4.01221e-08	ITIH4	protein_coding
ENSG00000055957.11	10.1395	-0.897694	0.211792	-4.23856	2.24959e-05	0.000115306	ITIH1	protein_coding
ENSG00000056050.7	985.652	-0.162252	0.0562738	-2.88326	0.00393583	0.011618	HPF1	protein_coding
ENSG00000056097.16	5263.07	-0.121326	0.0585289	-2.07292	0.0381799	0.0818856	ZFR	protein_coding
ENSG00000056277.16	316.409	-0.164781	0.0541121	-3.04518	0.00232542	0.00732155	ZNF280C	protein_coding
ENSG00000056291.17	14.7097	-1.17241	0.284572	-4.11989	3.79061e-05	0.000185347	NPFFR2	protein_coding
ENSG00000056487.16	60.2774	0.298268	0.249058	1.19759	0.231078	0.351588	PHF21B	protein_coding
ENSG00000056558.11	3484.49	-0.922847	0.15101	-6.11117	9.89017e-10	1.17328e-08	TRAF1	protein_coding
ENSG00000056586.16	2720.74	-0.182035	0.053802	-3.38342	0.000715879	0.00257601	RC3H2	protein_coding
ENSG00000056736.10	174.301	-0.1211	0.0746468	-1.6223	0.104738	0.187861	IL17RB	protein_coding
ENSG00000056972.20	3212.69	0.420108	0.0900831	4.66356	3.10785e-06	1.91068e-05	TRAF3IP2	protein_coding
ENSG00000056998.20	7452.98	0.714634	0.133615	5.34846	8.87074e-08	7.40057e-07	GYG2	protein_coding
ENSG00000057019.16	8012.73	-0.604071	0.112894	-5.35076	8.75855e-08	7.31931e-07	DCBLD2	protein_coding
ENSG00000057149.16	106.011	-0.458891	0.434432	-1.0563	0.290831	0.419248	SERPINB3	protein_coding
ENSG00000057252.13	5478.24	0.0236983	0.0841223	0.281713	0.778164	0.851534	SOAT1	protein_coding
ENSG00000057294.15	74.8962	-1.13022	0.194297	-5.81696	5.99291e-09	6.17869e-08	PKP2	protein_coding
ENSG00000057468.7	11.1479	0.00165286	0.159898	0.010337	0.991752	0.994968	MSH4	protein_coding
ENSG00000057593.14	31.4684	0.498987	0.235824	2.11593	0.0343508	0.075055	F7	protein_coding
ENSG00000057608.17	12079.8	-0.283595	0.0490124	-5.78619	7.20022e-09	7.30179e-08	GDI2	protein_coding
ENSG00000057657.17	844.572	-1.39001	0.115844	-11.9989	3.59926e-33	3.03341e-30	PRDM1	protein_coding
ENSG00000057663.16	1171.26	-0.395491	0.0599072	-6.60173	4.06381e-11	6.22232e-10	ATG5	protein_coding
ENSG00000057704.13	480.908	-0.736729	0.108789	-6.77211	1.26917e-11	2.13836e-10	TMCC3	protein_coding
ENSG00000057757.10	3070.84	0.170262	0.0533654	3.1905	0.00142026	0.00472516	PITHD1	protein_coding
ENSG00000057935.14	2182.1	0.214247	0.0511185	4.19118	2.77505e-05	0.000139833	MTA3	protein_coding
ENSG00000058056.9	2043.45	-0.0055897	0.0780675	-0.0716009	0.94292	0.963498	USP13	protein_coding
ENSG00000058063.16	2870.73	-0.247222	0.0687621	-3.59532	0.000323989	0.00128169	ATP11B	protein_coding
ENSG00000058085.15	430.232	-0.903871	0.210148	-4.30111	1.69944e-05	8.96002e-05	LAMC2	protein_coding
ENSG00000058091.17	958.296	-0.592353	0.134663	-4.39879	1.08857e-05	5.99714e-05	CDK14	protein_coding
ENSG00000058262.10	25770	0.16274	0.0500879	3.24908	0.00115778	0.00394772	SEC61A1	protein_coding
ENSG00000058272.19	2872.2	-0.365941	0.0644445	-5.6784	1.35964e-08	1.30688e-07	PPP1R12A	protein_coding
ENSG00000058335.16	555.766	0.22807	0.179963	1.26731	0.205043	0.320199	RASGRF1	protein_coding
ENSG00000058404.20	97.9516	-0.682592	0.171075	-3.99003	6.60659e-05	0.00030654	CAMK2B	protein_coding
ENSG00000058453.17	2063.35	0.159538	0.075912	2.10162	0.0355869	0.0771895	CROCC	protein_coding
ENSG00000058600.16	1846.59	0.108546	0.0398906	2.72108	0.00650684	0.0180202	POLR3E	protein_coding
ENSG00000058668.15	12188.1	0.191889	0.0710496	2.70077	0.00691796	0.0190152	ATP2B4	protein_coding
ENSG00000058673.17	5.3708	-0.161642	0.099287	-1.62803	0.103519	0.186106	ZC3H11A	protein_coding
ENSG00000058729.11	1143.51	-0.173286	0.0482473	-3.59162	0.000328624	0.00129717	RIOK2	protein_coding
ENSG00000058799.15	1810.49	0.117085	0.0444177	2.63599	0.00838912	0.0224816	YIPF1	protein_coding
ENSG00000058804.12	2082.05	-0.115589	0.0572435	-2.01925	0.0434613	0.0911788	NDC1	protein_coding
ENSG00000058866.15	385.378	0.0150884	0.10724	0.140697	0.888109	0.927029	DGKG	protein_coding
ENSG00000059122.17	4247.85	0.64788	0.071397	9.07434	1.14367e-19	7.47558e-18	FLYWCH1	protein_coding
ENSG00000059145.19	630.955	0.16962	0.0570435	2.97353	0.00294399	0.00899799	UNKL	protein_coding
ENSG00000059377.18	1298.65	-0.42416	0.127198	-3.33464	0.000854104	0.00301747	TBXAS1	protein_coding
ENSG00000059378.13	2133.86	-0.496276	0.102055	-4.86284	1.15715e-06	7.78328e-06	PARP12	protein_coding
ENSG00000059573.9	5821.65	0.188681	0.0500095	3.7729	0.000161363	0.000685003	ALDH18A1	protein_coding
ENSG00000059588.10	2412.56	-0.0493495	0.0699387	-0.705612	0.48043	0.608424	TARBP1	protein_coding
ENSG00000059691.12	1689.68	0.312236	0.0529939	5.89192	3.81738e-09	4.08125e-08	GATB	protein_coding
ENSG00000059728.11	692.448	-0.416006	0.0673028	-6.18111	6.36521e-10	7.83101e-09	MXD1	protein_coding
ENSG00000059758.8	1939.39	-0.209605	0.0562236	-3.72806	0.000192956	0.000803953	CDK17	protein_coding
ENSG00000059769.20	612.781	-0.154345	0.0743027	-2.07724	0.037779	0.0811619	DNAJC25	protein_coding
ENSG00000059804.16	5622.09	0.0599198	0.112639	0.531963	0.594752	0.708293	SLC2A3	protein_coding
ENSG00000059915.17	281.588	-0.287178	0.140698	-2.04109	0.0412423	0.0872489	PSD	protein_coding
ENSG00000060069.17	2105.32	0.345277	0.0551971	6.25535	3.96618e-10	5.03702e-09	CTDP1	protein_coding
ENSG00000060138.13	8975.95	-0.0227386	0.0885651	-0.256745	0.797376	0.864959	YBX3	protein_coding
ENSG00000060140.9	18.6644	-0.91002	0.145893	-6.2376	4.44331e-10	5.60522e-09	STYK1	protein_coding
ENSG00000060237.18	12714.8	0.0651396	0.0514145	1.26695	0.205174	0.320269	WNK1	protein_coding
ENSG00000060303.5	1.44379	0.0686267	0.173159	0.396322	0.691867	0.78685	RPS17P5	processed_pseudogene
ENSG00000060339.14	2872.58	-0.304856	0.0558307	-5.46036	4.75167e-08	4.17799e-07	CCAR1	protein_coding
ENSG00000060491.16	4198.23	0.170854	0.0623511	2.74019	0.00614033	0.017149	OGFR	protein_coding
ENSG00000060558.4	486.164	-0.414391	0.132548	-3.12636	0.00176986	0.00574169	GNA15	protein_coding
ENSG00000060566.14	4.49651	-1.21184	0.18231	-6.64715	2.98829e-11	4.71591e-10	CREB3L3	protein_coding
ENSG00000060642.11	954.871	0.286628	0.0529368	5.41453	6.14492e-08	5.29951e-07	PIGV	protein_coding
ENSG00000060656.20	2796.09	0.631056	0.18498	3.41148	0.000646124	0.00235669	PTPRU	protein_coding
ENSG00000060688.13	2297.67	0.0428929	0.0451219	0.9506	0.341808	0.473901	SNRNP40	protein_coding
ENSG00000060709.15	10.7168	-0.704849	0.207178	-3.40215	0.000668586	0.00242944	RIMBP2	protein_coding
ENSG00000060718.22	3358.71	0.272222	0.228565	1.191	0.233653	0.354473	COL11A1	protein_coding
ENSG00000060749.16	2673.95	-0.119441	0.0685059	-1.74352	0.081243	0.15259	QSER1	protein_coding
ENSG00000060762.19	1161.87	-0.137023	0.0652245	-2.10079	0.0356594	0.0773185	MPC1	protein_coding
ENSG00000060971.19	2107.37	0.175215	0.0514267	3.40709	0.0006566	0.00239038	ACAA1	protein_coding
ENSG00000060982.15	1067.48	-1.41785	0.14906	-9.51194	1.87134e-21	1.72385e-19	BCAT1	protein_coding
ENSG00000061273.18	3540.04	-0.28161	0.0606895	-4.64019	3.48097e-06	2.12098e-05	HDAC7	protein_coding
ENSG00000061337.15	17413.3	0.915984	0.106635	8.58992	8.70282e-18	4.26115e-16	LZTS1	protein_coding
ENSG00000061455.11	27.4428	-1.11289	0.141593	-7.85973	3.84952e-15	1.18388e-13	PRDM6	protein_coding
ENSG00000061492.12	0.295622	0.088536	0.362499	0.244238	0.807047	0.871821	WNT8A	protein_coding
ENSG00000061656.10	333.855	-0.154254	0.125275	-1.23132	0.218203	0.336156	SPAG4	protein_coding
ENSG00000061676.15	8920.49	-0.074594	0.0578129	-1.29027	0.196959	0.310368	NCKAP1	protein_coding
ENSG00000061794.13	2375.55	-0.16937	0.0502712	-3.36912	0.000754095	0.00270052	MRPS35	protein_coding
ENSG00000061918.14	455.799	-0.622048	0.109642	-5.67346	1.39939e-08	1.34021e-07	GUCY1B1	protein_coding
ENSG00000061936.10	2931.71	0.127687	0.0405432	3.14941	0.00163603	0.00535267	SFSWAP	protein_coding
ENSG00000061938.20	3551.21	0.119612	0.0640466	1.86757	0.0618217	0.121903	TNK2	protein_coding
ENSG00000061987.16	2278.2	-0.184679	0.0498913	-3.70163	0.000214217	0.000883155	MON2	protein_coding
ENSG00000062038.14	7451.05	0.816185	0.188679	4.32578	1.51996e-05	8.1087e-05	CDH3	protein_coding
ENSG00000062096.15	4.66846	-0.46223	0.327255	-1.41245	0.157819	0.260902	ARSF	protein_coding
ENSG00000062194.16	4301	-0.178542	0.0519134	-3.43922	0.000583395	0.00215367	GPBP1	protein_coding
ENSG00000062282.15	466.454	-0.0960499	0.128207	-0.749176	0.453751	0.584543	DGAT2	protein_coding
ENSG00000062370.17	223.484	0.0158449	0.0768765	0.206109	0.836706	0.892769	ZNF112	protein_coding
ENSG00000062485.19	9868.07	0.277047	0.052386	5.28856	1.23281e-07	1.00211e-06	CS	protein_coding
ENSG00000062524.16	332.52	-0.0287768	0.181394	-0.158643	0.87395	0.918056	LTK	protein_coding
ENSG00000062582.14	12.2298	0.184669	0.101333	1.8224	0.0683937	0.132489	MRPS24	protein_coding
ENSG00000062598.18	3932.59	0.285988	0.0479984	5.95828	2.54903e-09	2.80083e-08	ELMO2	protein_coding
ENSG00000062650.19	2714.28	-0.261002	0.0500338	-5.2165	1.82335e-07	1.43645e-06	WAPL	protein_coding
ENSG00000062716.13	8698.08	-0.205215	0.0564087	-3.638	0.000274764	0.00110561	VMP1	protein_coding
ENSG00000062725.10	2406.76	0.00729576	0.0577046	0.126433	0.899389	0.934425	APPBP2	protein_coding
ENSG00000062822.15	2271.08	0.29439	0.0685962	4.29165	1.77354e-05	9.31347e-05	POLD1	protein_coding
ENSG00000063015.20	7.63847	1.33948	0.182479	7.34047	2.12838e-13	4.93892e-12	SEZ6	protein_coding
ENSG00000063046.18	20276.8	0.0794495	0.0613078	1.29591	0.195006	0.308027	EIF4B	protein_coding
ENSG00000063127.16	177.465	-0.0381873	0.102759	-0.371621	0.710175	0.801563	SLC6A16	protein_coding
ENSG00000063169.11	1166.9	0.386694	0.0517533	7.47187	7.90623e-14	1.97711e-12	BICRA	protein_coding
ENSG00000063176.16	1073.57	0.426742	0.0568638	7.50463	6.16014e-14	1.56517e-12	SPHK2	protein_coding
ENSG00000063177.13	46517.4	0.317668	0.0794554	3.99807	6.38614e-05	0.000297287	RPL18	protein_coding
ENSG00000063180.9	672.179	0.255064	0.0977435	2.60952	0.00906694	0.024054	CA11	protein_coding
ENSG00000063241.8	3379.03	0.359948	0.0702825	5.12145	3.03198e-07	2.28892e-06	ISOC2	protein_coding
ENSG00000063244.13	10994.6	0.316599	0.0459072	6.89649	5.33032e-12	9.58852e-11	U2AF2	protein_coding
ENSG00000063245.15	11445.2	0.471802	0.0658287	7.16712	7.6593e-13	1.60356e-11	EPN1	protein_coding
ENSG00000063322.15	3717.88	0.147247	0.0352323	4.17934	2.92362e-05	0.000146573	MED29	protein_coding
ENSG00000063438.19	13.0412	0.373765	0.145325	2.57193	0.0101133	0.026383	AHRR	protein_coding
ENSG00000063515.3	3.32919	1.0354	0.287836	3.59718	0.00032168	0.00127352	GSC2	protein_coding
ENSG00000063587.15	1439.01	-0.12349	0.0685584	-1.80123	0.0716665	0.137691	ZNF275	protein_coding
ENSG00000063601.17	1834.2	-0.0191262	0.0522958	-0.365731	0.714566	0.804773	MTMR1	protein_coding
ENSG00000063660.9	5822.61	-0.404938	0.150797	-2.68533	0.0072459	0.0198039	GPC1	protein_coding
ENSG00000063761.16	910.266	0.579514	0.0713629	8.12066	4.63672e-16	1.67277e-14	ADCK1	protein_coding
ENSG00000063854.13	2414.27	0.260292	0.0659664	3.94583	7.95249e-05	0.000362326	HAGH	protein_coding
ENSG00000063978.16	4090.75	0.0698914	0.0410074	1.70436	0.088314	0.163666	RNF4	protein_coding
ENSG00000064012.22	1268.83	-0.350832	0.0658569	-5.32719	9.97455e-08	8.24939e-07	CASP8	protein_coding
ENSG00000064042.18	983.584	-0.126609	0.153997	-0.822155	0.410989	0.543707	LIMCH1	protein_coding
ENSG00000064102.15	2242.98	-0.11682	0.0652711	-1.78977	0.0734915	0.140618	INTS13	protein_coding
ENSG00000064115.11	7341.31	0.317626	0.0742788	4.27612	1.90176e-05	9.90278e-05	TM7SF3	protein_coding
ENSG00000064195.7	55.6022	-0.176504	0.227966	-0.774257	0.438779	0.570255	DLX3	protein_coding
ENSG00000064199.7	70.8527	-0.124359	0.0821824	-1.51321	0.130227	0.22425	SPA17	protein_coding
ENSG00000064201.16	109.292	-1.20139	0.140312	-8.56226	1.10675e-17	5.31387e-16	TSPAN32	protein_coding
ENSG00000064205.10	1654.65	0.685131	0.198824	3.44591	0.000569132	0.00210651	CCN5	protein_coding
ENSG00000064218.5	30.3453	-0.729883	0.126403	-5.77427	7.72882e-09	7.788e-08	DMRT3	protein_coding
ENSG00000064225.12	6012.42	0.114535	0.101921	1.12376	0.261113	0.386551	ST3GAL6	protein_coding
ENSG00000064270.13	33.6145	-0.417282	0.16142	-2.58506	0.00973617	0.0255505	ATP2C2	protein_coding
ENSG00000064300.9	5630.02	-0.566525	0.201817	-2.80712	0.00499863	0.0143302	NGFR	protein_coding
ENSG00000064309.14	795.29	0.299296	0.100454	2.97944	0.00288779	0.00885015	CDON	protein_coding
ENSG00000064313.12	1961.61	-0.213375	0.0652684	-3.2692	0.00107854	0.00371011	TAF2	protein_coding
ENSG00000064393.16	6915.25	0.473789	0.0901422	5.25602	1.47208e-07	1.17799e-06	HIPK2	protein_coding
ENSG00000064419.13	5544.59	0.00918978	0.0455888	0.20158	0.840245	0.895498	TNPO3	protein_coding
ENSG00000064489.23	1.09596	-0.257447	0.205104	-1.2552	0.209406	0.325401	BORCS8-MEF2B	protein_coding
ENSG00000064490.14	2147.64	0.433382	0.0604726	7.16659	7.68881e-13	1.60803e-11	RFXANK	protein_coding
ENSG00000064545.15	2385.89	0.503171	0.0701841	7.1693	7.53798e-13	1.57982e-11	TMEM161A	protein_coding
ENSG00000064547.14	564.317	0.0843538	0.108721	0.775874	0.437823	0.569301	LPAR2	protein_coding
ENSG00000064601.20	16314.6	0.570119	0.075773	7.52404	5.31077e-14	1.36424e-12	CTSA	protein_coding
ENSG00000064607.17	4474.44	0.0169033	0.0440621	0.383625	0.701256	0.794254	SUGP2	protein_coding
ENSG00000064651.14	2087.71	0.19794	0.0898011	2.20421	0.0275098	0.0622468	SLC12A2	protein_coding
ENSG00000064652.11	662.336	-0.0926462	0.0941882	-0.983629	0.325298	0.456319	SNX24	protein_coding
ENSG00000064655.19	108.294	-0.63271	0.14103	-4.48634	7.24561e-06	4.12602e-05	EYA2	protein_coding
ENSG00000064666.15	5837.88	-0.341389	0.0993476	-3.43631	0.000589705	0.00217412	CNN2	protein_coding
ENSG00000064687.13	1563.75	-0.0232844	0.0983634	-0.236718	0.812875	0.875777	ABCA7	protein_coding
ENSG00000064692.20	57.6816	-1.7529	0.159566	-10.9854	4.49106e-28	1.29851e-25	SNCAIP	protein_coding
ENSG00000064703.12	1228.1	0.0531141	0.0515059	1.03122	0.302435	0.431672	DDX20	protein_coding
ENSG00000064726.10	4150.3	-0.193971	0.0531241	-3.65129	0.000260931	0.00105575	BTBD1	protein_coding
ENSG00000064763.11	1590.76	0.343966	0.111298	3.0905	0.00199818	0.00640111	FAR2	protein_coding
ENSG00000064787.13	41.4947	-0.979711	0.16394	-5.97603	2.28645e-09	2.52773e-08	BCAS1	protein_coding
ENSG00000064835.11	1.65114	-0.16241	0.154305	-1.05253	0.292558	0.420973	POU1F1	protein_coding
ENSG00000064886.14	437.199	-0.667074	0.166996	-3.99456	6.4814e-05	0.000301261	CHI3L2	protein_coding
ENSG00000064932.16	6551.33	0.224886	0.0556028	4.0445	5.24353e-05	0.000248774	SBNO2	protein_coding
ENSG00000064933.18	774.793	-0.35026	0.0640466	-5.46883	4.53008e-08	3.99557e-07	PMS1	protein_coding
ENSG00000064961.19	10956.1	0.592548	0.0826257	7.17148	7.41931e-13	1.5566e-11	HMG20B	protein_coding
ENSG00000064989.13	557.32	-1.09384	0.105863	-10.3326	5.01911e-25	8.28384e-23	CALCRL	protein_coding
ENSG00000064995.18	1486.96	0.0624895	0.0545199	1.14618	0.251721	0.375695	TAF11	protein_coding
ENSG00000064999.15	12902.2	0.271112	0.11716	2.31403	0.0206662	0.048663	ANKS1A	protein_coding
ENSG00000065000.19	15932.6	0.374513	0.0458818	8.16256	3.28006e-16	1.21654e-14	AP3D1	protein_coding
ENSG00000065029.15	2166.13	0.283561	0.0545706	5.19622	2.0338e-07	1.58897e-06	ZNF76	protein_coding
ENSG00000065054.14	2179.56	-0.143394	0.0954703	-1.50197	0.133104	0.228241	SLC9A3R2	protein_coding
ENSG00000065057.9	1182.66	0.433105	0.0699316	6.19326	5.89326e-10	7.29038e-09	NTHL1	protein_coding
ENSG00000065060.17	2276.97	0.173032	0.0665639	2.59949	0.00933627	0.0246595	UHRF1BP1	protein_coding
ENSG00000065135.12	5094.49	-0.181732	0.0489243	-3.71455	0.000203567	0.000843549	GNAI3	protein_coding
ENSG00000065150.21	9917.19	-0.0660578	0.0613355	-1.07699	0.281484	0.40947	IPO5	protein_coding
ENSG00000065154.12	4978.55	0.0362971	0.0593234	0.611852	0.540636	0.662249	OAT	protein_coding
ENSG00000065183.16	4043.96	0.209802	0.0698173	3.00501	0.00265569	0.00822475	WDR3	protein_coding
ENSG00000065243.20	2441.29	-0.141564	0.0688646	-2.05569	0.0398122	0.0847213	PKN2	protein_coding
ENSG00000065268.11	2333.16	0.413453	0.0674582	6.12902	8.84221e-10	1.05783e-08	WDR18	protein_coding
ENSG00000065308.5	5043.76	-0.0386641	0.069898	-0.553151	0.58016	0.696142	TRAM2	protein_coding
ENSG00000065320.9	338.547	0.122715	0.180292	0.680647	0.496095	0.622748	NTN1	protein_coding
ENSG00000065325.13	4.35943	-0.976462	0.239068	-4.08446	4.41794e-05	0.000212765	GLP2R	protein_coding
ENSG00000065328.17	593.532	-0.160814	0.0860008	-1.86991	0.0614959	0.121377	MCM10	protein_coding
ENSG00000065357.20	1357.01	-0.884986	0.102162	-8.66262	4.61049e-18	2.33537e-16	DGKA	protein_coding
ENSG00000065361.16	30552.6	0.670878	0.102643	6.53604	6.31683e-11	9.33826e-10	ERBB3	protein_coding
ENSG00000065371.17	786.037	0.310594	0.146125	2.12554	0.0335416	0.073567	ROPN1	protein_coding
ENSG00000065413.20	2193.34	-0.228659	0.0778825	-2.93594	0.00332534	0.0100122	ANKRD44	protein_coding
ENSG00000065427.15	9520.99	0.00285425	0.0407766	0.0699973	0.944196	0.96413	KARS1	protein_coding
ENSG00000065457.10	1389.94	0.0492962	0.0544921	0.904648	0.365652	0.498583	ADAT1	protein_coding
ENSG00000065485.20	1738.99	0.0296187	0.0734573	0.403209	0.686794	0.782911	PDIA5	protein_coding
ENSG00000065491.8	1360.38	0.256354	0.050122	5.1146	3.14407e-07	2.36706e-06	TBC1D22B	protein_coding
ENSG00000065518.8	4804.57	0.322836	0.0671401	4.80839	1.52151e-06	9.99476e-06	NDUFB4	protein_coding
ENSG00000065526.12	5250.13	0.131773	0.0447286	2.94606	0.00321848	0.00972516	SPEN	protein_coding
ENSG00000065534.19	2619.78	-0.480112	0.111476	-4.30687	1.65578e-05	8.76015e-05	MYLK	protein_coding
ENSG00000065548.18	3325.63	-0.313341	0.052822	-5.93201	2.99247e-09	3.2525e-08	ZC3H15	protein_coding
ENSG00000065559.15	1462.02	-0.0482899	0.0481977	-1.00191	0.316385	0.446468	MAP2K4	protein_coding
ENSG00000065600.13	1056.23	0.113948	0.060669	1.87819	0.0603554	0.119543	PACC1	protein_coding
ENSG00000065609.14	14.8596	-1.89691	0.293654	-6.45967	1.04935e-10	1.48358e-09	SNAP91	protein_coding
ENSG00000065613.15	3033.82	-0.365655	0.0699531	-5.22715	1.72147e-07	1.36188e-06	SLK	protein_coding
ENSG00000065615.14	766.445	-0.575758	0.0672801	-8.55763	1.15206e-17	5.49151e-16	CYB5R4	protein_coding
ENSG00000065618.21	543.467	-0.24598	0.270395	-0.909704	0.362979	0.495962	COL17A1	protein_coding
ENSG00000065621.15	192.472	0.130447	0.137291	0.95015	0.342036	0.474101	GSTO2	protein_coding
ENSG00000065665.21	372.589	-0.0920376	0.0634618	-1.45028	0.14698	0.246578	SEC61A2	protein_coding
ENSG00000065675.15	173.035	-1.25607	0.149304	-8.41285	4.00151e-17	1.74756e-15	PRKCQ	protein_coding
ENSG00000065717.15	695.634	-0.186155	0.146704	-1.26891	0.204472	0.319488	TLE2	protein_coding
ENSG00000065802.12	1818.34	0.103919	0.0585947	1.77352	0.0761431	0.144643	ASB1	protein_coding
ENSG00000065809.13	1615.6	-1.17164	0.104266	-11.237	2.68357e-29	1.01237e-26	FAM107B	protein_coding
ENSG00000065833.9	565.539	-0.698172	0.148946	-4.68741	2.76689e-06	1.71894e-05	ME1	protein_coding
ENSG00000065882.16	3419.94	-0.159978	0.0613056	-2.60952	0.00906687	0.024054	TBC1D1	protein_coding
ENSG00000065883.16	3554.83	-0.0365034	0.0406959	-0.89698	0.36973	0.502814	CDK13	protein_coding
ENSG00000065911.13	2380.99	-0.50497	0.0751398	-6.72041	1.81209e-11	2.96729e-10	MTHFD2	protein_coding
ENSG00000065923.10	951.084	-1.19798	0.140457	-8.52919	1.47382e-17	6.88436e-16	SLC9A7	protein_coding
ENSG00000065970.9	1974	0.247513	0.0464363	5.33016	9.8128e-08	8.13169e-07	FOXJ2	protein_coding
ENSG00000065978.19	33388.9	0.0582855	0.0497134	1.17243	0.241024	0.363301	YBX1	protein_coding
ENSG00000065989.16	1254.69	0.0541021	0.0881929	0.613451	0.539578	0.66127	PDE4A	protein_coding
ENSG00000066027.12	3473.43	-0.0457853	0.0647932	-0.706638	0.479791	0.607869	PPP2R5A	protein_coding
ENSG00000066032.18	386.452	0.418602	0.197852	2.11573	0.0343676	0.0750802	CTNNA2	protein_coding
ENSG00000066044.15	5388.66	0.159455	0.0312274	5.10624	3.28625e-07	2.46631e-06	ELAVL1	protein_coding
ENSG00000066056.14	1156.75	-0.377323	0.117713	-3.20544	0.00134855	0.00451733	TIE1	protein_coding
ENSG00000066084.13	5666.22	0.276368	0.0639039	4.32475	1.52707e-05	8.14225e-05	DIP2B	protein_coding
ENSG00000066117.15	6223.66	0.215657	0.0502872	4.2885	1.7988e-05	9.43363e-05	SMARCD1	protein_coding
ENSG00000066135.13	1195.2	0.20869	0.0424133	4.92039	8.63722e-07	5.95214e-06	KDM4A	protein_coding
ENSG00000066136.20	3320.15	0.2736	0.0427627	6.3981	1.57321e-10	2.16594e-09	NFYC	protein_coding
ENSG00000066185.13	156.016	0.288514	0.09248	3.11974	0.00181011	0.00585355	ZMYND12	protein_coding
ENSG00000066230.12	381.778	-0.0824547	0.205188	-0.401849	0.687795	0.783646	SLC9A3	protein_coding
ENSG00000066248.15	168.073	-1.38942	0.23567	-5.89562	3.73271e-09	4.00087e-08	NGEF	protein_coding
ENSG00000066279.18	1722.32	-0.207774	0.100361	-2.07027	0.0384275	0.0823051	ASPM	protein_coding
ENSG00000066294.15	994.531	-1.2693	0.130597	-9.71918	2.49782e-22	2.68861e-20	CD84	protein_coding
ENSG00000066322.15	5809.67	0.197726	0.0644993	3.06555	0.0021727	0.00688329	ELOVL1	protein_coding
ENSG00000066336.12	2020.71	-0.525401	0.126326	-4.15907	3.19543e-05	0.000158973	SPI1	protein_coding
ENSG00000066379.15	677.782	0.165276	0.0605021	2.73174	0.00630014	0.0175348	POLR1H	protein_coding
ENSG00000066382.16	747.164	0.286951	0.155667	1.84337	0.0652756	0.127528	MPPED2	protein_coding
ENSG00000066405.13	18.2245	-0.4874	0.137301	-3.54985	0.000385446	0.00149429	CLDN18	protein_coding
ENSG00000066422.5	1189.16	-0.314652	0.0639635	-4.91924	8.68788e-07	5.98497e-06	ZBTB11	protein_coding
ENSG00000066427.24	827.87	-0.137349	0.0504995	-2.71981	0.0065319	0.018082	ATXN3	protein_coding
ENSG00000066455.13	2626.7	-0.13096	0.0456509	-2.86873	0.00412119	0.0121029	GOLGA5	protein_coding
ENSG00000066468.23	112.295	-0.786504	0.206504	-3.80866	0.000139723	0.000602892	FGFR2	protein_coding
ENSG00000066557.6	733.93	-0.319057	0.0738786	-4.31867	1.5697e-05	8.34821e-05	LRRC40	protein_coding
ENSG00000066583.12	708.468	-0.228517	0.0538161	-4.24625	2.17373e-05	0.00011181	ISOC1	protein_coding
ENSG00000066629.18	455.555	-0.597276	0.127753	-4.67522	2.93639e-06	1.81513e-05	EML1	protein_coding
ENSG00000066651.20	440.599	-0.390814	0.0682318	-5.72774	1.0178e-08	1.00264e-07	TRMT11	protein_coding
ENSG00000066654.14	2155.43	-0.203508	0.0469098	-4.33828	1.43603e-05	7.7035e-05	THUMPD1	protein_coding
ENSG00000066697.15	1301.54	0.0659513	0.069143	0.953839	0.340165	0.472003	MSANTD3	protein_coding
ENSG00000066735.14	288.383	0.0243019	0.145399	0.16714	0.86726	0.913545	KIF26A	protein_coding
ENSG00000066739.12	2123.88	0.0113247	0.053889	0.210149	0.833551	0.890832	ATG2B	protein_coding
ENSG00000066777.9	3139.27	-0.220161	0.064767	-3.39927	0.000675651	0.00245129	ARFGEF1	protein_coding
ENSG00000066813.14	1.4795	-0.629073	0.257981	-2.43845	0.0147506	0.0364996	ACSM2B	protein_coding
ENSG00000066827.16	938.486	0.141367	0.0535153	2.64162	0.00825107	0.0221747	ZFAT	protein_coding
ENSG00000066855.16	1199.65	-0.110052	0.063762	-1.72598	0.0843513	0.157524	MTFR1	protein_coding
ENSG00000066923.17	503.065	0.0426092	0.143161	0.297632	0.765984	0.842536	STAG3	protein_coding
ENSG00000066926.12	1681.16	0.136002	0.0557656	2.43882	0.0147355	0.0364737	FECH	protein_coding
ENSG00000066933.16	1696.2	-0.111409	0.0625214	-1.78194	0.0747598	0.142549	MYO9A	protein_coding
ENSG00000067048.17	1772.28	-0.205845	0.281444	-0.73139	0.464541	0.594538	DDX3Y	protein_coding
ENSG00000067057.18	5876.08	0.390814	0.115621	3.38014	0.000724495	0.00260535	PFKP	protein_coding
ENSG00000067064.11	2378.51	-0.160611	0.074197	-2.16466	0.0304136	0.0677224	IDI1	protein_coding
ENSG00000067066.17	4160.91	-0.415234	0.0663788	-6.25552	3.96185e-10	5.03474e-09	SP100	protein_coding
ENSG00000067082.15	8424.39	-0.216403	0.0760146	-2.84686	0.00441525	0.0128695	KLF6	protein_coding
ENSG00000067113.17	1080.68	-0.0309925	0.0697509	-0.444331	0.656803	0.758843	PLPP1	protein_coding
ENSG00000067141.17	4586.22	0.364207	0.109032	3.34038	0.000836647	0.00296532	NEO1	protein_coding
ENSG00000067167.8	11320.4	-0.297765	0.0596074	-4.99545	5.87001e-07	4.18046e-06	TRAM1	protein_coding
ENSG00000067177.15	714.886	-0.280992	0.187395	-1.49947	0.133753	0.229146	PHKA1	protein_coding
ENSG00000067182.8	6527.03	0.0448998	0.0621478	0.722468	0.470007	0.599344	TNFRSF1A	protein_coding
ENSG00000067191.16	304.395	-0.0237793	0.0658148	-0.361306	0.717871	0.807383	CACNB1	protein_coding
ENSG00000067208.14	1290.1	-0.143143	0.0690176	-2.07401	0.0380783	0.081703	EVI5	protein_coding
ENSG00000067221.14	1079.2	0.293081	0.0618975	4.73495	2.1911e-06	1.392e-05	STOML1	protein_coding
ENSG00000067225.18	119593	0.257855	0.070733	3.64547	0.000266907	0.00107748	PKM	protein_coding
ENSG00000067248.10	1953.14	-0.152596	0.05285	-2.88735	0.00388507	0.0114862	DHX29	protein_coding
ENSG00000067334.14	3031.38	-0.252498	0.0611618	-4.12835	3.65373e-05	0.000179163	DNTTIP2	protein_coding
ENSG00000067365.15	697.152	0.196296	0.0493858	3.97474	7.04559e-05	0.000325006	METTL22	protein_coding
ENSG00000067369.14	2811.41	-0.056755	0.0663237	-0.855727	0.392149	0.525185	TP53BP1	protein_coding
ENSG00000067445.21	1660.35	0.207279	0.118395	1.75074	0.0799902	0.150658	TRO	protein_coding
ENSG00000067533.6	2021.07	0.00685449	0.0592762	0.115637	0.907941	0.940394	RRP15	protein_coding
ENSG00000067560.13	30972.1	0.0519311	0.0399613	1.29953	0.193761	0.306634	RHOA	protein_coding
ENSG00000067596.12	4330.66	0.272468	0.0427112	6.37931	1.77883e-10	2.41886e-09	DHX8	protein_coding
ENSG00000067601.8	146.326	0.316719	0.05985	5.29188	1.21063e-07	9.85904e-07	PMS2P4	transcribed_unprocessed_pseudogene
ENSG00000067606.17	712.46	0.328661	0.101535	3.23693	0.00120824	0.00409723	PRKCZ	protein_coding
ENSG00000067646.12	317.538	-0.164978	0.283055	-0.582845	0.559998	0.679015	ZFY	protein_coding
ENSG00000067704.10	10074.9	0.137894	0.0572138	2.41016	0.0159456	0.0390131	IARS2	protein_coding
ENSG00000067715.14	147.953	-1.53364	0.235609	-6.50926	7.55197e-11	1.09817e-09	SYT1	protein_coding
ENSG00000067798.16	846.203	-0.125586	0.104309	-1.20398	0.228597	0.34875	NAV3	protein_coding
ENSG00000067829.19	3941.91	0.384229	0.0660432	5.81785	5.96108e-09	6.15067e-08	IDH3G	protein_coding
ENSG00000067836.13	334.516	0.199751	0.0794007	2.51574	0.0118783	0.0303204	ROGDI	protein_coding
ENSG00000067840.12	870.713	0.287598	0.149045	1.92961	0.0536555	0.108634	PDZD4	protein_coding
ENSG00000067842.17	22.528	0.504301	0.256251	1.968	0.0490685	0.100742	ATP2B3	protein_coding
ENSG00000067900.8	2998.1	-0.315998	0.0748188	-4.22351	2.40531e-05	0.000122603	ROCK1	protein_coding
ENSG00000067955.15	3620.56	-0.267388	0.0569586	-4.69443	2.6735e-06	1.66719e-05	CBFB	protein_coding
ENSG00000067992.16	2808.53	0.143098	0.0704397	2.0315	0.042204	0.0889935	PDK3	protein_coding
ENSG00000068001.14	2932.85	0.0960743	0.0660766	1.45398	0.145951	0.245312	HYAL2	protein_coding
ENSG00000068024.17	1923.8	0.278556	0.0655702	4.24821	2.15483e-05	0.000110908	HDAC4	protein_coding
ENSG00000068028.17	1896.72	0.0751975	0.0622761	1.20749	0.227245	0.347149	RASSF1	protein_coding
ENSG00000068078.20	328.44	-0.00121757	0.198847	-0.00612314	0.995114	0.997027	FGFR3	protein_coding
ENSG00000068079.8	3496.41	0.0804049	0.100685	0.798578	0.424535	0.556849	IFI35	protein_coding
ENSG00000068097.15	1441.13	0.134405	0.0460357	2.91958	0.00350498	0.0104908	HEATR6	protein_coding
ENSG00000068120.15	5048.38	0.41573	0.0483343	8.60112	7.89398e-18	3.88433e-16	COASY	protein_coding
ENSG00000068137.15	1141.2	0.265652	0.0628214	4.22869	2.35056e-05	0.00012002	PLEKHH3	protein_coding
ENSG00000068305.17	2957.78	-0.198795	0.0686819	-2.89443	0.00379845	0.0112578	MEF2A	protein_coding
ENSG00000068308.14	4672.6	0.186279	0.0462011	4.03192	5.5322e-05	0.000261249	OTUD5	protein_coding
ENSG00000068323.17	3831.92	0.0746625	0.0504676	1.47941	0.13903	0.235921	TFE3	protein_coding
ENSG00000068354.16	1258.83	0.294392	0.0482719	6.09863	1.06984e-09	1.25974e-08	TBC1D25	protein_coding
ENSG00000068366.20	3344.57	-0.432995	0.0780351	-5.54872	2.8777e-08	2.62043e-07	ACSL4	protein_coding
ENSG00000068383.19	1036	0.0673085	0.0510987	1.31723	0.187763	0.299186	INPP5A	protein_coding
ENSG00000068394.11	1581.05	0.180573	0.0381449	4.73386	2.20289e-06	1.39815e-05	GPKOW	protein_coding
ENSG00000068400.13	3064.52	0.00261566	0.0378517	0.0691028	0.944908	0.964671	GRIPAP1	protein_coding
ENSG00000068438.15	2269.28	0.0608499	0.0425722	1.42933	0.152908	0.254618	FTSJ1	protein_coding
ENSG00000068489.13	1962.03	-0.0605372	0.0761951	-0.794503	0.426903	0.55901	PRR11	protein_coding
ENSG00000068615.19	48.9019	-0.981561	0.146516	-6.69932	2.09391e-11	3.39231e-10	REEP1	protein_coding
ENSG00000068650.18	4560.91	0.236638	0.113703	2.0812	0.0374159	0.0805392	ATP11A	protein_coding
ENSG00000068654.16	6003.37	0.426353	0.0498337	8.55552	1.17343e-17	5.57991e-16	POLR1A	protein_coding
ENSG00000068697.7	14420.2	-0.0169483	0.0418963	-0.40453	0.685823	0.782187	LAPTM4A	protein_coding
ENSG00000068724.17	1287.52	-0.518716	0.0777584	-6.67087	2.54292e-11	4.06487e-10	TTC7A	protein_coding
ENSG00000068745.15	2908.63	0.023381	0.0441053	0.530117	0.596031	0.709459	IP6K2	protein_coding
ENSG00000068781.21	3.3961	0.364351	0.280816	1.29747	0.194468	0.307435	STON1-GTF2A1L	protein_coding
ENSG00000068784.13	1113.74	-0.0915007	0.0531831	-1.72049	0.0853442	0.159003	SRBD1	protein_coding
ENSG00000068796.19	2063.33	-0.290258	0.0580095	-5.00363	5.62606e-07	4.02046e-06	KIF2A	protein_coding
ENSG00000068831.19	471.507	-1.90731	0.152654	-12.4943	8.01586e-36	1.05839e-32	RASGRP2	protein_coding
ENSG00000068878.15	4178.27	-0.287576	0.0477199	-6.02632	1.6773e-09	1.90699e-08	PSME4	protein_coding
ENSG00000068885.15	537.638	-0.260543	0.0758206	-3.43631	0.000589695	0.00217412	IFT80	protein_coding
ENSG00000068903.20	4553.81	0.388831	0.0562497	6.91259	4.75886e-12	8.62319e-11	SIRT2	protein_coding
ENSG00000068912.14	3723.14	-0.295929	0.0605111	-4.8905	1.00582e-06	6.85977e-06	ERLEC1	protein_coding
ENSG00000068971.14	1473.49	0.318848	0.0660583	4.82677	1.38764e-06	9.19889e-06	PPP2R5B	protein_coding
ENSG00000068976.14	42.4354	-0.658905	0.115274	-5.71599	1.09068e-08	1.06805e-07	PYGM	protein_coding
ENSG00000068985.5	28.9183	-1.22158	0.418532	-2.91873	0.0035146	0.0105141	PAGE1	protein_coding
ENSG00000069011.16	80.3732	-1.03159	0.250506	-4.11802	3.82145e-05	0.000186694	PITX1	protein_coding
ENSG00000069018.19	0.593548	-0.614276	0.315359	-1.94787	0.051431	0.104844	TRPC7	protein_coding
ENSG00000069020.18	719.827	-0.418302	0.103527	-4.0405	5.33371e-05	0.000252508	MAST4	protein_coding
ENSG00000069122.19	1129.43	-0.736426	0.106121	-6.93946	3.93588e-12	7.21779e-11	ADGRF5	protein_coding
ENSG00000069188.17	637.778	0.0290037	0.207288	0.13992	0.888723	0.927378	SDK2	protein_coding
ENSG00000069206.15	0.21653	-0.511112	0.468148	-1.09178	0.274932		ADAM7	protein_coding
ENSG00000069248.12	3606.42	0.129783	0.0532081	2.43915	0.0147219	0.0364446	NUP133	protein_coding
ENSG00000069275.13	19586.9	0.0555865	0.0592262	0.938547	0.347964	0.480234	NUCKS1	protein_coding
ENSG00000069329.18	7273.91	0.032564	0.0438296	0.742967	0.457502	0.588189	VPS35	protein_coding
ENSG00000069345.12	3367.4	-0.128468	0.0406458	-3.16066	0.00157413	0.00518052	DNAJA2	protein_coding
ENSG00000069399.15	1971.62	-0.325902	0.0931452	-3.49886	0.000467255	0.00176928	BCL3	protein_coding
ENSG00000069424.15	15003.1	1.01602	0.144274	7.04232	1.8906e-12	3.65666e-11	KCNAB2	protein_coding
ENSG00000069431.11	322.823	-0.831355	0.126992	-6.54652	5.88919e-11	8.75335e-10	ABCC9	protein_coding
ENSG00000069482.7	127.628	-0.0508131	0.234426	-0.216755	0.828399	0.886831	GAL	protein_coding
ENSG00000069493.15	723.117	-1.12774	0.102732	-10.9775	4.90232e-28	1.39702e-25	CLEC2D	protein_coding
ENSG00000069509.6	830.807	-0.081841	0.0447696	-1.82805	0.0675425	0.131106	FUNDC1	protein_coding
ENSG00000069535.14	1272.66	-0.0790053	0.201181	-0.392708	0.694535	0.789056	MAOB	protein_coding
ENSG00000069667.16	426.48	-0.786286	0.111318	-7.0634	1.62475e-12	3.18445e-11	RORA	protein_coding
ENSG00000069696.7	24.5102	-0.174231	0.121561	-1.43328	0.151776	0.253106	DRD4	protein_coding
ENSG00000069702.11	1829.82	0.108896	0.0932543	1.16773	0.242915	0.365453	TGFBR3	protein_coding
ENSG00000069764.10	4.87829	0.229166	0.124725	1.83737	0.0661556	0.128901	PLA2G10	protein_coding
ENSG00000069812.11	331.471	0.50573	0.243085	2.08046	0.0374831	0.0806487	HES2	protein_coding
ENSG00000069849.11	10485.6	0.0174677	0.0612762	0.285066	0.775594	0.849661	ATP1B3	protein_coding
ENSG00000069869.16	905.001	-0.334297	0.0852399	-3.92184	8.78753e-05	0.000396721	NEDD4	protein_coding
ENSG00000069943.10	615.688	0.0234989	0.0632482	0.371534	0.710239	0.80161	PIGB	protein_coding
ENSG00000069956.12	2517.12	-0.43265	0.073771	-5.86477	4.49752e-09	4.74943e-08	MAPK6	protein_coding
ENSG00000069966.19	985.567	-0.136637	0.0734362	-1.86063	0.062797	0.123453	GNB5	protein_coding
ENSG00000069974.16	6012.3	0.221696	0.0967557	2.29129	0.0219464	0.0512118	RAB27A	protein_coding
ENSG00000069998.12	2585.89	0.469023	0.0555622	8.44141	3.13545e-17	1.40021e-15	HDHD5	protein_coding
ENSG00000070010.19	2359.04	0.147259	0.050799	2.89886	0.00374521	0.0111191	UFD1	protein_coding
ENSG00000070018.9	2811.09	0.0664667	0.0723143	0.919137	0.358024	0.490478	LRP6	protein_coding
ENSG00000070019.5	6.36044	-0.92348	0.204439	-4.51714	6.26803e-06	3.61665e-05	GUCY2C	protein_coding
ENSG00000070031.4	9.29966	-1.04713	0.159797	-6.55285	5.64496e-11	8.43783e-10	SCT	protein_coding
ENSG00000070047.13	4401.18	0.292534	0.0492969	5.93412	2.95427e-09	3.214e-08	PHRF1	protein_coding
ENSG00000070061.16	2632.49	-0.0192164	0.0460563	-0.417238	0.676504	0.774437	ELP1	protein_coding
ENSG00000070081.17	2845.66	-0.627817	0.0945994	-6.63658	3.21037e-11	5.02831e-10	NUCB2	protein_coding
ENSG00000070087.14	4995.47	0.108384	0.0853731	1.26953	0.204253	0.319233	PFN2	protein_coding
ENSG00000070159.14	764.055	-0.182025	0.141626	-1.28525	0.198706	0.312475	PTPN3	protein_coding
ENSG00000070182.21	74.515	0.11488	0.142587	0.805682	0.420426	0.55307	SPTB	protein_coding
ENSG00000070190.13	240.293	-1.86024	0.139979	-13.2895	2.66444e-40	7.53865e-37	DAPP1	protein_coding
ENSG00000070193.5	27.9409	-2.29131	0.225202	-10.1744	2.57892e-24	3.78347e-22	FGF10	protein_coding
ENSG00000070214.16	5936.85	-0.0539009	0.0760719	-0.708552	0.478603	0.606844	SLC44A1	protein_coding
ENSG00000070269.14	776.254	-0.0542892	0.0615625	-0.881854	0.377856	0.510897	TMEM260	protein_coding
ENSG00000070366.14	1529.21	0.292383	0.0584679	5.00075	5.71087e-07	4.07656e-06	SMG6	protein_coding
ENSG00000070367.16	3020.99	-0.272041	0.0636877	-4.27148	1.9418e-05	0.000100848	EXOC5	protein_coding
ENSG00000070371.16	394.898	0.423833	0.112007	3.78399	0.000154331	0.0006579	CLTCL1	protein_coding
ENSG00000070388.11	21.0276	-0.037643	0.135512	-0.277783	0.781179	0.853678	FGF22	protein_coding
ENSG00000070404.10	2101.39	0.307973	0.130174	2.36585	0.0179887	0.0432344	FSTL3	protein_coding
ENSG00000070413.20	7917.26	0.490972	0.0477313	10.2862	8.13388e-25	1.28961e-22	DGCR2	protein_coding
ENSG00000070423.18	2110.58	0.184983	0.0634678	2.9146	0.00356143	0.0106397	RNF126	protein_coding
ENSG00000070444.15	1825.64	0.372649	0.0464849	8.01656	1.08745e-15	3.68478e-14	MNT	protein_coding
ENSG00000070476.15	1543.9	0.141008	0.0399636	3.52842	0.000418055	0.0016043	ZXDC	protein_coding
ENSG00000070495.15	1871.87	0.0808098	0.0542724	1.48897	0.136496	0.232618	JMJD6	protein_coding
ENSG00000070501.12	1624.63	0.0890487	0.0662985	1.34315	0.179224	0.288353	POLB	protein_coding
ENSG00000070526.15	65.9149	0.367298	0.191822	1.91479	0.0555194	0.111746	ST6GALNAC1	protein_coding
ENSG00000070540.13	4339.52	0.518301	0.109139	4.749	2.04421e-06	1.30686e-05	WIPI1	protein_coding
ENSG00000070601.10	43.4578	-0.709992	0.187029	-3.79616	0.000146956	0.000629917	FRMPD1	protein_coding
ENSG00000070610.14	3098.21	0.0864287	0.0591953	1.46006	0.144274	0.242988	GBA2	protein_coding
ENSG00000070614.15	10414.8	0.425913	0.0670873	6.34865	2.1722e-10	2.90685e-09	NDST1	protein_coding
ENSG00000070669.17	27.4843	-0.519079	0.140335	-3.69885	0.000216581	0.000891694	ASNS	protein_coding
ENSG00000070718.12	3428.09	0.253973	0.0735079	3.45504	0.00055021	0.00204354	AP3M2	protein_coding
ENSG00000070729.14	8.15897	-0.38992	0.224185	-1.73927	0.0819864	0.153796	CNGB1	protein_coding
ENSG00000070731.11	1711.07	0.849885	0.130891	6.49309	8.40942e-11	1.21262e-09	ST6GALNAC2	protein_coding
ENSG00000070748.19	0.850484	-0.504802	0.344435	-1.46559	0.142759	0.241026	CHAT	protein_coding
ENSG00000070756.17	83953.1	-0.0248476	0.0694551	-0.35775	0.72053	0.80935	PABPC1	protein_coding
ENSG00000070759.17	582.461	0.451573	0.108816	4.14985	3.32687e-05	0.000164705	TESK2	protein_coding
ENSG00000070761.8	1576.88	0.142803	0.0445704	3.20399	0.00135535	0.00453628	CFAP20	protein_coding
ENSG00000070770.10	2448.86	0.153106	0.0477133	3.20888	0.00133251	0.00446927	CSNK2A2	protein_coding
ENSG00000070778.13	789.551	0.0739965	0.0777072	0.952247	0.340972	0.472924	PTPN21	protein_coding
ENSG00000070785.17	1466.14	-0.0353901	0.0411978	-0.85903	0.390324	0.523343	EIF2B3	protein_coding
ENSG00000070808.16	113.791	-0.222559	0.170054	-1.30876	0.190616	0.302808	CAMK2A	protein_coding
ENSG00000070814.22	5649.39	0.236887	0.054985	4.30821	1.64582e-05	8.70861e-05	TCOF1	protein_coding
ENSG00000070831.17	10608.5	-0.129945	0.0384455	-3.37999	0.000724892	0.00260654	CDC42	protein_coding
ENSG00000070882.13	1800.63	-0.498667	0.0943323	-5.28628	1.24827e-07	1.01343e-06	OSBPL3	protein_coding
ENSG00000070886.12	39.658	0.945269	0.245279	3.85384	0.000116278	0.000510289	EPHA8	protein_coding
ENSG00000070915.10	17.7475	-1.344	0.165814	-8.10547	5.25413e-16	1.87666e-14	SLC12A3	protein_coding
ENSG00000070950.10	1142.06	-0.156878	0.0615656	-2.54814	0.0108299	0.0279907	RAD18	protein_coding
ENSG00000070961.16	3890.74	-0.541712	0.0991027	-5.46617	4.59859e-08	4.05058e-07	ATP2B1	protein_coding
ENSG00000070985.13	1.59844	-0.630886	0.219133	-2.879	0.00398932	0.011761	TRPM5	protein_coding
ENSG00000071051.14	5465.98	0.258555	0.069602	3.71476	0.000203395	0.000842925	NCK2	protein_coding
ENSG00000071054.16	14990	-0.111896	0.0653482	-1.71231	0.0868399	0.161463	MAP4K4	protein_coding
ENSG00000071073.13	1375.27	-0.607302	0.0832063	-7.29875	2.90454e-13	6.5744e-12	MGAT4A	protein_coding
ENSG00000071082.11	32299.2	-0.192174	0.0669985	-2.86833	0.00412647	0.0121158	RPL31	protein_coding
ENSG00000071127.17	25819.2	0.367701	0.0510962	7.19624	6.1896e-13	1.31744e-11	WDR1	protein_coding
ENSG00000071189.21	2161.62	-0.161098	0.0722228	-2.23057	0.0257096	0.0586862	SNX13	protein_coding
ENSG00000071203.9	3.3325	0.865834	0.239765	3.61118	0.000304813	0.00121322	MS4A12	protein_coding
ENSG00000071205.12	850.386	0.00860571	0.0708006	0.121549	0.903257	0.937082	ARHGAP10	protein_coding
ENSG00000071242.12	2508.73	-0.370537	0.141527	-2.61814	0.00884113	0.0235143	RPS6KA2	protein_coding
ENSG00000071243.16	647.671	-0.184082	0.0621716	-2.96088	0.00306766	0.00932457	ING3	protein_coding
ENSG00000071246.11	1241.45	-0.390441	0.0980419	-3.98239	6.82265e-05	0.000315531	VASH1	protein_coding
ENSG00000071282.12	2219.56	0.330956	0.0802951	4.12174	3.76014e-05	0.000184039	LMCD1	protein_coding
ENSG00000071462.12	7368.21	0.103666	0.0590184	1.75651	0.079002	0.149155	BUD23	protein_coding
ENSG00000071537.14	7476.41	-0.073344	0.064576	-1.13578	0.25605	0.380634	SEL1L	protein_coding
ENSG00000071539.14	1244.04	0.0129488	0.0855125	0.151426	0.879639	0.92149	TRIP13	protein_coding
ENSG00000071553.18	19739.9	0.607923	0.0771477	7.87999	3.27407e-15	1.01957e-13	ATP6AP1	protein_coding
ENSG00000071564.17	4938.26	-0.0758902	0.0620374	-1.2233	0.221217	0.339953	TCF3	protein_coding
ENSG00000071575.11	19049.5	0.46944	0.0776539	6.04528	1.49148e-09	1.71343e-08	TRIB2	protein_coding
ENSG00000071626.17	6380.55	0.048682	0.0406911	1.19638	0.231548	0.352087	DAZAP1	protein_coding
ENSG00000071655.18	3716.29	0.392997	0.0642713	6.11466	9.67625e-10	1.14963e-08	MBD3	protein_coding
ENSG00000071677.1	0.871245	0.197524	0.296672	0.6658	0.505539	0.631223	PRLH	protein_coding
ENSG00000071794.16	1453.95	-0.22645	0.0943294	-2.40063	0.0163669	0.0398812	HLTF	protein_coding
ENSG00000071859.15	5957.99	0.16286	0.0651504	2.49976	0.0124278	0.0315139	FAM50A	protein_coding
ENSG00000071889.17	2858.72	0.35605	0.0641246	5.55248	2.81653e-08	2.57063e-07	FAM3A	protein_coding
ENSG00000071894.17	6909.84	0.149008	0.05969	2.49636	0.0125476	0.0317891	CPSF1	protein_coding
ENSG00000071909.19	28.0419	-0.541159	0.184837	-2.92777	0.00341403	0.010248	MYO3B	protein_coding
ENSG00000071967.12	4150.92	-0.194341	0.121065	-1.60526	0.108437	0.193368	CYBRD1	protein_coding
ENSG00000071991.9	7938.35	-0.241936	0.161588	-1.49724	0.13433	0.229876	CDH19	protein_coding
ENSG00000071994.11	2110.64	-0.172005	0.0515466	-3.33688	0.000847251	0.00299727	PDCD2	protein_coding
ENSG00000072041.17	3902.78	0.129374	0.13937	0.928275	0.353265	0.485806	SLC6A15	protein_coding
ENSG00000072042.13	4222.88	0.0856981	0.0617084	1.38876	0.164906	0.270382	RDH11	protein_coding
ENSG00000072062.15	7093.64	0.324856	0.05039	6.44683	1.14213e-10	1.60486e-09	PRKACA	protein_coding
ENSG00000072071.16	2606.19	0.24095	0.0867369	2.77794	0.00547044	0.0155222	ADGRL1	protein_coding
ENSG00000072080.11	0.694408	-1.26473	0.482778	-2.6197	0.00880084	0.0234202	SPP2	protein_coding
ENSG00000072110.15	21254.4	0.377812	0.0875492	4.31543	1.59295e-05	8.45145e-05	ACTN1	protein_coding
ENSG00000072121.17	3806.46	0.352067	0.0608993	5.78114	7.41964e-09	7.50701e-08	ZFYVE26	protein_coding
ENSG00000072133.11	33.5506	-0.702285	0.225578	-3.11327	0.00185024	0.00597456	RPS6KA6	protein_coding
ENSG00000072134.15	818.43	0.0220415	0.0723761	0.304542	0.760715	0.838744	EPN2	protein_coding
ENSG00000072135.13	4469.86	0.169275	0.0668819	2.53096	0.0113751	0.0292035	PTPN18	protein_coding
ENSG00000072163.20	1792.31	0.996999	0.149412	6.67283	2.50913e-11	4.01409e-10	LIMS2	protein_coding
ENSG00000072182.13	37.5494	-0.346916	0.199718	-1.73703	0.0823813	0.154347	ASIC4	protein_coding
ENSG00000072195.15	201.638	-0.793194	0.165587	-4.79019	1.66626e-06	1.08557e-05	SPEG	protein_coding
ENSG00000072201.14	177.612	-0.138354	0.103771	-1.33326	0.182448	0.29234	LNX1	protein_coding
ENSG00000072210.19	3088.6	-0.158365	0.0702335	-2.25484	0.0241435	0.0556114	ALDH3A2	protein_coding
ENSG00000072274.13	8767.25	0.087394	0.10477	0.834149	0.404197	0.53709	TFRC	protein_coding
ENSG00000072310.17	9116.95	0.384081	0.082229	4.67087	2.99923e-06	1.85108e-05	SREBF1	protein_coding
ENSG00000072315.3	0.484695	-0.417848	0.27523	-1.51818	0.128969	0.222413	TRPC5	protein_coding
ENSG00000072364.13	6047.15	-0.0674862	0.0620783	-1.08711	0.276986	0.404554	AFF4	protein_coding
ENSG00000072401.15	817.683	-0.455379	0.0532216	-8.55629	1.16554e-17	5.54907e-16	UBE2D1	protein_coding
ENSG00000072415.10	1353.04	-0.0587607	0.0645	-0.91102	0.362285	0.495185	MPP5	protein_coding
ENSG00000072422.17	1107.35	0.215186	0.0829367	2.59458	0.00947076	0.0249765	RHOBTB1	protein_coding
ENSG00000072501.19	7441.56	0.124653	0.0466435	2.67247	0.00752954	0.020497	SMC1A	protein_coding
ENSG00000072506.13	5067.44	0.383035	0.0618694	6.19103	5.97708e-10	7.38485e-09	HSD17B10	protein_coding
ENSG00000072518.21	2934.45	0.152037	0.0474262	3.20575	0.00134709	0.00451357	MARK2	protein_coding
ENSG00000072571.20	647.808	-0.536195	0.0960443	-5.58279	2.36687e-08	2.19e-07	HMMR	protein_coding
ENSG00000072609.18	1795.86	0.00170857	0.0528169	0.0323489	0.974194	0.983811	CHFR	protein_coding
ENSG00000072657.9	50.0715	-1.91497	0.291324	-6.57334	4.91979e-11	7.42674e-10	TRHDE	protein_coding
ENSG00000072682.19	3539.91	-0.0654508	0.0984715	-0.664667	0.506263	0.631809	P4HA2	protein_coding
ENSG00000072694.21	640.725	-0.438361	0.126196	-3.47367	0.000513399	0.00192524	FCGR2B	protein_coding
ENSG00000072736.19	1209.71	-0.129482	0.0657923	-1.96804	0.0490637	0.100739	NFATC3	protein_coding
ENSG00000072756.17	764.963	-0.239399	0.0540618	-4.42824	9.50047e-06	5.29361e-05	TRNT1	protein_coding
ENSG00000072778.20	11933.3	0.0527117	0.0637465	0.826895	0.408296	0.541031	ACADVL	protein_coding
ENSG00000072786.13	9813.98	0.129506	0.0748991	1.72908	0.0837954	0.156633	STK10	protein_coding
ENSG00000072803.17	3449.15	0.0440303	0.0494631	0.890165	0.373377	0.506484	FBXW11	protein_coding
ENSG00000072818.12	1003.23	-1.35123	0.140635	-9.60805	7.39339e-22	7.41416e-20	ACAP1	protein_coding
ENSG00000072832.15	1173.27	0.206104	0.101856	2.02348	0.0430232	0.0904512	CRMP1	protein_coding
ENSG00000072840.13	2421.39	0.324934	0.0785061	4.13896	3.48879e-05	0.000171745	EVC	protein_coding
ENSG00000072849.11	2307.69	-0.0320308	0.0445764	-0.71856	0.472412	0.601328	DERL2	protein_coding
ENSG00000072858.11	220.732	-1.01901	0.13113	-7.77098	7.78829e-15	2.25843e-13	SIDT1	protein_coding
ENSG00000072864.16	3418.84	0.109985	0.0638892	1.7215	0.085161	0.158722	NDE1	protein_coding
ENSG00000072952.19	271.436	-0.61386	0.0979313	-6.26827	3.65071e-10	4.66595e-09	IRAG1	protein_coding
ENSG00000072954.7	199.048	0.243083	0.124804	1.94773	0.0514476	0.104862	TMEM38A	protein_coding
ENSG00000072958.9	6490.36	0.470022	0.0557649	8.42863	3.49723e-17	1.54954e-15	AP1M1	protein_coding
ENSG00000073008.15	2421.97	0.191546	0.0728459	2.62947	0.00855178	0.022848	PVR	protein_coding
ENSG00000073050.12	2089.66	0.297931	0.0526364	5.66018	1.51216e-08	1.43744e-07	XRCC1	protein_coding
ENSG00000073060.16	12838.3	0.728301	0.125129	5.82038	5.87142e-09	6.06764e-08	SCARB1	protein_coding
ENSG00000073067.14	8.96162	0.278322	0.175479	1.58607	0.112723	0.199468	CYP2W1	protein_coding
ENSG00000073111.14	2025.91	0.302221	0.0858768	3.51924	0.00043278	0.00165439	MCM2	protein_coding
ENSG00000073146.16	12.1383	-0.00409393	0.158926	-0.0257599	0.979449	0.987099	MOV10L1	protein_coding
ENSG00000073150.14	204.36	0.558687	0.178398	3.13169	0.00173804	0.00564587	PANX2	protein_coding
ENSG00000073169.14	1212.37	0.208798	0.0665454	3.13768	0.0017029	0.00554442	SELENOO	protein_coding
ENSG00000073282.14	253.654	-1.14066	0.207969	-5.48476	4.14038e-08	3.67971e-07	TP63	protein_coding
ENSG00000073331.18	1066.16	-0.162774	0.0717315	-2.26922	0.0232551	0.0538594	ALPK1	protein_coding
ENSG00000073350.14	601.204	-0.149558	0.113561	-1.31698	0.187846	0.299294	LLGL2	protein_coding
ENSG00000073417.15	1980.21	-0.0956539	0.0677156	-1.41258	0.157778	0.260863	PDE8A	protein_coding
ENSG00000073464.13	487.386	0.0704849	0.160813	0.438302	0.661167	0.762271	CLCN4	protein_coding
ENSG00000073536.18	1557.59	0.461382	0.059411	7.76592	8.10531e-15	2.34692e-13	NLE1	protein_coding
ENSG00000073578.17	349.034	0.247644	0.0744891	3.32456	0.000885579	0.00311506	SDHA	protein_coding
ENSG00000073584.20	371.575	0.0455745	0.0659772	0.690761	0.489716	0.616754	SMARCE1	protein_coding
ENSG00000073598.6	4.11424	-0.203865	0.132455	-1.53913	0.123771	0.21505	FNDC8	protein_coding
ENSG00000073605.18	206.738	-1.07292	0.107906	-9.94307	2.70373e-23	3.41074e-21	GSDMB	protein_coding
ENSG00000073614.13	3773.38	-0.06259	0.0528689	-1.18387	0.236463	0.357775	KDM5A	protein_coding
ENSG00000073670.14	489.184	0.966041	0.177311	5.44828	5.086e-08	4.44924e-07	ADAM11	protein_coding
ENSG00000073711.11	1080.07	-0.0718355	0.0770172	-0.932721	0.350964	0.48336	PPP2R3A	protein_coding
ENSG00000073712.15	2582.62	-0.278046	0.0733884	-3.78869	0.000151442	0.000646699	FERMT2	protein_coding
ENSG00000073734.10	6.42569	-0.947347	0.164953	-5.74313	9.29435e-09	9.20166e-08	ABCB11	protein_coding
ENSG00000073737.17	102.12	-1.33565	0.157237	-8.49453	1.98734e-17	9.05874e-16	DHRS9	protein_coding
ENSG00000073754.6	153.778	-0.635895	0.248244	-2.56157	0.01042	0.0270956	CD5L	protein_coding
ENSG00000073756.12	279.376	-0.606991	0.174272	-3.48301	0.000495809	0.00186492	PTGS2	protein_coding
ENSG00000073792.16	2978.98	-0.150917	0.109923	-1.37293	0.169774	0.276473	IGF2BP2	protein_coding
ENSG00000073803.14	1602.12	0.118833	0.0629012	1.8892	0.058865	0.117153	MAP3K13	protein_coding
ENSG00000073849.16	7649.43	-0.0877901	0.101479	-0.86511	0.386978	0.520284	ST6GAL1	protein_coding
ENSG00000073861.3	140.333	-1.31289	0.159403	-8.23629	1.77632e-16	6.95964e-15	TBX21	protein_coding
ENSG00000073905.8	11.4459	0.349624	0.0987018	3.54222	0.000396768	0.00153345	VDAC1P1	processed_pseudogene
ENSG00000073910.22	790.616	-0.194426	0.0981284	-1.98134	0.0475531	0.0982539	FRY	protein_coding
ENSG00000073921.18	9934.39	-0.0785046	0.0541959	-1.44853	0.147468	0.247232	PICALM	protein_coding
ENSG00000073969.18	2465.83	0.103696	0.046017	2.25344	0.0242316	0.0557726	NSF	protein_coding
ENSG00000074047.22	156.128	-0.816627	0.149606	-5.45853	4.80104e-08	4.21859e-07	GLI2	protein_coding
ENSG00000074054.20	4921.19	0.237168	0.0463048	5.12188	3.02497e-07	2.2845e-06	CLASP1	protein_coding
ENSG00000074071.15	3502.83	0.32413	0.0622946	5.20317	1.95913e-07	1.53487e-06	MRPS34	protein_coding
ENSG00000074181.9	5587.04	-0.220676	0.116059	-1.90141	0.0572487	0.114577	NOTCH3	protein_coding
ENSG00000074201.9	4469.79	0.000994283	0.071836	0.013841	0.988957	0.993125	CLNS1A	protein_coding
ENSG00000074211.14	149.73	-1.26769	0.262916	-4.82166	1.42372e-06	9.40699e-06	PPP2R2C	protein_coding
ENSG00000074219.14	2151.69	0.225205	0.0802219	2.80727	0.00499628	0.0143276	TEAD2	protein_coding
ENSG00000074266.22	1125.01	-0.13236	0.0507445	-2.60836	0.00909772	0.0241228	EED	protein_coding
ENSG00000074276.10	56.284	0.368166	0.12764	2.88442	0.00392137	0.0115796	CDHR2	protein_coding
ENSG00000074317.11	216.326	1.99967	0.226029	8.84694	8.99527e-19	5.06124e-17	SNCB	protein_coding
ENSG00000074319.13	4057.13	0.045329	0.0406499	1.11511	0.264805	0.390848	TSG101	protein_coding
ENSG00000074356.17	2356.64	-0.0121814	0.0479523	-0.254032	0.799471	0.866378	NCBP3	protein_coding
ENSG00000074370.18	2615.63	-0.872602	0.139711	-6.24578	4.21686e-10	5.33655e-09	ATP2A3	protein_coding
ENSG00000074410.14	1416.36	-0.590609	0.19512	-3.02689	0.00247081	0.00772342	CA12	protein_coding
ENSG00000074416.14	3858.12	-0.429423	0.130026	-3.30259	0.000957972	0.00334063	MGLL	protein_coding
ENSG00000074527.13	500.253	-0.350169	0.155088	-2.25787	0.0239539	0.0552452	NTN4	protein_coding
ENSG00000074582.15	1471.64	0.253144	0.0486415	5.20427	1.9476e-07	1.52674e-06	BCS1L	protein_coding
ENSG00000074590.13	489.49	-0.802253	0.111361	-7.20408	5.84383e-13	1.25057e-11	NUAK1	protein_coding
ENSG00000074603.19	2364.41	-0.156436	0.0544648	-2.87225	0.00407567	0.011979	DPP8	protein_coding
ENSG00000074621.14	1024.02	0.135249	0.0653244	2.07043	0.0384123	0.082277	SLC24A1	protein_coding
ENSG00000074657.14	3948.22	0.0329032	0.0979207	0.336019	0.736857	0.8211	ZNF532	protein_coding
ENSG00000074660.16	401.522	-0.715128	0.0799631	-8.94322	3.77979e-19	2.26507e-17	SCARF1	protein_coding
ENSG00000074695.6	7893.45	-0.304677	0.0615091	-4.95337	7.2941e-07	5.1002e-06	LMAN1	protein_coding
ENSG00000074696.13	8091.51	0.0117342	0.0582343	0.2015	0.840308	0.89552	HACD3	protein_coding
ENSG00000074706.13	163.57	-1.73678	0.139629	-12.4385	1.61451e-35	1.99851e-32	IPCEF1	protein_coding
ENSG00000074755.15	3808.52	0.16977	0.04636	3.66199	0.000250267	0.00101602	ZZEF1	protein_coding
ENSG00000074771.4	1.28438	-0.234953	0.294805	-0.79698	0.425462	0.557566	NOX3	protein_coding
ENSG00000074800.16	111539	0.399759	0.0714201	5.59729	2.17726e-08	2.02449e-07	ENO1	protein_coding
ENSG00000074803.20	10.6542	0.24073	0.171427	1.40428	0.160237	0.264046	SLC12A1	protein_coding
ENSG00000074842.8	6075.28	0.00309846	0.0636098	0.0487104	0.96115	0.975303	MYDGF	protein_coding
ENSG00000074855.11	705.73	0.00205964	0.0670181	0.0307325	0.975483	0.984547	ANO8	protein_coding
ENSG00000074935.14	435.829	-0.397394	0.0676204	-5.87684	4.18171e-09	4.43841e-08	TUBE1	protein_coding
ENSG00000074964.17	2180.52	0.133246	0.0724137	1.84006	0.0657591	0.128251	ARHGEF10L	protein_coding
ENSG00000074966.11	84.0008	-0.860044	0.13131	-6.5497	5.76537e-11	8.58541e-10	TXK	protein_coding
ENSG00000075035.10	16.3404	-0.922908	0.220454	-4.18639	2.83425e-05	0.000142544	WSCD2	protein_coding
ENSG00000075043.19	19.3605	-1.21243	0.257118	-4.71547	2.4115e-06	1.51912e-05	KCNQ2	protein_coding
ENSG00000075073.15	119.472	0.621488	0.102102	6.08695	1.15083e-09	1.34789e-08	TACR2	protein_coding
ENSG00000075089.9	1013.27	-0.258108	0.0496001	-5.20379	1.95267e-07	1.53042e-06	ACTR6	protein_coding
ENSG00000075131.10	431.261	-0.193026	0.0567303	-3.40251	0.000667692	0.00242642	TIPIN	protein_coding
ENSG00000075142.14	3338.26	-0.0619339	0.0441623	-1.40242	0.160791	0.264727	SRI	protein_coding
ENSG00000075151.21	5413.74	-0.0224769	0.0518921	-0.433147	0.664908	0.765008	EIF4G3	protein_coding
ENSG00000075188.9	700.898	-0.127558	0.0440922	-2.89298	0.00381607	0.0113041	NUP37	protein_coding
ENSG00000075213.11	1449.93	-0.790746	0.20919	-3.78004	0.000156805	0.000667299	SEMA3A	protein_coding
ENSG00000075218.19	1571.79	0.282119	0.0821918	3.43245	0.00059816	0.00220222	GTSE1	protein_coding
ENSG00000075223.14	4762.18	-0.210474	0.132697	-1.58613	0.112709	0.199452	SEMA3C	protein_coding
ENSG00000075234.17	1818.4	0.167871	0.0561751	2.98836	0.00280481	0.0086272	TTC38	protein_coding
ENSG00000075239.14	1910.29	-0.0961249	0.0613074	-1.56792	0.116901	0.205246	ACAT1	protein_coding
ENSG00000075240.17	4178.57	0.481646	0.0817615	5.89086	3.84186e-09	4.10521e-08	GRAMD4	protein_coding
ENSG00000075275.18	3879.88	0.484896	0.134417	3.60741	0.000309269	0.0012296	CELSR1	protein_coding
ENSG00000075290.8	4.13871	-0.559018	0.172691	-3.23709	0.00120753	0.00409517	WNT8B	protein_coding
ENSG00000075292.19	4747.84	-0.214228	0.0510959	-4.19266	2.75706e-05	0.000139032	ZNF638	protein_coding
ENSG00000075303.13	1290.76	-0.122684	0.0690867	-1.7758	0.0757652	0.14405	SLC25A40	protein_coding
ENSG00000075336.12	1167.68	-0.0350191	0.0463352	-0.755778	0.449782	0.580714	TIMM21	protein_coding
ENSG00000075340.23	227.271	-1.00114	0.180312	-5.55225	2.82017e-08	2.57218e-07	ADD2	protein_coding
ENSG00000075388.4	0.20498	0.134735	0.403201	0.334164	0.738256		FGF4	protein_coding
ENSG00000075391.17	2324.33	-0.0484929	0.0697883	-0.694857	0.487145	0.614454	RASAL2	protein_coding
ENSG00000075399.14	894.349	0.0855695	0.0700386	1.22175	0.221803	0.340642	VPS9D1	protein_coding
ENSG00000075407.18	1095.57	-0.257654	0.0708609	-3.63605	0.000276853	0.001113	ZNF37A	protein_coding
ENSG00000075413.19	3598.53	-0.16232	0.0436181	-3.7214	0.000198118	0.000822779	MARK3	protein_coding
ENSG00000075415.13	23973.5	0.255474	0.0496609	5.14436	2.68434e-07	2.04795e-06	SLC25A3	protein_coding
ENSG00000075420.13	4297.11	-0.378806	0.0718812	-5.26989	1.36503e-07	1.0981e-06	FNDC3B	protein_coding
ENSG00000075426.12	3941.07	-0.180196	0.09868	-1.82607	0.0678402	0.131604	FOSL2	protein_coding
ENSG00000075429.9	15.4837	-0.538212	0.227106	-2.36987	0.0177944	0.0428379	CACNG5	protein_coding
ENSG00000075461.6	36.2042	-0.785124	0.26105	-3.00757	0.0026335	0.00816559	CACNG4	protein_coding
ENSG00000075539.15	2709.42	-0.130842	0.0595132	-2.19854	0.0279109	0.0629994	FRYL	protein_coding
ENSG00000075568.17	4479.89	-0.0631542	0.0409094	-1.54376	0.122647	0.21348	TMEM131	protein_coding
ENSG00000075618.18	13383.9	0.00628414	0.138511	0.0453694	0.963813	0.976984	FSCN1	protein_coding
ENSG00000075624.17	332804	0.201411	0.0619054	3.25353	0.00113982	0.00389555	ACTB	protein_coding
ENSG00000075643.6	1380.04	0.123388	0.13286	0.928712	0.353039	0.485546	MOCOS	protein_coding
ENSG00000075651.16	1685.25	-0.00800549	0.098482	-0.0812888	0.935212	0.958366	PLD1	protein_coding
ENSG00000075673.12	42.5208	-0.622363	0.247101	-2.51866	0.0117802	0.0301108	ATP12A	protein_coding
ENSG00000075702.18	1141.73	0.320195	0.078568	4.07539	4.59371e-05	0.000220506	WDR62	protein_coding
ENSG00000075711.21	2528.65	-0.144503	0.0557871	-2.59027	0.00959019	0.0252343	DLG1	protein_coding
ENSG00000075785.14	30531.6	0.280924	0.0498226	5.63849	1.71543e-08	1.61978e-07	RAB7A	protein_coding
ENSG00000075790.12	53.8584	-0.31257	0.0832647	-3.75394	0.000174079	0.000733713	BCAP29	protein_coding
ENSG00000075826.17	394.941	-0.478587	0.116115	-4.12168	3.76121e-05	0.000184046	SEC31B	protein_coding
ENSG00000075856.12	3059.83	0.0588067	0.0342793	1.71551	0.0862509	0.160496	SART3	protein_coding
ENSG00000075884.14	738.355	-0.710797	0.142765	-4.97877	6.39885e-07	4.52212e-06	ARHGAP15	protein_coding
ENSG00000075886.11	9.20251	-0.165764	0.0963188	-1.72099	0.0852519	0.158846	TUBA3D	protein_coding
ENSG00000075891.22	3.02338	-0.80229	0.264679	-3.03119	0.00243596	0.00763255	PAX2	protein_coding
ENSG00000075914.13	1235.38	0.0783309	0.0485548	1.61325	0.106691	0.190831	EXOSC7	protein_coding
ENSG00000075945.13	2919.87	-0.0955528	0.0613468	-1.55759	0.119331	0.208773	KIFAP3	protein_coding
ENSG00000075975.17	2269.03	0.0840794	0.0396578	2.12012	0.0339959	0.0744107	MKRN2	protein_coding
ENSG00000076003.5	3751.9	-0.0624998	0.0555194	-1.12573	0.26028	0.38562	MCM6	protein_coding
ENSG00000076043.11	1427.71	-0.181527	0.0612995	-2.96132	0.00306326	0.00931441	REXO2	protein_coding
ENSG00000076053.12	609.124	-0.347482	0.0599547	-5.79574	6.80212e-09	6.91933e-08	RBM7	protein_coding
ENSG00000076067.13	1883.55	0.113975	0.0567379	2.0088	0.044558	0.0930558	RBMS2	protein_coding
ENSG00000076108.12	7250.88	0.197777	0.0507162	3.89968	9.632e-05	0.000431258	BAZ2A	protein_coding
ENSG00000076201.15	7827.49	0.641535	0.0630329	10.1778	2.49193e-24	3.66943e-22	PTPN23	protein_coding
ENSG00000076242.16	2299.08	-0.00798222	0.0387204	-0.20615	0.836674	0.892769	MLH1	protein_coding
ENSG00000076248.11	2564.51	0.219629	0.0529033	4.15153	3.30265e-05	0.000163649	UNG	protein_coding
ENSG00000076258.10	439.552	0.196255	0.0859787	2.2826	0.0224541	0.0522363	FMO4	protein_coding
ENSG00000076321.11	1294.83	0.038285	0.0581168	0.658759	0.51005	0.635134	KLHL20	protein_coding
ENSG00000076344.16	129.414	-0.0332452	0.193742	-0.171595	0.863756	0.911438	RGS11	protein_coding
ENSG00000076351.13	351.636	0.242042	0.0724362	3.34145	0.000833413	0.00295597	SLC46A1	protein_coding
ENSG00000076356.7	2340.2	-0.0790745	0.12	-0.658956	0.509924	0.635064	PLXNA2	protein_coding
ENSG00000076382.17	1782.4	0.126085	0.0675752	1.86585	0.0620629	0.122252	SPAG5	protein_coding
ENSG00000076513.17	3106.43	-0.164158	0.0498835	-3.29082	0.000998968	0.00346863	ANKRD13A	protein_coding
ENSG00000076554.15	2343.09	-0.265711	0.0940214	-2.82607	0.00471236	0.0136279	TPD52	protein_coding
ENSG00000076555.15	1249.48	0.0983495	0.0893388	1.10086	0.270958	0.397677	ACACB	protein_coding
ENSG00000076604.15	4553.06	0.415528	0.0664841	6.25004	4.1036e-10	5.20319e-09	TRAF4	protein_coding
ENSG00000076641.4	5048.46	0.113882	0.103198	1.10352	0.2698	0.396477	PAG1	protein_coding
ENSG00000076650.7	725.191	0.151903	0.0404579	3.7546	0.000173619	0.000732008	GPATCH1	protein_coding
ENSG00000076662.10	98.485	-1.35098	0.164806	-8.19742	2.4561e-16	9.30102e-15	ICAM3	protein_coding
ENSG00000076685.19	954.72	-0.14719	0.060171	-2.44619	0.0144376	0.0358527	NT5C2	protein_coding
ENSG00000076706.17	34166.6	0.33905	0.125468	2.70229	0.00688637	0.0189375	MCAM	protein_coding
ENSG00000076716.9	1449.98	0.0288002	0.182419	0.157879	0.874552	0.918403	GPC4	protein_coding
ENSG00000076770.14	1120.58	-0.302446	0.110208	-2.74433	0.00606338	0.0169562	MBNL3	protein_coding
ENSG00000076826.10	164.038	-0.273187	0.204624	-1.33507	0.181854	0.291644	CAMSAP3	protein_coding
ENSG00000076864.19	2676.47	0.626509	0.130661	4.79492	1.62743e-06	1.06184e-05	RAP1GAP	protein_coding
ENSG00000076924.12	4584.27	0.308328	0.064666	4.768	1.8606e-06	1.20072e-05	XAB2	protein_coding
ENSG00000076928.18	8062.44	-0.0668597	0.0611099	-1.09409	0.273916	0.401023	ARHGEF1	protein_coding
ENSG00000076944.16	1218.07	0.0378938	0.117412	0.322743	0.74689	0.828597	STXBP2	protein_coding
ENSG00000076984.18	2359.41	0.289078	0.0449381	6.43282	1.25259e-10	1.75075e-09	MAP2K7	protein_coding
ENSG00000077009.13	274.601	1.17377	0.306333	3.83169	0.000127267	0.000554098	NMRK2	protein_coding
ENSG00000077044.11	1899.66	-0.0761382	0.060174	-1.2653	0.205764	0.320937	DGKD	protein_coding
ENSG00000077063.11	617.571	0.0403224	0.167256	0.241083	0.809491	0.873437	CTTNBP2	protein_coding
ENSG00000077080.10	1.7926	-0.100868	0.230145	-0.438281	0.661182	0.762271	ACTL6B	protein_coding
ENSG00000077092.19	630.245	-0.0744638	0.150846	-0.493641	0.62156	0.730647	RARB	protein_coding
ENSG00000077097.15	8003.51	-0.113479	0.0578484	-1.96165	0.049803	0.101993	TOP2B	protein_coding
ENSG00000077147.16	7986.55	-0.200619	0.0482752	-4.15574	3.24237e-05	0.000161066	TM9SF3	protein_coding
ENSG00000077150.20	3817.87	-0.171225	0.0785333	-2.18028	0.0292366	0.065514	NFKB2	protein_coding
ENSG00000077152.11	1085.1	0.043295	0.071258	0.60758	0.543466	0.664667	UBE2T	protein_coding
ENSG00000077157.22	2911.4	0.0591703	0.118159	0.500768	0.616534	0.726313	PPP1R12B	protein_coding
ENSG00000077232.18	6651.96	-0.202867	0.0576885	-3.51658	0.000437141	0.00166897	DNAJC10	protein_coding
ENSG00000077235.18	9881.66	0.379604	0.0539934	7.03057	2.05695e-12	3.93613e-11	GTF3C1	protein_coding
ENSG00000077238.14	2157.11	-0.727774	0.0941257	-7.73194	1.05923e-14	3.00768e-13	IL4R	protein_coding
ENSG00000077254.14	3031.91	-0.138831	0.0584834	-2.37385	0.0176039	0.0424463	USP33	protein_coding
ENSG00000077264.15	80.731	-0.611508	0.188803	-3.23886	0.00120009	0.00407411	PAK3	protein_coding
ENSG00000077274.9	46.9587	-1.67785	0.233094	-7.19814	6.10416e-13	1.30135e-11	CAPN6	protein_coding
ENSG00000077279.19	36.9691	0.864654	0.307409	2.81271	0.00491258	0.0141255	DCX	protein_coding
ENSG00000077312.9	3408.57	0.259236	0.0594361	4.3616	1.29118e-05	7.00421e-05	SNRPA	protein_coding
ENSG00000077327.16	23.9306	-0.843293	0.218992	-3.85079	0.000117739	0.000516074	SPAG6	protein_coding
ENSG00000077348.9	1819.38	0.26746	0.067209	3.97953	6.90522e-05	0.000319163	EXOSC5	protein_coding
ENSG00000077380.16	4278.74	-0.0714756	0.0427072	-1.67362	0.0942055	0.172287	DYNC1I2	protein_coding
ENSG00000077420.16	930.263	-1.20944	0.132847	-9.104	8.70676e-20	5.85541e-18	APBB1IP	protein_coding
ENSG00000077454.16	1021.09	0.247999	0.0615748	4.0276	5.6349e-05	0.000265624	LRCH4	protein_coding
ENSG00000077458.13	764.505	-0.223827	0.0782529	-2.8603	0.00423245	0.0123856	FAM76B	protein_coding
ENSG00000077463.15	1337.09	0.203055	0.0612421	3.3156	0.000914451	0.00320523	SIRT6	protein_coding
ENSG00000077498.9	48221.1	0.82184	0.171367	4.7958	1.62026e-06	1.05768e-05	TYR	protein_coding
ENSG00000077514.9	1128.83	0.0200966	0.0532051	0.377719	0.70564	0.797805	POLD3	protein_coding
ENSG00000077522.14	123.685	-0.548499	0.1806	-3.03709	0.00238871	0.00750159	ACTN2	protein_coding
ENSG00000077549.19	15124	0.0335769	0.047641	0.704789	0.480942	0.608831	CAPZB	protein_coding
ENSG00000077585.14	7262.24	0.315967	0.100339	3.14899	0.00163837	0.00535946	GPR137B	protein_coding
ENSG00000077616.11	68.5219	-0.126663	0.14112	-0.897555	0.369423	0.502445	NAALAD2	protein_coding
ENSG00000077684.16	1939.66	0.0829922	0.0735485	1.1284	0.259151	0.384264	JADE1	protein_coding
ENSG00000077713.19	1422.93	-0.00574359	0.0577402	-0.0994729	0.920763	0.948593	SLC25A43	protein_coding
ENSG00000077721.16	3504.91	-0.113113	0.0414782	-2.72704	0.00639052	0.0177489	UBE2A	protein_coding
ENSG00000077782.21	6613.39	-0.147816	0.131425	-1.12472	0.260708	0.38611	FGFR1	protein_coding
ENSG00000077800.13	6.89903	0.422518	0.162639	2.59789	0.00937978	0.0247629	FKBP6	protein_coding
ENSG00000077935.17	87.0195	-0.228732	0.17303	-1.32193	0.186193	0.297295	SMC1B	protein_coding
ENSG00000077942.19	5899.61	-0.156645	0.133636	-1.17218	0.241127	0.363401	FBLN1	protein_coding
ENSG00000077943.8	250.087	-1.5002	0.152451	-9.84053	7.5316e-23	8.72322e-21	ITGA8	protein_coding
ENSG00000077984.6	959.323	-0.786056	0.169745	-4.6308	3.6426e-06	2.2113e-05	CST7	protein_coding
ENSG00000078018.20	2026.64	0.253134	0.154449	1.63895	0.101224	0.182875	MAP2	protein_coding
ENSG00000078043.16	1397.41	-0.113156	0.0466377	-2.42628	0.0152544	0.0375819	PIAS2	protein_coding
ENSG00000078053.17	257.746	0.809352	0.190586	4.24666	2.16983e-05	0.000111637	AMPH	protein_coding
ENSG00000078061.13	3782.49	0.241662	0.0514571	4.69639	2.64805e-06	1.65366e-05	ARAF	protein_coding
ENSG00000078070.13	1140.33	0.0489558	0.0551212	0.888149	0.374461	0.507554	MCCC1	protein_coding
ENSG00000078081.8	393.431	-1.05747	0.133164	-7.94109	2.00418e-15	6.45428e-14	LAMP3	protein_coding
ENSG00000078098.14	646.55	-0.804704	0.128335	-6.27033	3.60281e-10	4.60803e-09	FAP	protein_coding
ENSG00000078114.19	206.211	-1.75032	0.177926	-9.83732	7.77576e-23	8.97975e-21	NEBL	protein_coding
ENSG00000078124.12	2411.73	-0.0169593	0.0837969	-0.202385	0.839616	0.895043	ACER3	protein_coding
ENSG00000078140.14	4050.72	-0.0745935	0.0402859	-1.8516	0.0640827	0.1256	UBE2K	protein_coding
ENSG00000078142.13	2446.69	-0.0958124	0.0562582	-1.70309	0.0885522	0.163993	PIK3C3	protein_coding
ENSG00000078177.14	715.065	-0.441383	0.0933817	-4.72665	2.28253e-06	1.44361e-05	N4BP2	protein_coding
ENSG00000078237.7	590.311	0.152158	0.0727281	2.09215	0.036425	0.0787139	TIGAR	protein_coding
ENSG00000078246.17	2427.97	0.546433	0.064477	8.47485	2.35375e-17	1.0631e-15	TULP3	protein_coding
ENSG00000078269.15	810.934	-0.55214	0.0880469	-6.27098	3.58784e-10	4.59239e-09	SYNJ2	protein_coding
ENSG00000078295.17	968.226	0.735486	0.237883	3.0918	0.00198946	0.00637887	ADCY2	protein_coding
ENSG00000078304.19	5998.15	-0.125729	0.0373478	-3.36642	0.000761495	0.00272357	PPP2R5C	protein_coding
ENSG00000078319.10	787.708	0.0995086	0.0493866	2.01489	0.0439161	0.0919769	PMS2P1	transcribed_unprocessed_pseudogene
ENSG00000078328.22	5.28017	0.501824	0.191228	2.62422	0.00868472	0.0231604	RBFOX1	protein_coding
ENSG00000078369.18	26240.7	0.0980511	0.0427547	2.29334	0.0218282	0.0509718	GNB1	protein_coding
ENSG00000078399.19	40.8924	-0.0252777	0.170289	-0.14844	0.881995	0.923055	HOXA9	protein_coding
ENSG00000078401.7	79.2744	-0.841105	0.114151	-7.36834	1.72768e-13	4.06385e-12	EDN1	protein_coding
ENSG00000078403.17	1507.35	-0.180683	0.0581318	-3.10816	0.00188255	0.00607098	MLLT10	protein_coding
ENSG00000078487.17	351.589	0.052335	0.0808181	0.647565	0.517266	0.641718	ZCWPW1	protein_coding
ENSG00000078549.15	68.7377	-0.312132	0.155185	-2.01136	0.0442879	0.092591	ADCYAP1R1	protein_coding
ENSG00000078579.9	1.61729	-0.60878	0.253595	-2.4006	0.0163682	0.0398813	FGF20	protein_coding
ENSG00000078589.13	277.882	-1.98046	0.172667	-11.4698	1.87058e-30	9.03604e-28	P2RY10	protein_coding
ENSG00000078596.11	1059.85	-0.896818	0.158895	-5.6441	1.66044e-08	1.57086e-07	ITM2A	protein_coding
ENSG00000078618.22	6983.53	-0.107017	0.037884	-2.82486	0.0047301	0.0136752	NRDC	protein_coding
ENSG00000078668.14	4592.54	-0.0243462	0.0471719	-0.516118	0.605772	0.717132	VDAC3	protein_coding
ENSG00000078674.18	6108.72	-0.287726	0.0677842	-4.24473	2.18855e-05	0.000112454	PCM1	protein_coding
ENSG00000078687.17	1472.43	0.0214473	0.0618123	0.346975	0.72861	0.815236	TNRC6C	protein_coding
ENSG00000078699.22	2194.33	0.211319	0.0467855	4.51676	6.27936e-06	3.62266e-05	CBFA2T2	protein_coding
ENSG00000078725.13	8.86934	-1.39858	0.235629	-5.93551	2.92931e-09	3.18947e-08	BRINP1	protein_coding
ENSG00000078747.16	3137.74	-0.17164	0.0541552	-3.16942	0.00152746	0.00503991	ITCH	protein_coding
ENSG00000078795.17	9.57144	-0.325857	0.107139	-3.04145	0.00235442	0.00740343	PKD2L2	protein_coding
ENSG00000078804.13	3626.38	0.470232	0.0801152	5.86945	4.37244e-09	4.62722e-08	TP53INP2	protein_coding
ENSG00000078808.19	11362	0.218856	0.0589665	3.71153	0.000206014	0.000852441	SDF4	protein_coding
ENSG00000078814.17	88.2676	0.00144203	0.0987875	0.0145973	0.988353	0.992739	MYH7B	protein_coding
ENSG00000078898.7	6.15338	-0.568091	0.314153	-1.80833	0.0705557	0.135933	BPIFB2	protein_coding
ENSG00000078900.15	194.215	-0.177248	0.160672	-1.10317	0.269953	0.396635	TP73	protein_coding
ENSG00000078902.16	5585.77	0.417212	0.0715947	5.82742	5.62914e-09	5.84778e-08	TOLLIP	protein_coding
ENSG00000078967.13	895.805	0.238791	0.0540337	4.41929	9.90237e-06	5.49745e-05	UBE2D4	protein_coding
ENSG00000079101.16	50.2525	0.699184	0.203114	3.44232	0.000576752	0.00213133	CLUL1	protein_coding
ENSG00000079102.16	119.095	-0.944207	0.129555	-7.28806	3.14453e-13	7.06986e-12	RUNX1T1	protein_coding
ENSG00000079112.10	14.9399	-0.35028	0.161488	-2.16908	0.030077	0.0671124	CDH17	protein_coding
ENSG00000079134.12	1176.77	-0.207794	0.0607243	-3.42192	0.000621806	0.00227853	THOC1	protein_coding
ENSG00000079150.18	1297.58	0.184117	0.0796604	2.31127	0.0208179	0.0489695	FKBP7	protein_coding
ENSG00000079156.17	441.455	-0.675222	0.127041	-5.31498	1.0667e-07	8.77345e-07	OSBPL6	protein_coding
ENSG00000079215.14	1024.98	-0.65785	0.128525	-5.11846	3.08042e-07	2.32283e-06	SLC1A3	protein_coding
ENSG00000079246.16	19597.8	0.00489407	0.0381472	0.128294	0.897916	0.933502	XRCC5	protein_coding
ENSG00000079257.8	669.918	-0.566577	0.11257	-5.03312	4.82566e-07	3.49897e-06	LXN	protein_coding
ENSG00000079263.19	390.887	-1.67528	0.150215	-11.1525	6.95953e-29	2.35619e-26	SP140	protein_coding
ENSG00000079277.22	1345.07	-0.0162453	0.0391073	-0.415403	0.677847	0.775569	MKNK1	protein_coding
ENSG00000079308.19	9500.12	0.509811	0.120751	4.222	2.42148e-05	0.000123303	TNS1	protein_coding
ENSG00000079313.15	2077.01	0.276673	0.0537639	5.14608	2.65982e-07	2.03002e-06	REXO1	protein_coding
ENSG00000079332.15	5127.01	-0.230932	0.0396694	-5.82141	5.83516e-09	6.03805e-08	SAR1A	protein_coding
ENSG00000079335.20	284.072	-0.352596	0.0729059	-4.83632	1.32263e-06	8.80821e-06	CDC14A	protein_coding
ENSG00000079337.16	657.828	-0.128938	0.12075	-1.0678	0.285609	0.413913	RAPGEF3	protein_coding
ENSG00000079385.23	4716.51	0.178982	0.163538	1.09444	0.273762	0.400843	CEACAM1	protein_coding
ENSG00000079387.14	1147.81	-0.208726	0.0456245	-4.57486	4.76539e-06	2.81692e-05	SENP1	protein_coding
ENSG00000079393.20	2.84613	-0.998845	0.262956	-3.79853	0.00014556	0.000624879	DUSP13	protein_coding
ENSG00000079432.7	8283.08	0.428193	0.0546504	7.83514	4.68334e-15	1.41612e-13	CIC	protein_coding
ENSG00000079435.10	513.649	0.375094	0.107209	3.49873	0.000467479	0.00176969	LIPE	protein_coding
ENSG00000079459.13	12630.3	0.500652	0.0706955	7.08181	1.42279e-12	2.82356e-11	FDFT1	protein_coding
ENSG00000079462.8	1761.17	0.581872	0.0827974	7.02766	2.10024e-12	4.01509e-11	PAFAH1B3	protein_coding
ENSG00000079482.13	1464.12	0.313407	0.119511	2.62242	0.00873087	0.0232622	OPHN1	protein_coding
ENSG00000079557.5	0.585978	-1.34601	0.613682	-2.19333	0.0282839	0.0637289	AFM	protein_coding
ENSG00000079616.13	2373.49	0.223131	0.0548873	4.06525	4.79811e-05	0.000229483	KIF22	protein_coding
ENSG00000079689.14	3.90263	-0.0977851	0.327692	-0.298406	0.765393	0.842143	SCGN	protein_coding
ENSG00000079691.18	2165.34	0.240181	0.0954225	2.51703	0.0118349	0.0302253	CARMIL1	protein_coding
ENSG00000079739.17	4647.13	0.270594	0.0840222	3.22051	0.00127964	0.0043113	PGM1	protein_coding
ENSG00000079785.16	6541.04	-0.135748	0.0442963	-3.06455	0.00217995	0.00690258	DDX1	protein_coding
ENSG00000079805.18	9347.12	0.244684	0.049702	4.92302	8.52187e-07	5.88186e-06	DNM2	protein_coding
ENSG00000079819.19	3952.61	-0.363958	0.0838126	-4.34252	1.40857e-05	7.57051e-05	EPB41L2	protein_coding
ENSG00000079841.18	3.60335	-2.13673	0.271319	-7.87534	3.39826e-15	1.05575e-13	RIMS1	protein_coding
ENSG00000079931.15	4182.93	0.242932	0.193183	1.25752	0.208565	0.324335	MOXD1	protein_coding
ENSG00000079950.14	9427.3	0.103037	0.0813046	1.2673	0.205048	0.320199	STX7	protein_coding
ENSG00000079974.18	757.623	0.167911	0.0502424	3.34202	0.000831709	0.00295072	RABL2B	protein_coding
ENSG00000079999.14	4434.93	0.185757	0.0436925	4.25145	2.12388e-05	0.000109459	KEAP1	protein_coding
ENSG00000080007.8	83.3286	-0.31399	0.240819	-1.30385	0.192286	0.304922	DDX43	protein_coding
ENSG00000080031.10	748.006	0.0815257	0.12759	0.638967	0.522844	0.646533	PTPRH	protein_coding
ENSG00000080166.16	63443.1	1.0444	0.212087	4.92439	8.46234e-07	5.84586e-06	DCT	protein_coding
ENSG00000080189.15	5023.03	0.370225	0.0542226	6.82788	8.61788e-12	1.50314e-10	SLC35C2	protein_coding
ENSG00000080200.10	796.11	-0.159498	0.0923823	-1.7265	0.084257	0.157363	CRYBG3	protein_coding
ENSG00000080224.17	10.6051	-0.322382	0.273215	-1.17996	0.238017	0.359686	EPHA6	protein_coding
ENSG00000080293.10	2.74541	-0.690471	0.187628	-3.68001	0.000233226	0.000954173	SCTR	protein_coding
ENSG00000080298.15	498.404	-0.331375	0.0907838	-3.65016	0.000262077	0.00105984	RFX3	protein_coding
ENSG00000080345.18	3288.66	-0.226259	0.067716	-3.3413	0.000833877	0.00295735	RIF1	protein_coding
ENSG00000080371.6	3015.32	-0.0463298	0.0562958	-0.822972	0.410524	0.543335	RAB21	protein_coding
ENSG00000080493.18	336.05	0.433605	0.175866	2.46554	0.0136808	0.0342613	SLC4A4	protein_coding
ENSG00000080503.24	4372.11	-0.102687	0.068706	-1.49459	0.135022	0.230741	SMARCA2	protein_coding
ENSG00000080511.5	309.34	1.31881	0.285504	4.61924	3.85145e-06	2.32242e-05	RDH8	protein_coding
ENSG00000080546.13	1065.6	-0.124687	0.0794434	-1.5695	0.116531	0.204742	SESN1	protein_coding
ENSG00000080561.14	685.887	-0.0837188	0.16352	-0.511977	0.608667	0.719784	MID2	protein_coding
ENSG00000080572.13	0.221956	-0.297973	0.458071	-0.650495	0.515372		DNAAF6	protein_coding
ENSG00000080573.7	3853.16	0.022846	0.144467	0.158139	0.874347	0.918229	COL5A3	protein_coding
ENSG00000080603.17	216.022	0.299006	0.0555555	5.38211	7.36162e-08	6.24681e-07	SRCAP	protein_coding
ENSG00000080608.10	2070.92	-0.218709	0.0722262	-3.02811	0.00246088	0.00769784	PUM3	protein_coding
ENSG00000080618.17	50.0953	0.091832	0.150601	0.609769	0.542015	0.663384	CPB2	protein_coding
ENSG00000080644.16	36.7212	-0.929825	0.158538	-5.86499	4.49171e-09	4.74456e-08	CHRNA3	protein_coding
ENSG00000080709.16	548.69	0.479426	0.184439	2.59937	0.00933946	0.0246663	KCNN2	protein_coding
ENSG00000080802.19	1635.21	0.0645773	0.0376942	1.71319	0.0866783	0.161201	CNOT4	protein_coding
ENSG00000080815.19	4063.84	0.0472468	0.0454725	1.03902	0.298796	0.427804	PSEN1	protein_coding
ENSG00000080819.9	1714.8	-0.0804421	0.0623613	-1.28994	0.197073	0.310487	CPOX	protein_coding
ENSG00000080822.17	2874.38	-0.235374	0.0509924	-4.61587	3.91461e-06	2.3562e-05	CLDND1	protein_coding
ENSG00000080823.23	4039.32	0.311282	0.0993413	3.13346	0.0017276	0.00561746	MOK	protein_coding
ENSG00000080824.19	76366	-0.125307	0.0706038	-1.7748	0.0759316	0.144304	HSP90AA1	protein_coding
ENSG00000080839.12	1089	-0.0772311	0.06235	-1.23867	0.215468	0.332848	RBL1	protein_coding
ENSG00000080845.18	6721.96	0.363477	0.0546987	6.64508	3.03062e-11	4.77261e-10	DLGAP4	protein_coding
ENSG00000080854.16	245.323	-0.649507	0.171052	-3.79714	0.000146376	0.000627832	IGSF9B	protein_coding
ENSG00000080910.13	0.928816	-0.442738	0.639974	-0.691806	0.489059	0.616205	CFHR2	protein_coding
ENSG00000080947.15	145.924	-0.216229	0.0859833	-2.51477	0.0119109	0.0303938	CROCCP3	transcribed_unprocessed_pseudogene
ENSG00000080986.13	848.487	-0.266016	0.080241	-3.31521	0.000915732	0.00320915	NDC80	protein_coding
ENSG00000081014.11	806.252	-0.333039	0.0566956	-5.87417	4.24964e-09	4.50569e-08	AP4E1	protein_coding
ENSG00000081019.13	1024.27	-0.212792	0.0572935	-3.71406	0.00020396	0.000844914	RSBN1	protein_coding
ENSG00000081026.19	561.961	-0.0259148	0.0724877	-0.357506	0.720713	0.809464	MAGI3	protein_coding
ENSG00000081041.9	82.0461	-1.16877	0.159584	-7.32389	2.40889e-13	5.53473e-12	CXCL2	protein_coding
ENSG00000081051.8	1.88346	0.851077	0.597131	1.42528	0.154077	0.256007	AFP	protein_coding
ENSG00000081052.13	198.133	-0.938726	0.142315	-6.59611	4.22083e-11	6.43786e-10	COL4A4	protein_coding
ENSG00000081059.20	1638.66	-0.427178	0.128077	-3.33532	0.000852008	0.00301195	TCF7	protein_coding
ENSG00000081087.15	6693.12	0.0202378	0.0967012	0.209282	0.834228	0.891282	OSTM1	protein_coding
ENSG00000081138.14	91.4608	0.164066	0.299627	0.547569	0.583988	0.699239	CDH7	protein_coding
ENSG00000081148.12	19.5682	-0.533913	0.10041	-5.31735	1.05287e-07	8.66332e-07	IMPG2	protein_coding
ENSG00000081154.12	5165.37	-0.300141	0.0557508	-5.38363	7.29992e-08	6.20109e-07	PCNP	protein_coding
ENSG00000081177.18	1589.97	0.199405	0.051513	3.87096	0.000108407	0.000479576	EXD2	protein_coding
ENSG00000081181.8	212.155	-0.0878664	0.103926	-0.845475	0.397846	0.531107	ARG2	protein_coding
ENSG00000081189.16	2578.89	-0.14499	0.0928118	-1.56219	0.118243	0.207189	MEF2C	protein_coding
ENSG00000081237.20	3175.09	-1.92173	0.154557	-12.4337	1.71404e-35	2.05742e-32	PTPRC	protein_coding
ENSG00000081248.11	2.24703	0.00730255	0.220804	0.0330725	0.973617	0.983474	CACNA1S	protein_coding
ENSG00000081277.13	1528.35	-0.105105	0.289315	-0.363287	0.716391	0.806324	PKP1	protein_coding
ENSG00000081307.14	1823.36	-0.224888	0.0479	-4.69495	2.66676e-06	1.66413e-05	UBA5	protein_coding
ENSG00000081320.11	1717.99	-1.37456	0.107466	-12.7907	1.84695e-37	3.32544e-34	STK17B	protein_coding
ENSG00000081377.17	1071.29	-0.00280138	0.0659034	-0.0425073	0.966094	0.97872	CDC14B	protein_coding
ENSG00000081386.12	518.432	-0.102561	0.068449	-1.49835	0.134042	0.229502	ZNF510	protein_coding
ENSG00000081479.15	1922.24	-0.271419	0.239359	-1.13394	0.25682	0.381464	LRP2	protein_coding
ENSG00000081665.14	573.665	-0.196322	0.0696529	-2.81858	0.00482363	0.0139091	ZNF506	protein_coding
ENSG00000081692.12	421.992	0.441444	0.0614817	7.18009	6.96651e-13	1.47017e-11	JMJD4	protein_coding
ENSG00000081721.12	1079.23	-0.00887933	0.0465163	-0.190887	0.848614	0.901289	DUSP12	protein_coding
ENSG00000081760.17	1653.01	0.154137	0.0732711	2.10365	0.035409	0.0768877	AACS	protein_coding
ENSG00000081791.9	3802.52	0.207255	0.0479624	4.32119	1.55189e-05	8.26011e-05	DELE1	protein_coding
ENSG00000081800.9	0.451472	-0.00897554	0.415387	-0.0216076	0.982761	0.989385	SLC13A1	protein_coding
ENSG00000081803.16	1521.79	-0.0234006	0.133771	-0.174931	0.861134	0.90988	CADPS2	protein_coding
ENSG00000081818.4	133.673	-0.138601	0.156464	-0.885837	0.375705	0.508705	PCDHB4	protein_coding
ENSG00000081842.18	21.5563	-0.353218	0.236146	-1.49576	0.134716	0.230358	PCDHA6	protein_coding
ENSG00000081853.15	156.442	0.00934729	0.147939	0.0631835	0.94962	0.967923	PCDHGA2	protein_coding
ENSG00000081870.12	1050.22	-0.0896814	0.052129	-1.72037	0.0853646	0.159034	HSPB11	protein_coding
ENSG00000081913.14	4887.8	0.60972	0.0825361	7.38731	1.49826e-13	3.56228e-12	PHLPP1	protein_coding
ENSG00000081923.15	291.215	-0.549957	0.103037	-5.33748	9.42484e-08	7.83642e-07	ATP8B1	protein_coding
ENSG00000081985.13	3425.82	0.020525	0.155114	0.132322	0.89473	0.93124	IL12RB2	protein_coding
ENSG00000082014.17	1297.05	0.04982	0.0902335	0.552124	0.580864	0.696639	SMARCD3	protein_coding
ENSG00000082068.9	1323.2	-0.0837674	0.0476539	-1.75783	0.0787763	0.148775	WDR70	protein_coding
ENSG00000082074.19	2137.62	-1.19781	0.126964	-9.43424	3.93851e-21	3.35502e-19	FYB1	protein_coding
ENSG00000082126.18	38.6923	0.339264	0.187974	1.80484	0.0710998	0.136728	MPP4	protein_coding
ENSG00000082146.13	1990.48	0.140298	0.0771284	1.81902	0.0689087	0.133285	STRADB	protein_coding
ENSG00000082153.18	4670.05	-0.337682	0.0524769	-6.43487	1.23575e-10	1.72783e-09	BZW1	protein_coding
ENSG00000082175.15	16.5051	-1.11408	0.143504	-7.76339	8.26874e-15	2.39075e-13	PGR	protein_coding
ENSG00000082196.21	1918.09	-0.35734	0.239732	-1.49058	0.136071	0.232063	C1QTNF3	protein_coding
ENSG00000082212.13	2754.39	-0.325581	0.0580934	-5.60444	2.08931e-08	1.94775e-07	ME2	protein_coding
ENSG00000082213.18	2845.06	0.174993	0.0822599	2.12731	0.033394	0.0732917	C5orf22	protein_coding
ENSG00000082258.13	1684.06	-0.25691	0.0637381	-4.03072	5.56068e-05	0.000262532	CCNT2	protein_coding
ENSG00000082269.17	504.199	-0.3435	0.0786934	-4.36504	1.27098e-05	6.90599e-05	FAM135A	protein_coding
ENSG00000082293.13	421.661	-0.993416	0.233343	-4.25731	2.06899e-05	0.000106876	COL19A1	protein_coding
ENSG00000082397.17	4348.25	0.249298	0.105971	2.35251	0.0186472	0.0446071	EPB41L3	protein_coding
ENSG00000082438.17	1208.63	0.0462348	0.0934936	0.494523	0.620937	0.730109	COBLL1	protein_coding
ENSG00000082458.12	848.405	-0.385191	0.0992834	-3.87972	0.000104579	0.000464611	DLG3	protein_coding
ENSG00000082482.14	539.319	0.0539679	0.157092	0.343544	0.731189	0.817259	KCNK2	protein_coding
ENSG00000082497.12	213.76	-0.947296	0.165286	-5.73124	9.97015e-09	9.83386e-08	SERTAD4	protein_coding
ENSG00000082512.15	1531.22	-0.330782	0.0771885	-4.28538	1.82431e-05	9.55224e-05	TRAF5	protein_coding
ENSG00000082515.18	1000.07	-0.0503832	0.0503486	-1.00069	0.316979	0.447098	MRPL22	protein_coding
ENSG00000082516.9	2142.53	0.0809814	0.0499849	1.62012	0.105207	0.188594	GEMIN5	protein_coding
ENSG00000082556.14	3.44119	-1.08753	0.308018	-3.53072	0.000414432	0.00159317	OPRK1	protein_coding
ENSG00000082641.16	19757.2	0.289125	0.0506049	5.71337	1.10758e-08	1.08353e-07	NFE2L1	protein_coding
ENSG00000082684.16	108.472	-0.127376	0.101435	-1.25574	0.209209	0.325184	SEMA5B	protein_coding
ENSG00000082701.17	4814.45	0.158672	0.0439171	3.613	0.000302676	0.0012058	GSK3B	protein_coding
ENSG00000082781.12	13088.6	0.0810545	0.0912777	0.887998	0.374542	0.507628	ITGB5	protein_coding
ENSG00000082805.20	5819.99	0.365647	0.0683641	5.34852	8.86784e-08	7.39971e-07	ERC1	protein_coding
ENSG00000082898.18	8238.34	-0.184599	0.0528378	-3.4937	0.00047638	0.00179902	XPO1	protein_coding
ENSG00000082929.8	17.4841	0.44357	0.215505	2.05828	0.0395629	0.0842767	LINC01587	lncRNA
ENSG00000082996.20	3043.52	-0.253871	0.061345	-4.13841	3.49724e-05	0.000172086	RNF13	protein_coding
ENSG00000083067.23	133.285	0.00101903	0.151533	0.0067248	0.994634	0.996698	TRPM3	protein_coding
ENSG00000083093.10	984.096	0.0462574	0.0451378	1.0248	0.305456	0.43498	PALB2	protein_coding
ENSG00000083097.14	625.472	-0.20864	0.0720211	-2.89693	0.00376829	0.0111793	DOP1A	protein_coding
ENSG00000083099.11	2070.47	-0.204405	0.0654966	-3.12085	0.00180327	0.00583479	LYRM2	protein_coding
ENSG00000083123.15	768.364	-0.108142	0.0626771	-1.72538	0.0844587	0.157675	BCKDHB	protein_coding
ENSG00000083168.11	3487.37	-0.013687	0.0555256	-0.2465	0.805296	0.870451	KAT6A	protein_coding
ENSG00000083223.18	1426.4	-0.627236	0.0723021	-8.67521	4.12776e-18	2.1152e-16	TUT7	protein_coding
ENSG00000083290.20	1481.07	0.115834	0.0758453	1.52724	0.126702	0.219256	ULK2	protein_coding
ENSG00000083307.12	34.8853	-0.941044	0.310378	-3.03193	0.00242994	0.00761672	GRHL2	protein_coding
ENSG00000083312.17	7975.88	-0.115308	0.0580889	-1.98504	0.0471404	0.097503	TNPO1	protein_coding
ENSG00000083444.17	23494	0.226554	0.076167	2.97444	0.00293524	0.00897475	PLOD1	protein_coding
ENSG00000083454.22	132.42	-1.68591	0.18268	-9.22875	2.73808e-20	1.99739e-18	P2RX5	protein_coding
ENSG00000083457.12	789.302	-0.207973	0.0614956	-3.38191	0.000719826	0.0025895	ITGAE	protein_coding
ENSG00000083520.15	2945.98	-0.133569	0.0620929	-2.15112	0.0314669	0.0696487	DIS3	protein_coding
ENSG00000083535.16	790.17	-0.328663	0.0930643	-3.53157	0.000413095	0.0015885	PIBF1	protein_coding
ENSG00000083544.16	2853.82	0.112571	0.12144	0.926974	0.35394	0.486448	TDRD3	protein_coding
ENSG00000083622.8	0.0997226	0.0226981	1.0578	0.0214579	0.98288		AC000061.1	lncRNA
ENSG00000083635.8	708.993	0.0989525	0.0525573	1.88276	0.0597335	0.118596	NUFIP1	protein_coding
ENSG00000083642.19	2285.45	-0.0902164	0.072927	-1.23708	0.216058	0.333501	PDS5B	protein_coding
ENSG00000083720.13	2619.48	0.0110639	0.0923508	0.119803	0.904639	0.937995	OXCT1	protein_coding
ENSG00000083750.13	675.018	0.0189594	0.0612411	0.309586	0.756876	0.835767	RRAGB	protein_coding
ENSG00000083782.8	64.8535	-1.34183	0.257352	-5.21401	1.84805e-07	1.45475e-06	EPYC	protein_coding
ENSG00000083799.18	2405.17	-0.688254	0.0716761	-9.60227	7.8202e-22	7.75859e-20	CYLD	protein_coding
ENSG00000083807.10	372.247	0.282245	0.0982334	2.87321	0.00406324	0.0119487	SLC27A5	protein_coding
ENSG00000083812.12	628.992	0.356254	0.0456147	7.81007	5.71545e-15	1.70222e-13	ZNF324	protein_coding
ENSG00000083814.13	327.877	-0.137224	0.099002	-1.38608	0.165724	0.271338	ZNF671	protein_coding
ENSG00000083817.9	323.21	0.269423	0.0545032	4.94324	7.68331e-07	5.35156e-06	ZNF416	protein_coding
ENSG00000083828.16	372.653	-0.259067	0.0500311	-5.17811	2.2414e-07	1.73542e-06	ZNF586	protein_coding
ENSG00000083838.16	289.077	0.372041	0.0464732	8.0055	1.18982e-15	4.00478e-14	ZNF446	protein_coding
ENSG00000083844.10	1336.16	-0.0220651	0.0452193	-0.487959	0.625579	0.73389	ZNF264	protein_coding
ENSG00000083845.9	37790.3	0.231413	0.0706273	3.27654	0.00105087	0.00362628	RPS5	protein_coding
ENSG00000083857.14	7483.97	0.017537	0.0952756	0.184066	0.853961	0.904833	FAT1	protein_coding
ENSG00000083896.13	3543.52	-0.0226872	0.0346205	-0.655312	0.512267	0.637157	YTHDC1	protein_coding
ENSG00000083937.10	1917.83	-0.214155	0.0556761	-3.84644	0.000119844	0.000524372	CHMP2B	protein_coding
ENSG00000084070.12	4037.59	-0.322832	0.0669182	-4.82428	1.40512e-06	9.30426e-06	SMAP2	protein_coding
ENSG00000084072.17	3110.05	0.117653	0.0405301	2.90286	0.00369776	0.0109931	PPIE	protein_coding
ENSG00000084073.10	3608.07	-0.0921053	0.0474326	-1.94181	0.0521595	0.106122	ZMPSTE24	protein_coding
ENSG00000084090.13	11167.9	0.0481677	0.0356713	1.35032	0.176913	0.285411	STARD7	protein_coding
ENSG00000084092.7	1460.36	0.262721	0.0521429	5.03848	4.69253e-07	3.40744e-06	NOA1	protein_coding
ENSG00000084093.19	1833.34	-0.270959	0.0603215	-4.49192	7.05827e-06	4.02919e-05	REST	protein_coding
ENSG00000084110.11	54.7982	-0.308758	0.249062	-1.23968	0.215093	0.332399	HAL	protein_coding
ENSG00000084112.15	5254.41	0.0925646	0.0616025	1.50261	0.132939	0.228019	SSH1	protein_coding
ENSG00000084207.18	46227.1	1.07967	0.133435	8.09137	5.89972e-16	2.09216e-14	GSTP1	protein_coding
ENSG00000084234.18	22469.2	-0.221184	0.0798869	-2.76871	0.00562783	0.0159084	APLP2	protein_coding
ENSG00000084444.14	833.737	0.43072	0.0773427	5.56899	2.56227e-08	2.35267e-07	FAM234B	protein_coding
ENSG00000084453.16	64.8192	-0.753404	0.254922	-2.95543	0.00312237	0.00946724	SLCO1A2	protein_coding
ENSG00000084463.8	8204.51	0.336919	0.0522659	6.44625	1.14651e-10	1.61044e-09	WBP11	protein_coding
ENSG00000084623.12	15031.3	0.148402	0.0471358	3.14839	0.00164175	0.00536785	EIF3I	protein_coding
ENSG00000084628.10	300.613	0.0766554	0.181661	0.42197	0.673047	0.771838	NKAIN1	protein_coding
ENSG00000084636.18	5568.89	-0.316577	0.110398	-2.86761	0.00413583	0.0121378	COL16A1	protein_coding
ENSG00000084652.16	8881.77	0.250553	0.0469706	5.33425	9.59426e-08	7.96726e-07	TXLNA	protein_coding
ENSG00000084674.15	13.4354	-0.40174	0.327898	-1.2252	0.2205	0.338996	APOB	protein_coding
ENSG00000084676.15	2564.45	-0.104337	0.0501458	-2.08067	0.0374644	0.0806216	NCOA1	protein_coding
ENSG00000084693.16	2064.63	0.336526	0.0524255	6.41913	1.37057e-10	1.90357e-09	AGBL5	protein_coding
ENSG00000084710.14	2813.6	0.345295	0.0899226	3.83991	0.000123081	0.000537409	EFR3B	protein_coding
ENSG00000084731.15	3534.56	0.322661	0.0895804	3.60191	0.000315884	0.00125325	KIF3C	protein_coding
ENSG00000084733.11	6918.8	-0.201682	0.0395905	-5.0942	3.50217e-07	2.61153e-06	RAB10	protein_coding
ENSG00000084734.9	5.05314	-1.0276	0.173956	-5.90725	3.47857e-09	3.75142e-08	GCKR	protein_coding
ENSG00000084754.12	15324.3	0.255382	0.0515894	4.95028	7.41071e-07	5.17626e-06	HADHA	protein_coding
ENSG00000084764.12	1121.99	0.206895	0.0803971	2.57341	0.0100702	0.0262757	MAPRE3	protein_coding
ENSG00000084774.14	7509.75	0.450813	0.0631427	7.13959	9.3613e-13	1.9213e-11	CAD	protein_coding
ENSG00000085063.17	33633.9	0.113204	0.085117	1.32998	0.183524	0.293838	CD59	protein_coding
ENSG00000085117.12	3748.39	-0.0824101	0.132241	-0.623182	0.533165	0.655582	CD82	protein_coding
ENSG00000085185.15	1543.03	0.357657	0.0659846	5.4203	5.94976e-08	5.14015e-07	BCORL1	protein_coding
ENSG00000085224.23	3482.13	-0.228945	0.0707834	-3.23445	0.00121879	0.0041277	ATRX	protein_coding
ENSG00000085231.14	605.075	-0.175281	0.0490656	-3.57237	0.000353763	0.00138358	AK6	protein_coding
ENSG00000085265.11	464.652	-0.675118	0.154512	-4.36936	1.2461e-05	6.78014e-05	FCN1	protein_coding
ENSG00000085274.16	580	-0.284145	0.0572811	-4.96054	7.02972e-07	4.93101e-06	MYNN	protein_coding
ENSG00000085276.19	242.256	-0.997736	0.100809	-9.89731	4.27618e-23	5.17993e-21	MECOM	protein_coding
ENSG00000085365.18	2184.37	-0.188293	0.068026	-2.76796	0.0056408	0.0159382	SCAMP1	protein_coding
ENSG00000085377.15	4259.03	0.143787	0.0666544	2.1572	0.0309899	0.0688201	PREP	protein_coding
ENSG00000085382.12	558.022	-0.165426	0.0666642	-2.48148	0.013084	0.03295	HACE1	protein_coding
ENSG00000085415.16	2066.86	-0.0910968	0.0527448	-1.72713	0.0841452	0.157176	SEH1L	protein_coding
ENSG00000085433.16	1082.75	0.00371766	0.0638915	0.058187	0.9536	0.970589	WDR47	protein_coding
ENSG00000085449.15	5815	0.207879	0.0763096	2.72415	0.00644667	0.0178798	WDFY1	protein_coding
ENSG00000085465.13	59.8468	-0.348571	0.109706	-3.17733	0.00148639	0.00491958	OVGP1	protein_coding
ENSG00000085491.17	1879.56	-0.251246	0.0754199	-3.3313	0.000864429	0.00304878	SLC25A24	protein_coding
ENSG00000085511.20	970.3	-0.394973	0.0679302	-5.81439	6.08564e-09	6.26288e-08	MAP3K4	protein_coding
ENSG00000085514.16	495.857	-0.566673	0.120699	-4.69494	2.66691e-06	1.66413e-05	PILRA	protein_coding
ENSG00000085552.17	83.5366	-0.917927	0.214722	-4.27495	1.91183e-05	9.95134e-05	IGSF9	protein_coding
ENSG00000085563.15	247.759	-0.900134	0.133891	-6.7229	1.7814e-11	2.91944e-10	ABCB1	protein_coding
ENSG00000085644.14	1737.28	0.520868	0.0591712	8.80273	1.33527e-18	7.37676e-17	ZNF213	protein_coding
ENSG00000085662.14	6439.53	0.07026	0.088891	0.790406	0.42929	0.561179	AKR1B1	protein_coding
ENSG00000085719.13	5479.15	-0.122728	0.0645041	-1.90264	0.057088	0.11437	CPNE3	protein_coding
ENSG00000085721.13	2770.58	-0.00119269	0.0387879	-0.0307489	0.97547	0.984547	RRN3	protein_coding
ENSG00000085733.16	16649.6	0.345407	0.0763231	4.5256	6.02255e-06	3.48669e-05	CTTN	protein_coding
ENSG00000085741.13	78.0331	0.179777	0.185492	0.969193	0.332449	0.463891	WNT11	protein_coding
ENSG00000085760.15	2172.68	-0.106189	0.0480494	-2.20999	0.0271056	0.0614585	MTIF2	protein_coding
ENSG00000085788.14	2167.93	-0.0971661	0.0614116	-1.58221	0.113601	0.200708	DDHD2	protein_coding
ENSG00000085831.15	1703.23	0.373325	0.19604	1.90433	0.0568671	0.114013	TTC39A	protein_coding
ENSG00000085832.17	5618.93	-0.0401508	0.054889	-0.731492	0.464479	0.594496	EPS15	protein_coding
ENSG00000085840.13	572.862	0.133305	0.0820537	1.62461	0.104246	0.187176	ORC1	protein_coding
ENSG00000085871.9	1334.88	-0.00408395	0.106284	-0.0384248	0.969349	0.980713	MGST2	protein_coding
ENSG00000085872.15	2491.89	0.413068	0.0532556	7.75633	8.74223e-15	2.5148e-13	CHERP	protein_coding
ENSG00000085978.22	1839.74	-0.133668	0.0568734	-2.35027	0.0187599	0.0448378	ATG16L1	protein_coding
ENSG00000085982.14	2182.2	0.0415508	0.0478955	0.867529	0.385652	0.518977	USP40	protein_coding
ENSG00000085998.14	9118.1	0.460144	0.0581061	7.91903	2.39368e-15	7.64646e-14	POMGNT1	protein_coding
ENSG00000085999.13	397.817	0.0843815	0.0826381	1.0211	0.307209	0.436942	RAD54L	protein_coding
ENSG00000086015.22	4502.06	0.414633	0.0581846	7.12618	1.03196e-12	2.10057e-11	MAST2	protein_coding
ENSG00000086061.16	11200.9	-0.109461	0.0597812	-1.83103	0.0670968	0.130398	DNAJA1	protein_coding
ENSG00000086062.13	5894.33	-0.0559893	0.0720782	-0.776786	0.437285	0.56875	B4GALT1	protein_coding
ENSG00000086065.14	3080.69	-0.273167	0.058143	-4.69819	2.62481e-06	1.64096e-05	CHMP5	protein_coding
ENSG00000086102.19	2531.56	0.0857722	0.0453461	1.8915	0.0585573	0.116652	NFX1	protein_coding
ENSG00000086159.13	22.4742	0.676221	0.187634	3.60395	0.000313422	0.00124473	AQP6	protein_coding
ENSG00000086189.10	651.65	-0.0288992	0.0507701	-0.569216	0.569209	0.686967	DIMT1	protein_coding
ENSG00000086200.17	1082.2	-0.200968	0.0573987	-3.50126	0.000463062	0.00175626	IPO11	protein_coding
ENSG00000086205.18	343.128	-0.107229	0.174921	-0.613017	0.539865	0.66153	FOLH1	protein_coding
ENSG00000086232.13	10896.8	0.086367	0.0456134	1.89346	0.0582973	0.11624	EIF2AK1	protein_coding
ENSG00000086288.12	19.4701	-0.460598	0.184696	-2.49382	0.0126375	0.0319841	NME8	protein_coding
ENSG00000086289.12	2024.78	0.126497	0.150257	0.841873	0.399859	0.533096	EPDR1	protein_coding
ENSG00000086300.16	3965.43	-0.212359	0.117128	-1.81305	0.0698245	0.134751	SNX10	protein_coding
ENSG00000086475.15	2487.45	0.017097	0.0476096	0.359108	0.719514	0.808736	SEPHS1	protein_coding
ENSG00000086504.17	4095.79	0.437655	0.0656807	6.66337	2.67621e-11	4.25281e-10	MRPL28	protein_coding
ENSG00000086506.3	20.2883	0.653219	0.206629	3.16132	0.00157057	0.00517011	HBQ1	protein_coding
ENSG00000086544.3	1777.19	0.142089	0.0643607	2.2077	0.027265	0.0617705	ITPKC	protein_coding
ENSG00000086548.9	54.7049	-0.337451	0.331106	-1.01916	0.308125	0.437946	CEACAM6	protein_coding
ENSG00000086570.12	566.754	-0.534208	0.20051	-2.66425	0.00771598	0.0209212	FAT2	protein_coding
ENSG00000086589.12	2423.52	-0.0155904	0.0390471	-0.399271	0.689694	0.785223	RBM22	protein_coding
ENSG00000086598.11	11177.3	-0.244273	0.0482624	-5.06136	4.1627e-07	3.05406e-06	TMED2	protein_coding
ENSG00000086619.14	929.275	-0.300268	0.0833266	-3.60351	0.000313946	0.00124644	ERO1B	protein_coding
ENSG00000086666.19	3673.08	-0.0998583	0.0471523	-2.11778	0.0341934	0.07478	ZFAND6	protein_coding
ENSG00000086696.11	12.8923	-1.12762	0.218222	-5.16732	2.37475e-07	1.83008e-06	HSD17B2	protein_coding
ENSG00000086712.13	1171.63	-0.292003	0.0591967	-4.93276	8.10747e-07	5.61743e-06	TXLNG	protein_coding
ENSG00000086717.18	114.457	-0.547448	0.166258	-3.29276	0.000992099	0.00344931	PPEF1	protein_coding
ENSG00000086730.17	649.215	-1.00216	0.109028	-9.19177	3.86441e-20	2.72858e-18	LAT2	protein_coding
ENSG00000086758.16	18420.4	0.223646	0.0440208	5.08045	3.7655e-07	2.78985e-06	HUWE1	protein_coding
ENSG00000086827.9	1004.1	-0.155599	0.0494464	-3.14683	0.0016505	0.00539246	ZW10	protein_coding
ENSG00000086848.15	303.87	-0.0428657	0.0593166	-0.722659	0.469889	0.599234	ALG9	protein_coding
ENSG00000086967.10	31.7901	-1.32067	0.174683	-7.56036	4.01942e-14	1.05022e-12	MYBPC2	protein_coding
ENSG00000086991.13	613.647	-0.678724	0.16274	-4.1706	3.03803e-05	0.000151897	NOX4	protein_coding
ENSG00000087008.16	1135.09	0.337937	0.0545038	6.20024	5.63762e-10	6.99379e-09	ACOX3	protein_coding
ENSG00000087053.20	3198	0.0257258	0.0620425	0.414649	0.678399	0.776021	MTMR2	protein_coding
ENSG00000087074.8	6384.55	0.197474	0.0712092	2.77315	0.0055517	0.0157268	PPP1R15A	protein_coding
ENSG00000087076.9	1773.56	0.804779	0.127697	6.30224	2.93374e-10	3.8239e-09	HSD17B14	protein_coding
ENSG00000087077.14	6885.28	0.450188	0.0838387	5.36969	7.88731e-08	6.64733e-07	TRIP6	protein_coding
ENSG00000087085.16	193.645	-0.46719	0.139698	-3.34429	0.000824946	0.00293015	ACHE	protein_coding
ENSG00000087086.15	204604	0.0925749	0.0949109	0.975388	0.329368	0.460782	FTL	protein_coding
ENSG00000087087.20	7514.45	0.206652	0.0409113	5.05123	4.3898e-07	3.21116e-06	SRRT	protein_coding
ENSG00000087088.20	4893.27	0.344177	0.0642808	5.35427	8.59037e-08	7.18786e-07	BAX	protein_coding
ENSG00000087095.13	1766.12	0.0278684	0.0628189	0.443631	0.65731	0.759176	NLK	protein_coding
ENSG00000087111.21	4108.38	0.328347	0.0565474	5.80659	6.37591e-09	6.53444e-08	PIGS	protein_coding
ENSG00000087116.16	2332.3	-0.18784	0.134624	-1.39529	0.162927	0.267578	ADAMTS2	protein_coding
ENSG00000087128.10	12.8437	-0.791175	0.262832	-3.01019	0.00261084	0.00810296	TMPRSS11E	protein_coding
ENSG00000087152.15	4157.03	0.183148	0.0398749	4.59307	4.36778e-06	2.60051e-05	ATXN7L3	protein_coding
ENSG00000087157.19	1690.41	0.143054	0.0477881	2.99351	0.00275786	0.00850195	PGS1	protein_coding
ENSG00000087191.13	6309.61	0.0756764	0.0531117	1.42485	0.1542	0.256166	PSMC5	protein_coding
ENSG00000087206.17	1140.45	-0.11404	0.0451187	-2.52756	0.0114859	0.0294534	UIMC1	protein_coding
ENSG00000087237.12	393.178	-0.83418	0.175724	-4.74711	2.06347e-06	1.31769e-05	CETP	protein_coding
ENSG00000087245.13	18423.8	-0.086692	0.164738	-0.526241	0.598721	0.711677	MMP2	protein_coding
ENSG00000087250.9	36.8169	-0.0193771	0.245978	-0.0787757	0.937211	0.959595	MT3	protein_coding
ENSG00000087253.13	2266.42	-0.0400138	0.102635	-0.389865	0.696636	0.790649	LPCAT2	protein_coding
ENSG00000087258.16	1239.59	0.729701	0.164622	4.43258	9.31113e-06	5.19469e-05	GNAO1	protein_coding
ENSG00000087263.17	2438.16	-0.00763087	0.0416711	-0.183121	0.854703	0.905356	OGFOD1	protein_coding
ENSG00000087266.17	3746.59	0.0615874	0.0540443	1.13957	0.254465	0.378918	SH3BP2	protein_coding
ENSG00000087269.16	2029.86	0.14202	0.0457833	3.102	0.00192219	0.00618672	NOP14	protein_coding
ENSG00000087274.17	14347.7	0.311293	0.0435806	7.14293	9.13653e-13	1.87711e-11	ADD1	protein_coding
ENSG00000087299.12	486.804	-0.0312063	0.066502	-0.469254	0.638888	0.744389	L2HGDH	protein_coding
ENSG00000087301.9	531.355	-0.070596	0.0788425	-0.895405	0.37057	0.503697	TXNDC16	protein_coding
ENSG00000087302.9	6137.75	-0.0130979	0.0420623	-0.311394	0.755501	0.834714	RTRAF	protein_coding
ENSG00000087303.18	753.412	-0.610328	0.121114	-5.03929	4.67254e-07	3.39604e-06	NID2	protein_coding
ENSG00000087338.5	1314.53	-0.238488	0.0584481	-4.08034	4.49693e-05	0.000216253	GMCL1	protein_coding
ENSG00000087365.16	17156	0.245799	0.0449732	5.46546	4.61696e-08	4.06586e-07	SF3B2	protein_coding
ENSG00000087448.11	1966.86	-0.00999429	0.0551826	-0.181113	0.856279	0.906512	KLHL42	protein_coding
ENSG00000087460.27	87260.5	0.0179654	0.0677097	0.26533	0.790755	0.860275	GNAS	protein_coding
ENSG00000087470.18	3913.44	-0.0951475	0.056432	-1.68606	0.0917848	0.168631	DNM1L	protein_coding
ENSG00000087494.16	128.627	-0.795417	0.166243	-4.78466	1.71281e-06	1.11259e-05	PTHLH	protein_coding
ENSG00000087495.17	74.5499	0.327007	0.189227	1.72813	0.0839654	0.156885	PHACTR3	protein_coding
ENSG00000087502.18	1793.26	-0.319981	0.0622583	-5.13957	2.75373e-07	2.09564e-06	ERGIC2	protein_coding
ENSG00000087510.7	1718.89	-0.0740982	0.186574	-0.397152	0.691255	0.78639	TFAP2C	protein_coding
ENSG00000087586.18	1755.53	0.142981	0.0740992	1.92959	0.0536574	0.108634	AURKA	protein_coding
ENSG00000087589.16	101.898	-1.54892	0.116327	-13.3152	1.88847e-40	5.75418e-37	CASS4	protein_coding
ENSG00000087842.11	6063.22	0.612841	0.124467	4.92374	8.4907e-07	5.86238e-06	PIR	protein_coding
ENSG00000087884.14	305.058	0.685683	0.10667	6.42807	1.29238e-10	1.80319e-09	AAMDC	protein_coding
ENSG00000087903.13	371.692	-0.0088255	0.0866031	-0.101907	0.91883	0.947363	RFX2	protein_coding
ENSG00000087995.16	1175.43	0.0656136	0.0420641	1.55985	0.118796	0.208021	METTL2A	protein_coding
ENSG00000088002.12	94.0526	0.0665849	0.225716	0.294994	0.767998	0.844188	SULT2B1	protein_coding
ENSG00000088035.18	1262.84	0.1304	0.0514728	2.53339	0.0112967	0.0290397	ALG6	protein_coding
ENSG00000088038.19	3189.58	0.317172	0.0440032	7.20791	5.68156e-13	1.22208e-11	CNOT3	protein_coding
ENSG00000088053.11	5.76352	-0.637834	0.176637	-3.61099	0.000305031	0.00121384	GP6	protein_coding
ENSG00000088179.9	795.081	-0.278175	0.0594725	-4.67737	2.90582e-06	1.79763e-05	PTPN4	protein_coding
ENSG00000088205.13	4547.27	-0.1904	0.0491405	-3.8746	0.000106798	0.000473196	DDX18	protein_coding
ENSG00000088247.17	16897.6	0.41827	0.0531599	7.86814	3.59965e-15	1.11308e-13	KHSRP	protein_coding
ENSG00000088256.9	3920.73	0.425753	0.0538298	7.90925	2.58945e-15	8.21881e-14	GNA11	protein_coding
ENSG00000088280.19	1231.29	-0.00294376	0.106317	-0.0276886	0.977911	0.986076	ASAP3	protein_coding
ENSG00000088298.13	2753.46	0.256844	0.0571809	4.49179	7.06278e-06	4.0306e-05	EDEM2	protein_coding
ENSG00000088305.18	314.085	0.076585	0.0884928	0.865438	0.386798	0.520095	DNMT3B	protein_coding
ENSG00000088320.4	110.918	-0.627056	0.175935	-3.56413	0.000365059	0.00142088	REM1	protein_coding
ENSG00000088325.16	5197.55	0.130358	0.0718339	1.81471	0.0695689	0.134319	TPX2	protein_coding
ENSG00000088340.17	192.277	-1.21392	0.16253	-7.46892	8.0855e-14	2.01431e-12	FER1L4	transcribed_unitary_pseudogene
ENSG00000088356.6	1428.37	0.253633	0.0450362	5.63176	1.78377e-08	1.67991e-07	PDRG1	protein_coding
ENSG00000088367.23	1989.73	0.216264	0.101959	2.12109	0.0339144	0.0742489	EPB41L1	protein_coding
ENSG00000088386.17	24.987	-0.761122	0.277483	-2.74294	0.0060891	0.0170204	SLC15A1	protein_coding
ENSG00000088387.19	2312.33	-0.197528	0.0759823	-2.59966	0.00933154	0.0246487	DOCK9	protein_coding
ENSG00000088448.14	3978.69	-0.151276	0.0798139	-1.89536	0.0580452	0.115854	ANKRD10	protein_coding
ENSG00000088451.11	1371.02	0.029509	0.0941891	0.313295	0.754056	0.833676	TGDS	protein_coding
ENSG00000088538.13	98.5337	-0.577466	0.162765	-3.54784	0.000388402	0.00150435	DOCK3	protein_coding
ENSG00000088543.15	496.914	0.269319	0.117353	2.29495	0.0217361	0.0508078	C3orf18	protein_coding
ENSG00000088682.14	2373.52	0.170166	0.052323	3.25223	0.00114504	0.00391042	COQ9	protein_coding
ENSG00000088726.16	48.4559	0.0881245	0.28426	0.310014	0.756551	0.835456	TMEM40	protein_coding
ENSG00000088727.13	339.93	0.128821	0.0594143	2.16817	0.0301456	0.0672275	KIF9	protein_coding
ENSG00000088756.13	456.814	0.0083716	0.141822	0.0590288	0.952929	0.970197	ARHGAP28	protein_coding
ENSG00000088766.12	53.1376	-0.108596	0.0732579	-1.48238	0.13824	0.234955	CRLS1	protein_coding
ENSG00000088782.5	0.0334254	0.0593748	1.59515	0.0372222	0.970308		DEFB127	protein_coding
ENSG00000088808.18	1098.37	0.28093	0.0678865	4.13823	3.4999e-05	0.000172174	PPP1R13B	protein_coding
ENSG00000088812.18	6058.26	0.31395	0.0532304	5.89794	3.6806e-09	3.95128e-08	ATRN	protein_coding
ENSG00000088826.18	1873.81	0.246387	0.0937708	2.62755	0.00860033	0.022956	SMOX	protein_coding
ENSG00000088827.12	1521.89	-0.803488	0.128706	-6.24279	4.29829e-10	5.43266e-09	SIGLEC1	protein_coding
ENSG00000088832.18	17661.9	0.071638	0.0598223	1.19751	0.231106	0.351601	FKBP1A	protein_coding
ENSG00000088833.17	5115.94	0.243745	0.0482585	5.05081	4.39936e-07	3.21612e-06	NSFL1C	protein_coding
ENSG00000088836.14	278.495	0.499841	0.149775	3.33727	0.000846044	0.00299378	SLC4A11	protein_coding
ENSG00000088854.12	1933.24	-0.0313483	0.0604107	-0.51892	0.603816	0.715523	C20orf194	protein_coding
ENSG00000088876.13	780.332	0.0903514	0.0485569	1.86073	0.0627818	0.123429	ZNF343	protein_coding
ENSG00000088881.21	467.949	0.16679	0.158962	1.04924	0.294067	0.422682	EBF4	protein_coding
ENSG00000088882.8	2532.79	-0.289109	0.16768	-1.72417	0.0846775	0.158006	CPXM1	protein_coding
ENSG00000088888.18	7886.73	0.34214	0.047758	7.16404	7.83363e-13	1.63401e-11	MAVS	protein_coding
ENSG00000088899.15	727.334	0.371838	0.0930469	3.99625	6.43549e-05	0.000299267	LZTS3	protein_coding
ENSG00000088926.14	1.45244	-0.67015	0.262098	-2.55687	0.0105619	0.027416	F11	protein_coding
ENSG00000088930.8	6471.13	-0.089013	0.0537034	-1.65749	0.0974198	0.177207	XRN2	protein_coding
ENSG00000088970.16	947.188	-0.0560606	0.0746717	-0.750761	0.452796	0.583617	KIZ	protein_coding
ENSG00000088986.11	11023.4	0.0721808	0.0479848	1.50424	0.132518	0.227405	DYNLL1	protein_coding
ENSG00000088992.18	672.89	-0.578792	0.195054	-2.96734	0.00300393	0.00915649	TESC	protein_coding
ENSG00000089006.17	4544.37	-0.137202	0.0426003	-3.22069	0.00127883	0.00430892	SNX5	protein_coding
ENSG00000089009.15	33969.7	-0.18053	0.0568875	-3.17345	0.00150637	0.00497532	RPL6	protein_coding
ENSG00000089012.14	377.73	-1.33332	0.180412	-7.39039	1.46402e-13	3.48295e-12	SIRPG	protein_coding
ENSG00000089022.14	1568.67	-0.11284	0.0366873	-3.07573	0.0020999	0.00668053	MAPKAPK5	protein_coding
ENSG00000089041.17	2915.25	0.352291	0.123296	2.85728	0.00427285	0.0124946	P2RX7	protein_coding
ENSG00000089048.14	1376.46	-0.204388	0.0717284	-2.84947	0.00437921	0.0127745	ESF1	protein_coding
ENSG00000089050.16	1326.87	-0.122886	0.0599623	-2.04938	0.0404245	0.0858353	RBBP9	protein_coding
ENSG00000089053.13	8562.42	-0.0390045	0.0411394	-0.948105	0.343076	0.475257	ANAPC5	protein_coding
ENSG00000089057.15	7138.78	0.407545	0.0702144	5.80429	6.46385e-09	6.616e-08	SLC23A2	protein_coding
ENSG00000089060.11	1470.53	-0.0501886	0.0676489	-0.741898	0.458149	0.588903	SLC8B1	protein_coding
ENSG00000089063.15	7940.35	0.12999	0.0439902	2.95498	0.00312688	0.00947876	TMEM230	protein_coding
ENSG00000089091.16	208.486	-0.0484368	0.0650456	-0.744659	0.456478	0.587159	DZANK1	protein_coding
ENSG00000089094.19	1899.28	-0.00200704	0.0434804	-0.0461597	0.963183	0.97647	KDM2B	protein_coding
ENSG00000089101.19	423.901	1.18605	0.250678	4.73135	2.23028e-06	1.41305e-05	CFAP61	protein_coding
ENSG00000089116.4	1.01502	-0.353858	0.268545	-1.31769	0.187608	0.299036	LHX5	protein_coding
ENSG00000089123.16	538.457	0.0909567	0.0557879	1.6304	0.103016	0.18538	TASP1	protein_coding
ENSG00000089127.14	1965.6	-0.454289	0.125066	-3.63238	0.000280817	0.00112814	OAS1	protein_coding
ENSG00000089154.11	9729.3	0.20893	0.0511555	4.08421	4.42274e-05	0.00021297	GCN1	protein_coding
ENSG00000089157.16	81913.7	-0.00236312	0.0647246	-0.0365105	0.970875	0.981756	RPLP0	protein_coding
ENSG00000089159.16	4979.64	0.10371	0.0652566	1.58927	0.112	0.198525	PXN	protein_coding
ENSG00000089163.4	66.1469	0.159035	0.0595956	2.66857	0.00761746	0.0206866	SIRT4	protein_coding
ENSG00000089169.15	103.019	0.533162	0.222017	2.40145	0.0163303	0.0398019	RPH3A	protein_coding
ENSG00000089177.19	1670.58	-0.12746	0.0760449	-1.67611	0.0937159	0.17155	KIF16B	protein_coding
ENSG00000089195.15	1507.16	-0.166486	0.0587745	-2.83262	0.00461685	0.0133823	TRMT6	protein_coding
ENSG00000089199.10	164.264	-0.609678	0.221375	-2.75406	0.00588615	0.0165383	CHGB	protein_coding
ENSG00000089220.5	19489.7	0.234435	0.0629481	3.72426	0.000195889	0.0008148	PEBP1	protein_coding
ENSG00000089225.20	57.0919	-0.472364	0.210674	-2.24215	0.0249514	0.0572259	TBX5	protein_coding
ENSG00000089234.16	1521.24	-0.0123038	0.0321834	-0.382302	0.702238	0.795025	BRAP	protein_coding
ENSG00000089248.7	9897.99	0.230746	0.0600684	3.84139	0.000122337	0.000534514	ERP29	protein_coding
ENSG00000089250.19	11.2634	-0.944863	0.198997	-4.74813	2.05301e-06	1.31164e-05	NOS1	protein_coding
ENSG00000089280.19	17365.7	0.245369	0.0483385	5.07606	3.8535e-07	2.84991e-06	FUS	protein_coding
ENSG00000089289.16	2795.45	0.101314	0.0505685	2.00351	0.045123	0.0939929	IGBP1	protein_coding
ENSG00000089327.15	18073.7	0.0357612	0.128985	0.27725	0.781588	0.853873	FXYD5	protein_coding
ENSG00000089335.21	1054.83	-0.175609	0.0825851	-2.12641	0.0334695	0.0734372	ZNF302	protein_coding
ENSG00000089351.14	5372.82	0.334737	0.061225	5.46732	4.56891e-08	4.02713e-07	GRAMD1A	protein_coding
ENSG00000089356.18	539.876	0.418082	0.20547	2.03477	0.0418744	0.0884209	FXYD3	protein_coding
ENSG00000089472.16	372.116	-0.663358	0.124235	-5.33956	9.31735e-08	7.75682e-07	HEPH	protein_coding
ENSG00000089486.17	3640.63	0.78769	0.0827252	9.52177	1.7025e-21	1.57565e-19	CDIP1	protein_coding
ENSG00000089505.18	49.4302	-0.28593	0.103895	-2.7521	0.00592147	0.0166186	CMTM1	protein_coding
ENSG00000089558.9	41.6668	0.203793	0.135801	1.50068	0.133439	0.228707	KCNH4	protein_coding
ENSG00000089597.18	34830.6	0.259088	0.0557791	4.6449	3.40238e-06	2.07533e-05	GANAB	protein_coding
ENSG00000089639.11	1699.9	-0.139256	0.0813733	-1.71132	0.0870217	0.161716	GMIP	protein_coding
ENSG00000089682.16	363.71	-0.263964	0.0765213	-3.44955	0.000561523	0.00208146	RBM41	protein_coding
ENSG00000089685.15	2982.65	0.129068	0.0777251	1.66057	0.0967997	0.176275	BIRC5	protein_coding
ENSG00000089692.9	1343.76	-0.856217	0.186113	-4.60052	4.21443e-06	2.52e-05	LAG3	protein_coding
ENSG00000089693.11	12729.7	0.361297	0.0582378	6.20382	5.51099e-10	6.85387e-09	MLF2	protein_coding
ENSG00000089723.10	241.528	0.305559	0.102855	2.97079	0.00297038	0.00906539	OTUB2	protein_coding
ENSG00000089737.17	10142.7	0.185377	0.0456432	4.06144	4.87705e-05	0.000232809	DDX24	protein_coding
ENSG00000089775.12	614.668	-0.334298	0.054947	-6.084	1.17219e-09	1.37048e-08	ZBTB25	protein_coding
ENSG00000089818.18	1481.82	-0.113572	0.0431716	-2.63072	0.00852051	0.0227844	NECAP1	protein_coding
ENSG00000089820.16	2855.68	-0.617487	0.10873	-5.67907	1.35428e-08	1.30223e-07	ARHGAP4	protein_coding
ENSG00000089847.12	70.2545	-0.317727	0.109907	-2.89088	0.00384166	0.0113718	ANKRD24	protein_coding
ENSG00000089876.12	1407.81	-0.0511547	0.0501926	-1.01917	0.308123	0.437946	DHX32	protein_coding
ENSG00000089902.10	1982.79	-0.0314873	0.051693	-0.609121	0.542444	0.663786	RCOR1	protein_coding
ENSG00000089916.18	2243.07	-0.0315251	0.0578837	-0.544627	0.58601	0.700986	GPATCH2L	protein_coding
ENSG00000090006.18	5125.26	0.0949555	0.0947356	1.00232	0.316188	0.446269	LTBP4	protein_coding
ENSG00000090013.11	3340.47	0.414976	0.0799699	5.18916	2.1125e-07	1.64623e-06	BLVRB	protein_coding
ENSG00000090020.11	4836.62	0.460466	0.0671964	6.85254	7.25493e-12	1.2795e-10	SLC9A1	protein_coding
ENSG00000090054.15	3107.46	-0.134033	0.045347	-2.95573	0.00311934	0.00946096	SPTLC1	protein_coding
ENSG00000090060.18	8812	-0.157007	0.046764	-3.35743	0.000786699	0.00280713	PAPOLA	protein_coding
ENSG00000090061.17	443.895	0.211323	0.0550236	3.84058	0.000122743	0.000536108	CCNK	protein_coding
ENSG00000090097.22	4074.21	0.243456	0.0906227	2.68648	0.00722098	0.0197371	PCBP4	protein_coding
ENSG00000090104.12	6503.09	-0.477088	0.171928	-2.77493	0.00552136	0.0156532	RGS1	protein_coding
ENSG00000090238.12	2362.72	0.197551	0.0781963	2.52635	0.0115254	0.0295357	YPEL3	protein_coding
ENSG00000090263.16	2374.68	0.00618835	0.0571303	0.10832	0.913742	0.944064	MRPS33	protein_coding
ENSG00000090266.13	3177.75	0.110286	0.0610879	1.80536	0.0710187	0.136645	NDUFB2	protein_coding
ENSG00000090273.14	8757.21	0.333801	0.0573366	5.82179	5.82217e-09	6.03091e-08	NUDC	protein_coding
ENSG00000090316.16	4387.75	0.27961	0.0483736	5.78023	7.45995e-09	7.54201e-08	MAEA	protein_coding
ENSG00000090339.9	8504.03	0.00588563	0.0961706	0.0611999	0.9512	0.969084	ICAM1	protein_coding
ENSG00000090372.15	6453.6	0.397432	0.0485997	8.17767	2.89393e-16	1.08451e-14	STRN4	protein_coding
ENSG00000090376.11	441.782	-0.786902	0.128227	-6.13679	8.42057e-10	1.00983e-08	IRAK3	protein_coding
ENSG00000090382.7	5313.07	-1.11969	0.165372	-6.77074	1.28129e-11	2.15633e-10	LYZ	protein_coding
ENSG00000090402.8	2.17887	-0.950952	0.459025	-2.07168	0.0382953	0.0820663	SI	protein_coding
ENSG00000090432.7	3130.91	0.436644	0.0518317	8.42428	3.62978e-17	1.59755e-15	MUL1	protein_coding
ENSG00000090447.12	1254.67	0.361576	0.0573452	6.30525	2.87726e-10	3.76018e-09	TFAP4	protein_coding
ENSG00000090470.15	1687.47	0.0801396	0.0411171	1.94906	0.0512885	0.10459	PDCD7	protein_coding
ENSG00000090487.11	6965.55	0.151563	0.0485965	3.11881	0.00181582	0.00587107	SPG21	protein_coding
ENSG00000090512.12	5.12259	-0.0712094	0.318595	-0.223511	0.823138	0.882991	FETUB	protein_coding
ENSG00000090520.11	2188.15	-0.0450331	0.0479715	-0.938748	0.34786	0.480158	DNAJB11	protein_coding
ENSG00000090530.10	1220.62	-0.0577836	0.18758	-0.308049	0.758045	0.836642	P3H2	protein_coding
ENSG00000090534.20	18.2043	-0.87235	0.163908	-5.32217	1.02534e-07	8.45611e-07	THPO	protein_coding
ENSG00000090539.15	214.211	-0.617688	0.132611	-4.65788	3.1948e-06	1.96079e-05	CHRD	protein_coding
ENSG00000090554.13	6.14026	-0.956536	0.134552	-7.10903	1.16864e-12	2.35218e-11	FLT3LG	protein_coding
ENSG00000090565.17	3347.61	0.292273	0.0477186	6.12492	9.07276e-10	1.08443e-08	RAB11FIP3	protein_coding
ENSG00000090581.10	4770.05	0.26004	0.0621575	4.18357	2.8697e-05	0.000144107	GNPTG	protein_coding
ENSG00000090612.22	855.77	-0.179611	0.069421	-2.58727	0.00967393	0.0254226	ZNF268	protein_coding
ENSG00000090615.15	5958.6	-0.0300284	0.0420037	-0.714898	0.474672	0.603235	GOLGA3	protein_coding
ENSG00000090621.15	11831.8	0.193767	0.0613561	3.15807	0.00158817	0.00521937	PABPC4	protein_coding
ENSG00000090659.18	376.763	-0.918991	0.133985	-6.8589	6.93926e-12	1.22765e-10	CD209	protein_coding
ENSG00000090661.12	2657.11	0.670073	0.108769	6.16052	7.25081e-10	8.80478e-09	CERS4	protein_coding
ENSG00000090674.16	2916.46	0.441279	0.0724577	6.09016	1.12796e-09	1.32384e-08	MCOLN1	protein_coding
ENSG00000090686.16	6015.38	0.0996248	0.0529741	1.88063	0.0600217	0.119055	USP48	protein_coding
ENSG00000090776.6	1698	-0.281368	0.0905553	-3.10714	0.00188907	0.00609049	EFNB1	protein_coding
ENSG00000090857.14	2302.13	0.18953	0.0572828	3.30868	0.00093737	0.00327744	PDPR	protein_coding
ENSG00000090861.17	13492.1	0.342384	0.0657239	5.20943	1.89423e-07	1.48903e-06	AARS1	protein_coding
ENSG00000090863.12	13113	0.076778	0.0530934	1.44609	0.148151	0.248135	GLG1	protein_coding
ENSG00000090889.12	1647.94	0.119108	0.0742912	1.60326	0.108878	0.194041	KIF4A	protein_coding
ENSG00000090905.19	2871.56	-0.0681315	0.0431426	-1.57922	0.114286	0.201715	TNRC6A	protein_coding
ENSG00000090924.15	2016.37	-0.134938	0.0845168	-1.59658	0.11036	0.196232	PLEKHG2	protein_coding
ENSG00000090932.11	2387.66	1.63808	0.195449	8.38109	5.24385e-17	2.25043e-15	DLL3	protein_coding
ENSG00000090971.5	2033.53	0.435702	0.0748178	5.82351	5.76249e-09	5.97534e-08	NAT14	protein_coding
ENSG00000090975.13	703.797	-0.0563983	0.0794332	-0.710009	0.477699	0.605993	PITPNM2	protein_coding
ENSG00000090989.18	1507.59	-0.0957045	0.0507688	-1.88511	0.0594156	0.118053	EXOC1	protein_coding
ENSG00000091009.8	914.365	-0.27881	0.0540312	-5.16017	2.46727e-07	1.89474e-06	RBM27	protein_coding
ENSG00000091010.6	7.35419	0.197184	0.116347	1.6948	0.0901142	0.166202	POU4F3	protein_coding
ENSG00000091039.17	4074.38	-0.333797	0.075906	-4.3975	1.09507e-05	6.02622e-05	OSBPL8	protein_coding
ENSG00000091073.19	1264.99	0.221437	0.0622714	3.556	0.000376546	0.00146272	DTX2	protein_coding
ENSG00000091106.19	129.729	-0.944267	0.082954	-11.383	5.0809e-30	2.26134e-27	NLRC4	protein_coding
ENSG00000091127.14	1613.31	-0.0689748	0.0651949	-1.05798	0.290065	0.418507	PUS7	protein_coding
ENSG00000091128.13	28.3413	-0.599421	0.164213	-3.65026	0.000261971	0.00105952	LAMB4	protein_coding
ENSG00000091129.21	1361.42	0.24294	0.180409	1.34661	0.178106	0.286856	NRCAM	protein_coding
ENSG00000091136.15	16288.7	-0.276586	0.0972496	-2.84409	0.00445389	0.0129694	LAMB1	protein_coding
ENSG00000091137.14	476.019	-0.782805	0.168513	-4.64537	3.39459e-06	2.07121e-05	SLC26A4	protein_coding
ENSG00000091138.13	2.97127	-0.148328	0.148732	-0.997284	0.318627	0.448941	SLC26A3	protein_coding
ENSG00000091140.14	5280.31	-0.127027	0.0554564	-2.29058	0.0219876	0.0512957	DLD	protein_coding
ENSG00000091157.14	1254.06	-0.0542648	0.0500483	-1.08425	0.278255	0.406025	WDR7	protein_coding
ENSG00000091164.13	3283.54	-0.190749	0.0429031	-4.44605	8.74648e-06	4.90801e-05	TXNL1	protein_coding
ENSG00000091181.20	14.3975	-1.09071	0.18164	-6.00479	1.91582e-09	2.15284e-08	IL5RA	protein_coding
ENSG00000091262.16	24.3785	-0.197101	0.126169	-1.5622	0.118241	0.207189	ABCC6	protein_coding
ENSG00000091317.8	4124.74	-0.391034	0.0536587	-7.28743	3.15924e-13	7.09414e-12	CMTM6	protein_coding
ENSG00000091409.15	7322.13	-0.411235	0.121476	-3.38533	0.00071094	0.00256056	ITGA6	protein_coding
ENSG00000091428.18	598.81	0.186133	0.161281	1.15409	0.248464	0.37194	RAPGEF4	protein_coding
ENSG00000091436.17	1463.29	-0.512829	0.0921874	-5.5629	2.65334e-08	2.43121e-07	MAP3K20	protein_coding
ENSG00000091482.8	10.0456	-0.854404	0.269588	-3.1693	0.00152807	0.00504151	SMPX	protein_coding
ENSG00000091483.7	5121.69	0.225479	0.0584365	3.85853	0.000114072	0.000501722	FH	protein_coding
ENSG00000091490.11	2635.82	-0.962881	0.141579	-6.80103	1.03876e-11	1.782e-10	SEL1L3	protein_coding
ENSG00000091513.16	3519.62	-0.362375	0.249638	-1.4516	0.146612	0.246097	TF	protein_coding
ENSG00000091527.16	9129.27	-0.181704	0.0387363	-4.69079	2.72158e-06	1.6943e-05	CDV3	protein_coding
ENSG00000091536.19	63.7442	-0.0496356	0.112863	-0.439788	0.660091	0.761433	MYO15A	protein_coding
ENSG00000091542.9	6051.43	0.277781	0.0487944	5.6929	1.24902e-08	1.20995e-07	ALKBH5	protein_coding
ENSG00000091583.11	7.10507	-0.537037	0.45912	-1.16971	0.242118	0.36452	APOH	protein_coding
ENSG00000091592.16	786.286	-1.21408	0.117275	-10.3524	4.08117e-25	6.87912e-23	NLRP1	protein_coding
ENSG00000091622.16	142.662	-0.404999	0.144869	-2.79563	0.00517994	0.0147858	PITPNM3	protein_coding
ENSG00000091640.8	2768.39	0.136586	0.0544501	2.50846	0.0121258	0.0308574	SPAG7	protein_coding
ENSG00000091651.9	623.036	-0.140042	0.0784689	-1.78468	0.0743132	0.141888	ORC6	protein_coding
ENSG00000091656.19	519.141	-0.306875	0.165729	-1.85167	0.0640733	0.125588	ZFHX4	protein_coding
ENSG00000091664.9	4.35016	0.986729	0.518891	1.90161	0.0572219	0.114545	SLC17A6	protein_coding
ENSG00000091704.10	2.47139	-0.865443	0.261091	-3.31471	0.000917371	0.00321461	CPA1	protein_coding
ENSG00000091732.17	1739.7	0.266313	0.0483759	5.50508	3.69001e-08	3.30765e-07	ZC3HC1	protein_coding
ENSG00000091831.24	141.819	-0.377646	0.106876	-3.53349	0.000410109	0.0015787	ESR1	protein_coding
ENSG00000091844.8	136.447	-1.54763	0.158795	-9.74607	1.91747e-22	2.10981e-20	RGS17	protein_coding
ENSG00000091879.14	1028.69	-0.0493797	0.155604	-0.317342	0.750984	0.831355	ANGPT2	protein_coding
ENSG00000091947.10	2881.77	0.473879	0.05102	9.28809	1.5708e-20	1.19197e-18	TMEM101	protein_coding
ENSG00000091972.18	1695.73	-0.22739	0.1248	-1.82204	0.0684485	0.132576	CD200	protein_coding
ENSG00000091986.16	5502.4	-0.464246	0.131444	-3.53189	0.000412606	0.00158692	CCDC80	protein_coding
ENSG00000092009.10	7.29818	-0.575658	0.237194	-2.42694	0.0152266	0.0375275	CMA1	protein_coding
ENSG00000092010.15	9095.06	-0.0904215	0.0690649	-1.30923	0.190458	0.302604	PSME1	protein_coding
ENSG00000092020.10	751.492	-0.212362	0.0496362	-4.27837	1.88268e-05	9.82023e-05	PPP2R3C	protein_coding
ENSG00000092036.18	429.394	0.0624988	0.0560247	1.11556	0.264612	0.39065	HAUS4	protein_coding
ENSG00000092051.17	244.574	0.471479	0.190441	2.47572	0.0132968	0.0334178	JPH4	protein_coding
ENSG00000092054.13	26.4424	0.834203	0.199157	4.18867	2.80597e-05	0.000141283	MYH7	protein_coding
ENSG00000092067.6	6.99066	-0.319596	0.140915	-2.268	0.0233291	0.0539803	CEBPE	protein_coding
ENSG00000092068.20	8562.18	0.545049	0.127771	4.26582	1.99172e-05	0.000103224	SLC7A8	protein_coding
ENSG00000092094.11	1508.56	-0.0162355	0.0463717	-0.350117	0.726251	0.813631	OSGEP	protein_coding
ENSG00000092096.18	1993.22	0.230073	0.156032	1.47453	0.14034	0.237757	SLC22A17	protein_coding
ENSG00000092098.17	25.916	-0.202924	0.0751504	-2.70024	0.00692903	0.0190363	RNF31	protein_coding
ENSG00000092108.22	2242.11	-0.311821	0.0480559	-6.48871	8.6573e-11	1.24383e-09	SCFD1	protein_coding
ENSG00000092140.16	755.607	-0.339309	0.0747356	-4.54013	5.62196e-06	3.27535e-05	G2E3	protein_coding
ENSG00000092148.13	6066.55	-0.0468781	0.0538447	-0.870617	0.383963	0.517231	HECTD1	protein_coding
ENSG00000092199.18	19528.4	-0.00704161	0.0340127	-0.207029	0.835987	0.892376	HNRNPC	protein_coding
ENSG00000092200.12	36.6975	-0.371198	0.0908889	-4.08408	4.42511e-05	0.000213058	RPGRIP1	protein_coding
ENSG00000092201.10	8697.08	0.0120793	0.047844	0.252473	0.800675	0.867398	SUPT16H	protein_coding
ENSG00000092203.15	3964.72	0.185049	0.0440271	4.20307	2.6332e-05	0.00013321	TOX4	protein_coding
ENSG00000092208.17	347.23	-0.158152	0.0511958	-3.08917	0.0020072	0.00642689	GEMIN2	protein_coding
ENSG00000092295.12	333.243	-0.733568	0.234789	-3.12437	0.00178184	0.00577581	TGM1	protein_coding
ENSG00000092330.18	2691.52	0.0598693	0.0459975	1.30158	0.193061	0.305844	TINF2	protein_coding
ENSG00000092345.14	7.48257	-1.1578	0.206035	-5.61943	1.91585e-08	1.79619e-07	DAZL	protein_coding
ENSG00000092377.15	6.3508	0.294872	0.400263	0.736695	0.461308	0.591508	TBL1Y	protein_coding
ENSG00000092421.17	7160.84	0.918611	0.13439	6.83539	8.17829e-12	1.43214e-10	SEMA6A	protein_coding
ENSG00000092439.16	2736.06	-0.20812	0.0788731	-2.63867	0.00832322	0.0223383	TRPM7	protein_coding
ENSG00000092445.12	5648.09	0.446057	0.087666	5.08815	3.6158e-07	2.68917e-06	TYRO3	protein_coding
ENSG00000092470.12	863.673	-0.0710111	0.0634843	-1.11856	0.263327	0.389203	WDR76	protein_coding
ENSG00000092529.25	1322.69	0.390907	0.145579	2.68519	0.00724884	0.0198092	CAPN3	protein_coding
ENSG00000092531.10	705.313	-0.27923	0.0590137	-4.73162	2.22739e-06	1.41144e-05	SNAP23	protein_coding
ENSG00000092607.15	199.797	-0.626029	0.122358	-5.11637	3.11477e-07	2.34695e-06	TBX15	protein_coding
ENSG00000092621.13	11111.5	0.654816	0.16662	3.93	8.49475e-05	0.000384819	PHGDH	protein_coding
ENSG00000092758.18	4021.78	-0.346208	0.198798	-1.74151	0.0815947	0.153163	COL9A3	protein_coding
ENSG00000092820.18	11175.6	-0.0516712	0.0917442	-0.563209	0.573292	0.690642	EZR	protein_coding
ENSG00000092841.19	17386.1	-0.0044907	0.0610348	-0.0735761	0.941348	0.962487	MYL6	protein_coding
ENSG00000092847.13	3588.04	0.167716	0.0430992	3.89139	9.96703e-05	0.00044485	AGO1	protein_coding
ENSG00000092850.12	17.326	-0.528431	0.167535	-3.15416	0.00160964	0.00527808	TEKT2	protein_coding
ENSG00000092853.14	1030.8	0.00702069	0.0812534	0.0864049	0.931145	0.955419	CLSPN	protein_coding
ENSG00000092871.17	497.345	-0.494846	0.0649179	-7.62263	2.48551e-14	6.71122e-13	RFFL	protein_coding
ENSG00000092929.12	1783.31	-0.268182	0.139064	-1.92848	0.0537952	0.108863	UNC13D	protein_coding
ENSG00000092931.11	1129.3	-0.0485148	0.0490122	-0.989853	0.322246	0.453027	MFSD11	protein_coding
ENSG00000092964.18	8222.3	0.231648	0.0957238	2.41996	0.0155222	0.0381372	DPYSL2	protein_coding
ENSG00000092969.12	366.271	-0.398855	0.173297	-2.30157	0.0213594	0.0500633	TGFB2	protein_coding
ENSG00000092978.11	821.663	-0.110442	0.0587932	-1.87848	0.060316	0.119488	GPATCH2	protein_coding
ENSG00000093000.19	4291.96	-0.122265	0.0589735	-2.07321	0.0381527	0.0818315	NUP50	protein_coding
ENSG00000093009.11	1123.77	0.211014	0.0818312	2.57865	0.00991878	0.0259371	CDC45	protein_coding
ENSG00000093010.15	9842.16	0.493048	0.0820939	6.0059	1.90272e-09	2.13972e-08	COMT	protein_coding
ENSG00000093072.18	5034.55	-0.844211	0.140729	-5.99885	1.98724e-09	2.22363e-08	ADA2	protein_coding
ENSG00000093100.13	26.013	0.291411	0.133404	2.18442	0.0289313	0.0649512	AC016026.1	lncRNA
ENSG00000093134.15	6.44986	-0.911943	0.197814	-4.6101	4.02469e-06	2.41878e-05	VNN3	protein_coding
ENSG00000093144.19	2564.42	-0.320057	0.0663372	-4.8247	1.40217e-06	9.28784e-06	ECHDC1	protein_coding
[truncated: 58,661 more rows]
