# Supplementary material for: High expression of SOX10 is correlated with poor prognosis and immune infiltrates in skin cutaneous melanoma
Source: Front Oncol. 2025 Apr 24;15:1444670. doi: 10.3389/fonc.2025.1444670 (PMC12058902; doi:10.3389/fonc.2025.1444670)
Supplement: Supplementary file 7 [file DataSheet7.xlsx]

## Sheet: Sheet1
gene_name	logFC	pvalue
TNMD	-2.0003	4.25211e-11
DPM1	-0.19035	0.000476558
FGR	-0.674591	1.87505e-06
CFH	-1.07737	3.61493e-15
STPG1	0.428397	4.14198e-07
NIPAL3	0.239353	0.0397036
LAS1L	0.221039	1.46876e-07
ENPP4	-0.702508	6.11807e-05
CFTR	-0.759517	0.000127342
ANKIB1	-0.282956	3.91311e-05
KRIT1	-0.218341	0.00159716
MYH16	-0.405916	0.0044797
BAD	0.446879	3.55074e-08
LAP3	-0.533128	1.4668e-10
CD99	0.48698	2.76666e-09
WNT16	-1.1344	1.70975e-07
MAD1L1	0.97711	2.30174e-11
LASP1	0.236629	8.88727e-05
SNX11	0.18013	0.000773386
TMEM176A	-0.564309	6.33849e-05
M6PR	0.208686	0.00302535
DBNDD1	0.55373	1.13179e-06
CASP10	-0.696301	8.40511e-12
CFLAR	-0.469478	4.44178e-16
TFPI	-0.986939	1.31598e-13
NDUFAF7	-0.190394	8.54711e-05
MTMR7	-0.388255	0.000293388
ARF5	0.348897	3.66896e-07
SARM1	0.351678	0.000158973
POLDIP2	0.369319	3.8129e-11
AK2	0.186331	0.00113551
CD38	-1.51933	2.69731e-18
FKBP4	0.368941	4.90706e-06
KDM1A	0.168465	0.0484879
RBM6	-0.261061	4.24336e-06
CAMKK1	0.233274	0.0159655
RECQL	-0.37594	2.82211e-05
VPS50	-0.186181	0.00610678
HSPB6	0.52411	0.0113277
PDK4	-0.927736	8.97696e-07
SLC22A16	-0.516318	0.00408272
ZMYND10	0.45565	0.000648192
ABCB5	0.753429	0.00257287
ARX	0.607761	0.0290747
SLC25A13	0.392936	2.59308e-07
ST7	0.466589	5.16902e-08
SLC4A1	-0.79341	0.000609421
CALCR	-0.667651	0.00154095
DVL2	0.480386	1.61163e-18
PRSS22	-1.05104	0.000109869
UPF1	0.30213	1.65684e-10
SLC25A5	0.233159	0.000475423
MCUB	-0.881158	1.31256e-15
HOXA11	0.45914	0.00550758
POLR2J	0.30442	0.000111878
MEOX1	-1.3448	1.34874e-14
THSD7A	-0.852609	8.39054e-09
LIG3	0.353404	2.84763e-10
RPAP3	-0.384362	3.60942e-09
ACSM3	-0.706422	1.78401e-06
CIAPIN1	0.248518	1.77554e-06
SPPL2B	0.194236	0.0158357
COPZ2	0.298784	0.0229139
PRKAR2B	-0.291114	0.0353471
MSL3	-0.434589	8.87694e-16
CREBBP	0.291315	2.4963e-09
MPO	-0.454629	0.00876897
GCFC2	-0.203344	0.00239486
WDR54	0.382993	1.9018e-05
RHBDD2	0.416185	7.79106e-07
IBTK	-0.338296	6.64721e-06
ZNF195	-0.363053	2.94401e-06
FBXL3	-0.280359	0.00050565
ITGAL	-1.23711	1.36372e-13
PDK2	0.487745	1.44383e-08
ZFX	-0.200854	0.00254848
REX1BD	0.33257	0.00018689
CRLF1	-0.433588	0.0455204
OSBPL7	0.196307	0.0189242
TMEM98	0.544651	4.28153e-06
YBX2	0.588702	0.00222488
CACNG3	-0.862189	0.00244123
AP2B1	0.156151	0.00281039
TAC1	-1.92055	6.85792e-07
ZNF263	0.187621	1.43869e-05
CX3CL1	0.385336	0.000578611
SPATA20	0.645416	7.26109e-13
CACNA1G	-0.381045	0.0334237
RALA	-0.241641	3.73882e-06
BAIAP2L1	0.420649	0.014694
KDM7A	-0.438525	3.91371e-07
ALDH3B1	0.43353	0.000646021
TTC22	-1.20863	5.72539e-08
PHTF2	-0.2887	0.000370673
CCL26	-0.550634	0.00146532
FARP2	0.43182	1.09664e-07
USH1C	-0.998642	0.00697085
DBF4	-0.370264	5.04764e-06
TBXA2R	-0.36036	0.0280818
IFRD1	-0.499815	1.98616e-08
LGALS14	-0.885379	0.0487983
COX10	0.15944	0.00199734
GTF2IRD1	0.372769	2.12017e-06
PAF1	0.246451	1.28686e-07
ARHGAP44	-0.705677	4.33262e-10
ELAC2	0.382362	1.75704e-13
SCIN	0.619999	0.0141692
ARSD	0.312949	0.000193017
PNPLA4	0.280529	0.000310917
ADIPOR2	0.316844	1.24047e-07
CDKL3	-0.313489	0.000284717
UPP2	-0.393377	0.0410718
MARK4	0.388557	5.05836e-10
CCDC124	0.559188	2.06945e-12
CEACAM21	-1.09565	6.68068e-13
KIAA0100	0.241815	1.21588e-05
GAS7	0.474786	1.75438e-05
TRAPPC6A	0.638911	1.83e-12
MATK	-0.403559	0.030138
CD79B	-1.10741	3.4198e-09
RPUSD1	0.454881	8.47544e-10
RHBDF1	0.330087	3.838e-05
TSR3	0.461503	1.96128e-13
PIGQ	0.49999	2.46142e-11
TEAD3	0.293232	0.00936613
SELE	-0.994173	5.29836e-08
DNAJC11	0.31763	3.17352e-08
FMO3	-0.426571	0.00795714
MYLIP	0.304189	0.000490352
JARID2	0.413462	5.90774e-09
CAMK1G	0.769021	0.000151521
DLEC1	-0.516852	8.86483e-05
CYTH3	0.664655	3.57704e-12
ADAM22	-0.364137	0.0176347
SYPL1	-0.128193	0.0350511
PLEKHG6	-0.601377	0.00286612
SS18L2	-0.170475	0.00314363
MPND	0.405163	7.3903e-08
CRY1	-0.156962	0.0274181
NFIX	0.361113	0.000397033
MMP25	-0.505214	0.00156404
IL32	-0.687962	2.02202e-05
MED24	0.449856	1.7268e-15
RHOBTB2	0.329097	7.32963e-07
SEC62	-0.310765	5.46966e-07
TENM1	-0.568755	0.0177968
TRAF3IP3	-1.71564	2.91397e-28
POMT2	0.312464	5.80465e-07
VTA1	-0.167231	0.00493444
MLXIPL	-0.980451	5.37487e-07
ETV7	-0.452571	0.0145649
EEF1AKNMT	0.281051	1.24943e-06
UQCRC1	0.470454	1.85414e-10
STARD3NL	-0.134522	0.0210639
HHATL	-1.33792	0.000294253
NCAPD2	0.183822	0.0032012
GIPR	-0.967482	1.91019e-12
SEMA3G	-0.40226	0.0034566
STAB1	-0.63276	4.02056e-09
FUZ	0.38402	7.93581e-09
PRSS3	-0.763395	0.0306167
ZNF200	-0.112842	0.0441488
CD4	-0.859702	1.11623e-10
LRRC23	0.35614	1.01514e-06
BTK	-1.11795	9.32981e-20
SCMH1	0.276864	7.83902e-08
HIVEP2	-0.219367	0.00938947
FMO1	-1.01513	2.98681e-09
ELOA	0.141801	0.0111096
LYPLA2	0.369274	8.64821e-08
CLCN6	0.265035	3.2117e-06
MRC2	-0.956919	9.48918e-10
SLC6A7	-0.458225	0.0206249
TSPAN9	0.384147	2.21392e-05
APBA3	0.170504	0.0102291
MKS1	0.311101	2.06982e-09
ANOS1	-1.06238	5.08358e-12
AKAP8L	0.223932	5.17684e-06
RNF216	0.171962	0.00171245
PTBP1	0.300635	1.20135e-10
DPF1	0.378831	0.00161877
LARS2	0.231552	6.70759e-05
PIK3C2A	-0.252742	0.00556904
PLAUR	-0.519979	0.000887678
WIZ	0.455076	9.70808e-16
DCN	-1.16366	1.15441e-13
QPCTL	0.600486	2.18753e-10
PPP5C	0.250062	3.16746e-08
CEP68	0.233077	1.94626e-06
MAP4K3	-0.170649	0.0254863
ZBTB32	-1.28548	1.19536e-19
TYROBP	-0.582492	2.22609e-05
ERCC1	0.253339	0.000180723
CD22	-0.983296	2.47117e-07
PRICKLE3	0.45957	1.91679e-09
EXTL3	0.297926	3.44734e-05
NR1H4	-1.22992	1.00625e-05
ELOVL5	-0.139996	0.0409219
ALOX5	-0.879721	7.50906e-11
MAP4K5	-0.203235	0.00913393
PSMC4	0.132412	0.0353471
MAN2B2	0.317861	4.74315e-06
CLDN11	-0.824546	0.000626941
SLC25A39	0.462699	4.31186e-10
NUB1	-0.203078	0.000358195
PGM3	-0.373192	2.79946e-07
RWDD2A	-0.21962	0.000849614
CLK1	-0.420136	5.58625e-07
ANGEL1	0.283099	2.87088e-06
DNASE1L1	0.230966	0.00161607
DDX11	0.182522	0.0177419
HEBP1	0.455099	1.99628e-08
GPRC5A	0.452379	0.0259869
MAMLD1	0.448156	9.78988e-06
CD6	-1.1739	1.0085e-12
UFL1	-0.395337	1.10533e-07
ZC3H3	0.515247	2.89681e-12
CAPN1	0.39511	2.3777e-07
ACP3	-1.06633	3.90199e-06
CCDC88C	-1.08806	3.46144e-18
YAF2	-0.255453	0.000105065
ZMYND11	-0.184006	0.00794781
WAS	-0.920999	4.74165e-11
DPEP1	-0.82783	3.33044e-05
MATR3	-0.3607	0.00244049
NPC1L1	-0.723616	0.000118635
XYLT2	0.400788	2.34593e-11
STMN4	-0.763616	0.00247145
NUDCD3	0.378787	3.64044e-12
IL20RA	-1.12339	3.69803e-05
SLC38A5	-0.845936	1.23738e-07
CNTN1	0.66313	0.0014456
WWTR1	-0.511682	3.90036e-05
ZNF806	-0.604465	0.0200603
ATP1A2	1.09731	1.84354e-05
VSIG2	-0.474805	0.00205407
PHLDB1	0.202111	0.0313292
MARCO	-0.727887	0.00114125
CYP24A1	-2.30832	4.95368e-19
PRDM11	0.295693	0.000276638
SNAI2	0.591224	3.45239e-06
CD74	-0.651041	4.44231e-05
HGF	-1.40206	1.71351e-21
NCDN	0.446277	4.70028e-13
ZFP64	0.27314	1.88591e-08
MNAT1	-0.143905	0.0248052
SAMD4A	0.24963	0.00169898
RUNX3	0.493493	0.000670164
MRE11	-0.159669	0.0274984
SERPINB1	-0.263663	0.00114769
SLC7A9	-0.299479	0.0475463
SPAST	-0.291126	3.56699e-05
OSBPL5	0.26191	0.00572158
FHL1	-0.665047	3.90171e-06
RTF2	0.316757	5.20856e-08
GABRA1	-1.13459	0.00121969
RNF10	0.136421	0.00267759
ZNF839	0.136502	0.0408328
ZDHHC6	-0.201434	0.000290678
GRAMD1B	-1.08958	8.35528e-12
RNH1	0.315099	2.5957e-05
RB1CC1	-0.246329	0.0111753
ERP44	-0.157628	0.00317766
ALAS1	0.177709	0.0192133
BIRC3	-1.27531	8.60596e-15
AKAP11	-0.29611	0.000250264
SNAPC1	-0.334169	1.11161e-05
DERA	0.299643	6.55993e-05
DEF6	-0.783594	4.43162e-10
PLEKHO1	-0.543055	2.09174e-08
GCLM	-0.281907	0.000105325
DEPDC1	-0.310858	0.00844193
CCDC28A	-0.272889	1.36066e-06
RRAGD	0.265343	0.00836178
NR1H3	-0.582498	1.0191e-09
TYMP	-0.35057	0.0109436
NCAPH2	0.452703	3.85066e-11
SEC63	-0.142407	0.0166794
KPNA6	0.120295	0.0228023
VIM	0.238209	0.00492373
FAS	-0.614829	1.11561e-07
RNASET2	-0.563452	2.4413e-08
CD44	0.220108	0.0383208
KCNG1	-0.835362	9.57513e-05
AGPAT4	-0.67526	4.90905e-07
SLAMF7	-0.712765	9.83327e-05
BTN3A1	-0.400967	4.8807e-05
MIPEP	0.247549	0.00011181
PRKCH	-0.607782	7.50986e-10
INSRR	-0.854977	4.42327e-07
IFNGR1	-0.568007	6.38261e-16
B4GALT7	0.314675	6.54111e-07
SH2D2A	-0.50054	0.000327412
VRK2	-0.323667	2.02718e-07
TNFRSF1B	-0.803302	4.30149e-11
VEZT	-0.402753	1.25046e-11
POU2F2	-1.53903	2.52032e-27
BRD9	0.153351	0.0142445
TBPL1	-0.372651	3.04179e-10
ARNTL2	-1.75218	7.69686e-28
BCLAF1	-0.208669	0.000128864
ANK1	-1.55249	1.11217e-24
IBSP	-0.800968	0.00205879
TFB1M	-0.186814	0.0180202
BAK1	0.257135	3.71231e-05
MUSK	-1.53376	3.4557e-09
IKZF2	-0.833002	4.97617e-10
GRN	0.506579	1.15953e-08
ARHGAP31	0.319611	0.000113279
CENPQ	-0.211108	0.0194714
SARS1	0.214154	0.000119999
RANBP3	0.318757	1.29165e-10
ARID4A	-0.329136	3.5619e-05
EIPR1	0.192843	0.000337027
PNPLA6	0.238856	0.00344283
ALG1	0.452731	8.12791e-14
ZCCHC8	-0.207147	4.80352e-05
ABCF2	0.271182	1.6952e-05
CHPF2	0.169856	0.0483204
FUT8	-0.425968	1.4694e-06
UBA6	-0.339214	6.30449e-07
GAB2	0.786171	7.62738e-15
ATP6V0A1	0.606281	3.74262e-14
PIAS1	-0.142993	0.00201082
SLC4A7	-0.211131	0.0475557
APBA2	0.452867	0.0117218
MAP2K3	0.247351	0.0012411
RNF19A	-0.258661	0.000766651
PEX3	-0.304858	2.72893e-06
SH3YL1	-0.259853	0.000577804
DAPK2	-0.75834	1.64721e-10
NSMAF	-0.142974	0.0112679
STAP1	-2.39803	1.1259e-31
TIMP2	0.516772	1.77794e-09
TBC1D23	-0.368334	4.24298e-08
CUL3	-0.167033	0.00545467
CYP46A1	-0.398966	0.00524258
SLC18A1	-1.4503	7.58569e-09
USP2	0.320114	0.030523
CASR	0.858088	0.00178862
TUBG2	0.36171	2.79863e-09
FLT4	-0.639168	4.3909e-08
FBXO42	0.178268	1.66504e-05
METTL1	0.462395	1.33458e-08
AGA	0.178171	0.0232039
PI4K2B	-0.488415	4.99827e-11
MAT2B	-0.311952	1.7376e-08
TLL1	-1.63415	5.31307e-24
EDC4	0.277124	2.87271e-07
VCAN	-0.64677	0.000185057
CLEC16A	0.33919	3.22872e-12
MSR1	-1.08042	6.81392e-18
MTREX	-0.203374	0.000973679
DNAH5	-2.1437	2.9067e-21
RIPOR1	0.36725	4.90839e-08
C6	-0.796506	0.00399953
SOX30	-0.368844	0.0162439
PNKP	0.361116	8.64908e-07
PHLPP2	-0.200476	0.0042094
SPDL1	-0.261613	0.001524
STAU2	-0.139397	0.0333306
SLC66A1	0.566274	4.60856e-14
CTNS	0.53877	1.40771e-14
RTN4R	1.07109	1.8288e-11
PHF23	0.503293	2.11688e-18
INPP4A	-0.173927	0.000245737
RAB27B	-1.28885	3.81848e-09
PSMA4	-0.294953	3.66337e-10
THAP3	0.240684	6.01908e-05
RIPOR3	-1.14546	2.68328e-15
AIFM2	0.425425	3.33327e-06
SPATA7	-0.152413	0.0212111
RETSAT	0.668532	6.70172e-12
CAPG	0.675093	0.00124001
AP2S1	0.348938	2.98359e-06
USH2A	0.394811	0.0167512
ADAM28	-1.68577	3.88248e-29
BARX2	-1.04963	2.35962e-05
DCUN1D1	-0.262385	1.0612e-05
ZIC2	-0.844198	0.00297471
LCP2	-0.740128	7.50672e-09
ADRB1	-1.56584	5.04666e-10
CUL7	0.345616	1.18286e-06
PHKA2	0.140431	0.0241817
CNTLN	-0.290166	0.000580988
EPHA3	-0.564441	0.0088981
GEMIN8	0.154705	0.0337716
OFD1	-0.406158	9.95923e-09
GPM6B	0.316516	0.00562207
PREX2	-0.912603	9.91656e-12
YTHDC2	-0.207166	0.00244667
FAM214A	-0.417568	6.9085e-08
ARAP2	-0.568689	1.56275e-06
CP	-1.43931	1.74185e-13
KATNIP	0.463433	1.06168e-07
DTNBP1	0.281224	5.03614e-07
XK	-0.693447	0.000297814
C12orf4	-0.355323	2.92004e-09
SCML1	-0.419798	0.000499991
MAP4	0.32523	1.4449e-07
GOPC	-0.311475	1.52101e-06
ROS1	-1.51078	3.50117e-06
USP28	-0.30769	8.32566e-07
HDAC9	-0.577823	0.0002372
TSPAN17	0.232902	0.000696722
CC2D2A	0.253999	0.000163366
RRM2B	-0.44082	2.19016e-07
ZNF800	-0.194754	0.000482721
TNFRSF17	-1.93261	5.79127e-16
R3HDM1	-0.187653	5.26591e-05
COL9A2	-1.11584	2.05898e-11
KITLG	-0.772938	8.42662e-11
ADAMTS6	-1.42755	2.50156e-19
VAMP3	0.14255	0.0105022
PER3	0.333752	0.000372705
UTS2	-0.516258	0.0261156
TNFRSF9	-1.49789	2.65206e-18
LTBP1	-1.0343	1.14417e-12
RCN1	-0.301459	0.00188267
ELN	-0.635301	0.00171979
RFC2	0.137704	0.037665
CLPTM1L	0.279332	1.80155e-05
NEDD4L	0.469022	1.97477e-05
FOXP3	-0.809319	6.89315e-10
NEXMIF	-1.77396	1.20769e-14
DKK3	-0.592796	0.00166768
ARHGEF5	0.414566	0.0265407
NFE2L3	-0.506608	0.000103286
LETMD1	0.149544	0.0318292
SLC4A8	-0.684243	3.80312e-06
LAMC3	0.542957	0.00176339
PTGER3	-1.09407	2.54229e-12
TNIP3	-1.70473	9.92296e-22
MAPK9	-0.185077	0.000813239
BCAR1	0.511031	2.96882e-09
FAM160A2	0.0999998	0.0417955
HERPUD1	-0.169197	0.021147
HOMER3	0.235673	0.0174213
POLQ	-0.255266	0.00927234
HEBP2	-0.262446	0.00152556
MPHOSPH9	-0.307073	0.000117227
PLEKHA5	0.360146	0.00212146
SIKE1	-0.236275	0.00283534
RRP12	0.185649	0.0142445
FSTL4	0.990595	2.01688e-07
METTL24	-0.936803	6.64721e-06
AKR7A2	0.582108	5.84777e-19
MRTO4	0.120397	0.0369592
NNAT	-0.418966	0.000761978
USE1	0.319256	4.40127e-05
NRIP2	-0.196493	0.0317945
LAMA3	-0.434011	0.010419
AP5M1	-0.12679	0.01928
ANAPC4	-0.224456	0.000238473
KCNQ1	-0.364025	0.000757795
TRAPPC3	0.159679	0.000872704
THRAP3	0.194378	3.83989e-07
PHPT1	0.524791	2.20041e-09
LY75	-1.4982	1.54653e-23
ARID4B	-0.287672	0.000726001
OPN3	0.458897	0.000265175
SDCCAG8	-0.261937	6.7905e-05
PTPRN	-1.03475	2.66389e-06
HHAT	0.35529	0.000832953
FOXC1	-0.406306	0.00303002
TBC1D22A	0.258233	7.48593e-05
PLEKHH1	0.35471	0.00654632
ATP9A	0.326966	0.0155019
CBLN4	-2.17821	8.45162e-15
NOP58	-0.356619	6.96986e-08
SZRD1	0.207804	6.11813e-05
KCNH2	-1.04762	1.93144e-05
FAM114A2	-0.118395	0.0364512
CYFIP2	-0.467555	0.000665412
TAB2	-0.356934	2.07783e-08
GINM1	-0.333318	5.58541e-08
EIF2AK2	-0.189048	0.010836
USP36	0.356528	1.5608e-09
MRPL43	0.228867	6.65592e-05
ITIH4	-0.81587	4.01221e-08
ITIH1	-0.897694	0.000115306
HPF1	-0.162252	0.011618
ZNF280C	-0.164781	0.00732155
NPFFR2	-1.17241	0.000185347
TRAF1	-0.922847	1.17328e-08
RC3H2	-0.182035	0.00257601
TRAF3IP2	0.420108	1.91068e-05
GYG2	0.714634	7.40057e-07
DCBLD2	-0.604071	7.31931e-07
PKP2	-1.13022	6.17869e-08
GDI2	-0.283595	7.30179e-08
PRDM1	-1.39001	3.03341e-30
ATG5	-0.395491	6.22232e-10
TMCC3	-0.736729	2.13836e-10
PITHD1	0.170262	0.00472516
MTA3	0.214247	0.000139833
ATP11B	-0.247222	0.00128169
LAMC2	-0.903871	8.96002e-05
CDK14	-0.592353	5.99714e-05
SEC61A1	0.16274	0.00394772
PPP1R12A	-0.365941	1.30688e-07
CAMK2B	-0.682592	0.00030654
POLR3E	0.108546	0.0180202
ATP2B4	0.191889	0.0190152
RIOK2	-0.173286	0.00129717
YIPF1	0.117085	0.0224816
FLYWCH1	0.64788	7.47558e-18
UNKL	0.16962	0.00899799
TBXAS1	-0.42416	0.00301747
PARP12	-0.496276	7.78328e-06
ALDH18A1	0.188681	0.000685003
GATB	0.312236	4.08125e-08
MXD1	-0.416006	7.83101e-09
CDK17	-0.209605	0.000803953
CTDP1	0.345277	5.03702e-09
STYK1	-0.91002	5.60522e-09
CCAR1	-0.304856	4.17799e-07
OGFR	0.170854	0.017149
GNA15	-0.414391	0.00574169
CREB3L3	-1.21184	4.71591e-10
PIGV	0.286628	5.29951e-07
PTPRU	0.631056	0.00235669
RIMBP2	-0.704849	0.00242944
ACAA1	0.175215	0.00239038
BCAT1	-1.41785	1.72385e-19
HDAC7	-0.28161	2.12098e-05
LZTS1	0.915984	4.26115e-16
PRDM6	-1.11289	1.18388e-13
MRPS35	-0.16937	0.00270052
GUCY1B1	-0.622048	1.34021e-07
SFSWAP	0.127687	0.00535267
MON2	-0.184679	0.000883155
CDH3	0.816185	8.1087e-05
GPBP1	-0.178542	0.00215367
CS	0.277047	1.00211e-06
ELMO2	0.285988	2.80083e-08
WAPL	-0.261002	1.43645e-06
VMP1	-0.205215	0.00110561
POLD1	0.29439	9.31347e-05
SEZ6	1.33948	4.93892e-12
BICRA	0.386694	1.97711e-12
SPHK2	0.426742	1.56517e-12
RPL18	0.317668	0.000297287
CA11	0.255064	0.024054
ISOC2	0.359948	2.28892e-06
U2AF2	0.316599	9.58852e-11
EPN1	0.471802	1.60356e-11
MED29	0.147247	0.000146573
AHRR	0.373765	0.026383
GSC2	1.0354	0.00127352
GPC1	-0.404938	0.0198039
ADCK1	0.579514	1.67277e-14
HAGH	0.260292	0.000362326
CASP8	-0.350832	8.24939e-07
TM7SF3	0.317626	9.90278e-05
TSPAN32	-1.20139	5.31387e-16
CCN5	0.685131	0.00210651
DMRT3	-0.729883	7.788e-08
ATP2C2	-0.417282	0.0255505
NGFR	-0.566525	0.0143302
CDON	0.299296	0.00885015
TAF2	-0.213375	0.00371011
HIPK2	0.473789	1.17799e-06
RFXANK	0.433382	1.60803e-11
TMEM161A	0.503171	1.57982e-11
CTSA	0.570119	1.36424e-12
EYA2	-0.63271	4.12602e-05
CNN2	-0.341389	0.00217412
SNCAIP	-1.7529	1.29851e-25
BTBD1	-0.193971	0.00105575
FAR2	0.343966	0.00640111
BCAS1	-0.979711	2.52773e-08
CHI3L2	-0.667074	0.000301261
SBNO2	0.224886	0.000248774
PMS1	-0.35026	3.99557e-07
HMG20B	0.592548	1.5566e-11
CALCRL	-1.09384	8.28384e-23
ANKS1A	0.271112	0.048663
AP3D1	0.374513	1.21654e-14
ZNF76	0.283561	1.58897e-06
NTHL1	0.433105	7.29038e-09
UHRF1BP1	0.173032	0.0246595
GNAI3	-0.181732	0.000843549
WDR3	0.209802	0.00822475
WDR18	0.413453	1.05783e-08
GLP2R	-0.976462	0.000212765
DGKA	-0.884986	2.33537e-16
ERBB3	0.670878	9.33826e-10
ANKRD44	-0.228659	0.0100122
TBC1D22B	0.256354	2.36706e-06
NDUFB4	0.322836	9.99476e-06
SPEN	0.131773	0.00972516
MYLK	-0.480112	8.76015e-05
ZC3H15	-0.313341	3.2525e-08
SNAP91	-1.89691	1.48358e-09
SLK	-0.365655	1.36188e-06
CYB5R4	-0.575758	5.49151e-16
PRKCQ	-1.25607	1.74756e-15
FAM107B	-1.17164	1.01237e-26
ME1	-0.698172	1.71894e-05
TBC1D1	-0.159978	0.024054
MTHFD2	-0.50497	2.96729e-10
SLC9A7	-1.19798	6.88436e-16
FOXJ2	0.247513	8.13169e-07
ELAVL1	0.159455	2.46631e-06
TIE1	-0.377323	0.00451733
DIP2B	0.276368	8.14225e-05
SMARCD1	0.215657	9.43363e-05
KDM4A	0.20869	5.95214e-06
NFYC	0.2736	2.16594e-09
ZMYND12	0.288514	0.00585355
NGEF	-1.38942	4.00087e-08
CD84	-1.2693	2.68861e-20
ELOVL1	0.197726	0.00688329
SPI1	-0.525401	0.000158973
POLR1H	0.165276	0.0175348
CLDN18	-0.4874	0.00149429
ZBTB11	-0.314652	5.98497e-06
ATXN3	-0.137349	0.018082
GOLGA5	-0.13096	0.0121029
FGFR2	-0.786504	0.000602892
LRRC40	-0.319057	8.34821e-05
ISOC1	-0.228517	0.00011181
EML1	-0.597276	1.81513e-05
TRMT11	-0.390814	1.00264e-07
THUMPD1	-0.203508	7.7035e-05
ARFGEF1	-0.220161	0.00245129
ACSM2B	-0.629073	0.0364996
ZFAT	0.141367	0.0221747
FECH	0.136002	0.0364737
PFKP	0.390814	0.00260535
SP100	-0.415234	5.03474e-09
KLF6	-0.216403	0.0128695
NEO1	0.364207	0.00296532
TRAM1	-0.297765	4.18046e-06
STOML1	0.293081	1.392e-05
PKM	0.257855	0.00107748
DHX29	-0.152596	0.0114862
DNTTIP2	-0.252498	0.000179163
METTL22	0.196296	0.000325006
DHX8	0.272468	2.41886e-09
PMS2P4	0.316719	9.85904e-07
PRKCZ	0.328661	0.00409723
IARS2	0.137894	0.0390131
SYT1	-1.53364	1.09817e-09
IDH3G	0.384229	6.15067e-08
ROGDI	0.199751	0.0303204
ROCK1	-0.315998	0.000122603
CBFB	-0.267388	1.66719e-05
HDAC4	0.278556	0.000110908
HEATR6	0.134405	0.0104908
COASY	0.41573	3.88433e-16
PLEKHH3	0.265652	0.00012002
MEF2A	-0.198795	0.0112578
OTUD5	0.186279	0.000261249
TBC1D25	0.294392	1.25974e-08
ACSL4	-0.432995	2.62043e-07
GPKOW	0.180573	1.39815e-05
REEP1	-0.981561	3.39231e-10
POLR1A	0.426353	5.57991e-16
TTC7A	-0.518716	4.06487e-10
KIF2A	-0.290258	4.02046e-06
RASGRP2	-1.90731	1.05839e-32
PSME4	-0.287576	1.90699e-08
IFT80	-0.260543	0.00217412
SIRT2	0.388831	8.62319e-11
ERLEC1	-0.295929	6.85977e-06
PPP2R5B	0.318848	9.19889e-06
PYGM	-0.658905	1.06805e-07
PAGE1	-1.22158	0.0105141
PITX1	-1.03159	0.000186694
MAST4	-0.418302	0.000252508
ADGRF5	-0.736426	7.21779e-11
NUP133	0.129783	0.0364446
DNAJA2	-0.128468	0.00518052
BCL3	-0.325902	0.00176928
KCNAB2	1.01602	3.65666e-11
ABCC9	-0.831355	8.75335e-10
CLEC2D	-1.12774	1.39702e-25
RORA	-0.786286	3.18445e-11
NEDD4	-0.334297	0.000396721
MAPK6	-0.43265	4.74943e-08
HDHD5	0.469023	1.40021e-15
UFD1	0.147259	0.0111191
GUCY2C	-0.92348	3.61665e-05
SCT	-1.04713	8.43783e-10
PHRF1	0.292534	3.214e-08
NUCB2	-0.627817	5.02831e-10
DAPP1	-1.86024	7.53865e-37
FGF10	-2.29131	3.78347e-22
SMG6	0.292383	4.07656e-06
EXOC5	-0.272041	0.000100848
CLTCL1	0.423833	0.0006579
FSTL3	0.307973	0.0432344
DGCR2	0.490972	1.28961e-22
RNF126	0.184983	0.0106397
MNT	0.372649	3.68478e-14
ZXDC	0.141008	0.0016043
WIPI1	0.518301	1.30686e-05
FRMPD1	-0.709992	0.000629917
NDST1	0.425913	2.90685e-09
ASNS	-0.519079	0.000891694
AP3M2	0.253973	0.00204354
ST6GALNAC2	0.849885	1.21262e-09
TESK2	0.451573	0.000164705
CFAP20	0.142803	0.00453628
CSNK2A2	0.153106	0.00446927
TCOF1	0.236887	8.70861e-05
CDC42	-0.129945	0.00260654
OSBPL3	-0.498667	1.01343e-06
EPHA8	0.945269	0.000510289
SLC12A3	-1.344	1.87666e-14
RAD18	-0.156878	0.0279907
ATP2B1	-0.541712	4.05058e-07
TRPM5	-0.630886	0.011761
NCK2	0.258555	0.000842925
MGAT4A	-0.607302	6.5744e-12
RPL31	-0.192174	0.0121158
WDR1	0.367701	1.31744e-11
MS4A12	0.865834	0.00121322
RPS6KA2	-0.370537	0.0235143
ING3	-0.184082	0.00932457
VASH1	-0.390441	0.000315531
LMCD1	0.330956	0.000184039
ATP6AP1	0.607923	1.01957e-13
TRIB2	0.46944	1.71343e-08
MBD3	0.392997	1.14963e-08
HLTF	-0.22645	0.0398812
FAM50A	0.16286	0.0315139
FAM3A	0.35605	2.57063e-07
CPSF1	0.149008	0.0317891
MYO3B	-0.541159	0.010248
PDCD2	-0.172005	0.00299727
PRKACA	0.324856	1.60486e-09
ADGRL1	0.24095	0.0155222
SPP2	-1.26473	0.0234202
ACTN1	0.377812	8.45145e-05
ZFYVE26	0.352067	7.50701e-08
RPS6KA6	-0.702285	0.00597456
PTPN18	0.169275	0.0292035
LIMS2	0.996999	4.01409e-10
SPEG	-0.793194	1.08557e-05
SREBF1	0.384081	1.85108e-05
UBE2D1	-0.455379	5.54907e-16
RHOBTB1	0.215186	0.0249765
SMC1A	0.124653	0.020497
HSD17B10	0.383035	7.38485e-09
MARK2	0.152037	0.00451357
HMMR	-0.536195	2.19e-07
TRHDE	-1.91497	7.42674e-10
FCGR2B	-0.438361	0.00192524
TRNT1	-0.239399	5.29361e-05
ACAP1	-1.35123	7.41416e-20
EVC	0.324934	0.000171745
SIDT1	-1.01901	2.25843e-13
IRAG1	-0.61386	4.66595e-09
AP1M1	0.470022	1.54954e-15
PVR	0.191546	0.022848
XRCC1	0.297931	1.43744e-07
SCARB1	0.728301	6.06764e-08
MCM2	0.302221	0.00165439
PANX2	0.558687	0.00564587
SELENOO	0.208798	0.00554442
TP63	-1.14066	3.67971e-07
NLE1	0.461382	2.34692e-13
SDHA	0.247644	0.00311506
GSDMB	-1.07292	3.41074e-21
ADAM11	0.966041	4.44924e-07
FERMT2	-0.278046	0.000646699
ABCB11	-0.947347	9.20166e-08
DHRS9	-1.33565	9.05874e-16
CD5L	-0.635895	0.0270956
PTGS2	-0.606991	0.00186492
TBX21	-1.31289	6.95964e-15
VDAC1P1	0.349624	0.00153345
GLI2	-0.816627	4.21859e-07
CLASP1	0.237168	2.2845e-06
MRPS34	0.32413	1.53487e-06
PPP2R2C	-1.26769	9.40699e-06
TEAD2	0.225205	0.0143276
EED	-0.13236	0.0241228
CDHR2	0.368166	0.0115796
SNCB	1.99967	5.06124e-17
ATP2A3	-0.872602	5.33655e-09
CA12	-0.590609	0.00772342
MGLL	-0.429423	0.00334063
BCS1L	0.253144	1.52674e-06
NUAK1	-0.802253	1.25057e-11
DPP8	-0.156436	0.011979
SCARF1	-0.715128	2.26507e-17
LMAN1	-0.304677	5.1002e-06
IPCEF1	-1.73678	1.99851e-32
ZZEF1	0.16977	0.00101602
ENO1	0.399759	2.02449e-07
TUBE1	-0.397394	4.43841e-08
TXK	-0.860044	8.58541e-10
WSCD2	-0.922908	0.000142544
KCNQ2	-1.21243	1.51912e-05
TACR2	0.621488	1.34789e-08
ACTR6	-0.258108	1.53042e-06
TIPIN	-0.193026	0.00242642
NUP37	-0.127558	0.0113041
SEMA3A	-0.790746	0.000667299
GTSE1	0.282119	0.00220222
TTC38	0.167871	0.0086272
GRAMD4	0.481646	4.10521e-08
CELSR1	0.484896	0.0012296
WNT8B	-0.559018	0.00409517
ZNF638	-0.214228	0.000139032
ADD2	-1.00114	2.57218e-07
ZNF37A	-0.257654	0.001113
MARK3	-0.16232	0.000822779
SLC25A3	0.255474	2.04795e-06
FNDC3B	-0.378806	1.0981e-06
CACNG5	-0.538212	0.0428379
CACNG4	-0.785124	0.00816559
ACTB	0.201411	0.00389555
ATP12A	-0.622363	0.0301108
WDR62	0.320195	0.000220506
DLG1	-0.144503	0.0252343
RAB7A	0.280924	1.61978e-07
BCAP29	-0.31257	0.000733713
SEC31B	-0.478587	0.000184046
ARHGAP15	-0.710797	4.52212e-06
PAX2	-0.80229	0.00763255
REXO2	-0.181527	0.00931441
RBM7	-0.347482	6.91933e-08
BAZ2A	0.197777	0.000431258
PTPN23	0.641535	3.66943e-22
UNG	0.219629	0.000163649
SLC46A1	0.242042	0.00295597
ANKRD13A	-0.164158	0.00346863
TPD52	-0.265711	0.0136279
TRAF4	0.415528	5.20319e-09
GPATCH1	0.151903	0.000732008
ICAM3	-1.35098	9.30102e-15
NT5C2	-0.14719	0.0358527
MCAM	0.33905	0.0189375
MBNL3	-0.302446	0.0169562
RAP1GAP	0.626509	1.06184e-05
XAB2	0.308328	1.20072e-05
MAP2K7	0.289078	1.75075e-09
NMRK2	1.17377	0.000554098
TM9SF3	-0.200619	0.000161066
DNAJC10	-0.202867	0.00166897
GTF3C1	0.379604	3.93613e-11
IL4R	-0.727774	3.00768e-13
USP33	-0.138831	0.0424463
PAK3	-0.611508	0.00407411
CAPN6	-1.67785	1.30135e-11
DCX	0.864654	0.0141255
SNRPA	0.259236	7.00421e-05
SPAG6	-0.843293	0.000516074
EXOSC5	0.26746	0.000319163
APBB1IP	-1.20944	5.85541e-18
LRCH4	0.247999	0.000265624
FAM76B	-0.223827	0.0123856
SIRT6	0.203055	0.00320523
TYR	0.82184	1.05768e-05
ACTN2	-0.548499	0.00750159
GPR137B	0.315967	0.00535946
UBE2A	-0.113113	0.0177489
FKBP6	0.422518	0.0247629
ITGA8	-1.5002	8.72322e-21
CST7	-0.786056	2.2113e-05
PIAS2	-0.113156	0.0375819
AMPH	0.809352	0.000111637
ARAF	0.241662	1.65366e-05
LAMP3	-1.05747	6.45428e-14
FAP	-0.804704	4.60803e-09
NEBL	-1.75032	8.97975e-21
N4BP2	-0.441383	1.44361e-05
TULP3	0.546433	1.0631e-15
SYNJ2	-0.55214	4.59239e-09
ADCY2	0.735486	0.00637887
PPP2R5C	-0.125729	0.00272357
RBFOX1	0.501824	0.0231604
EDN1	-0.841105	4.06385e-12
MLLT10	-0.180683	0.00607098
FGF20	-0.60878	0.0398813
P2RY10	-1.98046	9.03604e-28
ITM2A	-0.896818	1.57086e-07
NRDC	-0.107017	0.0136752
PCM1	-0.287726	0.000112454
CBFA2T2	0.211319	3.62266e-05
BRINP1	-1.39858	3.18947e-08
ITCH	-0.17164	0.00503991
PKD2L2	-0.325857	0.00740343
TP53INP2	0.470232	4.62722e-08
SDF4	0.218856	0.000852441
TOLLIP	0.417212	5.84778e-08
UBE2D4	0.238791	5.49745e-05
CLUL1	0.699184	0.00213133
RUNX1T1	-0.944207	7.06986e-12
THOC1	-0.207794	0.00227853
FKBP7	0.184117	0.0489695
OSBPL6	-0.675222	8.77345e-07
SLC1A3	-0.65785	2.32283e-06
LXN	-0.566577	3.49897e-06
SP140	-1.67528	2.35619e-26
TNS1	0.509811	0.000123303
REXO1	0.276673	2.03002e-06
SAR1A	-0.230932	6.03805e-08
CDC14A	-0.352596	8.80821e-06
SENP1	-0.208726	2.81692e-05
DUSP13	-0.998845	0.000624879
CIC	0.428193	1.41612e-13
LIPE	0.375094	0.00176969
FDFT1	0.500652	2.82356e-11
PAFAH1B3	0.581872	4.01509e-11
OPHN1	0.313407	0.0232622
KIF22	0.223131	0.000229483
CARMIL1	0.240181	0.0302253
PGM1	0.270594	0.0043113
DDX1	-0.135748	0.00690258
DNM2	0.244684	5.88186e-06
EPB41L2	-0.363958	7.57051e-05
RIMS1	-2.13673	1.05575e-13
RABL2B	0.167911	0.00295072
KEAP1	0.185757	0.000109459
DCT	1.0444	5.84586e-06
SLC35C2	0.370225	1.50314e-10
SCTR	-0.690471	0.000954173
RFX3	-0.331375	0.00105984
RIF1	-0.226259	0.00295735
SLC4A4	0.433605	0.0342613
RDH8	1.31881	2.32242e-05
SRCAP	0.299006	6.24681e-07
PUM3	-0.218709	0.00769784
CHRNA3	-0.929825	4.74456e-08
KCNN2	0.479426	0.0246663
CLDND1	-0.235374	2.3562e-05
MOK	0.311282	0.00561746
DLGAP4	0.363477	4.77261e-10
IGSF9B	-0.649507	0.000627832
CROCCP3	-0.216229	0.0303938
NDC80	-0.266016	0.00320915
AP4E1	-0.333039	4.50569e-08
RSBN1	-0.212792	0.000844914
CXCL2	-1.16877	5.53473e-12
COL4A4	-0.938726	6.43786e-10
TCF7	-0.427178	0.00301195
IMPG2	-0.533913	8.66332e-07
PCNP	-0.300141	6.20109e-07
EXD2	0.199405	0.000479576
PTPRC	-1.92173	2.05742e-32
UBA5	-0.224888	1.66413e-05
STK17B	-1.37456	3.32544e-34
ZNF506	-0.196322	0.0139091
JMJD4	0.441444	1.47017e-11
DELE1	0.207255	8.26011e-05
PHLPP1	0.60972	3.56228e-12
ATP8B1	-0.549957	7.83642e-07
FYB1	-1.19781	3.35502e-19
BZW1	-0.337682	1.72783e-09
PGR	-1.11408	2.39075e-13
ME2	-0.325581	1.94775e-07
CCNT2	-0.25691	0.000262532
FAM135A	-0.3435	6.90599e-05
COL19A1	-0.993416	0.000106876
EPB41L3	0.249298	0.0446071
DLG3	-0.385191	0.000464611
SERTAD4	-0.947296	9.83386e-08
TRAF5	-0.330782	9.55224e-05
OPRK1	-1.08753	0.00159317
NFE2L1	0.289125	1.08353e-07
GSK3B	0.158672	0.0012058
ERC1	0.365647	7.39971e-07
XPO1	-0.184599	0.00179902
RNF13	-0.253871	0.000172086
DOP1A	-0.20864	0.0111793
LYRM2	-0.204405	0.00583479
TUT7	-0.627236	2.1152e-16
GRHL2	-0.941044	0.00761672
PLOD1	0.226554	0.00897475
P2RX5	-1.68591	1.99739e-18
ITGAE	-0.207973	0.0025895
PIBF1	-0.328663	0.0015885
EPYC	-1.34183	1.45475e-06
CYLD	-0.688254	7.75859e-20
SLC27A5	0.282245	0.0119487
ZNF324	0.356254	1.70222e-13
ZNF416	0.269423	5.35156e-06
ZNF586	-0.259067	1.73542e-06
ZNF446	0.372041	4.00478e-14
RPS5	0.231413	0.00362628
CHMP2B	-0.214155	0.000524372
SMAP2	-0.322832	9.30426e-06
PPIE	0.117653	0.0109931
NOA1	0.262721	3.40744e-06
REST	-0.270959	4.02919e-05
GSTP1	1.07967	2.09216e-14
APLP2	-0.221184	0.0159084
FAM234B	0.43072	2.35267e-07
SLCO1A2	-0.753404	0.00946724
WBP11	0.336919	1.61044e-09
EIF3I	0.148402	0.00536785
COL16A1	-0.316577	0.0121378
TXLNA	0.250553	7.96726e-07
AGBL5	0.336526	1.90357e-09
EFR3B	0.345295	0.000537409
KIF3C	0.322661	0.00125325
RAB10	-0.201682	2.61153e-06
GCKR	-1.0276	3.75142e-08
HADHA	0.255382	5.17626e-06
MAPRE3	0.206895	0.0262757
CAD	0.450813	1.9213e-11
BCORL1	0.357657	5.14015e-07
ATRX	-0.228945	0.0041277
AK6	-0.175281	0.00138358
FCN1	-0.675118	6.78014e-05
MYNN	-0.284145	4.93101e-06
MECOM	-0.997736	5.17993e-21
SCAMP1	-0.188293	0.0159382
HACE1	-0.165426	0.03295
WDFY1	0.207879	0.0178798
OVGP1	-0.348571	0.00491958
SLC25A24	-0.251246	0.00304878
MAP3K4	-0.394973	6.26288e-08
PILRA	-0.566673	1.66413e-05
IGSF9	-0.917927	9.95134e-05
ABCB1	-0.900134	2.91944e-10
ZNF213	0.520868	7.37676e-17
CTTN	0.345407	3.48669e-05
CHERP	0.413068	2.5148e-13
ATG16L1	-0.133668	0.0448378
POMGNT1	0.460144	7.64646e-14
MAST2	0.414633	2.10057e-11
CHMP5	-0.273167	1.64096e-05
AQP6	0.676221	0.00124473
IPO11	-0.200968	0.00175626
NME8	-0.460598	0.0319841
MRPL28	0.437655	4.25281e-10
HBQ1	0.653219	0.00517011
FAT2	-0.534208	0.0209212
TMED2	-0.244273	3.05406e-06
ERO1B	-0.300268	0.00124644
HSD17B2	-1.12762	1.83008e-06
TXLNG	-0.292003	5.61743e-06
PPEF1	-0.547448	0.00344931
LAT2	-1.00216	2.72858e-18
HUWE1	0.223646	2.78985e-06
ZW10	-0.155599	0.00539246
MYBPC2	-1.32067	1.05022e-12
NOX4	-0.678724	0.000151897
ACOX3	0.337937	6.99379e-09
PPP1R15A	0.197474	0.0157268
HSD17B14	0.804779	3.8239e-09
TRIP6	0.450188	6.64733e-07
ACHE	-0.46719	0.00293015
SRRT	0.206652	3.21116e-06
BAX	0.344177	7.18786e-07
PIGS	0.328347	6.53444e-08
TMPRSS11E	-0.791175	0.00810296
ATXN7L3	0.183148	2.60051e-05
PGS1	0.143054	0.00850195
UIMC1	-0.11404	0.0294534
CETP	-0.83418	1.31769e-05
GNAO1	0.729701	5.19469e-05
NOP14	0.14202	0.00618672
ADD1	0.311293	1.87711e-11
NID2	-0.610328	3.39604e-06
GMCL1	-0.238488	0.000216253
SF3B2	0.245799	4.06586e-07
PTHLH	-0.795417	1.11259e-05
ERGIC2	-0.319981	2.09564e-06
CASS4	-1.54892	5.75418e-37
PIR	0.612841	5.86238e-06
AAMDC	0.685683	1.80319e-09
ALG6	0.1304	0.0290397
CNOT3	0.317172	1.22208e-11
GP6	-0.637834	0.00121384
PTPN4	-0.278175	1.79763e-05
DDX18	-0.1904	0.000473196
KHSRP	0.41827	1.11308e-13
GNA11	0.425753	8.21881e-14
EDEM2	0.256844	4.0306e-05
REM1	-0.627056	0.00142088
FER1L4	-1.21392	2.01431e-12
PDRG1	0.253633	1.67991e-07
SLC15A1	-0.761122	0.0170204
DOCK9	-0.197528	0.0246487
DOCK3	-0.577466	0.00150435
COQ9	0.170166	0.00391042
PPP1R13B	0.28093	0.000172174
ATRN	0.31395	3.95128e-08
SMOX	0.246387	0.022956
SIGLEC1	-0.803488	5.43266e-09
NSFL1C	0.243745	3.21612e-06
SLC4A11	0.499841	0.00299378
MAVS	0.34214	1.63401e-11
LZTS3	0.371838	0.000299267
F11	-0.67015	0.027416
TESC	-0.578792	0.00915649
SNX5	-0.137202	0.00430892
RPL6	-0.18053	0.00497532
SIRPG	-1.33332	3.48295e-12
MAPKAPK5	-0.11284	0.00668053
P2RX7	0.352291	0.0124946
ESF1	-0.204388	0.0127745
SLC23A2	0.407545	6.616e-08
TMEM230	0.12999	0.00947876
CFAP61	1.18605	1.41305e-05
OAS1	-0.454289	0.00112814
GCN1	0.20893	0.00021297
SIRT4	0.159035	0.0206866
RPH3A	0.533162	0.0398019
TRMT6	-0.166486	0.0133823
CHGB	-0.609678	0.0165383
PEBP1	0.234435	0.0008148
ERP29	0.230746	0.000534514
NOS1	-0.944863	1.31164e-05
FUS	0.245369	2.84991e-06
GRAMD1A	0.334737	4.02713e-07
HEPH	-0.663358	7.75682e-07
CDIP1	0.78769	1.57565e-19
CMTM1	-0.28593	0.0166186
GANAB	0.259088	2.07533e-05
RBM41	-0.263964	0.00208146
LAG3	-0.856217	2.52e-05
MLF2	0.361297	6.85387e-09
OTUB2	0.305559	0.00906539
DDX24	0.185377	0.000232809
ZBTB25	-0.334298	1.37048e-08
NECAP1	-0.113572	0.0227844
ARHGAP4	-0.617487	1.30223e-07
ANKRD24	-0.317727	0.0113718
BLVRB	0.414976	1.64623e-06
SLC9A1	0.460466	1.2795e-10
SPTLC1	-0.134033	0.00946096
PAPOLA	-0.157007	0.00280713
CCNK	0.211323	0.000536108
PCBP4	0.243456	0.0197371
RGS1	-0.477088	0.0156532
YPEL3	0.197551	0.0295357
NUDC	0.333801	6.03091e-08
MAEA	0.27961	7.54201e-08
STRN4	0.397432	1.08451e-14
IRAK3	-0.786902	1.00983e-08
LYZ	-1.11969	2.15633e-10
MUL1	0.436644	1.59755e-15
TFAP4	0.361576	3.76018e-09
SPG21	0.151563	0.00587107
THPO	-0.87235	8.45611e-07
CHRD	-0.617688	1.96079e-05
FLT3LG	-0.956536	2.35218e-11
RAB11FIP3	0.292273	1.08443e-08
GNPTG	0.26004	0.000144107
ZNF268	-0.179611	0.0254226
PABPC4	0.193767	0.00521937
CD209	-0.918991	1.22765e-10
CERS4	0.670073	8.80478e-09
MCOLN1	0.441279	1.32384e-08
EFNB1	-0.281368	0.00609049
PDPR	0.18953	0.00327744
AARS1	0.342384	1.48903e-06
DLL3	1.63808	2.25043e-15
NAT14	0.435702	5.97534e-08
RBM27	-0.27881	1.89474e-06
OSBPL8	-0.333797	6.02622e-05
DTX2	0.221437	0.00146272
NLRC4	-0.944267	2.26134e-27
LAMB4	-0.599421	0.00105952
LAMB1	-0.276586	0.0129694
SLC26A4	-0.782805	2.07121e-05
TXNL1	-0.190749	4.90801e-05
IL5RA	-1.09071	2.15284e-08
CMTM6	-0.391034	7.09414e-12
ITGA6	-0.411235	0.00256056
MAP3K20	-0.512829	2.43121e-07
SMPX	-0.854404	0.00504151
FH	0.225479	0.000501722
SEL1L3	-0.962881	1.782e-10
CDV3	-0.181704	1.6943e-05
ALKBH5	0.277781	1.20995e-07
NLRP1	-1.21408	6.87912e-23
PITPNM3	-0.404999	0.0147858
SPAG7	0.136586	0.0308574
CPA1	-0.865443	0.00321461
ZC3HC1	0.266313	3.30765e-07
ESR1	-0.377646	0.0015787
RGS17	-1.54763	2.10981e-20
TMEM101	0.473879	1.19197e-18
CCDC80	-0.464246	0.00158692
CMA1	-0.575658	0.0375275
PPP2R3C	-0.212362	9.82023e-05
JPH4	0.471479	0.0334178
MYH7	0.834203	0.000141283
SLC7A8	0.545049	0.000103224
RNF31	-0.202924	0.0190363
SCFD1	-0.311821	1.24383e-09
G2E3	-0.339309	3.27535e-05
RPGRIP1	-0.371198	0.000213058
TOX4	0.185049	0.00013321
GEMIN2	-0.158152	0.00642689
TGM1	-0.733568	0.00577581
DAZL	-1.1578	1.79619e-07
SEMA6A	0.918611	1.43214e-10
TRPM7	-0.20812	0.0223383
TYRO3	0.446057	2.68917e-06
CAPN3	0.390907	0.0198092
SNAP23	-0.27923	1.41144e-05
TBX15	-0.626029	2.34695e-06
PHGDH	0.654816	0.000384819
AGO1	0.167716	0.00044485
TEKT2	-0.528431	0.00527808
RFFL	-0.494846	6.71122e-13
DPYSL2	0.231648	0.0381372
CDC45	0.211014	0.0259371
COMT	0.493048	2.13972e-08
ADA2	-0.844211	2.22363e-08
VNN3	-0.911943	2.41878e-05
ECHDC1	-0.320057	9.28784e-06
SEC22C	0.118779	0.0391679
XYLB	0.297407	0.0027193
HDAC6	0.281361	6.55566e-08
KRT31	-1.97228	7.89041e-05
AAAS	0.263318	9.25211e-07
FMO2	-1.33732	3.20908e-15
DHPS	-0.385223	0.000563962
ARCN1	-0.153113	0.00602618
EPB41L4B	-0.589116	0.0045809
TMEM38B	-0.304248	0.000627856
PSMD5	-0.128361	0.0368095
PTGS1	-0.709467	9.85969e-07
NUP188	0.26078	1.79204e-05
CRAT	0.299355	0.00269523
SH2D3C	-0.592142	5.79094e-08
NANS	0.246472	0.00585259
WHRN	0.431588	3.20848e-05
PDE6C	-0.635156	2.18832e-06
SEMA4G	0.540814	3.94719e-08
BTAF1	-0.345311	3.23082e-07
IKZF5	-0.291479	1.42002e-05
BLNK	-1.4771	4.81348e-26
TLL2	-0.413904	0.00385882
TDRD1	-1.10635	4.62367e-08
CRTAC1	1.11499	1.7861e-06
BAMBI	0.40274	0.002535
IL11	-1.30339	5.46707e-09
WAC	-0.149613	0.00506793
CREM	-0.419681	1.93107e-06
NUBP2	0.543834	2.96593e-14
TPSD1	0.928149	0.0015665
TREM2	-0.342493	0.0320322
FKBP5	-0.564815	1.99322e-05
SRPK1	-0.18379	0.00845584
BRPF3	0.183186	0.0104076
MRPS18A	0.447529	3.50107e-13
PGC	1.15206	0.000489184
TMEM14A	0.228282	0.000290733
NCR2	-1.47235	0.000431681
HSP90AB1	0.258198	5.33807e-05
ITPR3	0.245237	0.0470964
ZNF184	-0.177548	0.0258237
SIRT1	-0.272189	0.000170092
HNRNPH3	-0.176767	5.13499e-05
IFT74	-0.316964	0.000587316
JAK2	-0.947045	1.06757e-21
IL12RB1	-0.778171	1.13973e-06
ABL1	0.397816	2.02689e-08
ACOT7	0.415393	8.36476e-06
SH3GLB1	-0.197536	0.00179802
PCSK5	-0.967282	2.35218e-11
SCD	0.290003	0.0144397
TMED1	0.324087	1.14615e-07
ABLIM1	-0.454563	0.00223642
RAB18	-0.331447	3.59234e-09
NRP1	-1.20256	2.2949e-27
HSD17B7P2	-0.522902	3.50696e-06
PRTFDC1	-0.94127	4.76751e-07
PALMD	-0.377242	0.0232807
MACROH2A2	-0.868178	2.58501e-09
WASHC2A	-0.135667	0.0131258
OCEL1	0.594391	2.94524e-13
MYO9B	0.495891	1.65492e-12
KCNK6	-0.637226	2.08737e-06
PSMD8	0.302451	4.78823e-07
FBXL19	0.328616	1.35425e-06
STX1B	-0.480945	0.000572923
SETD1A	0.430855	3.5985e-19
BCL7C	0.310765	1.35379e-06
CIRBP	0.279192	0.000219918
ATP5F1D	0.479471	1.89839e-06
CBARP	0.225339	0.0334856
PCDH11Y	-1.13326	0.00151507
HNRNPM	0.117927	0.0019675
MARCHF2	0.347043	2.43018e-05
NDUFB7	0.532407	1.99266e-10
TECR	0.62549	7.03833e-12
TIMM13	0.44572	4.97006e-09
CDC34	0.277564	0.000165582
CEP170B	0.656033	1.25038e-10
POLR2E	0.435606	1.78505e-11
POLRMT	0.332051	5.32081e-07
CDHR5	-0.461413	0.0250728
IZUMO4	-0.579783	5.19914e-08
GADD45B	-0.459977	5.00384e-06
MADCAM1	-0.337738	0.00408761
IGF2-AS	-1.2784	6.57548e-05
ARVCF	0.289088	0.00162837
TRMT2A	0.418038	6.84358e-10
ZDHHC8	0.485866	2.50516e-13
KLHL22	0.62985	2.60128e-17
MED15	0.753228	1.08616e-21
SERPIND1	-1.03838	7.22059e-05
SNAP29	0.31655	7.0292e-09
CRKL	0.434944	6.40235e-13
LZTR1	0.556676	3.12206e-12
MMP11	-0.535579	0.000849614
CECR2	0.731007	0.000145463
SMARCB1	0.352107	7.74446e-10
DERL3	-1.03822	6.78337e-10
SLC7A4	1.5748	2.50384e-09
BCL2L13	0.425641	8.47874e-14
GSTT2	0.566932	0.0108591
OSM	-0.655527	2.69219e-05
CABIN1	0.484657	6.84417e-17
TBC1D10A	0.330857	1.87198e-06
SF3A1	0.403247	4.70012e-14
GGT5	-0.463705	0.00028547
SPECC1L	0.185854	4.41183e-05
PPIL2	0.354482	7.34432e-12
UPB1	-0.439859	0.006631
PES1	0.392445	3.93253e-09
MAPK1	0.257937	3.59894e-06
PRODH	0.873152	0.000142544
PPM1F	0.263647	1.72013e-05
CYTH4	-0.926572	3.55147e-14
ESS2	0.59415	3.08942e-20
CRYBB2P1	0.21469	0.00189559
MFNG	-0.87924	3.91241e-12
LRP5L	-0.216125	0.0497612
SLC25A1	0.845802	3.63396e-22
GRK3	0.318638	0.017067
LGALS2	-1.16421	9.24259e-13
GGA1	0.517346	7.72945e-14
HIRA	0.281844	1.35603e-07
SH3BP1	0.261366	0.0153863
SEZ6L	-1.18969	3.18291e-11
LGALS1	0.629857	5.6195e-07
HPS4	0.658487	6.523e-15
PIK3IP1	-0.729456	5.83977e-11
SRRD	0.525925	3.74348e-17
PATZ1	0.551912	1.8216e-20
TRIOBP	0.477814	8.80635e-14
TFIP11	0.569339	2.52337e-21
GCAT	0.844016	4.42686e-19
CRYBB1	-0.430387	0.000143726
ANKRD54	0.614455	5.2902e-19
EIF3L	0.404562	1.32153e-06
SNU13	0.400094	6.58096e-10
MICALL1	0.519603	1.31137e-11
POLR2F	0.486682	5.63879e-14
SOX10	1.14441	2.92798e-34
CCDC134	0.368166	4.03911e-08
DEPDC5	0.330568	1.16368e-12
PICK1	0.584265	1.31948e-13
TTC28	0.440137	2.19451e-06
CENPM	0.507003	1.11224e-06
SEPTIN3	0.563721	0.00412705
TPTEP1	-1.31884	5.03348e-12
SLC5A4	0.918166	0.00138764
TCF20	0.35937	2.77297e-08
CBY1	0.479109	1.05981e-14
TOMM22	0.363915	1.04982e-09
XBP1	-0.495104	3.07495e-08
RTCB	0.312317	3.39869e-09
JOSD1	0.326378	3.69513e-09
FBXO7	0.678938	1.06661e-27
GTPBP1	0.39861	4.75017e-11
POLDIP3	0.611858	3.91751e-18
RAB36	0.474745	0.000176465
PPP6R2	0.24872	6.25059e-07
SBF1	0.374171	7.64214e-08
CYB5R3	0.90041	1.108e-24
DNAL4	0.57939	1.35037e-24
C22orf31	0.580479	0.0341439
MIOX	-0.735671	0.000257024
LMF2	0.638232	4.27587e-15
RHBDD3	0.512796	3.41878e-13
PACSIN2	0.372319	5.94537e-06
TTLL1	0.665672	5.77094e-20
RASL10A	-0.430915	0.000501627
AP1B1	0.353169	1.99417e-07
TOM1	0.736288	7.09437e-17
CHKB	-0.25927	0.0373532
MCAT	0.688415	8.69804e-21
THOC5	0.204915	0.00595233
MCM5	0.47498	1.53401e-09
APOBEC3H	-0.686579	2.31697e-06
ARSA	0.513531	5.25904e-09
TSPO	0.642217	2.51008e-11
RASD2	0.83731	1.00951e-06
TTLL12	0.654302	1.4335e-13
PDGFB	-0.247602	0.0275087
ACR	0.727421	1.98271e-05
RPL3	0.215136	0.00392612
ZMAT5	0.477576	6.91182e-13
SYNGR1	0.987963	5.02769e-24
TAB1	0.593781	8.76192e-28
ASCC2	0.427157	1.028e-11
MTMR3	0.274657	4.74914e-07
MIEF1	0.337121	5.3551e-11
APOL4	-0.807458	9.45666e-08
APOL1	-0.34887	0.0346364
PNPLA3	0.547531	0.00102379
MYH9	0.248351	0.00163679
CACNA1I	-1.40731	5.92755e-12
SAMM50	0.725117	8.33283e-15
TXN2	0.443463	4.27736e-14
FOXRED2	0.732403	2.39616e-16
GRAP2	-0.619412	1.33733e-05
EIF3D	0.275158	1.48862e-06
TNRC6B	0.151565	0.00351558
IFT27	0.337002	0.000227312
PVALB	-0.626101	0.00593714
KIAA0930	0.668668	3.21893e-13
NCF4	-0.926345	1.29999e-14
CSF2RB	-1.4739	1.11962e-26
SLC25A17	0.275685	4.42234e-07
UPK3A	-0.702816	0.00010037
ST13	0.412649	2.36524e-09
IL2RB	-1.18667	1.18488e-14
RBX1	0.171587	0.0102123
EP300	0.357362	2.50103e-09
L3MBTL2	0.580692	7.65534e-20
CHADL	1.8056	3.09684e-20
RANGAP1	0.556524	7.08853e-12
ZC3H7B	0.633168	2.31502e-20
PHF5A	0.150174	0.0148547
ACO2	0.601036	1.9832e-14
POLR3H	0.632859	4.61295e-22
TRMU	0.196296	0.00176162
PMM1	0.494097	1.92507e-11
DESI1	0.459043	1.00193e-11
CERK	0.343164	8.61032e-06
BRD1	0.276609	4.2326e-09
ZBED4	0.262925	8.52487e-06
MLC1	-0.982323	1.70691e-05
KCNK10	-0.658935	0.0108409
ABHD4	0.450783	1.6359e-08
KHNYN	0.186749	0.000924647
CTSG	-0.597955	0.028236
GZMH	-1.10053	1.47483e-08
GZMB	-0.791621	5.09044e-05
RBM23	0.376368	3.16394e-14
PRMT5	0.32717	5.4384e-07
VCPKMT	-0.348611	8.57366e-11
CDKL1	-0.329578	5.8065e-06
PYGL	0.412132	0.0164338
PSMC6	-0.31157	4.23472e-09
GNPNAT1	-0.215624	0.00277934
DDHD1	-0.50908	8.69943e-14
CNIH1	-0.150388	0.0114258
CGRRF1	-0.292145	1.11105e-05
CCDC198	-0.971758	0.0069299
PIGH	0.170075	0.00175958
PSMA3	-0.233989	7.76429e-07
GSTZ1	0.609149	2.33014e-11
KIAA0586	-0.183369	0.00452129
AHSA1	0.198521	0.000849656
ISM2	1.01842	5.15521e-07
RIN3	0.450543	4.03909e-07
LGMN	-0.26396	0.00868342
CHGA	1.16761	6.95002e-09
ITPK1	0.670292	8.95971e-18
DHRS7	0.135988	0.0471972
SIX4	-0.677169	1.40926e-05
GALNT16	-0.750066	2.42575e-06
CEP128	-0.452218	4.19422e-09
HIF1A	-0.499878	6.2038e-11
SUSD6	-0.274997	6.9633e-05
SRSF5	-0.155825	0.00488502
EIF5	-0.199633	0.000966014
SERPINA4	-1.13878	0.0311135
SLC8A3	-1.28747	4.73238e-08
DICER1	-0.224058	0.000608747
ZFYVE21	0.27241	1.17971e-05
MTHFD1	0.180202	0.000872746
TCL1A	-2.49091	9.82948e-21
TELO2	0.458861	2.22174e-11
PCNX1	-0.23269	0.000105209
BDKRB1	-0.958721	6.40991e-07
GSKIP	-0.357553	3.74165e-08
VRK1	-0.217823	0.000923959
PAPLN	-0.347894	0.00529301
PPP4R3A	-0.157646	0.00268178
C14orf93	0.310709	1.24958e-08
PSMB5	0.316759	2.21247e-07
ACIN1	0.105492	0.00558858
TRIP11	-0.248349	0.00108107
APEX1	0.217371	2.85908e-05
CINP	0.380942	7.20859e-10
DHRS2	0.591636	0.0120407
CHD8	0.242064	2.78558e-07
PCK2	0.246719	0.00812384
PRORP	-0.157483	0.0093815
DCAF11	0.345302	2.29432e-10
PSMA6	-0.286197	0.000202539
NFKBIA	-0.551423	3.71051e-11
EMC9	0.201277	0.0130413
PSME2	-0.230546	0.00798564
BRMS1L	-0.222295	0.000416909
REC8	-0.713674	2.40903e-11
TM9SF1	0.154293	0.00400787
SEC23A	-0.254725	0.000592413
PNN	-0.20755	0.000476339
RABGGTA	0.450322	5.0428e-10
NFATC4	0.324336	0.0354131
PLTP	0.503991	8.58214e-06
PCIF1	0.625222	1.35352e-28
GSS	0.315425	7.1083e-07
MMP9	-1.10576	1.47744e-08
TRPC4AP	0.236449	2.53926e-08
PYGB	0.547132	4.10603e-08
ABHD12	0.366501	2.38604e-07
PROCR	-0.348205	0.0139476
CD40	-0.585061	1.02432e-05
UQCC1	0.185837	0.000104338
MYBL2	0.342363	0.00192505
NDRG3	0.169701	0.00222393
SLA2	-1.28305	1.82988e-14
RAB5IF	0.348812	0.00135625
RIMS4	0.638055	0.0221568
STK4	-0.27505	2.70268e-08
PFDN4	-0.346392	5.38666e-06
DOK5	-0.480665	0.0294991
CSTF1	0.218856	5.71833e-08
RAE1	0.251094	9.75953e-07
DNAJC5	0.26963	9.78936e-06
NELFCD	0.24429	1.39047e-06
CTSZ	0.260053	0.0223962
PRPF6	0.438907	9.53154e-13
PRELID3B	-0.294622	4.0674e-05
HRH3	0.65417	0.0415345
MTG2	0.275195	1.60027e-06
SLCO4A1	0.671991	5.34652e-05
NTSR1	-2.30159	7.97401e-20
TCFL5	0.224682	0.00871837
DIDO1	0.1948	5.12566e-05
GID8	0.143479	0.00669445
SLC17A9	-0.676081	0.000243928
BIRC7	0.536255	0.00870001
ARFGAP1	0.286587	0.000386882
COL20A1	-1.21492	0.00057067
CHRNA4	-0.778279	0.0114561
GMEB2	0.290234	1.77314e-08
C20orf27	0.59794	2.38996e-14
SPEF1	0.437802	0.00154315
RNF24	0.275313	7.64537e-05
ARFRP1	0.16419	0.0203309
NDUFAF5	-0.143691	0.0214759
TRIB3	0.318427	0.00494776
RASSF2	-0.357448	0.00667144
SLC52A3	0.465947	0.005238
CDS2	0.395539	7.66432e-11
PROKR2	-1.49581	1.94046e-08
HM13	0.227672	0.00149646
SNPH	0.581351	6.18778e-05
MYLK2	-0.673321	1.12369e-07
SIRPB1	-0.700355	2.28845e-05
FERMT1	-1.69943	1.21806e-09
HAO1	-1.5183	0.000117353
CCM2L	-0.331945	0.0024644
HCK	-0.805339	2.02422e-10
TM9SF4	0.289661	8.93582e-09
TLDC2	-0.835293	1.80084e-11
CRNKL1	-0.122646	0.0238002
POFUT1	0.175261	0.000739589
SAMHD1	-0.815607	2.6494e-13
PAK5	-1.13354	0.00582175
NOP56	0.137712	0.00993517
MANBAL	0.42029	3.9185e-17
IDH3B	0.337453	7.97677e-10
MAPRE1	0.111526	0.0134564
CDK5RAP1	0.197393	8.86822e-06
SNTA1	1.01331	8.66612e-20
TTI1	0.223887	7.14173e-06
E2F1	0.41441	1.09828e-06
PXMP4	0.314075	3.34334e-06
CHMP4B	0.135828	0.00527593
BPI	-0.570177	0.0181244
SLC32A1	-0.708465	0.0145705
ACTR5	0.216683	9.07302e-06
AHCY	0.449049	1.10725e-08
PPP1R16B	-0.749522	5.77978e-07
DHX35	0.157292	0.000593718
MAP1LC3A	0.444813	0.000175349
SYNDIG1	-0.815	1.6116e-05
PIGU	0.3597	4.74058e-11
TNNC2	-0.44131	0.00119929
ACOT8	0.339848	2.23047e-09
APMAP	0.156173	0.00669864
CELF4	-0.486493	0.00660832
CDH20	-1.14962	2.00268e-08
RBFA	0.17884	0.00343171
METTL4	-0.169396	0.0109191
SMCHD1	-0.299848	8.33729e-05
CEP76	-0.118968	0.0447375
ST8SIA5	-1.2515	3.91852e-06
SMAD7	-0.256016	0.00335737
LIPG	-0.491028	0.00601085
LAMA1	0.477754	0.016112
ANKRD12	-0.398334	2.93958e-06
NOL4	-1.64961	3.82769e-06
POLI	-0.17172	0.0459392
RBBP8	-0.25228	0.0029335
RIOK3	-0.295782	1.3614e-07
MXRA5	-0.864458	1.57032e-07
VSIG1	-1.68696	2.82895e-26
ATG4A	-0.251579	4.74347e-06
GPR143	0.96755	4.30767e-07
MID1	0.376452	0.00391182
RHOXF1	-1.17947	4.93076e-07
ALG13	-0.154418	0.00472336
PRPS2	-0.17726	0.0276336
TLR8	-1.47041	2.42312e-18
CHRDL1	-1.11331	9.97645e-06
WDR13	0.407555	5.27223e-10
SUV39H1	0.389211	1.19295e-08
GLRA2	1.13819	0.0001468
XIAP	-0.289895	1.50296e-06
STAG2	-0.219256	0.00383597
ATP11C	-0.457503	6.92824e-08
ABCD1	0.975915	2.5627e-13
CCDC22	0.350219	1.4687e-09
BMX	-0.721225	0.00211563
LUZP4	-1.11219	0.00698693
NAA10	0.201193	0.0293611
RENBP	0.656193	7.00162e-10
ELF4	-0.405909	0.000198283
ZC3H12B	-0.702734	3.53528e-07
PIM2	-1.02623	6.34416e-17
SLC35A2	0.170939	0.00211571
PQBP1	0.310272	4.29125e-06
EMD	0.315707	9.02645e-07
GATA1	-0.779833	0.000112328
PHEX	-0.392583	0.0186374
UBL4A	0.302429	2.84457e-09
CD99L2	0.474697	2.82056e-10
EEA1	-0.419663	1.60898e-05
RP2	-0.352745	4.26935e-07
CDK16	0.365655	7.9617e-09
USP11	0.368295	2.76557e-06
HTATSF1	-0.108954	0.0420973
CD40LG	-1.74053	4.02472e-21
TIMP1	-0.28958	0.0373532
KLHL4	-1.40183	2.40963e-11
GABRE	-1.45299	6.50024e-18
PCDH11X	-1.55339	5.1869e-08
FGD1	0.642668	7.02793e-15
MAGED2	0.29007	3.07385e-05
KLF8	-0.416104	0.00701503
SRPX2	-1.16437	5.50108e-11
ZDHHC15	-0.736265	0.00228059
DRP2	-0.441689	0.00632159
GLA	0.279619	0.0010188
NALCN	0.592158	0.0218169
FGF14	-1.00682	1.64565e-07
HTR2A	-0.956902	1.29001e-05
TNFSF13B	-0.948589	5.01676e-09
FNDC3A	-0.197762	0.0372657
CAB39L	-0.190596	0.0377338
KLF5	-0.706101	2.89409e-05
STK24	0.3548	1.80584e-06
ACP5	0.378334	0.00354992
ARHGEF7	0.129942	0.0224518
FGF9	-0.824034	0.00964942
SGCG	-0.551131	0.0045585
PARP4	-0.196475	0.00929732
SLC25A15	0.222332	0.00124783
KPNA3	-0.177597	0.00722518
FLT1	-0.415268	5.23356e-05
RGCC	-0.745502	2.13076e-17
DGKH	-0.447201	1.10176e-05
ACOD1	-1.02212	3.7177e-05
DHRS12	0.351135	2.51615e-05
MEDAG	-0.92863	7.32951e-10
OLFM4	-0.693385	0.0135332
MSLN	-0.626228	0.00964661
MGRN1	0.630635	1.36606e-26
ZNF629	0.444825	6.37723e-12
TRADD	0.203722	0.0059214
CORO1A	-1.1841	2.35774e-14
MAPK3	0.453234	1.17639e-11
GDPD3	-0.382465	0.00256858
PHKB	-0.237352	6.19693e-05
LYRM1	-0.318564	1.37782e-08
NUTF2	0.24675	7.3605e-05
NUP93	0.461252	2.59833e-10
CBLN1	0.610919	0.00234579
ZNF423	-0.363628	0.0232464
CCL22	-0.949595	4.70831e-07
DHODH	0.180147	0.000552235
CTCF	0.0830166	0.0484524
ACD	0.395959	3.99522e-09
MMP15	0.542899	2.98976e-05
USB1	0.227817	0.000223567
NDRG4	-0.740997	4.0306e-05
PSMD7	-0.194212	0.00100933
SLC38A7	0.371791	3.78522e-09
VAC14	0.531943	7.5308e-13
TANGO6	0.247134	7.80009e-05
COG4	0.190897	0.000293083
SMPD3	-0.632009	2.65202e-05
SLC7A6OS	0.244792	1.73578e-05
PLA2G15	0.302585	0.000656199
WDR59	0.120678	0.0148971
MON1B	0.135399	0.00421415
AXIN1	0.287131	3.96107e-08
HCFC1R1	0.580803	1.84091e-09
NPRL3	0.510338	7.27891e-16
MLYCD	0.295213	4.18887e-08
MPG	0.24137	0.000893269
NECAB2	0.856525	0.000320923
NAGPA	0.33756	1.90904e-07
COTL1	-0.225426	0.0284701
CRISPLD2	-0.698843	2.23283e-08
TSC2	0.326579	2.15633e-10
ZNF500	0.334922	2.5163e-15
NME4	0.615907	1.84715e-12
LMF1	0.425687	7.9592e-05
FOXF1	-0.563018	0.00394896
CIAO3	0.44036	2.9457e-13
MTHFSD	0.176094	0.00079232
CLCN7	0.888451	3.1891e-23
HAGHL	0.576842	1.01514e-06
ANTKMT	0.368417	8.78818e-05
SLC7A5	1.08211	7.72121e-19
METRN	0.459853	1.85875e-05
FBXO31	0.224413	2.57074e-05
STUB1	0.43176	3.3675e-10
UBE2I	0.265267	1.91766e-07
MEFV	-0.888155	4.32459e-12
EEF2K	0.198521	9.39383e-05
ZNF174	0.270337	3.47337e-12
EARS2	0.292131	3.95128e-08
ELOB	0.469032	6.10863e-09
CPPED1	0.220545	0.00735501
HMOX2	0.469655	7.25958e-13
DNAJA3	0.105541	0.0210346
BFAR	0.308382	2.24635e-07
RRN3P2	-0.791395	2.01783e-07
RBL2	-0.301017	9.4868e-05
QPRT	0.710477	2.99053e-10
XYLT1	0.524112	0.00196441
PYCARD	0.655176	9.48065e-06
MAZ	0.496775	2.67776e-15
CDIPT	0.295297	1.03137e-06
BCKDK	0.487627	1.77672e-13
KAT8	0.159124	0.00208696
NOMO1	0.269673	0.000162852
IL21R	-1.29313	4.7936e-14
SYT17	-0.915177	1.2928e-07
TMC5	-0.435332	0.0174266
CCP110	-0.298326	0.000102934
VPS35L	0.277485	7.55944e-08
RNF40	0.454342	1.11688e-17
KNOP1	0.210613	0.000120107
AQP9	-0.78501	8.46635e-06
AAGAB	-0.130475	0.00245612
LACTB	-0.352207	1.09793e-06
CSK	0.221718	0.00308992
RASL12	-0.288619	0.0177459
RAB11A	-0.105542	0.0223399
TTC23	0.146068	0.0108926
FAH	0.57194	1.08483e-09
CEMIP	-0.688034	0.000106858
RPAP1	0.49865	1.08451e-14
EHD4	0.304684	9.8392e-05
CEP152	-0.247021	0.00367587
ATP8B4	-1.25777	1.9911e-29
OCA2	1.91952	3.80299e-11
DTWD1	-0.229459	0.00254088
FAM189A1	-0.790195	0.00300838
GABPB1	-0.372544	4.32761e-14
EIF3J	-0.289807	7.69693e-07
VPS18	0.6975	6.88194e-19
BLOC1S6	-0.197018	0.00383009
PDGFRL	-0.902315	8.28576e-10
CSPP1	-0.216593	0.00553334
ZDHHC2	-0.658273	5.75303e-06
BRF2	0.304341	2.755e-07
TRIM35	0.138931	0.0138617
ZFAND1	-0.362765	4.37869e-06
RP1	-1.57142	4.08139e-10
CA2	-0.886562	6.44365e-09
INTS9	0.28246	3.4827e-05
RIPK2	-0.213048	0.000558657
NBN	-0.282832	0.000106876
TRPA1	-0.835162	1.36231e-06
CPQ	0.454083	0.00061044
CALB1	-0.639659	2.97356e-05
BPNT2	-0.196185	0.00416963
LAPTM4B	0.318796	0.000313139
UBE2W	-0.355955	2.20979e-08
POP1	0.319794	1.90145e-05
NIPAL2	-0.263733	0.0353283
STK3	-0.145379	0.0323205
EMC2	-0.194049	0.00639163
ESRP1	0.534965	0.000973263
CCN4	-0.900216	2.57962e-12
ZC2HC1A	-0.271274	0.00188474
IL7	-0.807643	1.76541e-09
STMN2	-0.742334	0.00315763
ARMC1	-0.180357	0.0111403
TRPS1	-0.881781	3.56662e-13
SPAG1	-0.317429	0.00318784
SNX16	-0.393411	4.00087e-08
GFUS	0.264496	0.00191864
PYCR3	0.489253	3.85244e-08
INTS10	-0.201148	0.0023261
ERI1	-0.35734	5.22707e-09
MTMR9	-0.215532	0.00153405
LEPROTL1	-0.12265	0.0459392
DCTN6	-0.151964	0.0109642
R3HCC1	0.233537	0.000408851
GSR	-0.140889	0.0396021
TNFRSF10A	-0.859456	1.22448e-08
ERICH1	-0.130605	0.0419452
NEFM	-1.00145	0.00156518
KCTD9	-0.338285	9.05027e-06
FGL1	-1.01807	0.00167952
MAN2B1	0.379661	1.13364e-07
KCNN4	-0.468296	0.015031
NUCB1	0.403483	3.07358e-10
DHDH	0.709331	7.50527e-08
GYS1	0.626885	3.46128e-15
MAP4K1	-0.923821	1.00187e-11
ECH1	0.404575	7.9621e-08
HNRNPL	0.15142	3.2631e-06
NFKBIB	0.220245	0.000617771
LHB	0.978021	6.18163e-08
TUBB4A	1.45165	1.1078e-16
SARS2	0.329928	1.7467e-07
SNRNP70	0.147509	0.022231
CLPTM1	0.629422	3.57847e-16
RELB	-0.194373	0.0335046
PPP1R37	0.686419	5.2902e-19
FCGRT	0.288654	0.00764907
PIH1D1	0.155342	0.0144689
CKM	-0.545368	0.0023281
PPP1R13L	-0.407072	0.00316971
PEX11G	0.448501	2.15537e-06
ERCC2	0.501552	8.92429e-15
DOT1L	0.330641	3.15394e-07
PLEKHJ1	0.204798	0.00106482
CD37	-1.09229	1.28693e-12
SF3A2	0.437472	1.37133e-07
DKKL1	0.318233	0.0430504
LYL1	-0.273352	0.0290916
TRMT1	0.206952	0.00188695
STX10	0.253632	1.57657e-05
FCER2	-2.21818	1.36589e-16
CLEC4M	-2.48569	1.4948e-19
TBC1D17	0.367117	6.13249e-10
IL4I1	-0.446719	0.0100018
PTOV1	0.229044	0.000310917
TLE5	0.183445	0.0118069
NOVA2	-0.318745	0.0323411
SGTA	0.410163	2.4807e-11
KIR3DX1	-1.27892	2.58793e-11
LILRB1	-1.29879	1.76506e-18
MED25	0.443463	9.58188e-10
LILRA1	-0.984524	6.13792e-12
SNAPC2	0.394861	1.09653e-07
C19orf53	0.227623	0.0027138
TIMM44	0.205648	0.000237506
CCDC61	0.479497	5.44219e-10
IL27RA	-0.341526	0.0189323
ASF1B	0.334654	7.1917e-05
VRK3	0.282616	2.87991e-09
PPP6R1	0.39468	2.58641e-08
C19orf44	0.327892	1.64089e-09
MED26	0.237726	3.21685e-06
RASAL3	-1.27739	1.74652e-17
ILVBL	0.84721	1.63526e-17
SYDE1	0.736509	2.4285e-20
POP4	0.100193	0.0132876
PDCD5	-0.299711	1.50204e-06
TIMM50	0.648574	7.01488e-15
FBL	0.216263	0.00438628
DYRK1B	0.535476	9.33826e-10
CLC	-1.67102	8.3097e-07
GPI	0.627629	8.48335e-14
AKT2	0.324169	7.51713e-09
PLD3	0.243144	0.00685693
PIAS4	0.347909	2.88705e-10
NUMBL	0.207138	0.00651323
EBI3	-0.96084	1.86251e-10
YJU2	0.38853	4.05826e-08
SHD	-1.52127	3.35846e-11
TBCB	0.197478	0.00234327
FSD1	-0.628524	0.00646074
POLR2I	0.448655	2.49892e-06
OVOL3	-0.307302	0.0472587
CLIP3	0.282401	0.0327946
TJP3	-0.46515	0.00817143
CACTIN	0.254416	1.13104e-06
CCDC9	0.238998	0.000115941
HNRNPUL1	0.3048	2.16238e-11
FZR1	0.397666	1.76372e-11
BBC3	0.576699	3.44478e-09
TGFB1	-0.421401	0.000161066
DENND3	-0.84189	2.24852e-19
DMAC2	0.321397	1.38102e-08
CEACAM4	-0.770265	1.23718e-07
MYH14	0.40871	0.0487581
MRPL4	0.313772	7.68665e-07
CD79A	-1.57734	5.69615e-12
LIM2	-0.677357	0.0150837
RPS19	0.254077	0.00372036
NOP53	0.28062	0.00148826
NKG7	-1.07955	3.99435e-08
ICAM5	-0.668299	0.000367715
ETFB	0.292135	0.00163958
CD33	-0.655648	2.26668e-06
BABAM1	0.200349	0.00152944
CDC37	0.186546	0.000558481
NAPA	0.422688	4.79156e-11
RABAC1	0.336224	0.00101218
PTPRS	0.469171	2.6308e-06
MEGF8	0.471724	3.33476e-11
KDELR1	0.317777	1.18345e-07
CYTH2	0.152203	0.00929291
GRWD1	0.52229	6.18925e-19
SYNGR4	0.364348	0.0162811
CARD8	-0.428577	7.44989e-09
LIG1	0.399862	1.99948e-09
SIGLEC6	-1.69533	2.07935e-22
SIGLEC5	-1.06063	4.59239e-09
HAS1	-0.729762	0.00169898
DBP	0.465148	2.19701e-08
TMEM205	0.479689	5.46707e-09
CAPS	-0.562802	0.000259811
PLPPR2	0.381891	1.57935e-05
FAM83E	-0.683921	0.00235823
RASIP1	0.879658	5.39626e-07
FGF21	-0.840219	0.0244383
BCAT2	0.211607	0.0103271
MIER2	0.177662	0.013308
PLEKHA4	0.49234	9.36283e-06
PPP2R1A	0.409873	3.1323e-13
TNPO2	0.299481	2.25631e-09
GCDH	0.395277	2.12669e-12
LILRB5	-0.592777	3.06565e-05
DNASE2	0.217368	0.00339333
MAST1	0.517344	0.00404098
LENG1	0.235517	0.000233815
PRPF31	0.259556	6.25562e-06
TFPT	0.468783	1.514e-10
JAK3	-0.965395	1.52935e-14
RPL18A	0.314934	0.000649473
SLC5A5	-0.975336	7.35418e-09
KCNN1	0.815086	6.44293e-05
ARRDC2	-0.280436	0.000143702
RAB3A	0.786659	3.98515e-13
ISYNA1	0.661699	4.59034e-10
ELL	0.113202	0.0405233
CRTC1	0.602064	6.19209e-15
UPK1A	0.877605	7.09745e-07
COPE	0.363662	5.24766e-06
DDX49	0.408285	6.67605e-10
ETV2	0.794661	1.00287e-18
ATP4A	-0.508964	0.0289564
ARMC6	0.401053	4.87104e-09
TMEM147	0.615617	2.37824e-12
GAPDHS	0.896076	2.86247e-05
MAG	-0.710591	0.0400254
TMEM59L	-1.01659	1.21026e-05
HAMP	-0.597732	0.00457582
USF2	0.47223	1.78295e-13
KXD1	0.189556	4.96842e-05
FKBP8	0.469789	4.55915e-10
SUGP1	0.27335	5.61643e-09
ZNF14	-0.221167	0.00512256
PBX4	-0.368994	0.0116687
ERF	0.513482	2.8931e-13
GSK3A	0.400756	3.20358e-12
ATP13A1	0.36412	4.37816e-08
ZNF574	0.572781	3.8204e-21
GRIK5	-0.714256	9.76965e-06
ZNF85	-0.401074	5.82403e-05
ETHE1	0.192383	0.0391498
SMG9	0.200027	0.000289583
RUNDC3B	-0.635589	1.10009e-07
CFAP69	-0.360493	0.00185355
GTPBP10	-0.190103	0.00263551
RASA4	-0.655225	2.89712e-10
CDK6	-0.336172	0.00583779
PMPCB	-0.203445	0.000332225
DNAJC2	-0.347114	1.54017e-06
TFPI2	-0.879712	0.000936228
BET1	-0.250458	5.23356e-05
NAMPT	-0.345142	0.000267623
POLR1F	-0.148389	0.0401587
PIK3CG	-1.11514	1.66757e-13
ITGB8	-0.502344	0.0159126
[truncated: 14,897 more rows]
