# Supplementary material for: High expression of SOX10 is correlated with poor prognosis and immune infiltrates in skin cutaneous melanoma
Source: Front Oncol. 2025 Apr 24;15:1444670. doi: 10.3389/fonc.2025.1444670 (PMC12058902; doi:10.3389/fonc.2025.1444670)
Supplement: Supplementary file 9 [file DataSheet9.xlsx]

## Sheet: Sheet1
Characteristics	Total(N)	HR(95% CI) Multivariate analysis	P value
PAEP	457
Low	231	Reference
High	226	1.158 (0.864 - 1.552)	0.325
OCA2	457
Low	228	Reference
High	229	1.483 (1.096 - 2.006)	0.011
VAT1L	457
Low	232	Reference
High	225	0.878 (0.663 - 1.163)	0.365
JCHAIN	457
Low	230	Reference
High	227	0.710 (0.502 - 1.004)	0.053
TRAT1	457
Low	229	Reference
High	228	0.701 (0.496 - 0.990)	0.044
BRINP2	457
Low	230	Reference
High	227	0.769 (0.582 - 1.018)	0.066
