# Supplementary material for: High expression of SOX10 is correlated with poor prognosis and immune infiltrates in skin cutaneous melanoma
Source: Front Oncol. 2025 Apr 24;15:1444670. doi: 10.3389/fonc.2025.1444670 (PMC12058902; doi:10.3389/fonc.2025.1444670)
Supplement: Supplementary file 11 [file DataSheet11.xlsx]

## Sheet: Sheet1
event	time	ELSPBP1	OCA2	PAEP	LCE3D	VAT1L	BRINP2	TRAT1	JCHAIN
1	518	0.678342	2.47814	0.749062	0.854315	0.0828388	0	0.0234683	0.759071
0	2022	0	0.364909	0.153287	0	0.14952	0.0130692	1.68082	6.67209
1	395	0.0381552	1.2419	1.00856	0	0.172488	0	0.688494	8.40402
0	387	0	3.57217	1.35637	0.334568	0.0909889	0.0236102	0	0.193961
0	14	0	3.80675	0.108357	0	0.00575927	0	0.0375931	1.30941
1	282	0.146134	0.275722	0.299362	1.70836	0.535555	0	0.668664	5.9298
0	853	3.80317	5.89617	6.44633	0	0.0366088	0.0143553	0.118626	1.92269
0	831	0.0213376	0.204141	0.262553	0.0388576	0.368712	0.15082	0.384934	2.9137
0	464	0	0.283329	1.8109	3.8005	0.435522	0.0104934	0.214871	3.65106
0	769	0.091666	8.72282	7.06405	0	0.339594	0	0.010923	0.165301
0	601	0.12499	0.38648	0.703721	0	0.0180644	0.69439	0.0200577	0.223175
0	717	0	0.196985	0.0142124	0	0.172103	0.00460925	0.0662614	0.477263
0	703	0	3.72774	1.22614	0.788352	0.0813396	0.00690837	0.121811	3.00976
0	335	0	2.57238	1.5589	0.0458623	0.427499	0.00647756	0.0236102	0.32008
0	323	0.0506062	0.879549	0.372618	0.0462815	0.11703	0.00647756	0.526369	5.46209
0	327	0.0457225	6.27655	4.63893	0.270828	0.0257376	0	0	0.0340748
0	490	0.97497	5.02374	0.929942	0	0.072586	0	0.156785	0.815657
0	440	0	6.75525	11.4873	4.09381	0.0558898	0	0.015783	0.450908
0	476	0.299831	0.112633	0.1145	1.469	0.24062	0.0229004	0.257855	6.38649
0	444	0.0878701	5.02524	5.88291	3.8499	0.0415234	0.00762609	0.0551957	0.736821
0	454	0.184344	0.35095	0.473943	0	0.124725	0	1.66321	6.52259
0	409	0.176706	2.83317	2.78948	0.638491	0.0683269	0.156138	0.066537	1.39446
0	405	0	1.50055	0.134615	4.01979	0.0672257	0	0.30906	2.42817
0	335	0	5.77771	9.48374	0	0.184471	0	0.379732	2.90749
0	325	0	3.72805	0.434134	0.1133	0.136848	0.010923	0.0297002	0.247441
0	318	0.18916	0.601031	0.15082	0.424277	0.0909889	0.0170667	0.43082	4.50669
0	447	0	4.24635	0.0270125	0	0.00963382	0	0.195977	1.94276
1	504	0.0196308	2.44541	0.148088	0.0359054	0.196103	0.0150693	0.0274372	0.204767
1	507	0.643672	0.368489	0.0680516	0	0.0954519	0	1.45328	5.21845
0	3408	0	0.160275	0.0163537	0	0.328147	0.0211954	0.250477	5.54309
1	3424	0.0356239	2.19717	3.24528	0	1.76816	0.440208	0.203514	3.324
1	2184	0.026446	0.767909	4.45258	0.0946415	8.28591	1.23493	0.142087	3.54206
0	4053	0.590339	0.87342	0.0878701	0	1.91778	0	1.9003	8.50881
1	854	0	0.148218	0.136454	0	0.00561557	0.0506062	0.234011	6.82119
1	961	0.0203422	5.10221	3.13425	0.208642	0.14104	0.00518438	0.62396	6.14859
0	2765	0	4.3389	6.47743	0	0.0284277	0	0.295841	4.41105
0	2765	0	5.918	8.40914	0	0.00633393	0.0172093	0.329755	5.48657
0	2912	0	5.33547	5.57213	0	0.0482362	0	1.68275	6.79728
1	1321	0.383608	6.76436	7.83454	0	0.0843364	0.00934717	0.604356	0.582845
1	3136	0	0	0.368265	0.0563061	0.180657	0.0471195	0.864255	6.24414
1	1992	0	0.146003	0.261591	0	0.505078	0	1.0297	6.54574
1	723	0.0136409	0.501312	1.69635	0	0.355693	0.00345832	3.10549	10.0931
0	3514	0	0.00934717	0.0612923	0	7.07676	0.981926	0.670478	2.27128
0	2639	0.0661236	0.0313952	0.745625	0	0.149259	0.0114956	0.587461	5.68059
1	361	0.772646	5.79675	10.2893	0	0.0867838	0.00504062	0.41846	3.83493
1	841	0	0.245496	0.721504	0	0.0457225	0.0766959	0.0543623	3.98576
0	1888	0.0531113	0.0558898	0.0211954	0.0486547	0.0518593	0	0.749491	7.87743
1	3453	0.876566	5.69167	6.35128	0	0.0870554	0.0203422	0.090718	4.91597
0	1280	0.0201999	2.0197	4.05028	0	0.170822	0.00518438	2.14405	5.16309
1	368	0	4.36175	2.09488	0.796265	0.104068	0	0.0874628	1.37195
0	5219	0.0227584	0.116099	0.406537	0	0.0190614	0	1.45885	5.10034
1	2022	0	0.37629	7.20232	0.601601	0.197111	2.33102	0.762136	8.27419
0	2010	0	3.3825	7.17986	0	0.364684	0	1.74446	8.0115
0	1812	0	0.120617	1.14737	0.295253	0.00547185	0.0350608	0.622462	6.28641
0	3976	0.166201	6.41018	5.92824	0	0.654436	0	2.45151	6.34139
1	1766	0	0.0221902	0.0330882	0	0.350724	0	0.00992041	0.861955
0	1429	0	0.0316775	0.120485	0	1.30387	0.122474	0.600079	5.12039
0	1409	0	0.0315364	1.10749	0.583904	0.0415234	0.253626	3.32958	5.63923
0	5065	0	0.164915	0.703367	0	0.0850167	0	1.79776	9.16482
0	2644	0.0546401	0.0258793	0.30229	0.510354	0.0708015	0.0094905	0.0593553	3.72054
1	1832	0.0250288	0.0524159	0.238175	0	0.03492	0	1.10051	7.64577
1	746	1.97658	0.919149	6.75134	0	0.0861044	0.00504062	1.43701	7.3738
1	422	0	0.0373119	2.98017	0	0.0443242	0	0.057277	1.16414
1	284	0	0.00748258	3.04331	0	3.36905	0.0432045	0.049352	0.0623981
0	3151	0	0.236095	1.04397	0	0.163756	0	1.36272	8.3217
0	1209	0	4.81446	1.35614	0	0.215865	0.00532812	0.165172	3.45412
0	1378	0	0.0132121	1.48089	0	5.68991	0.151339	0.0690147	0.302992
0	5318	0	3.01981	0.264717	0	0.0926134	0	1.18193	7.95053
0	1695	0	0.0429244	0.250598	0.0447438	0.391878	0.00633393	3.09544	7.28561
0	1714	0.0357647	1.84451	8.85158	0	0.476848	0.0274372	2.8836	7.35886
0	4414	0	0.00834346	0.208517	0.0429244	0.0392788	1.18072	1.53745	7.36517
0	1002	0	3.64677	0.194591	0	0.0518593	0.0285692	0.197362	5.88348
0	688	0	0.0655723	5.74751	0	0.221815	0.0160684	0.486457	3.49695
0	1941	0	0.0103502	0.677892	0	1.73907	0.60862	0.0137838	0.971295
0	818	0	3.47801	0.455755	0.154065	0.200128	0.00748258	0.342327	5.62967
0	3826	0	3.43178	7.42898	0	0.130272	0	0.0354832	0.0922074
0	4129	0	0.0112094	0.453228	0	0.201006	0.0244615	0.754374	6.26771
0	4195	0	0	0.635615	0	0.0768327	0	0.332393	2.36199
0	5424	0	0.645148	1.59235	0	0.396598	0.0119249	1.2658	7.08272
0	553	0	1.00913	0.254594	0	0.0954519	0.0223323	0.695014	1.64044
0	487	0.0281448	2.48006	1.41981	0	0.00791308	0	0.0263043	0.140255
0	3808	0.0786098	0	0.0210533	0	0.0223323	0.0136409	0.903193	3.1706
1	938	0	3.85613	9.41097	0	0.204015	0.0999011	1.1308	6.58168
1	2421	0	0	0.323197	0	0.0978804	0.0366088	0.322274	5.3751
0	718	0.0306892	0.364012	0.401958	0	0.147828	0	2.68619	7.8423
0	804	0	0.0847446	0.477988	0	4.17937	0	0.612871	3.66912
1	1780	0.0409625	5.47497	7.44912	0	0.0455828	0.0104934	0.0568609	0.938022
0	7342	0	0.533962	0.365916	0	0.433066	0.00705194	1.79294	8.58986
0	5177	1.42379	5.4191	2.96127	0	0.138814	0	0.0282862	1.24574
1	2711	0.70186	0.177216	0.593019	0	0.113567	0	0.0130692	0.520749
1	3259	0.330673	7.21998	9.71669	0	0.0939658	0.1137	0.49057	4.4589
0	4897	0	0	0.446362	0	0.525668	0.00891709	0.676989	8.87818
0	4646	0.0347792	0.0123541	0.489337	0	0.308594	0.00891709	0.0798389	0.969675
1	884	0	0.194717	0.473215	0	0.40163	0.116099	0.181548	5.40997
1	3564	0	0.179511	2.15296	0	0.112233	0	0.990374	7.88034
1	5101	0	0	1.67631	0	0.359971	0	0.0343566	1.24908
0	4609	0	5.42853	10.21	0	0.00475306	0	0.426211	3.0456
0	1663	0	6.54572	0.0137838	0.0630887	0.0146409	0.0133551	0.725872	6.05354
0	111	0.662752	4.5287	5.91304	0.0750534	0.0963968	0	0.644871	4.93301
1	216	0	1.0997	0.647268	0	0.42975	0.00547185	0.728138	6.68453
0	551	0.0739573	0.0716254	1.37551	0.067914	0.0261627	0.00963382	0.0176369	1.43002
1	468	0.613343	5.01324	9.48745	0	0.0183493	0.0167816	1.3658	7.85385
0	678	0.127369	3.53569	9.51428	0	0.113034	0.00561557	0.449535	6.69292
1	519	0.0250288	0.0436245	1.63478	0	0.0886844	0.00647756	0.658463	5.46557
1	190	0.0416635	0	0.0164963	0.0381552	0.03492	0	0.0578315	1.78672
0	505	0	0.0166389	0	0	0.102457	0.012068	0.308244	0.549718
0	218	0.261591	4.08087	0.377068	0	0.270947	0.0197731	0.0240359	0.486766
1	561	0	7.65747	5.84267	0	0.602932	0	0.0374525	1.83151
0	301	0.197991	5.00328	3.11288	0	0.100036	0	1.39802	5.46247
0	766	0	3.89537	0.131063	0	0.0343566	0	0.0568609	1.65334
0	2359	0	0.0237521	1.02127	0	0.00633393	0.00575927	0.0104934	0.673556
1	698	1.19257	6.00989	3.52657	0	0.0360461	0	0.0429244	2.0234
0	2329	0.0270125	0.110363	0.685357	0.499884	0.401194	0.0137838	1.2765	7.2843
0	820	0.274053	1.67279	4.30513	0	0.253626	0.00446544	1.71703	6.93259
0	4407	0	0.840524	1.33651	0	9.0543	0.293724	0.0702519	2.8893
1	620	0.122341	6.26173	8.80906	0	0.204266	0	0.211635	0.905274
0	6768	0.0211954	0.00748258	0.406646	0	0.52697	0	0.852319	5.2802
1	5370	0.0626744	0.0223323	0.243182	0	0.725698	0	0.510354	3.92357
1	1093	0.10017	2.09684	5.46863	0.144307	0.158596	0.0364682	0.120352	0.654802
0	4107	0	1.69559	3.94544	0.041243	0.541317	0	0.79776	6.67609
0	2703	0	0.00690837	0.046002	0	6.51916	0.315682	0.181675	2.80972
1	1640	0	0.143524	4.11389	0	4.57897	0.088413	0	0.0899049
1	2005	1.59326	6.73549	5.96158	0	0	0	0.0306892	0.213503
0	825	0.101381	1.13934	0.137897	0.820975	0.532866	0	3.32672	9.52545
1	2071	0	0.03492	0.185232	2.2896	0.171591	0	0.27608	1.20264
1	1032	0.152378	0.134747	2.72498	0	0.0869196	0	0.405339	7.82319
1	319	0	3.50095	0.0285692	0	0.164143	0.0139267	0.24306	3.21808
1	6873	0.0437644	2.75538	1.84527	0.0401209	6.91213	0.980245	0.0805212	0.507617
0	1319	0	0.0213376	0.122606	0.072586	0.140386	0	2.14626	8.25411
0	2193	0.0322419	7.07553	1.36065	0	0.0180644	0.00834346	0.288654	7.35076
0	1136	0	0	0.129085	0	0.107554	0	0.288772	4.40196
0	2249	0.0224743	0.015783	0.0695647	0	0.115166	0	0.378068	3.52266
1	430	2.25396	7.13201	11.6763	0	0.0968016	0	0.0873271	3.25164
0	396	0	0	0.628354	0	0.0742314	0	0.160275	0.159242
0	804	0	4.95894	3.62969	0	0	0	0	0.412727
0	1039	0.0304067	5.73266	9.14225	3.92912	0.00432161	0	0.0629506	2.50075
0	632	1.86742	3.10842	0.221939	4.31086	0.0966667	0.0136409	0.024887	1.57904
0	645	0	4.04334	0.0159257	3.07214	0.0611541	0	0.565207	6.24251
0	378	0.174279	0.789187	1.21872	7.77154	0.292782	0.302758	0.151859	0.859334
0	39	0	0.551787	1.97041	6.2795	0.346418	0.0154976	0.0281448	0.615699
0	796	0	4.03172	5.62138	1.9668	0.182311	0.0113525	0.240498	3.35545
0	650	0	2.31336	9.21621	3.0505	0.0923428	0.00863031	0.179384	2.31597
0	1160	0	4.91719	1.25635	8.72535	0.175684	0.042084	0.49682	2.73433
0	180	0	3.60218	0.416191	6.88044	0.082975	0	0.282025	1.72303
0	278	0	0.0284277	0.218223	1.23057	0.243791	0.0610158	0.0375931	0.532766
0	126	0.0886844	3.03062	0.559541	0.550014	0.0500489	0.0173518	0.226262	0.728312
1	326	5.39324	6.25192	10.0341	0.428035	0.0448837	0	0	0.0784732
0	262	0.051024	2.0965	0.167101	0.410884	0.00963382	0	0.0936954	1.59694
0	291	0.0211954	3.27347	4.21071	0	0.0119249	0	0.16877	0.233029
1	721	0.89507	1.75643	0.301588	0	0.256769	0	0.104471	0.610511
0	441	0	0.0503276	0.0483757	0	0.0230424	0	0.0662614	0.923568
0	568	0.045443	6.24321	9.1996	0.303459	0.0318186	0.0965317	0.171975	1.63501
1	205	0.0662614	1.3789	0.98499	7.69038	0.0736832	0	0.689389	5.44139
0	81	2.76418	5.40108	10.3825	1.0031	0.00647756	0	0.104605	0.759241
0	741	0	0.0922074	1.21983	1.59946	0.0204844	0	0.222681	1.49483
0	422	0.0721744	1.31696	3.77599	0	0.0540844	0	1.29807	5.44435
1	315	0	2.80269	0.0192037	0	0.067088	0.0554733	0.523662	5.70884
1	636	0.0240359	5.19773	0.178619	7.87463	0.0593553	0	0.0333701	0.580917
0	774	0.0230424	0.147046	1.13007	0.27011	0.0508847	0	1.57362	6.80539
0	977	0.85822	4.84066	3.40022	0.528371	0.03492	0.0160684	0.0720372	2.23952
0	620	0.0354832	1.62784	3.32624	6.63822	0.0297002	0.0713508	0.202637	2.38366
1	326	0	1.38095	2.71429	0	0.0240359	0	0.165172	1.57821
0	777	0.125783	0.656176	3.20778	6.5026	0.152768	0.0654344	0.403159	2.93685
0	931	0	1.93957	1.48486	2.39185	0.100843	0.0377336	0.1333	0.106884
1	264	0.0277203	0.601982	0.645702	7.5965	0.0308304	0.495593	0.088413	2.43808
0	590	0	0.018919	0.142479	0.0962619	0.0299829	0	1.72666	7.27878
0	226	0.348459	3.08274	8.20836	0	0.247928	0	0.246104	2.18938
1	472	0	4.03531	0.344488	5.76746	0.0453032	0.0139267	0.0127832	3.29804
1	454	0.021764	5.68005	10.7532	4.6791	0.145482	0	0.0402612	0.0942361
1	619	0	5.44105	1.40185	0.0546401	0.00848689	0	0.122209	1.02134
1	401	0	0.278104	0.0724489	2.15157	0.0196308	0.00604663	0.064469	2.2
1	369	1.65393	5.51787	8.82304	10.5804	0.0874628	0	0	0.0776532
0	2076	0.0309716	1.02623	0.206143	0	0.092884	0	2.59283	8.42216
0	1643	3.20308	3.89824	0.0418037	0	0.0149265	0	0.154454	1.73092
0	891	0.0695647	4.16273	6.5625	0	0.114634	0.0180644	0.975777	7.49478
0	779	0	2.90822	0.0970714	0.978781	0.026446	0.00805655	0.86671	3.53159
0	1792	0.0267293	0.552082	0.371838	0	0.189919	0.0136409	0.143263	1.3653
1	321	0	1.24793	2.64927	6.75317	0.24184	0	0.0284277	2.07077
0	214	0.0346383	2.07557	0.0542233	0.180912	0.291486	0.0526941	4.30044	8.46622
0	1109	0	5.03159	5.02329	0.0913952	0.291604	0.00647756	1.21033	6.18692
0	382	0	5.51687	11.2993	6.49612	0.0193461	0	0.0322419	1.78681
1	352	0	0.450908	3.93089	0.790605	0.251689	0	0	0.224781
1	608	0	2.91184	3.37363	0.185486	0.0416635	0.0219061	0.85599	2.48347
0	390	0	4.22813	0.626673	0	0.0661236	0.00690837	0.354452	6.8422
0	17	0	4.49091	0.021764	1.56013	0.0535284	0	0.0257376	1.18574
0	362	0.201759	0.733788	0.437547	3.8306	0.587077	0.00791308	0.515511	2.29381
0	360	0.190678	3.24493	0.577441	0	0.161178	0	1.17005	6.20904
0	414	1.53844	2.94613	0.287945	0	0.0319597	0	0.0786098	2.52303
1	907	1.29237	6.52145	13.0321	0	0.0663992	0	0.0187766	1.43141
1	828	0.507008	2.39903	1.73626	0.0405418	6.50786	0.237319	0.0104934	0.759156
1	263	2.49534	2.85485	3.16171	0.253747	0.012068	0	0.0200577	1.29584
1	2889	0	3.70641	0.0440443	0	0.197488	0	0.0858325	0.401849
1	1026	0	1.51122	0	0	0.0576929	0	1.67274	7.17602
1	447	0.46289	6.8531	7.14141	0.455229	0.0690147	0	0.0447438	1.47493
1	2073	0	5.90904	2.10464	0	0.161823	0	0.379843	6.26833
1	151	0.77703	7.33932	9.2096	0.166587	0.0528332	0	0.0149265	0.773574
0	4070	0	0.216113	0.967242	0.138814	1.02205	0	0.174406	5.17179
0	2785	0.018919	0.653702	2.37926	0.0343566	0.077243	0.00963382	0.587365	6.76283
1	5118	0	0.0130692	0.725174	0.192068	0.358509	0.311619	0.0680516	0.584097
1	412	2.39377	5.4901	5.71955	0	0.0395596	0	0.173639	3.86806
1	1927	0	0.0179219	0.29066	0	2.19818	0.0322419	0.0353424	0.505688
1	2588	0.10165	4.81776	0	0	0.119821	0	0.0482362	0.504773
1	2402	1.0212	6.39052	10.2145	0	0.160146	0.0170667	0.177344	3.64551
1	425	4.70011	5.95766	0.109026	0	0.0133551	0	0.0583858	1.40032
0	1940	0.134089	6.32124	6.88734	0	0.0922074	0.0102069	0	0.422018
1	2192	0.0230424	0.770449	0.339708	5.12819	0.204516	0.118891	0.482022	4.04909
0	1966	0.0529723	4.32077	6.36598	0.0485152	0.122474	0	0.188021	5.51922
1	79	0	0.00705194	5.45958	0	0.0112094	0.0103502	0.0373119	1.25266
0	1729	0.621712	3.6361	6.38307	0	0.0426443	0.00561557	0.565987	4.74348
1	566	0.239642	1.97236	4.80824	0.0313952	0.194591	0	1.13422	5.03128
0	1716	0	0.0302654	0.211635	0	0.145873	0	1.95977	6.20359
1	2030	0	0.0186342	1.22583	0	0.0761486	0.00345832	0.11929	3.04156
0	440	0	0.882369	0.614945	0	0.229342	0	0.189793	1.37596
1	1864	0	0.0354832	0.152248	0	0.0612923	0	0.629473	2.76776
0	11252	0.0371713	0.00662118	0.516721	0	0.748118	0.0746424	0.588709	8.33664
1	787	0	7.13579	10.8493	0.247685	0.105812	0.00417776	0.00762609	0.900258
1	545	0.0214797	3.09675	5.39413	0	0.012068	0.00547185	0.171335	4.62578
1	1424	0	0	0.411643	0	0.237441	0	1.37111	7.92822
0	3527	0	3.67882	1.06461	0	0.142479	0.0246034	0.921817	6.82164
0	1814	0.0170667	2.49198	1.64349	0.031254	0.234501	0.00877371	0.875544	6.60571
1	1195	0	0.143002	0.0302654	0	0.416407	0.00489684	0.0792928	1.0686
0	2620	0	0.081885	0.514198	0.383386	0.177216	0.0110662	1.12631	6.41184
0	1803	0.0500489	3.24765	6.31085	0	0.206768	0.0129262	0.198997	4.74594
0	2051	0	0.811718	0.0453032	0	0.0480967	0	1.84334	7.45115
1	10346	0.067914	0.0241778	0.0536674	0.455018	0.580049	0	0.141825	3.46409
0	5286	0	0.0441843	2.33294	0	1.49656	0.00547185	1.36743	7.68331
0	6699	0	0.515914	3.13567	0	0.348119	0.00820001	1.6339	8.60555
0	1482	0	2.724	0.217975	0	0.0651587	0.0401209	0.993566	7.18809
1	3266	0	1.35033	0.898789	0	0.0846086	0.554834	0.985792	2.60791
0	1665	0	1.8182	0.118094	0	0.757109	0.00662118	3.58384	7.05099
0	2423	0.0381552	0.750692	1.67482	0	0.287354	0	2.10487	6.2253
0	2296	0	0.240864	1.5476	0.119024	0.290188	0	0.113834	0.942458
1	3106	0	2.23309	0.10675	0	0.691266	0.0354832	0.0996319	3.32836
0	3857	0	0.413269	4.16936	0.0297002	9.65458	0.467071	0.00762609	0.540523
1	423	0	0	0.158854	0	0.282855	0.00676478	0.301705	3.89781
1	1301	0	2.1039	0.174534	0.092884	0.178364	0	0.0241778	1.44361
1	2470	0.0380147	0.0268709	0.804467	0	0.209765	0.0434845	0.239398	3.128
0	1365	0	3.17766	0.0703893	0	0.228111	0	1.012	5.94718
0	2884	0	1.45843	1.25816	0	0.0909889	0.00446544	0.876173	5.84385
1	659	0	0.233888	2.69637	0.600079	5.1872	0	0.552574	4.37446
0	3932	0	0	0.451435	0	0.167101	0.0194884	0.231432	4.18034
1	877	0.0223323	0.851519	0.182438	0.0405418	0.114367	0.00575927	1.11636	5.47961
1	601	0	0.0166389	0.0905825	0	0.0710762	0	2.54955	6.72036
1	1871	0	0.62499	6.92998	1.42664	5.60477	0	1.58068	6.86562
1	1438	0.0915306	4.33751	8.83682	0	0.0364682	0	0.597221	6.16944
1	3141	0	4.80524	0.0542233	0	0.225892	0.0440443	3.8884	7.5705
1	8174	0.113034	0.0204844	0.0603241	0	0.0692897	0.0149265	0.325271	4.02137
1	3139	0	1.28327	0.179256	0	0.179001	0.0167816	2.32227	6.68278
1	516	0.0429244	0.296076	5.78154	0.186501	0.0882773	0.00547185	1.27429	6.15465
1	6225	0	0.0192037	0.124725	0	3.8361	0.121281	0.882291	2.37287
1	2927	0.0261627	5.18968	0.299596	0	0.237441	0.0133551	1.92649	5.78312
0	5487	0.0268709	0.018919	0.0211954	0	0.0738202	0.00690837	1.01942	5.77211
1	6590	0.128161	0.953079	0.370164	0.0402612	0.00619029	0	1.14065	5.14259
1	5107	0.0201999	0.0142124	0.0316775	0	0.0391384	0	0.186501	4.00078
1	1446	0	2.57245	0.0322419	0.0374525	0.0229004	0	0.704783	5.64257
0	7563	0.0193461	0.191436	0.746657	0.229588	0.220578	0.0294175	0.38659	1.22953
1	1315	0	2.4359	0.448372	0	0.206893	0.0271541	0.231432	3.68434
0	4088	0	0.602837	0	0	2.41697	1.32227	2.90612	5.74188
0	4942	0.113167	0.468948	0.0183493	0	1.29625	0.109695	0.503858	8.02135
0	2166	0.0536674	3.06709	8.41075	0.0492125	0.0524159	0.0943712	0.0984196	5.56326
0	1620	0	3.63443	5.91987	0	0.0402612	0.00532812	0.544881	3.55504
0	3781	0	0.472384	0.360533	0.15069	0.237441	0.00733905	1.36121	4.75372
0	3733	0	0.621899	3.53979	0.0545012	5.20903	2.43261	0.315798	5.98595
0	1948	0	2.04128	3.404	0	0.0797024	0.00504062	0.751207	3.31246
1	875	0	3.96932	4.96322	0.138421	0.181802	0	0	0.384602
0	1658	0	1.11303	0.40523	0	0.0257376	0	1.00137	6.38082
1	420	0.118227	5.77861	8.02193	0	0.0930192	0.0124972	0.424277	1.72753
1	1265	0	0.286053	3.99627	0.0339339	0.120352	0.0745054	0.0514417	1.25441
1	4222	0.0186342	0.119954	0.0718999	0	0.167486	0.0094905	0.0514417	2.5491
1	5237	0	0.0625362	1.79415	0	0.312781	0	0.469782	5.25947
1	3869	0	0.0357647	0.153416	0	0.0227584	0.0156403	0.213378	1.85056
1	1124	0	3.97383	2.34582	0	0.269033	0	0.635336	6.07283
0	1949	0.0194884	0.0272956	0.0455828	0	0.160146	0.0197731	0.281075	0.424062
1	1044	0	0	0.969307	0	0.5655	0	0	0.0869196
1	1618	0	2.646	0	0	0.0657102	0	1.09058	7.28721
0	6138	0	0.0211954	0.0313952	0.0364682	6.01569	0.1137	0.209765	2.83633
1	832	0	0.503451	0	0	0.600745	0.0380147	3.16901	8.04029
0	1562	0.111699	0.0985543	1.20069	0	0.331247	0	2.63949	8.16612
0	4086	0	0.241108	0.197362	0	0.237564	0	1.50203	7.53525
1	4648	0	0.012068	0.594835	0	0.00475306	0	0.116232	2.57937
1	955	0	0.0204844	0	0	0.179384	0.0149265	1.16652	2.38565
1	1354	0	7.1403	0.349479	0.467384	0.1145	0	0.123401	0.158337
1	1078	0	0.124063	0.0169241	0.18612	0.852159	0	0.912803	5.39962
0	1785	0	4.98072	4.62751	7.55438	0.297485	0.00791308	0.0287106	4.19012
1	424	0.553262	3.4451	3.52946	0.151079	0.300065	0	0.700528	0.92037
1	1544	0	0.74528	1.11443	0	0.293017	0	0.70779	3.97476
1	279	0	0.318924	0.307312	0	0.23131	0	1.03513	6.87557
0	2365	0	0.459956	0.203138	2.89526	1.04124	0.106348	1.97482	3.61562
1	2993	0.0204844	0.028852	1.01135	0	3.13547	0	0.206268	2.49541
1	1487	0.0794293	2.35445	7.33129	0	0.254836	0.0308304	0.0740944	1.02574
1	383	0	0.751892	0.728051	0.0480967	2.41321	0.203013	0.634779	5.90601
1	396	0	0.03492	0.0196308	0.363564	1.7557	0.157302	0.196481	4.20409
1	802	0	0.1153	3.19727	0	0.0784732	0	0.307662	2.53613
0	9188	0	0.0508847	0.326882	0	0.185993	0	0.952408	5.29676
1	4634	0	0.0439044	0.0831112	0	0.219835	0.206018	0.675093	5.02585
1	196	0	0.176195	0.265917	0.122076	0.123799	0	0.23842	2.34832
1	469	0.111966	4.7243	11.7604	4.28168	0.0942361	0.00992041	0.240986	0.534161
1	4000	0	0.223175	0.0409625	0	0.0507455	0.00676478	0.151729	2.75433
1	1857	0	2.91825	0.531968	0	0.272262	0	1.26021	3.81594
1	1341	0	0.063641	0.0478175	0.304394	0.105008	0	1.27578	8.0516
1	4930	0.0655723	0.371838	0.370276	0.0404015	0.125254	0.00561557	3.00135	8.95316
1	1548	0	4.07715	4.73683	0	0.117828	0.00977712	0.506094	1.91004
0	1505	0.0897693	0.0943712	1.12009	0	0.0692897	0	3.36368	8.23215
1	270	0.14952	0.757706	0.0204844	1.37818	0	0.0717627	0.0122111	0.0382957
1	270	0	0.0801119	0.260026	0	0.501719	0.0322419	0.237319	0.980098
1	4507	0.402831	0.0285692	0	0	0.172231	0	2.20179	4.57598
0	3196	0	1.75958	2.47923	0	0.172231	0.0353424	3.24764	9.12982
1	857	0.497944	3.41466	0.609377	8.70149	0	0	0.179384	2.62398
1	1333	0	0.0299829	0.93138	0	6.46892	0.209516	0.0590783	4.23465
1	710	7.29733	5.09645	9.1884	0	0.0546401	0	0.18409	2.92774
1	877	0	6.43562	0.147958	0.294077	0.0487942	0	0.897783	6.39297
1	877	0	7.07139	0.0508847	0	0.0122111	0	0.807932	7.55603
1	1490	1.40119	5.8654	8.3493	0.127501	0.225275	0	1.24853	3.83065
0	1264	0	0.0347792	0.348119	0.326537	0.396159	0.0253123	2.29898	6.28143
1	7514	0	5.30321	0	0	0	0	0.0234683	0.630405
1	2829	0.189287	1.46299	0.489954	0	0.280956	0	0.271187	4.49125
1	1429	1.03252	4.41033	0.757877	0	0.174151	0	0.108223	5.29923
0	1010	0	0.00977712	0.021764	0	0.404794	0	0.194465	1.21288
1	426	0.880646	0.041243	0	0	0.20389	0.00604663	0.0328061	0.620117
1	394	0	0.0791562	0.409472	0	0.220949	0.213378	0.133827	3.2534
0	4533	0	0.0220482	0.0487942	0	2.18336	1.19843	1.14711	7.57615
1	368	0.249263	0.261591	2.56216	0	1.1415	0	0.0391384	0.177344
0	685	0.0226164	2.03259	3.47949	0.0411028	0.402176	0.00575927	0.475085	5.48988
0	2828	0.570366	0.746055	1.52552	0	0.00489684	0	0.784671	3.33822
0	5299	0	0.919073	0.234624	0	0.0315364	0	2.00295	4.17498
0	478	0	0.345056	0.907352	0	0.364797	0.00748258	0.166715	1.16524
1	305	0	5.1605	1.78568	1.58761	0.0999011	0.0821576	0.0359054	0.604546
0	583	0.167101	4.07177	8.46378	0	1.46435	0.038998	0.646163	0.897937
0	6716	0	0.257493	0.465818	0.0465609	0.367483	0.0325241	1.81701	6.89125
0	847	0.0265876	1.4829	2.38957	0.0483757	0.22848	0	0.0124972	0.133037
0	571	0	0.0106366	2.25311	5.36094	0.271067	0.0535284	0.697507	6.64044
0	1164	0	0.023894	0.0528332	0	0.253021	0	2.96632	9.34287
1	1059	0	2.2961	0.0272956	0	0.0760117	0	0.433173	5.91912
1	1103	0	3.56373	0.6469	0	0.0226164	0	0.0743684	3.36237
0	3176	0.024887	0.676809	4.71942	0	0.462681	0.256769	2.92433	5.7098
1	6598	0.0391384	0.29537	0.119821	0.105008	0.0436245	0.00504062	0.428678	4.58843
1	1478	0	0.0124972	0.107956	0	0.50924	0.00906047	0.0727232	1.56296
1	6953	0.165944	4.94678	3.74906	0	0.455123	0	0	0.495797
1	6164	0	0.0332292	0.108625	0	0.0394192	0.0360461	1.25114	6.60559
1	636	0	0.493442	0	0	0.119423	0.0142124	0.163628	0.679154
1	854	0.118626	0.552377	0.279055	0	0.21313	0	2.1039	8.30606
1	237	0	0.557582	0.0780633	0	0.450485	0.00518438	0.135929	2.71008
1	843	0	0.00662118	3.54087	0.0677764	1.13626	0.0798389	0.315914	7.12366
1	1486	0.0364682	1.7896	0.300768	2.06643	0.83649	0.00475306	0.237564	1.65604
1	10870	0	0.257976	0.259785	0	5.49929	1.43082	0	0.0866479
1	1628	0	0.00776959	0.0173518	0	6.56473	0.119555	0.0103502	1.1804
1	1413	0	1.99183	3.70975	0.108223	0.125651	0	0.0561673	0.440527
1	470	0	0.0513025	1.68401	0	0.449429	0	0.0957219	0.443182
1	295	0	6.23736	0	0	0.0201999	0	0.00848689	1.12082
1	996	0	0.194844	1.91433	0.0370307	0.795767	0.414136	1.05492	6.88387
1	1441	0	2.40346	0	0	0.195096	0.120219	0.221444	2.37083
1	728	2.95999	2.18919	1.02793	0	0.117695	0.0231844	0.0666748	0.410233
0	3080	0	0.00690837	0.266157	0.168642	0.418244	0	0.874522	2.20185
1	730	0	0.27608	0.34301	6.81666	0.115965	0	0.0451634	1.49426
1	2273	0	4.46772	0.195852	0	0.0900404	0	0.457437	3.73186
1	4062	0	7.23772	7.21333	0.168	0.0996319	0.0147838	0.0794293	2.06574
1	347	0.0524159	0.0850167	0.0277203	0.211884	0.0536674	0.0402612	0.257735	2.01532
0	4526	0	0.00733905	0.850479	0.0380147	8.22649	0.589859	0.283803	1.91165
0	1617	0.0229004	2.76375	0.704518	0	0.0874628	0.00590296	1.42078	6.91771
1	808	0	1.2302	0.0183493	0	0.201634	0.103934	0	0.179766
0	1505	0	0.956874	2.32711	0	0.125254	0	1.46503	11.1834
1	824	0	4.22758	0.182057	0	0.126048	0.00518438	0	0.171847
1	822	0.0350608	2.96938	0.0681893	0.211261	0.0391384	0.00446544	0.0326651	1.79406
0	2367	0.386811	0.00776959	0.101112	0	0.00619029	0	0.0408223	1.19988
1	1525	0	0.120617	3.8029	0	0.735782	0	0.0810669	0.853038
1	2028	0	5.129	0.169925	0	0.227618	0.00834346	0.289244	0.892585
1	874	0	0.0377336	1.73249	0	0.144046	0.0274372	0.0594937	1.33107
1	5318	0	1.85072	0.379066	0.378068	0.581978	0.0199154	2.54094	8.14517
0	1035	0.0226164	0.0159257	1.26352	0	0.0375931	0	0.0418037	2.55422
1	813	0.218223	0.0890913	0.0405418	0.0471195	0.247563	0	0	0.55562
1	1655	0.0216219	0.265437	0.375846	0.735262	0.0942361	0.0275787	0.309875	3.37448
1	2454	0	0.725698	0.0590783	0	0.0695647	0.0448837	0.210139	3.54021
0	531	0.0221902	0.453649	0.300065	1.756	0.0368901	0	0.17594	4.10076
0	1124	0.112233	0.793355	7.1112	0	0.171591	0.0117819	0.575022	4.11076
1	1691	1.27232	7.09407	3.8181	0	0	0	0.0518593	3.3028
0	411	0.0169241	5.38211	5.36207	0	0.0468403	0.00863031	0.458907	4.19066
0	640	0.0473988	0.197236	1.70346	0	0.0972062	0.00604663	0.148869	4.37032
0	587	0	1.35027	1.84161	0	0.679694	0	2.27432	7.66501
0	21	0.228726	3.31797	0.0731347	5.40176	0.0106366	0	0.0437644	0.486457
0	301	0	0.0585243	3.6976	5.39339	4.75647	0.488823	0.377068	3.62518
0	591	0.0344975	0.117695	0.31904	0	0.305795	0	2.77357	9.75418
0	62	0.026021	0.0364682	0.156267	0	0.132643	0	0.374511	4.08952
0	480	0	0.268913	0.411209	0	0.236217	0.0590783	1.15769	7.789
1	1070	0	0.0237521	0.59321	0	1.8612	0	0.0418037	0.302524
0	4255	0.232784	0.167358	0.0328061	0	0.0743684	0	0	0.0758749
1	467	4.02875	6.0355	13.399	0	0.15069	0	0.319965	3.11372
1	3587	0.0721744	2.8126	1.27745	0.0662614	0.0900404	0	0.0919367	2.15007
0	2948	0	0.00791308	0.597603	0	0.958954	0.0938306	1.70346	9.94221
1	308	0.0200577	0.154842	0.560128	0	1.96384	0.474358	1.12148	6.19905
1	1960	0.223175	0.0104934	0.56267	0.106348	0.00834346	0	0.870108	4.78709
1	1910	0.0206267	5.05059	1.65718	0	0.078883	0.0104934	0	1.3115
1	988	0	0.488515	3.33226	0	2.8118	0	0.393087	1.09862
1	821	0	0.0370307	0.0657102	0	0.130931	0.0216219	1.52406	6.26242
1	1460	0.710525	0.237441	0.0426443	0	0.00504062	0	0.257855	2.46741
0	3708	0	0.067914	0.375178	0	0.211511	0	0.0893626	4.13913
0	1197	0.0207689	0.140386	1.34727	0	0.0289934	0	0.217231	4.69406
0	1156	0	0.758474	1.61796	6.13102	0.00647756	0	0.966873	0.940655
1	317	2.67843	6.42668	10.8045	0.0458623	0.0760117	0	0.0117819	1.0321
0	1487	0	0.14274	0.876409	0.0453032	0.0617071	0	1.6099	7.39438
1	673	0.0533894	0.170951	1.08862	0	0.383718	0.381062	0.405666	3.9041
1	1524	0	6.00765	6.98614	0	0.073409	0.0136409	0.0124972	0.151599
1	650	5.57118	6.53018	4.22965	0	0.0103502	0	0.0843364	2.65974
0	772	0.0569996	0.0892269	0.344601	0	0.758474	0.00733905	0.0791562	2.51501
1	1807	0	1.02616	1.36468	0	0.0622599	0.0507455	1.70026	6.75738
0	7	0	0.0219061	0.858458	0.246712	1.24092	0.00532812	0.546956	9.89589
1	2004	0	1.1038	0	0	0.175045	0	2.59429	6.6919
0	1000	0.136191	0.622181	0	5.19243	0.0197731	0.0447438	0.0490731	0.242694
0	524	0.0468403	5.14284	1.68185	0.0846086	0.0392788	0	0	0.574053
0	11217	0	0	0	0	0.0316775	0.00590296	0.0629506	0.580531
1	9061	0.042084	0.0223323	0.246226	0.345623	0.0411028	0.00547185	0.114634	2.33897
0	220	0	5.37385	3.89096	0	0.0776532	0	0.424492	2.64563
1	549	0	3.72774	9.73839	0	0.156526	0.0124972	0.767061	6.80393
0	6	0	5.93843	0.430499	0	0.125783	0	0.0997665	0.261832
0	10	0.0318186	0.0875986	0.0497702	0	0.153027	0.00820001	0.726046	7.82541
0	21	0	5.29929	0.0568609	0	0.382944	0.024887	0.465609	5.55681
0	6940	0.0913952	0	0.514804	0	0.0768327	0	0.783163	3.17517
1	1917	0.0528332	0.290188	0.598079	0.0483757	2.52193	0.454808	1.1818	4.64093
1	3683	0	0.159242	0.120485	0	3.94845	0.0201999	0.196733	4.13076
1	122	2.28478	2.24464	7.47629	0.123534	0.362666	0	0.0641931	1.20195
1	2101	0	0.00977712	0.972472	0	0.00776959	0	0.77762	5.11681
1	3379	0.044604	4.19942	9.76806	0	0.0250288	0.0172093	0.410667	4.14334
1	1280	0	0	0.131985	0.131721	0.357721	0.299127	0.465713	2.82065
0	6666	0	3.16758	0.107956	0	0.0773797	0	2.96573	6.04929
1	3195	0	0.0480967	0.296076	0	0.0306892	0	0.147828	2.7255
0	731	0	0.0183493	0.0408223	0	0.267236	0	0.226509	1.82318
0	1492	0	4.30647	4.93783	0	0.399116	0.00662118	1.21313	4.93567
0	614	4.04518	4.40235	7.64045	0	0.0246034	0	1.94819	1.44477
1	1860	0.0475384	0.106482	0.0922074	0	0.0200577	0.0122111	0.459222	1.27155
0	546	0	0.300885	8.35837	0.0440443	0.912497	0.234747	0.0666748	1.7988
0	3082	0	0.0942361	0	0	0.134089	0.00647756	0.0462815	0.346531
0	1794	0.105276	4.56596	0.136585	0	0.434882	0	0.435735	2.58138
0	2145	0	4.06197	0.65581	0	0.0632268	0	0.777956	4.94097
0	1923	0	0.0608775	0.254715	0	1.01906	0.0589399	0	0.125387
1	274	0.285698	4.54705	0.541317	0	0.0795658	0.0114956	0.310805	5.35182
0	359	0.0465609	0.0809305	0	0	0.0132121	0	0.224287	2.1379
0	1089	0	0.703101	5.61131	0	0.249991	0.0569996	0.882134	7.65798
1	1506	0.437547	1.75061	3.09825	0	0.0633649	0	0.0840643	1.3364
0	370	0.0594937	5.37973	0.394404	0	0.09815	0.0381552	0.546364	5.87815
0	1229	0	1.60269	6.55071	0	0.108089	0	0.667211	3.16896
0	651	0	4.68135	0.606063	0	0.201634	0	0.159629	2.32426
0	760	0.40174	3.09544	7.22018	0	0.314639	0	0.5431	2.58578
0	11	0.312549	1.47747	0.0209111	1.08665	4.05257	0.0203422	0.108357	0.1145
0	417	0.0594937	0.864652	0.221073	7.22503	0.0742314	0.030548	0.0690147	1.74502
0	392	0	0.126973	1.58058	0.56472	0.505586	0.100574	0.1396	0.704429
0	412	0.0261627	0.748633	0.157044	4.28692	0.249021	0.312549	0.536948	0.970559
1	393	0	0.147567	1.15956	7.83544	0.0429244	0.00662118	0.047678	0.0750534
0	405	0	5.45021	10.7058	0.160662	0.0425043	0	0.176195	1.97074
0	403	0	4.25975	0.493237	0	0.0677764	0	0.0844725	3.78765
0	210	0	0.129876	0.0201999	0	0.0701145	0.00662118	0.023894	1.23223
0	1496	0	0.10675	1.24105	0	4.9345	2.79437	0.668301	6.41238
0	306	0.750178	6.02932	5.78519	6.6163	0.0319597	0.00733905	0.692963	2.94092
1	1154	2.01789	5.78288	7.51212	0	0.0177794	0	0.513592	3.20425
0	439	0	4.13531	0.0710762	0	0.0423642	0	0.15004	2.24309
0	839	0	0.345283	0.740971	0	0.0200577	0.0122111	0.850079	6.42665
0	2950	0	0.0717627	0	0	0.0622599	0.0144981	0.570754	3.7787
0	486	0.0581086	5.57351	11.6741	0.104605	0.0881416	0	0.205518	1.85404
